# Supplementary material for: Identification and characterization of SSR, SNP and InDel molecular markers from RNA-Seq data of guar (Cyamopsis tetragonoloba, L. Taub.) roots
Source: BMC Genomics. 2018 Dec 20;19:951. doi: 10.1186/s12864-018-5205-9 (PMC6302463; doi:10.1186/s12864-018-5205-9)
Supplement: Supplementary file 4 — Table S3. Distribution classification of gene ontology (GO) terms in 45200 guar root unigenes. (XLSX 184 kb) [file 12864_2018_5205_MOESM4_ESM.xlsx]

## Sheet: BP
regulation of transcription, DNA-templated [GO:0006355]	568
DNA integration [GO:0015074]	508
ADP binding [GO:0043531]	388
transcription, DNA-templated [GO:0006351]	347
regulation of transcription, DNA-templated [GO:0006355]	347
transmembrane transport [GO:0055085]	302
carbohydrate metabolic process [GO:0005975]	295
translation [GO:0006412]	240
transcription, DNA-templated [GO:0006351]	204
auxin-activated signaling pathway [GO:0009734]	181
transcription, DNA-templated [GO:0006351]	179
microtubule motor activity [GO:0003777]	175
defense response [GO:0006952]	158
cell redox homeostasis [GO:0045454]	132
vesicle-mediated transport [GO:0016192]	125
recognition of pollen [GO:0048544]	124
signal transduction [GO:0007165]	119
RNA binding [GO:0003723]	115
cellulose biosynthetic process [GO:0030244]	106
cell wall organization [GO:0071555]	105
transcription factor activity, sequence-specific DNA binding [GO:0003700]	105
intracellular protein transport [GO:0006886]	103
response to stress [GO:0006950]	101
metabolic process [GO:0008152]	98
structural constituent of ribosome [GO:0003735]	95
hydrogen peroxide catabolic process [GO:0042744]	95
protein deubiquitination [GO:0016579]	91
ADP binding [GO:0043531]	90
gene silencing by RNA [GO:0031047]	90
transferase activity, transferring hexosyl groups [GO:0016758]	88
RNA processing [GO:0006396]	88
integral component of membrane [GO:0016021]	87
hydrolase activity [GO:0016787]	86
integral component of membrane [GO:0016021]	85
glycolytic process [GO:0006096]	83
mRNA processing [GO:0006397]	83
metal ion binding [GO:0046872]	82
cell surface receptor signaling pathway [GO:0007166]	76
unfolded protein binding [GO:0051082]	75
ATP binding [GO:0005524]	74
protein phosphorylation [GO:0006468]	74
intracellular signal transduction [GO:0035556]	72
oxidation-reduction process [GO:0055114]	71
intracellular protein transport [GO:0006886]	71
protein phosphorylation [GO:0006468]	71
metal ion binding [GO:0046872]	70
metal ion binding [GO:0046872]	70
integral component of membrane [GO:0016021]	67
integral component of membrane [GO:0016021]	62
1,3-beta-D-glucan synthase activity [GO:0003843]	62
zinc ion binding [GO:0008270]	61
cell wall biogenesis [GO:0042546]	60
trehalose biosynthetic process [GO:0005992]	60
xyloglucan metabolic process [GO:0010411]	58
DNA repair [GO:0006281]	57
exocytosis [GO:0006887]	57
protein transport [GO:0015031]	57
zinc ion binding [GO:0008270]	56
oxidoreductase activity, acting on single donors with incorporation of molecular oxygen, incorporation of two atoms of oxygen [GO:0016702]	56
positive regulation of transcription from RNA polymerase II promoter [GO:0045944]	56
pectin biosynthetic process [GO:0045489]	56
polygalacturonate 4-alpha-galacturonosyltransferase activity [GO:0047262]	56
vacuolar transport [GO:0007034]	54
integral component of membrane [GO:0016021]	53
small GTPase mediated signal transduction [GO:0007264]	53
hydrolase activity, hydrolyzing O-glycosyl compounds [GO:0004553]	51
nucleus [GO:0005634]	51
carbohydrate binding [GO:0030246]	49
retrograde transport, endosome to Golgi [GO:0042147]	48
hydrolase activity [GO:0016787]	47
thiol-dependent ubiquitinyl hydrolase activity [GO:0036459]	46
cell surface receptor signaling pathway [GO:0007166]	46
protein disulfide oxidoreductase activity [GO:0015035]	45
transmembrane receptor protein serine/threonine kinase activity [GO:0004675]	45
ribosome biogenesis [GO:0042254]	45
actin filament bundle assembly [GO:0051017]	45
hydrolase activity, hydrolyzing O-glycosyl compounds [GO:0004553]	45
galactose metabolic process [GO:0006012]	44
protein serine/threonine kinase activity [GO:0004674]	43
protein folding [GO:0006457]	42
nucleotide-excision repair [GO:0006289]	42
intracellular signal transduction [GO:0035556]	42
biosynthetic process [GO:0009058]	41
glycerol ether metabolic process [GO:0006662]	41
cell wall organization [GO:0071555]	41
RNA 3'-end processing [GO:0031123]	40
RNA polyadenylation [GO:0043631]	40
nucleotidyltransferase activity [GO:0016779]	39
DNA replication [GO:0006260]	38
multicellular organism development [GO:0007275]	37
pectinesterase activity [GO:0030599]	37
stress-activated protein kinase signaling cascade [GO:0031098]	37
pectin catabolic process [GO:0045490]	37
regulation of mitotic cell cycle [GO:0007346]	37
activation of protein kinase activity [GO:0032147]	37
transcription, DNA-templated [GO:0006351]	37
signal transduction by protein phosphorylation [GO:0023014]	37
defense response [GO:0006952]	36
zinc ion binding [GO:0008270]	36
calmodulin binding [GO:0005516]	36
phosphate-containing compound metabolic process [GO:0006796]	36
protein phosphorylation [GO:0006468]	36
secondary metabolite biosynthetic process [GO:0044550]	36
coenzyme A biosynthetic process [GO:0015937]	35
vesicle docking involved in exocytosis [GO:0006904]	35
microtubule binding [GO:0008017]	35
peptidyl-serine phosphorylation [GO:0018105]	35
protein kinase C-activating G-protein coupled receptor signaling pathway [GO:0007205]	34
phosphoric diester hydrolase activity [GO:0008081]	34
phosphatidylinositol dephosphorylation [GO:0046856]	34
lipid metabolic process [GO:0006629]	34
Ran GTPase binding [GO:0008536]	34
heat shock protein binding [GO:0031072]	34
ATP binding [GO:0005524]	33
ubiquitin protein ligase activity [GO:0061630]	33
metal ion transport [GO:0030001]	33
cellulose biosynthetic process [GO:0030244]	33
integral component of membrane [GO:0016021]	32
metal ion binding [GO:0046872]	32
SNAP receptor activity [GO:0005484]	32
intracellular signal transduction [GO:0035556]	31
intracellular signal transduction [GO:0035556]	31
homocysteine metabolic process [GO:0050667]	31
DNA binding [GO:0003677]	31
eukaryotic 43S preinitiation complex [GO:0016282]	31
pseudouridine synthase activity [GO:0009982]	31
lipid catabolic process [GO:0016042]	31
sucrose synthase activity [GO:0016157]	30
defense response [GO:0006952]	30
proteolysis [GO:0006508]	29
nucleosome assembly [GO:0006334]	29
UMP salvage [GO:0044206]	29
transcription initiation from RNA polymerase II promoter [GO:0006367]	29
signal transducer activity [GO:0004871]	28
integral component of membrane [GO:0016021]	28
NAD binding [GO:0051287]	28
transport [GO:0006810]	28
clathrin coat of trans-Golgi network vesicle [GO:0030130]	28
translation initiation factor activity [GO:0003743]	28
hydrolase activity [GO:0016787]	28
anchored component of membrane [GO:0031225]	27
FAD binding [GO:0071949]	27
clathrin adaptor complex [GO:0030131]	27
RNA binding [GO:0003723]	27
transferase activity [GO:0016740]	26
protein metabolic process [GO:0019538]	26
transcription factor activity, RNA polymerase II transcription factor recruiting [GO:0001135]	26
transferase activity, transferring acyl groups [GO:0016746]	26
pyridoxal phosphate binding [GO:0030170]	26
phosphatidylinositol-mediated signaling [GO:0048015]	25
methylation [GO:0032259]	25
starch biosynthetic process [GO:0019252]	25
signal transducer activity [GO:0004871]	25
intracellular membrane-bounded organelle [GO:0043231]	25
microtubule-based process [GO:0007017]	25
transcription regulatory region DNA binding [GO:0044212]	25
cellular aldehyde metabolic process [GO:0006081]	25
regulation of ARF protein signal transduction [GO:0032012]	25
tetrahydrofolate interconversion [GO:0035999]	25
transferase activity, transferring acyl groups other than amino-acyl groups [GO:0016747]	25
cell growth [GO:0016049]	25
DNA-templated transcription, initiation [GO:0006352]	24
pyridoxal phosphate binding [GO:0030170]	24
sequence-specific DNA binding [GO:0043565]	24
lipid catabolic process [GO:0016042]	24
plasma membrane [GO:0005886]	24
NAD-dependent histone deacetylase activity (H3-K14 specific) [GO:0032041]	24
cell division [GO:0051301]	24
DNA-3-methyladenine glycosylase activity [GO:0008725]	24
phosphatidylinositol phosphorylation [GO:0046854]	23
fatty acid beta-oxidation [GO:0006635]	23
proteolysis involved in cellular protein catabolic process [GO:0051603]	23
proteasome-mediated ubiquitin-dependent protein catabolic process [GO:0043161]	23
intracellular protein transport [GO:0006886]	22
phospholipase D activity [GO:0004630]	22
cell cycle [GO:0007049]	22
protein catabolic process [GO:0030163]	22
integral component of membrane [GO:0016021]	22
methionine biosynthetic process [GO:0009086]	22
clathrin complex [GO:0071439]	22
arginyl-tRNA aminoacylation [GO:0006420]	22
transporter activity [GO:0005215]	22
ubiquitin-dependent protein catabolic process [GO:0006511]	22
actin cytoskeleton organization [GO:0030036]	22
intracellular [GO:0005622]	22
flavin adenine dinucleotide binding [GO:0050660]	22
response to auxin [GO:0009733]	22
chalcone isomerase activity [GO:0045430]	21
metal ion binding [GO:0046872]	21
metal ion binding [GO:0046872]	21
microtubule binding [GO:0008017]	21
cytokinesis [GO:0000910]	21
cell differentiation [GO:0030154]	21
peroxidase activity [GO:0004601]	21
pectate lyase activity [GO:0030570]	20
CTP salvage [GO:0044211]	20
electron transport chain [GO:0022900]	20
ubiquitin-dependent protein catabolic process [GO:0006511]	20
one-carbon metabolic process [GO:0006730]	20
integral component of membrane [GO:0016021]	20
copper ion binding [GO:0005507]	20
response to biotic stimulus [GO:0009607]	20
histone binding [GO:0042393]	20
metalloendopeptidase activity [GO:0004222]	20
integral component of membrane [GO:0016021]	20
Arp2/3 complex-mediated actin nucleation [GO:0034314]	20
beta-glucosidase activity [GO:0008422]	20
regulation of mitotic spindle organization [GO:0060236]	19
hydrolase activity, acting on carbon-nitrogen (but not peptide) bonds [GO:0016810]	19
structural molecule activity [GO:0005198]	19
lysine biosynthetic process via diaminopimelate [GO:0009089]	19
ATP-dependent microtubule motor activity, plus-end-directed [GO:0008574]	19
protein polyubiquitination [GO:0000209]	19
DNA topological change [GO:0006265]	19
autophagy [GO:0006914]	19
heme binding [GO:0020037]	19
proteasome-mediated ubiquitin-dependent protein catabolic process [GO:0043161]	19
activation of protein kinase activity [GO:0032147]	19
protein kinase binding [GO:0019901]	19
peptidyl-serine phosphorylation [GO:0018105]	18
plant-type primary cell wall biogenesis [GO:0009833]	18
regulation of gene expression [GO:0010468]	18
hexose transmembrane transport [GO:0035428]	18
regulation of cell shape [GO:0008360]	18
methylglyoxal catabolic process to D-lactate via S-lactoyl-glutathione [GO:0019243]	18
glucose import [GO:0046323]	18
root development [GO:0048364]	18
inositol-1,3,4-trisphosphate 5-kinase activity [GO:0052726]	18
metal ion binding [GO:0046872]	18
protein folding [GO:0006457]	18
phosphoenolpyruvate carboxylase activity [GO:0008964]	18
tricarboxylic acid cycle [GO:0006099]	18
plasma membrane [GO:0005886]	18
hydrogen ion transmembrane transporter activity [GO:0015078]	18
microtubule severing [GO:0051013]	18
protein deubiquitination [GO:0016579]	18
amylopectin maltohydrolase activity [GO:0102229]	17
transcription, DNA-templated [GO:0006351]	17
protein phosphatase regulator activity [GO:0019888]	17
regulation of transcription from RNA polymerase II promoter [GO:0006357]	17
phosphoenolpyruvate carboxykinase (ATP) activity [GO:0004612]	17
glucosylceramidase activity [GO:0004348]	17
protein catabolic process [GO:0030163]	17
GTPase activity [GO:0003924]	17
tricarboxylic acid cycle [GO:0006099]	17
histone modification [GO:0016570]	17
mismatched DNA binding [GO:0030983]	17
quinone binding [GO:0048038]	17
protein ubiquitination [GO:0016567]	17
RNA methyltransferase activity [GO:0008173]	17
cellulase activity [GO:0008810]	17
phosphatidylinositol-3-phosphate biosynthetic process [GO:0036092]	17
'de novo' pyrimidine nucleobase biosynthetic process [GO:0006207]	17
vacuole organization [GO:0007033]	17
COPII vesicle coat [GO:0030127]	17
triglyceride biosynthetic process [GO:0019432]	17
catalytic activity [GO:0003824]	17
protein-chromophore linkage [GO:0018298]	17
cytoplasm [GO:0005737]	17
nucleus [GO:0005634]	17
regulation of cell cycle [GO:0051726]	17
zinc ion binding [GO:0008270]	16
cell differentiation [GO:0030154]	16
asparagine biosynthetic process [GO:0006529]	16
brassinosteroid mediated signaling pathway [GO:0009742]	16
structural molecule activity [GO:0005198]	16
protein tyrosine/serine/threonine phosphatase activity [GO:0008138]	16
clathrin coat assembly [GO:0048268]	16
protein kinase binding [GO:0019901]	16
Ku70:Ku80 complex [GO:0043564]	16
uridylate kinase activity [GO:0009041]	16
integral component of membrane [GO:0016021]	16
flower development [GO:0009908]	16
cell wall organization or biogenesis [GO:0071554]	16
ubiquitin protein ligase binding [GO:0031625]	16
positive regulation of kinase activity [GO:0033674]	16
terpenoid biosynthetic process [GO:0016114]	16
protein import into peroxisome matrix, docking [GO:0016560]	16
protein initiator methionine removal [GO:0070084]	16
telomeric DNA binding [GO:0042162]	16
cellular response to stress [GO:0033554]	16
cellulose catabolic process [GO:0030245]	16
Golgi to plasma membrane transport [GO:0006893]	16
cytoplasm [GO:0005737]	15
mitotic sister chromatid cohesion [GO:0007064]	15
cytoplasm [GO:0005737]	15
nucleoside metabolic process [GO:0009116]	15
ribonucleoside binding [GO:0032549]	15
carbohydrate binding [GO:0030246]	15
transcription, DNA-templated [GO:0006351]	15
acetyl-CoA carboxylase activity [GO:0003989]	15
DNA-directed DNA polymerase activity [GO:0003887]	15
phospholipid biosynthetic process [GO:0008654]	15
polygalacturonase activity [GO:0004650]	15
prefoldin complex [GO:0016272]	15
plasma membrane [GO:0005886]	15
membrane [GO:0016020]	15
transcription from RNA polymerase III promoter [GO:0006383]	15
inorganic diphosphatase activity [GO:0004427]	15
intramolecular transferase activity, phosphotransferases [GO:0016868]	14
GTP cyclohydrolase II activity [GO:0003935]	14
Golgi vesicle transport [GO:0048193]	14
ER to Golgi vesicle-mediated transport [GO:0006888]	14
uridylyltransferase activity [GO:0070569]	14
ubiquitin protein ligase activity [GO:0061630]	14
small-subunit processome [GO:0032040]	14
DNA methylation [GO:0006306]	14
vacuolar protein processing [GO:0006624]	14
proteolysis involved in cellular protein catabolic process [GO:0051603]	14
phosphatidylinositol-3-phosphate biosynthetic process [GO:0036092]	14
L-methionine salvage from methylthioadenosine [GO:0019509]	14
COP9 signalosome [GO:0008180]	14
aromatic amino acid family biosynthetic process [GO:0009073]	14
glutathione metabolic process [GO:0006749]	14
defense response to fungus [GO:0050832]	14
protein dimerization activity [GO:0046983]	13
iron ion binding [GO:0005506]	13
transition metal ion binding [GO:0046914]	13
gluconeogenesis [GO:0006094]	13
integral component of membrane [GO:0016021]	13
isoprenoid biosynthetic process [GO:0008299]	13
Smc5-Smc6 complex [GO:0030915]	13
metal ion transport [GO:0030001]	13
integral component of membrane [GO:0016021]	13
retrograde transport, endosome to Golgi [GO:0042147]	13
carbohydrate derivative metabolic process [GO:1901135]	13
NADP binding [GO:0050661]	13
endocytosis [GO:0006897]	13
pyridoxal phosphate binding [GO:0030170]	13
integral component of membrane [GO:0016021]	13
protein autophosphorylation [GO:0046777]	13
mitochondrial inner membrane [GO:0005743]	13
pexophagy [GO:0030242]	13
chaperone-mediated protein folding [GO:0061077]	13
phosphatidylinositol phosphorylation [GO:0046854]	13
raffinose alpha-galactosidase activity [GO:0052692]	13
regulation of membrane potential [GO:0042391]	13
L-proline biosynthetic process [GO:0055129]	13
double-strand break repair [GO:0006302]	13
proteasome assembly [GO:0043248]	13
AP-4 adaptor complex [GO:0030124]	13
purine nucleotide-sugar transmembrane transport [GO:0090480]	13
multicellular organism development [GO:0007275]	12
transferase activity [GO:0016740]	12
O-acyltransferase activity [GO:0008374]	12
nucleic acid binding [GO:0003676]	12
carbohydrate metabolic process [GO:0005975]	12
glycerol metabolic process [GO:0006071]	12
flavin adenine dinucleotide binding [GO:0050660]	12
ligase activity [GO:0016874]	12
PAS complex [GO:0070772]	12
RNA secondary structure unwinding [GO:0010501]	12
protein sumoylation [GO:0016925]	12
arginine biosynthetic process [GO:0006526]	12
tail-anchored membrane protein insertion into ER membrane [GO:0071816]	12
sexual reproduction [GO:0019953]	12
vesicle fusion with Golgi apparatus [GO:0048280]	12
pyridoxal phosphate binding [GO:0030170]	12
protein transporter activity [GO:0008565]	12
malate metabolic process [GO:0006108]	12
carbohydrate metabolic process [GO:0005975]	12
ATP binding [GO:0005524]	12
lipid binding [GO:0008289]	12
chitin catabolic process [GO:0006032]	12
IMP salvage [GO:0032264]	12
regulation of catalytic activity [GO:0050790]	12
SRP-dependent cotranslational protein targeting to membrane [GO:0006614]	12
integral component of membrane [GO:0016021]	12
ATP binding [GO:0005524]	12
L-malate dehydrogenase activity [GO:0030060]	12
nucleic acid binding [GO:0003676]	12
aspartyl esterase activity [GO:0045330]	11
nucleobase-containing compound metabolic process [GO:0006139]	11
mitochondrial mRNA modification [GO:0080156]	11
seed development [GO:0048316]	11
methyltransferase activity [GO:0008168]	11
ferroxidase activity [GO:0004322]	11
NADP binding [GO:0050661]	11
hydroquinone:oxygen oxidoreductase activity [GO:0052716]	11
inositol 3-alpha-galactosyltransferase activity [GO:0047216]	11
COPII vesicle coating [GO:0048208]	11
7,9,9'-tricis-neurosporene:quinone oxidoreductase activity [GO:0052887]	11
DNA binding [GO:0003677]	11
membrane coat [GO:0030117]	11
histone demethylase activity (H3-K9 specific) [GO:0032454]	11
cytoplasm [GO:0005737]	11
carotenoid biosynthetic process [GO:0016117]	11
DNA-directed 5'-3' RNA polymerase activity [GO:0003899]	11
sterol biosynthetic process [GO:0016126]	11
inositol biosynthetic process [GO:0006021]	11
CAAX-box protein processing [GO:0071586]	11
transaminase activity [GO:0008483]	11
protein ubiquitination involved in ubiquitin-dependent protein catabolic process [GO:0042787]	11
hydroxymethylglutaryl-CoA reductase (NADPH) activity [GO:0004420]	11
plasma membrane [GO:0005886]	11
nucleotide binding [GO:0000166]	11
nucleocytoplasmic transport [GO:0006913]	11
xylan biosynthetic process [GO:0045492]	11
calmodulin-dependent protein kinase activity [GO:0004683]	11
nucleophagy [GO:0044804]	11
photosystem II [GO:0009523]	11
response to oxidative stress [GO:0006979]	11
cellular response to extracellular stimulus [GO:0031668]	11
malate dehydrogenase (decarboxylating) (NAD+) activity [GO:0004471]	11
signal peptidase complex [GO:0005787]	11
chloroplast [GO:0009507]	11
TORC1 complex [GO:0031931]	11
fructose 2,6-bisphosphate metabolic process [GO:0006003]	11
regulation of transcription, DNA-templated [GO:0006355]	11
terpene synthase activity [GO:0010333]	11
phosphoprotein phosphatase activity [GO:0004721]	11
protein transporter activity [GO:0008565]	11
pectinesterase inhibitor activity [GO:0046910]	11
carbon utilization [GO:0015976]	11
transcription, DNA-templated [GO:0006351]	10
malate dehydrogenase (decarboxylating) (NADP+) activity [GO:0004473]	10
regulation of signal transduction [GO:0009966]	10
steroid biosynthetic process [GO:0006694]	10
brassinosteroid mediated signaling pathway [GO:0009742]	10
DNA replication [GO:0006260]	10
protein import into peroxisome matrix [GO:0016558]	10
transcription from RNA polymerase II promoter [GO:0006366]	10
maintenance of mitotic sister chromatid cohesion [GO:0034088]	10
'de novo' CTP biosynthetic process [GO:0044210]	10
aconitate hydratase activity [GO:0003994]	10
rRNA processing [GO:0006364]	10
chromatin remodeling [GO:0006338]	10
nucleolus [GO:0005730]	10
pre-autophagosomal structure [GO:0000407]	10
nuclear chromosome, telomeric region [GO:0000784]	10
lipid binding [GO:0008289]	10
DNA recombination [GO:0006310]	10
RNA splicing [GO:0008380]	10
ethylene binding [GO:0051740]	10
DNA repair [GO:0006281]	10
NADP binding [GO:0050661]	10
glucose metabolic process [GO:0006006]	10
protein geranylgeranylation [GO:0018344]	10
DNA-dependent DNA replication [GO:0006261]	10
TRAPPIII protein complex [GO:1990072]	10
ribosomal large subunit export from nucleus [GO:0000055]	10
regulation of cyclin-dependent protein serine/threonine kinase activity [GO:0000079]	10
calcium ion binding [GO:0005509]	10
tetrahydrofolate biosynthetic process [GO:0046654]	10
UDP-glucose 4-epimerase activity [GO:0003978]	10
protein methylesterase activity [GO:0051723]	10
N-terminal peptidyl-methionine acetylation [GO:0017196]	10
glutamine metabolic process [GO:0006541]	10
ribosome assembly [GO:0042255]	10
NAD biosynthetic process [GO:0009435]	10
production of siRNA involved in RNA interference [GO:0030422]	10
protein processing [GO:0016485]	10
spliceosomal complex [GO:0005681]	10
iron-sulfur cluster assembly [GO:0016226]	10
integral component of membrane [GO:0016021]	10
purine ribonucleoside salvage [GO:0006166]	10
misfolded or incompletely synthesized protein catabolic process [GO:0006515]	10
pseudouridine synthesis [GO:0001522]	10
fructose 6-phosphate metabolic process [GO:0006002]	10
NAD-dependent histone deacetylase activity (H3-K14 specific) [GO:0032041]	10
ribosomal large subunit biogenesis [GO:0042273]	10
integral component of membrane [GO:0016021]	10
DNA recombination [GO:0006310]	10
microtubule binding [GO:0008017]	9
SUMO transferase activity [GO:0019789]	9
protein processing [GO:0016485]	9
DNA replication [GO:0006260]	9
sodium:proton antiporter activity [GO:0015385]	9
protein import into mitochondrial matrix [GO:0030150]	9
regulation of gene expression [GO:0010468]	9
lipid glycosylation [GO:0030259]	9
telomeric DNA binding [GO:0042162]	9
response to heat [GO:0009408]	9
transcriptional activator activity, RNA polymerase II transcription regulatory region sequence-specific binding [GO:0001228]	9
integral component of membrane [GO:0016021]	9
inositol monophosphate 4-phosphatase activity [GO:0052833]	9
negative regulation of DNA recombination [GO:0045910]	9
6-phosphogluconolactonase activity [GO:0017057]	9
cytokinin dehydrogenase activity [GO:0019139]	9
quinolinate synthetase A activity [GO:0008987]	9
metal ion binding [GO:0046872]	9
protein prenylation [GO:0018342]	9
inositol monophosphate 1-phosphatase activity [GO:0008934]	9
rRNA binding [GO:0019843]	9
single-stranded RNA binding [GO:0003727]	9
adenylylsulfate kinase activity [GO:0004020]	9
peptidyl-prolyl cis-trans isomerase activity [GO:0003755]	9
chromatin remodeling [GO:0006338]	9
zinc ion binding [GO:0008270]	9
telomerase RNA binding [GO:0070034]	9
CIA complex [GO:0097361]	9
phosphatidylserine decarboxylase activity [GO:0004609]	9
regulation of RNA stability [GO:0043487]	9
cell wall macromolecule catabolic process [GO:0016998]	9
response to salt stress [GO:0009651]	9
developmental process [GO:0032502]	9
oligosaccharyl transferase activity [GO:0004576]	9
protein insertion into membrane [GO:0051205]	9
rRNA base methylation [GO:0070475]	9
Ino80 complex [GO:0031011]	9
exocytosis [GO:0006887]	9
rRNA binding [GO:0019843]	9
exocyst localization [GO:0051601]	9
nuclear pore inner ring [GO:0044611]	9
1-deoxy-D-xylulose-5-phosphate reductoisomerase activity [GO:0030604]	9
regulation of mitotic cell cycle [GO:0007346]	9
ubiquitin protein ligase binding [GO:0031625]	9
carboxy-lyase activity [GO:0016831]	9
isoleucyl-tRNA aminoacylation [GO:0006428]	9
inorganic phosphate transmembrane transporter activity [GO:0005315]	9
metalloendopeptidase activity [GO:0004222]	9
GTPase activity [GO:0003924]	9
mitotic chromosome condensation [GO:0007076]	9
mitochondrion organization [GO:0007005]	9
metal ion binding [GO:0046872]	9
peroxisome fission [GO:0016559]	9
nucleotide binding [GO:0000166]	9
HAUS complex [GO:0070652]	9
racemase and epimerase activity, acting on carbohydrates and derivatives [GO:0016857]	9
transferase activity, transferring hexosyl groups [GO:0016758]	9
glutathione-disulfide reductase activity [GO:0004362]	9
vacuolar membrane [GO:0005774]	9
DNA recombination [GO:0006310]	9
DNA repair [GO:0006281]	9
methionine adenosyltransferase activity [GO:0004478]	9
integral component of membrane [GO:0016021]	9
hydrolase activity [GO:0016787]	9
cellular response to nitrogen starvation [GO:0006995]	9
regulation of photoperiodism, flowering [GO:2000028]	9
catalytic activity [GO:0003824]	9
vesicle [GO:0031982]	8
amino acid import [GO:0043090]	8
chitinase activity [GO:0004568]	8
transferase activity, transferring acyl groups other than amino-acyl groups [GO:0016747]	8
negative regulation of transcription, DNA-templated [GO:0045892]	8
regulation of transcription, DNA-templated [GO:0006355]	8
NAD binding [GO:0051287]	8
pyrimidine nucleoside salvage [GO:0043097]	8
negative regulation of nucleic acid-templated transcription [GO:1903507]	8
negative regulation of cell death [GO:0060548]	8
response to wounding [GO:0009611]	8
fumarate hydratase activity [GO:0004333]	8
vesicle fusion [GO:0006906]	8
SCF-dependent proteasomal ubiquitin-dependent protein catabolic process [GO:0031146]	8
hydrolase activity [GO:0016787]	8
protein import into mitochondrial outer membrane [GO:0045040]	8
sulfate reduction [GO:0019419]	8
glutamyl-tRNA reductase activity [GO:0008883]	8
response to hormone [GO:0009725]	8
integral component of membrane [GO:0016021]	8
amino acid homeostasis [GO:0080144]	8
glutamate synthase activity [GO:0015930]	8
cytosolic large ribosomal subunit [GO:0022625]	8
transcription factor activity, sequence-specific DNA binding [GO:0003700]	8
CTP salvage [GO:0044211]	8
base-excision repair [GO:0006284]	8
3-beta-hydroxy-delta5-steroid dehydrogenase activity [GO:0003854]	8
protein autoprocessing [GO:0016540]	8
NAD binding [GO:0051287]	8
protein channel activity [GO:0015266]	8
sulfate assimilation [GO:0000103]	8
regulation of jasmonic acid mediated signaling pathway [GO:2000022]	8
polysaccharide binding [GO:0030247]	8
UDP-glucose metabolic process [GO:0006011]	8
DNA endoreduplication [GO:0042023]	8
intracellular signal transduction [GO:0035556]	8
feruloyl esterase activity [GO:0030600]	8
transcription, DNA-templated [GO:0006351]	8
brassinosteroid homeostasis [GO:0010268]	8
regulation of defense response [GO:0031347]	8
elongin complex [GO:0070449]	8
integral component of membrane [GO:0016021]	8
lyase activity [GO:0016829]	8
NADP biosynthetic process [GO:0006741]	8
cell redox homeostasis [GO:0045454]	8
mismatched DNA binding [GO:0030983]	8
actin filament depolymerization [GO:0030042]	8
amino acid export [GO:0032973]	8
phosphorelay sensor kinase activity [GO:0000155]	8
regulation of seed germination [GO:0010029]	8
nuclear membrane [GO:0031965]	8
farnesyl-diphosphate farnesyltransferase activity [GO:0004310]	8
actin filament polymerization [GO:0030041]	8
developmental process [GO:0032502]	8
gamma-tubulin binding [GO:0043015]	8
regulation of microtubule-based process [GO:0032886]	8
sequence-specific DNA binding [GO:0043565]	8
DNA-(apurinic or apyrimidinic site) lyase activity [GO:0003906]	8
DNA-dependent ATPase activity [GO:0008094]	8
toxin catabolic process [GO:0009407]	8
metal ion binding [GO:0046872]	8
fumarate metabolic process [GO:0006106]	8
cell redox homeostasis [GO:0045454]	8
brassinosteroid biosynthetic process [GO:0016132]	8
pyrimidine nucleobase metabolic process [GO:0006206]	8
small ribosomal subunit [GO:0015935]	8
90S preribosome [GO:0030686]	7
response to abscisic acid [GO:0009737]	7
FAD binding [GO:0071949]	7
peptidyl-threonine phosphorylation [GO:0018107]	7
cell [GO:0005623]	7
acetylglucosaminyltransferase activity [GO:0008375]	7
peptidyl-serine phosphorylation [GO:0018105]	7
peptidyl-arginine N-methylation [GO:0035246]	7
metal ion binding [GO:0046872]	7
SNARE complex [GO:0031201]	7
integral component of membrane [GO:0016021]	7
FAD binding [GO:0071949]	7
ATP transmembrane transporter activity [GO:0005347]	7
'de novo' pyrimidine nucleobase biosynthetic process [GO:0006207]	7
single-stranded DNA binding [GO:0003697]	7
3-deoxy-7-phosphoheptulonate synthase activity [GO:0003849]	7
SNAP receptor activity [GO:0005484]	7
lyase activity [GO:0016829]	7
cellulose synthase (UDP-forming) activity [GO:0016760]	7
U2AF [GO:0089701]	7
integral component of membrane [GO:0016021]	7
integral component of membrane [GO:0016021]	7
catalytic activity [GO:0003824]	7
DNA-templated transcription, termination [GO:0006353]	7
double-strand break repair via homologous recombination [GO:0000724]	7
lysine biosynthetic process via diaminopimelate [GO:0009089]	7
cell cycle [GO:0007049]	7
histone acetylation [GO:0016573]	7
threonine-type endopeptidase activity [GO:0004298]	7
trehalose metabolism in response to stress [GO:0070413]	7
regulation of transcription from RNA polymerase II promoter [GO:0006357]	7
SNAP receptor activity [GO:0005484]	7
spermine biosynthetic process [GO:0006597]	7
deoxyhypusine monooxygenase activity [GO:0019135]	7
hydrolase activity [GO:0016787]	7
electron carrier activity [GO:0009055]	7
SNARE binding [GO:0000149]	7
positive regulation of translational termination [GO:0045905]	7
DNA replication-independent nucleosome assembly [GO:0006336]	7
DNA repair [GO:0006281]	7
translational frameshifting [GO:0006452]	7
iron ion binding [GO:0005506]	7
protein N-linked glycosylation via asparagine [GO:0018279]	7
spermidine biosynthetic process [GO:0008295]	7
photosystem II assembly [GO:0010207]	7
ATP binding [GO:0005524]	7
transaminase activity [GO:0008483]	7
pantothenate biosynthetic process [GO:0015940]	7
ubiquitin-dependent protein catabolic process [GO:0006511]	7
threonine biosynthetic process [GO:0009088]	7
nucleic acid binding [GO:0003676]	7
cellular protein modification process [GO:0006464]	7
translation initiation factor activity [GO:0003743]	7
phosphatase activity [GO:0016791]	7
regulation of phosphoprotein phosphatase activity [GO:0043666]	7
sucrose-phosphate phosphatase activity [GO:0050307]	7
regulation of signal transduction [GO:0009966]	7
nucleic acid binding [GO:0003676]	7
methyltransferase activity [GO:0008168]	7
cellular iron ion homeostasis [GO:0006879]	7
aromatic amino acid family biosynthetic process [GO:0009073]	7
pollen development [GO:0009555]	7
carbohydrate metabolic process [GO:0005975]	7
carbohydrate metabolic process [GO:0005975]	7
FMN binding [GO:0010181]	7
transferase activity, transferring acyl groups other than amino-acyl groups [GO:0016747]	7
SNAP receptor activity [GO:0005484]	7
dynein complex [GO:0030286]	7
phosphoric ester hydrolase activity [GO:0042578]	7
protein refolding [GO:0042026]	7
transporter activity [GO:0005215]	6
seedling development [GO:0090351]	6
response to ionizing radiation [GO:0010212]	6
amino acid binding [GO:0016597]	6
ribosomal large subunit assembly [GO:0000027]	6
regulation of catalytic activity [GO:0050790]	6
mitochondrial transport [GO:0006839]	6
DNA binding [GO:0003677]	6
S-adenosylmethionine-dependent methyltransferase activity [GO:0008757]	6
oxidoreductase activity [GO:0016491]	6
chloroplast accumulation movement [GO:0009904]	6
glutamine biosynthetic process [GO:0006542]	6
intracellular membrane-bounded organelle [GO:0043231]	6
DNA-dependent ATPase activity [GO:0008094]	6
9,9'-di-cis-zeta-carotene desaturation to 7,9,7',9'-tetra-cis-lycopene [GO:0052889]	6
snRNA stem-loop binding [GO:0035614]	6
asparaginyl-tRNA aminoacylation [GO:0006421]	6
'de novo' UMP biosynthetic process [GO:0044205]	6
carboxylic ester hydrolase activity [GO:0052689]	6
proton-transporting ATP synthase complex, coupling factor F(o) [GO:0045263]	6
hydrolase activity, hydrolyzing O-glycosyl compounds [GO:0004553]	6
4 iron, 4 sulfur cluster binding [GO:0051539]	6
protein serine/threonine kinase activity [GO:0004674]	6
tetrapyrrole biosynthetic process [GO:0033014]	6
trehalose-phosphatase activity [GO:0004805]	6
carbon fixation [GO:0015977]	6
intracellular transport [GO:0046907]	6
proteolysis involved in cellular protein catabolic process [GO:0051603]	6
protein tyrosine/serine/threonine phosphatase activity [GO:0008138]	6
phenylalanyl-tRNA aminoacylation [GO:0006432]	6
protein serine/threonine kinase activity [GO:0004674]	6
adenine salvage [GO:0006168]	6
cell-cell junction [GO:0005911]	6
glycerophosphodiester phosphodiesterase activity [GO:0008889]	6
chromatin binding [GO:0003682]	6
transcription factor activity, RNA polymerase II core promoter proximal region sequence-specific binding [GO:0000982]	6
ubiquitin protein ligase binding [GO:0031625]	6
chloroplast avoidance movement [GO:0009903]	6
calcium ion binding [GO:0005509]	6
lysyl-tRNA aminoacylation [GO:0006430]	6
karyogamy [GO:0000741]	6
pentose-phosphate shunt [GO:0006098]	6
mannokinase activity [GO:0019158]	6
alpha-L-arabinofuranosidase activity [GO:0046556]	6
cellular phosphate ion homeostasis [GO:0030643]	6
iron ion binding [GO:0005506]	6
succinate dehydrogenase (ubiquinone) activity [GO:0008177]	6
ER to Golgi vesicle-mediated transport [GO:0006888]	6
cytosolic small ribosomal subunit [GO:0022627]	6
magnesium ion binding [GO:0000287]	6
glycerophospholipid catabolic process [GO:0046475]	6
metal ion binding [GO:0046872]	6
S-methyl-5-thioribose kinase activity [GO:0046522]	6
phylloquinone biosynthetic process [GO:0042372]	6
monovalent inorganic cation transport [GO:0015672]	6
anthranilate phosphoribosyltransferase activity [GO:0004048]	6
protein heterodimerization activity [GO:0046982]	6
nucleosome assembly [GO:0006334]	6
histone H3 acetylation [GO:0043966]	6
DNA recombination [GO:0006310]	6
mitochondrial electron transport, succinate to ubiquinone [GO:0006121]	6
methionine metabolic process [GO:0006555]	6
dTMP biosynthetic process [GO:0006231]	6
catalytic step 2 spliceosome [GO:0071013]	6
protein localization to endoplasmic reticulum exit site [GO:0070973]	6
antiporter activity [GO:0015297]	6
fatty acid beta-oxidation [GO:0006635]	6
integral component of membrane [GO:0016021]	6
translation initiation factor activity [GO:0003743]	6
vesicle docking [GO:0048278]	6
chitin binding [GO:0008061]	6
integral component of membrane [GO:0016021]	6
histone deacetylation [GO:0016575]	6
acyl-CoA hydrolase activity [GO:0047617]	6
tRNA aminoacylation for protein translation [GO:0006418]	6
phenylalanine ammonia-lyase activity [GO:0045548]	6
carboxylic acid metabolic process [GO:0019752]	6
monooxygenase activity [GO:0004497]	6
GPI-anchor transamidase complex [GO:0042765]	6
aspartic-type endopeptidase activity [GO:0004190]	6
cinnamic acid biosynthetic process [GO:0009800]	6
regulation of vesicle fusion [GO:0031338]	6
heme biosynthetic process [GO:0006783]	6
NAD metabolic process [GO:0019674]	6
chromosome segregation [GO:0007059]	6
4-alpha-hydroxytetrahydrobiopterin dehydratase activity [GO:0008124]	6
mRNA cleavage [GO:0006379]	6
hydrolase activity [GO:0016787]	6
7-methylguanosine mRNA capping [GO:0006370]	6
hydrolase activity [GO:0016787]	6
positive regulation of ubiquitin protein ligase activity [GO:1904668]	6
iron-sulfur cluster binding [GO:0051536]	6
transcription factor activity, sequence-specific DNA binding [GO:0003700]	6
cell cycle [GO:0007049]	6
plasma membrane [GO:0005886]	6
endomembrane system [GO:0012505]	6
ATPase activity [GO:0016887]	6
cytosol [GO:0005829]	6
S-adenosylmethioninamine biosynthetic process [GO:0006557]	6
mRNA export from nucleus [GO:0006406]	6
intracellular protein transport [GO:0006886]	6
starch binding [GO:2001070]	6
lipid catabolic process [GO:0016042]	6
DNA repair [GO:0006281]	6
protein arginylation [GO:0016598]	6
membrane [GO:0016020]	6
gamma-glutamyl-peptidase activity [GO:0034722]	5
DNA replication initiation [GO:0006270]	5
ATP binding [GO:0005524]	5
nickel cation binding [GO:0016151]	5
transcription, DNA-templated [GO:0006351]	5
integral component of membrane [GO:0016021]	5
cell [GO:0005623]	5
integral component of membrane [GO:0016021]	5
protein phosphorylation [GO:0006468]	5
protein dimerization activity [GO:0046983]	5
chromosome, centromeric region [GO:0000775]	5
root development [GO:0048364]	5
response to wounding [GO:0009611]	5
ubiquitin ligase complex [GO:0000151]	5
pyridoxal phosphate binding [GO:0030170]	5
Golgi membrane [GO:0000139]	5
very long-chain fatty acid biosynthetic process [GO:0042761]	5
prephenate dehydrogenase (NADP+) activity [GO:0004665]	5
heme binding [GO:0020037]	5
riboflavin biosynthetic process [GO:0009231]	5
telomere maintenance [GO:0000723]	5
histone binding [GO:0042393]	5
metal ion binding [GO:0046872]	5
strictosidine synthase activity [GO:0016844]	5
recombinational repair [GO:0000725]	5
glutathione biosynthetic process [GO:0006750]	5
chlorophyll(ide) b reductase activity [GO:0034256]	5
integral component of membrane [GO:0016021]	5
response to stress [GO:0006950]	5
ribulose-phosphate 3-epimerase activity [GO:0004750]	5
RNA binding [GO:0003723]	5
mitochondrial translation [GO:0032543]	5
NAD+ binding [GO:0070403]	5
DNA binding [GO:0003677]	5
protein maturation by iron-sulfur cluster transfer [GO:0097428]	5
porphobilinogen synthase activity [GO:0004655]	5
cytoplasm [GO:0005737]	5
3-oxo-pimeloyl-[acp] methyl ester reductase activity [GO:0102132]	5
Sar guanyl-nucleotide exchange factor activity [GO:0005090]	5
peptidyl-diphthamide biosynthetic process from peptidyl-histidine [GO:0017183]	5
glycine biosynthetic process [GO:0006545]	5
ribosomal small subunit assembly [GO:0000028]	5
lipid A biosynthetic process [GO:0009245]	5
tricarboxylic acid cycle enzyme complex [GO:0045239]	5
7-methylguanosine mRNA capping [GO:0006370]	5
nucleus [GO:0005634]	5
dihydrolipoyllysine-residue succinyltransferase activity [GO:0004149]	5
heme transporter activity [GO:0015232]	5
chromatin remodeling [GO:0006338]	5
ATP binding [GO:0005524]	5
preribosome, small subunit precursor [GO:0030688]	5
mannosyl-oligosaccharide 1,2-alpha-mannosidase activity [GO:0004571]	5
ligase activity [GO:0016874]	5
DNA catabolic process [GO:0006308]	5
chaperone binding [GO:0051087]	5
nucleus [GO:0005634]	5
positive regulation of transcription elongation from RNA polymerase II promoter [GO:0032968]	5
response to salicylic acid [GO:0009751]	5
ligase activity [GO:0016874]	5
lipid metabolic process [GO:0006629]	5
sodium ion import across plasma membrane [GO:0098719]	5
FMN binding [GO:0010181]	5
intracellular [GO:0005622]	5
proline biosynthetic process [GO:0006561]	5
Piccolo NuA4 histone acetyltransferase complex [GO:0032777]	5
ribose phosphate diphosphokinase activity [GO:0004749]	5
serine-type peptidase activity [GO:0008236]	5
reciprocal meiotic recombination [GO:0007131]	5
12-oxophytodienoate reductase activity [GO:0016629]	5
protein processing involved in protein targeting to mitochondrion [GO:0006627]	5
calcium-dependent cysteine-type endopeptidase activity [GO:0004198]	5
tryptophanyl-tRNA aminoacylation [GO:0006436]	5
integral component of membrane [GO:0016021]	5
mitochondrial respiratory chain complex I assembly [GO:0032981]	5
metal ion binding [GO:0046872]	5
detection of visible light [GO:0009584]	5
box C/D snoRNP complex [GO:0031428]	5
chloroplast [GO:0009507]	5
DNA recombination [GO:0006310]	5
protein tyrosine/serine/threonine phosphatase activity [GO:0008138]	5
hydrolase activity, acting on ester bonds [GO:0016788]	5
peptidyl-lysine monomethylation [GO:0018026]	5
ATP binding [GO:0005524]	5
pollen development [GO:0009555]	5
positive regulation of proteasomal ubiquitin-dependent protein catabolic process [GO:0032436]	5
RIC1-RGP1 guanyl-nucleotide exchange factor complex [GO:0034066]	5
Golgi apparatus [GO:0005794]	5
histone deacetylase complex [GO:0000118]	5
mitochondrial inner membrane peptidase complex [GO:0042720]	5
regulation of proteolysis [GO:0030162]	5
regulation of transcription, DNA-templated [GO:0006355]	5
chromatin silencing at telomere [GO:0006348]	5
beta-ketoacyl-acyl-carrier-protein synthase III activity [GO:0033818]	5
S-adenosylmethionine biosynthetic process [GO:0006556]	5
folic acid biosynthetic process [GO:0046656]	5
fumarate hydratase activity [GO:0004333]	5
nucleotide biosynthetic process [GO:0009165]	5
pre-mRNA cleavage required for polyadenylation [GO:0098789]	5
RNA (guanine-N7)-methylation [GO:0036265]	5
ubiquitin-ubiquitin ligase activity [GO:0034450]	5
cytochrome-c oxidase activity [GO:0004129]	5
mitochondrion [GO:0005739]	5
nucleosome binding [GO:0031491]	5
tRNA pseudouridine synthesis [GO:0031119]	5
nucleus [GO:0005634]	5
transcription elongation from RNA polymerase II promoter [GO:0006368]	5
GTPase activator activity [GO:0005096]	5
ATP-dependent chromatin remodeling [GO:0043044]	5
regulation of mRNA processing [GO:0050684]	5
ribosomal small subunit export from nucleus [GO:0000056]	5
glycerol-3-phosphate dehydrogenase complex [GO:0009331]	5
superoxide metabolic process [GO:0006801]	5
positive regulation of circadian rhythm [GO:0042753]	5
embryo sac development [GO:0009553]	5
mRNA splice site selection [GO:0006376]	5
UTP-C complex [GO:0034456]	5
malonyl-CoA decarboxylase activity [GO:0050080]	5
translational elongation [GO:0006414]	5
integral component of endoplasmic reticulum membrane [GO:0030176]	5
ATPase activity [GO:0016887]	5
photosystem I [GO:0009522]	5
ubiquitin-dependent ERAD pathway [GO:0030433]	5
ATP synthesis coupled electron transport [GO:0042773]	5
protein-chromophore linkage [GO:0018298]	5
telomere maintenance [GO:0000723]	5
ATP binding [GO:0005524]	5
phosphoglycerate mutase activity [GO:0004619]	5
transcription from RNA polymerase I promoter [GO:0006360]	5
cellular response to DNA damage stimulus [GO:0006974]	5
transcription factor import into nucleus [GO:0042991]	5
ubiquitin protein ligase activity [GO:0061630]	5
pyroglutamyl-peptidase activity [GO:0016920]	5
DNA helicase activity [GO:0003678]	5
photosynthesis [GO:0015979]	5
embryo development ending in seed dormancy [GO:0009793]	5
DNA ligation involved in DNA repair [GO:0051103]	5
photosystem [GO:0009521]	5
leaf development [GO:0048366]	5
nucleotide-sugar transmembrane transporter activity [GO:0005338]	5
riboflavin kinase activity [GO:0008531]	5
dihydroneopterin aldolase activity [GO:0004150]	5
chromatin maintenance [GO:0070827]	5
phosphatase activity [GO:0016791]	5
negative regulation of transcription from RNA polymerase II promoter [GO:0000122]	5
glycerol-3-phosphate dehydrogenase [NAD+] activity [GO:0004367]	5
chromatin silencing [GO:0006342]	5
UTP biosynthetic process [GO:0006228]	4
tetrahydrofolylpolyglutamate metabolic process [GO:0046900]	4
actin filament bundle assembly [GO:0051017]	4
mitotic chromosome condensation [GO:0007076]	4
helicase activity [GO:0004386]	4
fructose 1,6-bisphosphate 1-phosphatase activity [GO:0042132]	4
strand invasion [GO:0042148]	4
tRNA guanylyltransferase activity [GO:0008193]	4
seryl-tRNA aminoacylation [GO:0006434]	4
retromer complex [GO:0030904]	4
cell redox homeostasis [GO:0045454]	4
tRNA methylation [GO:0030488]	4
aspartate kinase activity [GO:0004072]	4
phosphatidylcholine 1-acylhydrolase activity [GO:0008970]	4
anion transmembrane transport [GO:0098656]	4
retromer complex [GO:0030904]	4
intracellular ribonucleoprotein complex [GO:0030529]	4
aromatic amino acid family metabolic process [GO:0009072]	4
metal ion binding [GO:0046872]	4
RNA polymerase II core binding [GO:0000993]	4
chromosome separation [GO:0051304]	4
response to salt stress [GO:0009651]	4
integral component of membrane [GO:0016021]	4
ATP binding [GO:0005524]	4
lipid transport [GO:0006869]	4
mRNA transcription [GO:0009299]	4
kinase activity [GO:0016301]	4
response to iron ion [GO:0010039]	4
proton transport [GO:0015992]	4
Cdc73/Paf1 complex [GO:0016593]	4
transcription, DNA-templated [GO:0006351]	4
response to sucrose [GO:0009744]	4
histone H2A acetylation [GO:0043968]	4
transferase activity [GO:0016740]	4
regulation of histone acetylation [GO:0035065]	4
lipid storage [GO:0019915]	4
regulation of transcription, DNA-templated [GO:0006355]	4
extrinsic component of mitochondrial inner membrane [GO:0031314]	4
Mo-molybdopterin cofactor biosynthetic process [GO:0006777]	4
small GTPase mediated signal transduction [GO:0007264]	4
lysine-acetylated histone binding [GO:0070577]	4
mannosylglycoprotein endo-beta-mannosidase activity [GO:0033947]	4
2,3-bisphosphoglycerate-independent phosphoglycerate mutase activity [GO:0046537]	4
U4/U6 x U5 tri-snRNP complex [GO:0046540]	4
nuclear periphery [GO:0034399]	4
covalent chromatin modification [GO:0016569]	4
protein targeting [GO:0006605]	4
zinc ion binding [GO:0008270]	4
vesicle-mediated transport [GO:0016192]	4
oxidoreductase activity, acting on paired donors, with incorporation or reduction of molecular oxygen [GO:0016705]	4
sulfur compound metabolic process [GO:0006790]	4
nucleolus [GO:0005730]	4
arginine catabolic process [GO:0006527]	4
chorismate metabolic process [GO:0046417]	4
hydrolase activity [GO:0016787]	4
tRNA acetylation [GO:0051391]	4
regulation of jasmonic acid mediated signaling pathway [GO:2000022]	4
integrator complex [GO:0032039]	4
monooxygenase activity [GO:0004497]	4
vesicle-mediated transport [GO:0016192]	4
chloroplast fission [GO:0010020]	4
integral component of membrane [GO:0016021]	4
metal ion binding [GO:0046872]	4
RNA modification [GO:0009451]	4
establishment or maintenance of microtubule cytoskeleton polarity [GO:0030951]	4
protein kinase activity [GO:0004672]	4
molybdopterin adenylyltransferase activity [GO:0061598]	4
nucleolus [GO:0005730]	4
sphingomyelin synthase activity [GO:0033188]	4
cellular response to oxidative stress [GO:0034599]	4
strigolactone biosynthetic process [GO:1901601]	4
sialyltransferase activity [GO:0008373]	4
nucleic acid binding [GO:0003676]	4
mitotic cell cycle checkpoint [GO:0007093]	4
abscisic acid biosynthetic process [GO:0009688]	4
molybdopterin molybdotransferase activity [GO:0061599]	4
damaged DNA binding [GO:0003684]	4
ATP synthesis coupled proton transport [GO:0015986]	4
RNA binding [GO:0003723]	4
nucleosomal DNA binding [GO:0031492]	4
DNA-directed 5'-3' RNA polymerase activity [GO:0003899]	4
GTP biosynthetic process [GO:0006183]	4
pyruvate kinase activity [GO:0004743]	4
actin crosslink formation [GO:0051764]	4
intracellular signal transduction [GO:0035556]	4
kinetochore assembly [GO:0051382]	4
mediator complex [GO:0016592]	4
dephosphorylation of RNA polymerase II C-terminal domain [GO:0070940]	4
regulation of transcription, DNA-templated [GO:0006355]	4
chromatin organization [GO:0006325]	4
nucleoplasm [GO:0005654]	4
transition metal ion binding [GO:0046914]	4
regulation of proteolysis [GO:0030162]	4
cysteine biosynthetic process from serine [GO:0006535]	4
lipid metabolic process [GO:0006629]	4
nicotinate nucleotide salvage [GO:0019358]	4
pentose-phosphate shunt, non-oxidative branch [GO:0009052]	4
RNA polymerase I core binding [GO:0001042]	4
microtubule polymerization [GO:0046785]	4
cytoplasm [GO:0005737]	4
protein catabolic process [GO:0030163]	4
glutathione catabolic process [GO:0006751]	4
protein glycosylation [GO:0006486]	4
ligase activity [GO:0016874]	4
DNA binding [GO:0003677]	4
integral component of membrane [GO:0016021]	4
CDP-diacylglycerol-glycerol-3-phosphate 3-phosphatidyltransferase activity [GO:0008444]	4
intracellular [GO:0005622]	4
diphosphate-fructose-6-phosphate 1-phosphotransferase activity [GO:0047334]	4
cytosolic large ribosomal subunit [GO:0022625]	4
chloroplast [GO:0009507]	4
RNA splicing [GO:0008380]	4
ribulose-bisphosphate carboxylase activity [GO:0016984]	4
fatty acid biosynthetic process [GO:0006633]	4
Golgi vesicle budding [GO:0048194]	4
pyruvate dehydrogenase (acetyl-transferring) activity [GO:0004739]	4
dioxygenase activity [GO:0051213]	4
telomeric loop formation [GO:0031627]	4
GTP binding [GO:0005525]	4
mitotic spindle assembly checkpoint [GO:0007094]	4
aspartyl-tRNA aminoacylation [GO:0006422]	4
vacuolar transport [GO:0007034]	4
iron ion binding [GO:0005506]	4
double-strand break repair via nonhomologous end joining [GO:0006303]	4
cytochrome complex assembly [GO:0017004]	4
RNA binding [GO:0003723]	4
aerobic electron transport chain [GO:0019646]	4
mRNA methylation [GO:0080009]	4
limonoid glucosyltransferase activity [GO:0050645]	4
arginine decarboxylase activity [GO:0008792]	4
proton-transporting ATPase activity, rotational mechanism [GO:0046961]	4
regulation of ARF protein signal transduction [GO:0032012]	4
inositol 3-kinase activity [GO:0019140]	4
mitochondrial translation [GO:0032543]	4
glycogen phosphorylase activity [GO:0008184]	4
beta-1,4-mannosylglycoprotein 4-beta-N-acetylglucosaminyltransferase activity [GO:0003830]	4
proton-transporting ATP synthase complex, catalytic core F(1) [GO:0045261]	4
ubiquitin-dependent protein catabolic process via the N-end rule pathway [GO:0071596]	4
'de novo' IMP biosynthetic process [GO:0006189]	4
mRNA splicing, via spliceosome [GO:0000398]	4
serine O-acetyltransferase activity [GO:0009001]	4
mannan catabolic process [GO:0046355]	4
plant organ development [GO:0099402]	4
cysteinyl-tRNA aminoacylation [GO:0006423]	4
defense response [GO:0006952]	4
IMP dehydrogenase activity [GO:0003938]	4
intra-Golgi vesicle-mediated transport [GO:0006891]	4
maturation of LSU-rRNA [GO:0000470]	4
glycyl-tRNA aminoacylation [GO:0006426]	4
integral component of membrane [GO:0016021]	4
chaperone binding [GO:0051087]	4
peroxiredoxin activity [GO:0051920]	4
methyltransferase activity [GO:0008168]	4
acetyl-CoA biosynthetic process from pyruvate [GO:0006086]	4
Golgi organization [GO:0007030]	4
ATP binding [GO:0005524]	4
beta-galactosidase activity [GO:0004565]	4
metabolic process [GO:0008152]	4
rRNA modification [GO:0000154]	4
RNA catabolic process [GO:0006401]	4
metal ion binding [GO:0046872]	4
ATP binding [GO:0005524]	4
protein import into nucleus [GO:0006606]	4
CTP biosynthetic process [GO:0006241]	4
NAD binding [GO:0051287]	4
RNA (guanine-N7)-methylation [GO:0036265]	4
secondary shoot formation [GO:0010223]	4
glucosinolate catabolic process [GO:0019762]	4
regulation of DNA-templated transcription, elongation [GO:0032784]	4
regulation of transcription, DNA-templated [GO:0006355]	4
meiotic sister chromatid cohesion, centromeric [GO:0051754]	4
developmental process [GO:0032502]	4
protein serine/threonine kinase activity [GO:0004674]	4
ATP metabolic process [GO:0046034]	4
metal ion binding [GO:0046872]	4
valyl-tRNA aminoacylation [GO:0006438]	4
histone H3-K4 trimethylation [GO:0080182]	4
regulation of gene expression [GO:0010468]	4
Smc5-Smc6 complex [GO:0030915]	4
CDP-diacylglycerol-inositol 3-phosphatidyltransferase activity [GO:0003881]	4
proteasome-mediated ubiquitin-dependent protein catabolic process [GO:0043161]	4
protein folding [GO:0006457]	4
microtubule plus-end binding [GO:0051010]	4
auxin transport [GO:0060918]	4
isomerase activity [GO:0016853]	4
mitotic spindle assembly checkpoint [GO:0007094]	4
cell division [GO:0051301]	4
pyridoxal phosphate binding [GO:0030170]	4
guanosine tetraphosphate metabolic process [GO:0015969]	4
plasma membrane [GO:0005886]	4
transferase activity, transferring acyl groups, acyl groups converted into alkyl on transfer [GO:0046912]	4
chorismate biosynthetic process [GO:0009423]	4
ferrous iron binding [GO:0008198]	4
chloroplast stroma [GO:0009570]	4
mitotic spindle assembly checkpoint [GO:0007094]	4
phospholipid catabolic process [GO:0009395]	4
NAD+ synthase (glutamine-hydrolyzing) activity [GO:0003952]	4
response to starvation [GO:0042594]	4
intracellular protein transport [GO:0006886]	4
cellular response to nitrogen levels [GO:0043562]	4
histone modification [GO:0016570]	4
integral component of membrane [GO:0016021]	4
glycerophospholipid biosynthetic process [GO:0046474]	4
plasma membrane [GO:0005886]	4
tricarboxylic acid cycle [GO:0006099]	4
response to light stimulus [GO:0009416]	4
nuclear localization sequence binding [GO:0008139]	4
floral organ development [GO:0048437]	4
nucleus [GO:0005634]	4
regulation of protein catabolic process [GO:0042176]	4
histone H4 acetylation [GO:0043967]	4
nucleolus [GO:0005730]	4
protection from non-homologous end joining at telomere [GO:0031848]	4
actin filament network formation [GO:0051639]	4
photosystem II [GO:0009523]	4
mitochondrial electron transport, NADH to ubiquinone [GO:0006120]	4
phosphatidylinositol binding [GO:0035091]	4
regulation of systemic acquired resistance [GO:0010112]	4
regulation of cell shape [GO:0008360]	3
mRNA 3'-end processing [GO:0031124]	3
peptidyl-pyroglutamic acid biosynthetic process, using glutaminyl-peptide cyclotransferase [GO:0017186]	3
small nucleolar ribonucleoprotein complex [GO:0005732]	3
vesicle fusion with Golgi apparatus [GO:0048280]	3
nucleic acid binding [GO:0003676]	3
vacuolar membrane [GO:0005774]	3
pyrimidine nucleotide biosynthetic process [GO:0006221]	3
tRNA thio-modification [GO:0034227]	3
peptidase activity [GO:0008233]	3
nucleoside metabolic process [GO:0009116]	3
protein processing [GO:0016485]	3
molybdopterin synthase complex [GO:0019008]	3
NADP binding [GO:0050661]	3
nucleic acid binding [GO:0003676]	3
11-oxo-beta-amyrin catabolic process [GO:1902382]	3
protein transporter activity [GO:0008565]	3
polyprenol biosynthetic process [GO:0016094]	3
pyrophosphatase activity [GO:0016462]	3
metal ion binding [GO:0046872]	3
potassium ion binding [GO:0030955]	3
meiotic cell cycle [GO:0051321]	3
detection of visible light [GO:0009584]	3
vesicle docking involved in exocytosis [GO:0006904]	3
transport [GO:0006810]	3
integral component of membrane [GO:0016021]	3
protoporphyrinogen IX biosynthetic process [GO:0006782]	3
cytosolic large ribosomal subunit [GO:0022625]	3
nucleolus [GO:0005730]	3
nucleic acid binding [GO:0003676]	3
'de novo' posttranslational protein folding [GO:0051084]	3
vesicle-mediated transport [GO:0016192]	3
integral component of membrane [GO:0016021]	3
integral component of membrane [GO:0016021]	3
Ran GTPase binding [GO:0008536]	3
unfolded protein binding [GO:0051082]	3
nucleus [GO:0005634]	3
cytoplasm [GO:0005737]	3
protein-chromophore linkage [GO:0018298]	3
NAD+ kinase activity [GO:0003951]	3
pentose-phosphate shunt [GO:0006098]	3
DNA replication origin binding [GO:0003688]	3
regulation of MAPK cascade [GO:0043408]	3
ATP hydrolysis coupled proton transport [GO:0015991]	3
cell cycle arrest [GO:0007050]	3
extrinsic component of membrane [GO:0019898]	3
regulation of alternative mRNA splicing, via spliceosome [GO:0000381]	3
Golgi transport complex [GO:0017119]	3
DNA topoisomerase type II (ATP-hydrolyzing) activity [GO:0003918]	3
histone binding [GO:0042393]	3
reciprocal meiotic recombination [GO:0007131]	3
secondary metabolic process [GO:0019748]	3
chloroplast RNA processing [GO:0031425]	3
meiotic DNA double-strand break formation [GO:0042138]	3
uracil salvage [GO:0006223]	3
mitochondrion [GO:0005739]	3
purine nucleotide biosynthetic process [GO:0006164]	3
DNA replication [GO:0006260]	3
ATP binding [GO:0005524]	3
DNA replication [GO:0006260]	3
magnesium ion binding [GO:0000287]	3
transcription initiation from RNA polymerase II promoter [GO:0006367]	3
chromatin silencing [GO:0006342]	3
interstrand cross-link repair [GO:0036297]	3
mRNA pseudouridine synthesis [GO:1990481]	3
metal ion binding [GO:0046872]	3
cytoskeleton organization [GO:0007010]	3
reciprocal meiotic recombination [GO:0007131]	3
plant organ development [GO:0099402]	3
nuclear-transcribed mRNA catabolic process, 3'-5' exonucleolytic nonsense-mediated decay [GO:0070478]	3
ER-associated misfolded protein catabolic process [GO:0071712]	3
translation [GO:0006412]	3
deadenylation-dependent decapping of nuclear-transcribed mRNA [GO:0000290]	3
mitochondrial transport [GO:0006839]	3
tRNA (m1A) methyltransferase complex [GO:0031515]	3
translation initiation factor activity [GO:0003743]	3
glycerolipid biosynthetic process [GO:0045017]	3
isomerase activity [GO:0016853]	3
intracellular protein transport [GO:0006886]	3
mRNA splicing, via spliceosome [GO:0000398]	3
chromosome segregation [GO:0007059]	3
histone binding [GO:0042393]	3
regulation of sequence-specific DNA binding transcription factor activity [GO:0051090]	3
hydroxymethylglutaryl-CoA reductase (NADPH) activity [GO:0004420]	3
ubiquitin protein ligase activity [GO:0061630]	3
nicotianamine biosynthetic process [GO:0030418]	3
regulation of intracellular pH [GO:0051453]	3
RNA modification [GO:0009451]	3
protein farnesylation [GO:0018343]	3
protein secretion [GO:0009306]	3
intracellular [GO:0005622]	3
cell migration [GO:0016477]	3
endonuclease activity [GO:0004519]	3
red, far-red light phototransduction [GO:0009585]	3
regulation of signal transduction [GO:0009966]	3
mannosyl-oligosaccharide 1,2-alpha-mannosidase activity [GO:0004571]	3
dolichyl-diphosphooligosaccharide-protein glycotransferase activity [GO:0004579]	3
carbohydrate binding [GO:0030246]	3
response to potassium ion [GO:0035864]	3
isocitrate metabolic process [GO:0006102]	3
cold acclimation [GO:0009631]	3
4-amino-4-deoxychorismate synthase activity [GO:0046820]	3
carbohydrate binding [GO:0030246]	3
protein repair [GO:0030091]	3
regulation of transcription, DNA-templated [GO:0006355]	3
chaperone-mediated protein folding [GO:0061077]	3
protein processing [GO:0016485]	3
protein folding [GO:0006457]	3
response to salt stress [GO:0009651]	3
tRNA methyltransferase activity [GO:0008175]	3
transmembrane signaling receptor activity [GO:0004888]	3
FAD biosynthetic process [GO:0006747]	3
vacuolar membrane [GO:0005774]	3
positive regulation of transcription elongation from RNA polymerase II promoter [GO:0032968]	3
P-body [GO:0000932]	3
glycyrrhetinate biosynthetic process [GO:1902386]	3
'de novo' AMP biosynthetic process [GO:0044208]	3
negative regulation of protein dephosphorylation [GO:0035308]	3
respiratory electron transport chain [GO:0022904]	3
transaminase activity [GO:0008483]	3
methyltransferase activity [GO:0008168]	3
membrane [GO:0016020]	3
Rac GTPase binding [GO:0048365]	3
methyltransferase activity [GO:0008168]	3
zinc ion binding [GO:0008270]	3
phosphoribosyl-AMP cyclohydrolase activity [GO:0004635]	3
microtubule [GO:0005874]	3
protein phosphorylation [GO:0006468]	3
RNA binding [GO:0003723]	3
ATPase activity, coupled [GO:0042623]	3
small nucleolar ribonucleoprotein complex [GO:0005732]	3
carotenoid isomerase activity [GO:0046608]	3
positive regulation of proteasomal ubiquitin-dependent protein catabolic process [GO:0032436]	3
S-methyl-5-thioribose-1-phosphate isomerase activity [GO:0046523]	3
kinase activity [GO:0016301]	3
4 iron, 4 sulfur cluster binding [GO:0051539]	3
dihydrolipoyllysine-residue acetyltransferase activity [GO:0004742]	3
actin cytoskeleton organization [GO:0030036]	3
metal ion binding [GO:0046872]	3
defense response to bacterium [GO:0042742]	3
activation of protein kinase activity [GO:0032147]	3
translation [GO:0006412]	3
L-phenylalanine:2-oxoglutarate aminotransferase activity [GO:0080130]	3
telomere maintenance [GO:0000723]	3
cell division [GO:0051301]	3
proton-transporting ATP synthase activity, rotational mechanism [GO:0046933]	3
plasma membrane [GO:0005886]	3
DNA-directed DNA polymerase activity [GO:0003887]	3
peptide alpha-N-acetyltransferase activity [GO:0004596]	3
FAD binding [GO:0071949]	3
autophagosome assembly [GO:0000045]	3
naringenin-chalcone synthase activity [GO:0016210]	3
flower development [GO:0009908]	3
cellular amino acid metabolic process [GO:0006520]	3
mRNA binding [GO:0003729]	3
positive regulation of GTPase activity [GO:0043547]	3
small protein activating enzyme activity [GO:0008641]	3
cytoplasm [GO:0005737]	3
organelle organization [GO:0006996]	3
DNA replication, removal of RNA primer [GO:0043137]	3
dipeptidyl-peptidase activity [GO:0008239]	3
autophagosome assembly [GO:0000045]	3
vacuolar proton-transporting V-type ATPase complex [GO:0016471]	3
fructose metabolic process [GO:0006000]	3
transferase activity, transferring acyl groups, acyl groups converted into alkyl on transfer [GO:0046912]	3
tRNA pseudouridine synthesis [GO:0031119]	3
cytoplasm [GO:0005737]	3
integral component of membrane [GO:0016021]	3
UMP kinase activity [GO:0033862]	3
centromere complex assembly [GO:0034508]	3
integral component of membrane [GO:0016021]	3
tRNA processing [GO:0008033]	3
integral component of membrane [GO:0016021]	3
thiamine pyrophosphate binding [GO:0030976]	3
O-acetyltransferase activity [GO:0016413]	3
transcytosis [GO:0045056]	3
intracellular protein transport [GO:0006886]	3
prefoldin complex [GO:0016272]	3
Rho protein signal transduction [GO:0007266]	3
glycogen phosphorylase activity [GO:0008184]	3
regulation of transcription, DNA-templated [GO:0006355]	3
membrane fusion [GO:0061025]	3
soluble NSF attachment protein activity [GO:0005483]	3
small nuclear ribonucleoprotein complex [GO:0030532]	3
L-malate dehydrogenase activity [GO:0030060]	3
regulation of exocytosis [GO:0017157]	3
Smc5-Smc6 complex [GO:0030915]	3
ligase activity, forming carbon-nitrogen bonds [GO:0016879]	3
DNA replication initiation [GO:0006270]	3
sucrose alpha-glucosidase activity [GO:0004575]	3
tRNA wobble uridine modification [GO:0002098]	3
prenylcysteine catabolic process [GO:0030328]	3
fatty acid metabolic process [GO:0006631]	3
transferase activity [GO:0016740]	3
tryptophan catabolic process to kynurenine [GO:0019441]	3
integral component of endoplasmic reticulum membrane [GO:0030176]	3
spliceosomal complex assembly [GO:0000245]	3
endonuclease activity [GO:0004519]	3
oxidoreductase activity, acting on paired donors, with incorporation or reduction of molecular oxygen, NAD(P)H as one donor, and incorporation of two atoms of oxygen into one donor [GO:0016708]	3
DNA helicase activity [GO:0003678]	3
UDP-arabinopyranose mutase activity [GO:0052691]	3
transporter activity [GO:0005215]	3
CDP-diacylglycerol biosynthetic process [GO:0016024]	3
regulation of mitotic cell cycle [GO:0007346]	3
asymmetric cell division [GO:0008356]	3
nucleoside metabolic process [GO:0009116]	3
heterochromatin assembly [GO:0031507]	3
regulation of intracellular pH [GO:0051453]	3
zinc ion binding [GO:0008270]	3
NADPH:quinone reductase activity [GO:0003960]	3
glycolytic process [GO:0006096]	3
phospholipase activity [GO:0004620]	3
oxidoreductase activity [GO:0016491]	3
protein transporter activity [GO:0008565]	3
fatty acid beta-oxidation [GO:0006635]	3
regulation of transcription from RNA polymerase II promoter [GO:0006357]	3
cytosolic large ribosomal subunit [GO:0022625]	3
holo TFIIH complex [GO:0005675]	3
ferrochelatase activity [GO:0004325]	3
tRNA nucleoside ribose methylation [GO:0002128]	3
regulation of double-strand break repair [GO:2000779]	3
nucleotide biosynthetic process [GO:0009165]	3
membrane [GO:0016020]	3
positive regulation of Notch signaling pathway [GO:0045747]	3
methyltransferase activity [GO:0008168]	3
Atg12-Atg5-Atg16 complex [GO:0034274]	3
tRNA methylation [GO:0030488]	3
interphase microtubule nucleation by interphase microtubule organizing center [GO:0051415]	3
regulation of mRNA processing [GO:0050684]	3
receptor binding [GO:0005102]	3
phosphoglycolate phosphatase activity [GO:0008967]	3
Sec61 translocon complex [GO:0005784]	3
NADH dehydrogenase (ubiquinone) activity [GO:0008137]	3
calcium-mediated signaling [GO:0019722]	3
ribosome binding [GO:0043022]	3
proteolysis [GO:0006508]	3
leaf senescence [GO:0010150]	3
microtubule binding [GO:0008017]	3
integral component of membrane [GO:0016021]	3
kinase activity [GO:0016301]	3
transcription, DNA-templated [GO:0006351]	3
metal ion binding [GO:0046872]	3
cytosolic small ribosomal subunit [GO:0022627]	3
RNA methyltransferase activity [GO:0008173]	3
ATP binding [GO:0005524]	3
NADP binding [GO:0050661]	3
mitochondrial inner membrane [GO:0005743]	3
deoxyribonucleotide catabolic process [GO:0009264]	3
geranylgeranyl reductase activity [GO:0045550]	3
tRNA modification [GO:0006400]	3
signal transduction by protein phosphorylation [GO:0023014]	3
SNARE complex disassembly [GO:0035494]	3
methyltransferase activity [GO:0008168]	3
magnesium chelatase activity [GO:0016851]	3
Mo-molybdopterin cofactor biosynthetic process [GO:0006777]	3
DNA biosynthetic process [GO:0071897]	3
post-chaperonin tubulin folding pathway [GO:0007023]	3
NADP binding [GO:0050661]	3
RNA binding [GO:0003723]	3
thiazole biosynthetic process [GO:0052837]	3
membrane [GO:0016020]	3
meiotic DNA recombinase assembly [GO:0000707]	3
racemase activity, acting on amino acids and derivatives [GO:0036361]	3
proline catabolic process [GO:0006562]	3
sphingolipid delta-4 desaturase activity [GO:0042284]	3
zinc ion binding [GO:0008270]	3
Golgi stack [GO:0005795]	3
protein localization to organelle [GO:0033365]	3
NAD binding [GO:0051287]	3
protein neddylation [GO:0045116]	3
serine-type endopeptidase activity [GO:0004252]	3
membrane fusion [GO:0061025]	3
purine nucleosidase activity [GO:0008477]	3
plant-type cell wall biogenesis [GO:0009832]	3
pre-autophagosomal structure membrane [GO:0034045]	3
mitotic spindle assembly [GO:0090307]	3
plant-type cell wall organization or biogenesis [GO:0071669]	3
cell cycle [GO:0007049]	3
transferase activity [GO:0016740]	3
positive regulation of autophagy [GO:0010508]	3
chloroplast stroma [GO:0009570]	3
hydroquinone glucosyltransferase activity [GO:0050505]	3
nucleophagy [GO:0044804]	3
threonyl-tRNA aminoacylation [GO:0006435]	3
large ribosomal subunit [GO:0015934]	3
U2 snRNP [GO:0005686]	3
glutaminyl-tRNA aminoacylation [GO:0006425]	3
single-stranded DNA binding [GO:0003697]	3
anion transmembrane transport [GO:0098656]	3
RNA binding [GO:0003723]	3
regulation of cell cycle [GO:0051726]	3
regulation of transcription, DNA-templated [GO:0006355]	3
porphyrin-containing compound biosynthetic process [GO:0006779]	3
zinc ion binding [GO:0008270]	3
vacuole organization [GO:0007033]	3
D-gluconate metabolic process [GO:0019521]	3
response to freezing [GO:0050826]	3
alanyl-tRNA aminoacylation [GO:0006419]	3
chlorophyll biosynthetic process [GO:0015995]	3
trehalose metabolic process [GO:0005991]	3
proton-transporting V-type ATPase, V0 domain [GO:0033179]	3
dolichyl-phosphate-glucose-glycolipid alpha-glucosyltransferase activity [GO:0004583]	3
telomere maintenance [GO:0000723]	3
2-polyprenyl-6-methoxy-1,4-benzoquinone methyltransferase activity [GO:0008425]	3
photoreceptor activity [GO:0009881]	3
ATPase activity [GO:0016887]	3
regulation of stomatal closure [GO:0090333]	3
metal ion binding [GO:0046872]	3
protein N-linked glycosylation via asparagine [GO:0018279]	3
membrane [GO:0016020]	3
G-protein coupled receptor signaling pathway [GO:0007186]	3
NAD binding [GO:0051287]	3
endoplasmic reticulum calcium ion homeostasis [GO:0032469]	3
hydrolase activity, acting on carbon-nitrogen (but not peptide) bonds, in linear amidines [GO:0016813]	3
7-hydroxymethyl chlorophyll a reductase activity [GO:0090415]	3
endoplasmic reticulum signal peptide binding [GO:0030942]	3
hydrolase activity [GO:0016787]	3
regulation of gene expression, epigenetic [GO:0040029]	3
proteasome regulatory particle, lid subcomplex [GO:0008541]	3
fructose 2,6-bisphosphate metabolic process [GO:0006003]	3
posttranscriptional gene silencing [GO:0016441]	3
structural constituent of cytoskeleton [GO:0005200]	3
carbohydrate metabolic process [GO:0005975]	3
DNA polymerase processivity factor activity [GO:0030337]	3
ER-associated misfolded protein catabolic process [GO:0071712]	3
lipid binding [GO:0008289]	3
prolyl-tRNA aminoacylation [GO:0006433]	3
chloroplast RNA modification [GO:1900865]	3
C-terminal protein lipidation [GO:0006501]	3
catalytic activity [GO:0003824]	3
protein homodimerization activity [GO:0042803]	3
negative regulation of defense response [GO:0031348]	3
DNA replication [GO:0006260]	3
nucleus [GO:0005634]	3
pullulanase activity [GO:0051060]	3
response to high light intensity [GO:0009644]	3
Golgi organization [GO:0007030]	3
ribonucleoside monophosphate biosynthetic process [GO:0009156]	3
positive regulation of catalytic activity [GO:0043085]	3
potassium ion transmembrane transport [GO:0071805]	3
cellular response to oxidative stress [GO:0034599]	3
mitochondrial ornithine transport [GO:0000066]	3
DNA binding [GO:0003677]	3
thiamine pyrophosphate binding [GO:0030976]	3
regulation of transcription, DNA-templated [GO:0006355]	2
positive regulation of cell cycle arrest [GO:0071158]	2
RNA polymerase II transcriptional preinitiation complex assembly [GO:0051123]	2
shikimate metabolic process [GO:0019632]	2
triphosphatase activity [GO:0050355]	2
fatty-acyl-CoA reductase (alcohol-forming) activity [GO:0080019]	2
sirohydrochlorin cobaltochelatase activity [GO:0016852]	2
signal transduction [GO:0007165]	2
DNA N-glycosylase activity [GO:0019104]	2
integral component of membrane [GO:0016021]	2
hydrogen ion transmembrane transport [GO:1902600]	2
regulation of cellular amino acid metabolic process [GO:0006521]	2
mitochondrion [GO:0005739]	2
maturation of LSU-rRNA from tricistronic rRNA transcript (SSU-rRNA, 5.8S rRNA, LSU-rRNA) [GO:0000463]	2
cellular glucan metabolic process [GO:0006073]	2
tRNA splicing, via endonucleolytic cleavage and ligation [GO:0006388]	2
phosphoprotein phosphatase activity [GO:0004721]	2
transcription factor activity, transcription factor binding [GO:0000989]	2
regulation of ruffle assembly [GO:1900027]	2
L-serine biosynthetic process [GO:0006564]	2
methyltransferase activity [GO:0008168]	2
spliceosomal tri-snRNP complex assembly [GO:0000244]	2
proteasome-mediated ubiquitin-dependent protein catabolic process [GO:0043161]	2
protein targeting to membrane [GO:0006612]	2
integral component of membrane [GO:0016021]	2
nucleolus [GO:0005730]	2
oxidation-reduction process [GO:0055114]	2
histone H3 acetylation [GO:0043966]	2
RNA export from nucleus [GO:0006405]	2
pheophytinase activity [GO:0080124]	2
spindle assembly [GO:0051225]	2
nitrate transport [GO:0015706]	2
zinc ion binding [GO:0008270]	2
magnesium chelatase activity [GO:0016851]	2
mRNA cis splicing, via spliceosome [GO:0045292]	2
actin filament polymerization [GO:0030041]	2
meiotic chromosome segregation [GO:0045132]	2
preribosome, large subunit precursor [GO:0030687]	2
ubiquitin protein ligase activity involved in ERAD pathway [GO:1904264]	2
menaquinone biosynthetic process [GO:0009234]	2
mitochondrial alanyl-tRNA aminoacylation [GO:0070143]	2
mRNA polyadenylation [GO:0006378]	2
carbohydrate metabolic process [GO:0005975]	2
ubiquitin-like protein binding [GO:0032182]	2
regulation of transcription, DNA-templated [GO:0006355]	2
gamma-tubulin complex localization [GO:0033566]	2
Golgi apparatus [GO:0005794]	2
regulation of membrane potential [GO:0042391]	2
phospholipid binding [GO:0005543]	2
kinetochore [GO:0000776]	2
integral component of membrane [GO:0016021]	2
rRNA processing [GO:0006364]	2
tRNA transcription [GO:0009304]	2
root hair elongation [GO:0048767]	2
mRNA cleavage [GO:0006379]	2
protein homooligomerization [GO:0051260]	2
induced systemic resistance, jasmonic acid mediated signaling pathway [GO:0009864]	2
heme oxidation [GO:0006788]	2
peptidyl-serine phosphorylation [GO:0018105]	2
zinc ion binding [GO:0008270]	2
cullin-RING ubiquitin ligase complex [GO:0031461]	2
nuclear-transcribed mRNA catabolic process, non-stop decay [GO:0070481]	2
lipid binding [GO:0008289]	2
mismatch repair [GO:0006298]	2
urea catabolic process [GO:0043419]	2
cytosol [GO:0005829]	2
4 iron, 4 sulfur cluster binding [GO:0051539]	2
U2 snRNP [GO:0005686]	2
mitochondrial translational termination [GO:0070126]	2
N-glycan processing [GO:0006491]	2
cytoplasm [GO:0005737]	2
intracellular sterol transport [GO:0032366]	2
heme binding [GO:0020037]	2
response to endoplasmic reticulum stress [GO:0034976]	2
exonucleolytic trimming to generate mature 3'-end of 5.8S rRNA from tricistronic rRNA transcript (SSU-rRNA, 5.8S rRNA, LSU-rRNA) [GO:0000467]	2
regulation of root development [GO:2000280]	2
phosphoacetylglucosamine mutase activity [GO:0004610]	2
protein homodimerization activity [GO:0042803]	2
iron ion binding [GO:0005506]	2
integral component of membrane [GO:0016021]	2
acireductone synthase activity [GO:0043874]	2
cytidine to uridine editing [GO:0016554]	2
single-stranded DNA binding [GO:0003697]	2
regulation of DNA-templated transcription, elongation [GO:0032784]	2
BAT3 complex [GO:0071818]	2
integral component of membrane [GO:0016021]	2
CCR4-NOT core complex [GO:0030015]	2
mitochondrial RNA 3'-end processing [GO:0000965]	2
phosphorelay signal transduction system [GO:0000160]	2
ribosome biogenesis [GO:0042254]	2
Notch signaling pathway [GO:0007219]	2
calcium ion homeostasis [GO:0055074]	2
viral gene silencing in virus induced gene silencing [GO:0060145]	2
oxidoreductase activity [GO:0016491]	2
lipid metabolic process [GO:0006629]	2
nitrogen compound transport [GO:0071705]	2
hydrolase activity, hydrolyzing O-glycosyl compounds [GO:0004553]	2
peribacteroid membrane [GO:0043661]	2
carbohydrate metabolic process [GO:0005975]	2
cellular respiration [GO:0045333]	2
protein deneddylation [GO:0000338]	2
gibberellin biosynthetic process [GO:0009686]	2
double-strand break repair via homologous recombination [GO:0000724]	2
eukaryotic 48S preinitiation complex [GO:0033290]	2
transcription initiation from RNA polymerase III promoter [GO:0006384]	2
brassicasterol glucosyltransferase activity [GO:0102203]	2
carbohydrate metabolic process [GO:0005975]	2
precatalytic spliceosome [GO:0071011]	2
poly(A)+ mRNA export from nucleus [GO:0016973]	2
positive regulation of transcription, DNA-templated [GO:0045893]	2
peptidase activity [GO:0008233]	2
thiamine biosynthetic process [GO:0009228]	2
vesicle docking involved in exocytosis [GO:0006904]	2
sphingolipid biosynthetic process [GO:0030148]	2
protein glycosylation [GO:0006486]	2
nucleotidyltransferase activity [GO:0016779]	2
tRNA processing [GO:0008033]	2
metal ion binding [GO:0046872]	2
hydrolase activity [GO:0016787]	2
chloroplast inner membrane [GO:0009706]	2
removal of superoxide radicals [GO:0019430]	2
kinase activity [GO:0016301]	2
mitochondrial translational elongation [GO:0070125]	2
aerobic respiration [GO:0009060]	2
jasmonic acid mediated signaling pathway [GO:0009867]	2
carbohydrate phosphatase activity [GO:0019203]	2
microtubule nucleation [GO:0007020]	2
heptaprenyl diphosphate synthase activity [GO:0036422]	2
U2-type prespliceosome [GO:0071004]	2
translation initiation factor activity [GO:0003743]	2
single-stranded DNA-dependent ATPase activity [GO:0043142]	2
gluconeogenesis [GO:0006094]	2
Ctf18 RFC-like complex [GO:0031390]	2
proton-transporting V-type ATPase, V0 domain [GO:0033179]	2
positive regulation of transcription from RNA polymerase I promoter [GO:0045943]	2
catalytic step 2 spliceosome [GO:0071013]	2
regulation of cytokinesis [GO:0032465]	2
vacuolar membrane [GO:0005774]	2
fatty-acyl-CoA reductase (alcohol-forming) activity [GO:0080019]	2
integral component of membrane [GO:0016021]	2
integral component of membrane [GO:0016021]	2
transport [GO:0006810]	2
integral component of endoplasmic reticulum membrane [GO:0030176]	2
ATP binding [GO:0005524]	2
positive regulation of transcription factor catabolic process [GO:1901485]	2
NatB complex [GO:0031416]	2
ion transmembrane transport [GO:0034220]	2
Ran GTPase binding [GO:0008536]	2
gibberellin 20-oxidase activity [GO:0045544]	2
virus induced gene silencing [GO:0009616]	2
transcription, DNA-templated [GO:0006351]	2
fatty acid elongase activity [GO:0009922]	2
hyperosmotic salinity response [GO:0042538]	2
gene silencing by miRNA [GO:0035195]	2
response to desiccation [GO:0009269]	2
plant-type secondary cell wall biogenesis [GO:0009834]	2
membrane [GO:0016020]	2
phosphoglycerate dehydrogenase activity [GO:0004617]	2
positive regulation of DNA endoreduplication [GO:0032877]	2
sterol esterase activity [GO:0004771]	2
glucose-6-phosphate isomerase activity [GO:0004347]	2
RNA processing [GO:0006396]	2
mannosyl-oligosaccharide glucosidase activity [GO:0004573]	2
chitinase activity [GO:0004568]	2
transcription, DNA-templated [GO:0006351]	2
intracellular membrane-bounded organelle [GO:0043231]	2
protein C-terminus binding [GO:0008022]	2
indole-3-acetate beta-glucosyltransferase activity [GO:0047215]	2
kinase activity [GO:0016301]	2
DNA integrity checkpoint [GO:0031570]	2
sequence-specific DNA binding [GO:0043565]	2
nucleotidyltransferase activity [GO:0016779]	2
transcription from RNA polymerase I promoter [GO:0006360]	2
UDP-glucose 6-dehydrogenase activity [GO:0003979]	2
nucleoside-triphosphate diphosphatase activity [GO:0047429]	2
NAD+ kinase activity [GO:0003951]	2
metal ion binding [GO:0046872]	2
NADH pyrophosphatase activity [GO:0035529]	2
Golgi transport complex [GO:0017119]	2
meiotic cell cycle [GO:0051321]	2
protein homodimerization activity [GO:0042803]	2
adaxial/abaxial pattern specification [GO:0009955]	2
cytoplasm [GO:0005737]	2
glutamate N-acetyltransferase activity [GO:0004358]	2
adenyl-nucleotide exchange factor activity [GO:0000774]	2
pollen tube [GO:0090406]	2
negative regulation of cysteine-type endopeptidase activity [GO:2000117]	2
(1->3)-beta-D-glucan biosynthetic process [GO:0006075]	2
pyridoxal phosphate binding [GO:0030170]	2
Golgi to plasma membrane transport [GO:0006893]	2
dolichyl-phosphate-mannose-glycolipid alpha-mannosyltransferase activity [GO:0004584]	2
adventitious root development [GO:0048830]	2
signal recognition particle binding [GO:0005047]	2
histone deubiquitination [GO:0016578]	2
protein folding [GO:0006457]	2
cytoplasm [GO:0005737]	2
7S RNA binding [GO:0008312]	2
transcription, DNA-templated [GO:0006351]	2
Golgi membrane [GO:0000139]	2
sterol esterification [GO:0034434]	2
glyoxalase III activity [GO:0019172]	2
DNA repair [GO:0006281]	2
histone deacetylation [GO:0016575]	2
nitrate reductase (NADPH) activity [GO:0050464]	2
ribosome binding [GO:0043022]	2
plasmodesma [GO:0009506]	2
polyadenylation-dependent snoRNA 3'-end processing [GO:0071051]	2
nucleus [GO:0005634]	2
isoflavonoid biosynthetic process [GO:0009717]	2
positive regulation of ubiquitin-protein transferase activity [GO:0051443]	2
double-strand break repair via homologous recombination [GO:0000724]	2
guanine/thymine mispair binding [GO:0032137]	2
membrane [GO:0016020]	2
protein import into nucleus [GO:0006606]	2
U1 snRNP [GO:0005685]	2
membrane [GO:0016020]	2
DNA replication origin binding [GO:0003688]	2
proteasome regulatory particle, lid subcomplex [GO:0008541]	2
auxin binding [GO:0010011]	2
regulation of transcription from RNA polymerase II promoter [GO:0006357]	2
leucine-tRNA ligase activity [GO:0004823]	2
UTP-monosaccharide-1-phosphate uridylyltransferase activity [GO:0051748]	2
innate immune response [GO:0045087]	2
anaphase-promoting complex-dependent catabolic process [GO:0031145]	2
histone acetylation [GO:0016573]	2
transferase activity, transferring acyl groups [GO:0016746]	2
isoflavone 4'-O-methyltransferase activity [GO:0030746]	2
radial pattern formation [GO:0009956]	2
plastid [GO:0009536]	2
glycolytic process [GO:0006096]	2
response to cisplatin [GO:0072718]	2
vesicle targeting [GO:0006903]	2
ATP binding [GO:0005524]	2
chaperone mediated protein folding requiring cofactor [GO:0051085]	2
gibberellic acid mediated signaling pathway [GO:0009740]	2
rescue of stalled ribosome [GO:0072344]	2
plasmodesma [GO:0009506]	2
isopentenyl diphosphate biosynthetic process, mevalonate pathway [GO:0019287]	2
glyceraldehyde-3-phosphate biosynthetic process [GO:0046166]	2
plasmodesmata-mediated intercellular transport [GO:0010497]	2
structural constituent of ribosome [GO:0003735]	2
regulation of translational fidelity [GO:0006450]	2
cysteine-type endopeptidase activity [GO:0004197]	2
oxidation-reduction process [GO:0055114]	2
metal ion binding [GO:0046872]	2
anthranilate synthase activity [GO:0004049]	2
microtubule organizing center organization [GO:0031023]	2
regulation of cyclin-dependent protein serine/threonine kinase activity [GO:0000079]	2
integral component of membrane [GO:0016021]	2
magnesium ion binding [GO:0000287]	2
translation [GO:0006412]	2
heteroduplex DNA loop binding [GO:0000404]	2
zinc ion binding [GO:0008270]	2
protein transporter activity [GO:0008565]	2
hydrolase activity, acting on ester bonds [GO:0016788]	2
ATP-dependent 5'-3' DNA helicase activity [GO:0043141]	2
regulation of barrier septum assembly [GO:0032955]	2
cytochrome-c oxidase activity [GO:0004129]	2
cell cycle [GO:0007049]	2
nuclear-transcribed mRNA catabolic process, 3'-5' exonucleolytic nonsense-mediated decay [GO:0070478]	2
regulation of transcription from RNA polymerase II promoter [GO:0006357]	2
hydrolase activity, acting on acid anhydrides, catalyzing transmembrane movement of substances [GO:0016820]	2
hydro-lyase activity [GO:0016836]	2
mRNA processing [GO:0006397]	2
membrane [GO:0016020]	2
regulation of GTPase activity [GO:0043087]	2
proteasome assembly [GO:0043248]	2
defense response to virus [GO:0051607]	2
negative regulation of transcription, DNA-templated [GO:0045892]	2
L,L-diaminopimelate aminotransferase activity [GO:0010285]	2
chlorophyllase activity [GO:0047746]	2
cortical microtubule organization [GO:0043622]	2
metal ion binding [GO:0046872]	2
phototropism [GO:0009638]	2
sterol catabolic process [GO:0016127]	2
far-red light signaling pathway [GO:0010018]	2
pre-mRNA branch point binding [GO:0045131]	2
regulation of transcription, DNA-templated [GO:0006355]	2
cellular response to iron ion [GO:0071281]	2
flower development [GO:0009908]	2
protein heterodimerization activity [GO:0046982]	2
methyltransferase activity [GO:0008168]	2
chromosome organization involved in meiotic cell cycle [GO:0070192]	2
chromosome, telomeric region [GO:0000781]	2
sterol 3-beta-glucosyltransferase activity [GO:0016906]	2
jasmonic acid metabolic process [GO:0009694]	2
plant ovule development [GO:0048481]	2
phospholipase activity [GO:0004620]	2
transcription cofactor activity [GO:0003712]	2
negative regulation of seed germination [GO:0010187]	2
GTP binding [GO:0005525]	2
replication fork protection [GO:0048478]	2
pollen development [GO:0009555]	2
NAD binding [GO:0051287]	2
negative regulation of gibberellic acid mediated signaling pathway [GO:0009938]	2
DNA repair [GO:0006281]	2
vacuole [GO:0005773]	2
response to UV-B [GO:0010224]	2
chromosome organization [GO:0051276]	2
nuclear-transcribed mRNA catabolic process, no-go decay [GO:0070966]	2
regulation of seed dormancy process [GO:2000033]	2
3'(2'),5'-bisphosphate nucleotidase activity [GO:0008441]	2
mitochondrial pyruvate transport [GO:0006850]	2
response to abscisic acid [GO:0009737]	2
protein import [GO:0017038]	2
negative regulation of abscisic acid-activated signaling pathway [GO:0009788]	2
chromatin remodeling [GO:0006338]	2
magnesium ion binding [GO:0000287]	2
RNA polymerase III type 1 promoter transcriptional preinitiation complex assembly [GO:0000999]	2
response to hydrogen peroxide [GO:0042542]	2
response to water [GO:0009415]	2
exonucleolytic nuclear-transcribed mRNA catabolic process involved in deadenylation-dependent decay [GO:0043928]	2
tRNA-specific adenosine deaminase activity [GO:0008251]	2
RNA binding [GO:0003723]	2
integral component of membrane [GO:0016021]	2
regulation of transcription from RNA polymerase II promoter [GO:0006357]	2
actin filament organization [GO:0007015]	2
isoleucine biosynthetic process [GO:0009097]	2
regulation of transcription, DNA-templated [GO:0006355]	2
cytosolic small ribosomal subunit [GO:0022627]	2
tRNA methylation [GO:0030488]	2
transcription, DNA-templated [GO:0006351]	2
ferrous iron binding [GO:0008198]	2
phosphopantetheine binding [GO:0031177]	2
transcription coactivator activity [GO:0003713]	2
plant organ development [GO:0099402]	2
cytosol [GO:0005829]	2
transferase activity, transferring glycosyl groups [GO:0016757]	2
SCF complex assembly [GO:0010265]	2
2-C-methyl-D-erythritol 4-phosphate cytidylyltransferase activity [GO:0050518]	2
regulation of dephosphorylation [GO:0035303]	2
system development [GO:0048731]	2
transcription factor activity, RNA polymerase II transcription factor binding [GO:0001076]	2
late endosome to vacuole transport [GO:0045324]	2
cyclic threonylcarbamoyladenosine biosynthetic process [GO:0061504]	2
generation of catalytic spliceosome for second transesterification step [GO:0000350]	2
lysine biosynthetic process via aminoadipic acid [GO:0019878]	2
tRNA A64-2'-O-ribosylphosphate transferase activity [GO:0043399]	2
translation [GO:0006412]	2
protein export from nucleus [GO:0006611]	2
Rad51B-Rad51C-Rad51D-XRCC2 complex [GO:0033063]	2
inositol-1,4-bisphosphate 1-phosphatase activity [GO:0004441]	2
auxin efflux transmembrane transporter activity [GO:0010329]	2
ubiquinone binding [GO:0048039]	2
shoot system development [GO:0048367]	2
RNA polymerase II C-terminal domain phosphoserine binding [GO:1990269]	2
response to salt stress [GO:0009651]	2
response to aluminum ion [GO:0010044]	2
SRP-dependent cotranslational protein targeting to membrane, translocation [GO:0006616]	2
lyase activity [GO:0016829]	2
ribosomal small subunit biogenesis [GO:0042274]	2
lateral root development [GO:0048527]	2
xylan catabolic process [GO:0045493]	2
cell volume homeostasis [GO:0006884]	2
nucleoside-triphosphate diphosphatase activity [GO:0047429]	2
mitochondrial respiratory chain complex III assembly [GO:0034551]	2
protein serine/threonine kinase activity [GO:0004674]	2
heme binding [GO:0020037]	2
nuclear polyadenylation-dependent rRNA catabolic process [GO:0071035]	2
nucleolus [GO:0005730]	2
protein lipoylation [GO:0009249]	2
protein metabolic process [GO:0019538]	2
carboxylic ester hydrolase activity [GO:0052689]	2
zinc ion binding [GO:0008270]	2
negative regulation of reciprocal meiotic recombination [GO:0045128]	2
RNA modification [GO:0009451]	2
endoplasmic reticulum tubular network organization [GO:0071786]	2
5S class rRNA transcription from RNA polymerase III type 1 promoter [GO:0042791]	2
protein transporter activity [GO:0008565]	2
DNA binding [GO:0003677]	2
nucleus [GO:0005634]	2
vacuolar proton-transporting V-type ATPase, V0 domain [GO:0000220]	2
chloroplast [GO:0009507]	2
regulation of transcription, DNA-templated [GO:0006355]	2
regulation of proteasomal ubiquitin-dependent protein catabolic process [GO:0032434]	2
plant-type sporogenesis [GO:0048236]	2
H4/H2A histone acetyltransferase complex [GO:0043189]	2
methionine biosynthetic process [GO:0009086]	2
lipid binding [GO:0008289]	2
red, far-red light phototransduction [GO:0009585]	2
periplasmic space [GO:0042597]	2
cysteine-type peptidase activity [GO:0008234]	2
vacuolar membrane [GO:0005774]	2
integral component of membrane [GO:0016021]	2
ATP binding [GO:0005524]	2
rRNA processing [GO:0006364]	2
cytoplasm [GO:0005737]	2
checkpoint clamp complex [GO:0030896]	2
Ran GTPase binding [GO:0008536]	2
2,3-bisphosphoglycerate-dependent phosphoglycerate mutase activity [GO:0046538]	2
RNA processing [GO:0006396]	2
chloroplast [GO:0009507]	2
metal ion binding [GO:0046872]	2
double-stranded RNA binding [GO:0003725]	2
phospholipid metabolic process [GO:0006644]	2
retrograde vesicle-mediated transport, Golgi to ER [GO:0006890]	2
galactosylgalactosylxylosylprotein 3-beta-glucuronosyltransferase activity [GO:0015018]	2
integral component of membrane [GO:0016021]	2
dTDP biosynthetic process [GO:0006233]	2
ferric iron binding [GO:0008199]	2
mRNA export from nucleus [GO:0006406]	2
protein folding [GO:0006457]	2
iron ion homeostasis [GO:0055072]	2
cyanohydrin beta-glucosyltransferase activity [GO:0047792]	2
negative regulation of organ growth [GO:0046621]	2
auxin metabolic process [GO:0009850]	2
integral component of membrane [GO:0016021]	2
chloroplast [GO:0009507]	2
phosphatidylinositol 3-kinase complex, class III, type II [GO:0034272]	2
intracellular protein transport [GO:0006886]	2
zinc ion binding [GO:0008270]	2
negative regulation of defense response to bacterium [GO:1900425]	2
protein phosphatase 2A binding [GO:0051721]	2
transcription, DNA-templated [GO:0006351]	2
protein serine/threonine kinase activity [GO:0004674]	2
protein histidine kinase binding [GO:0043424]	2
zinc ion binding [GO:0008270]	2
integral component of membrane [GO:0016021]	2
ATP-dependent helicase activity [GO:0008026]	2
protein tag [GO:0031386]	2
N-acyltransferase activity [GO:0016410]	2
melatonin biosynthetic process [GO:0030187]	2
cytoplasmic microtubule organization [GO:0031122]	2
negative regulation of flower development [GO:0009910]	2
viral process [GO:0016032]	2
detection of gravity [GO:0009590]	2
protein tyrosine/serine/threonine phosphatase activity [GO:0008138]	2
zinc ion binding [GO:0008270]	2
imidazoleglycerol-phosphate dehydratase activity [GO:0004424]	2
thylakoid membrane [GO:0042651]	2
attachment of mitotic spindle microtubules to kinetochore [GO:0051315]	2
cytokinesis by cell plate formation [GO:0000911]	2
regulation of transcription from RNA polymerase II promoter [GO:0006357]	2
protein dimerization activity [GO:0046983]	2
ATP binding [GO:0005524]	2
threonine biosynthetic process [GO:0009088]	2
SNARE complex [GO:0031201]	2
metal ion binding [GO:0046872]	2
response to ionizing radiation [GO:0010212]	2
methyltransferase activity [GO:0008168]	2
leaf vascular tissue pattern formation [GO:0010305]	2
carbohydrate binding [GO:0030246]	2
response to cadmium ion [GO:0046686]	2
embryo development ending in seed dormancy [GO:0009793]	2
auxin homeostasis [GO:0010252]	2
mitochondrial degradosome [GO:0045025]	2
intracellular ribonucleoprotein complex [GO:0030529]	2
nuclear polyadenylation-dependent tRNA catabolic process [GO:0071038]	2
cardiolipin biosynthetic process [GO:0032049]	2
reductive pentose-phosphate cycle [GO:0019253]	2
nucleocytoplasmic transporter activity [GO:0005487]	2
mRNA catabolic process [GO:0006402]	2
AP-3 adaptor complex [GO:0030123]	2
mitotic DNA replication checkpoint [GO:0033314]	2
Pwp2p-containing subcomplex of 90S preribosome [GO:0034388]	2
ATG1/ULK1 kinase complex [GO:1990316]	2
uridylyltransferase activity [GO:0070569]	2
regulation of reactive oxygen species metabolic process [GO:2000377]	2
arachidonic acid secretion [GO:0050482]	2
rRNA methyltransferase activity [GO:0008649]	2
oxidoreductase activity [GO:0016491]	2
leaf vascular tissue pattern formation [GO:0010305]	2
integral component of membrane [GO:0016021]	2
fatty acid elongation, monounsaturated fatty acid [GO:0034625]	2
intracellular membrane-bounded organelle [GO:0043231]	2
tRNA processing [GO:0008033]	2
branched-chain amino acid biosynthetic process [GO:0009082]	2
metallopeptidase activity [GO:0008237]	2
error-prone translesion synthesis [GO:0042276]	2
transcription export complex 2 [GO:0070390]	2
NAD+ ADP-ribosyltransferase activity [GO:0003950]	2
cell wall mannoprotein biosynthetic process [GO:0000032]	2
nuclear pore [GO:0005643]	2
mitotic cell cycle [GO:0000278]	2
salicylic acid mediated signaling pathway [GO:0009863]	2
all-trans-nonaprenyl-diphosphate synthase (geranyl-diphosphate specific) activity [GO:0052923]	2
L-phenylalanine biosynthetic process [GO:0009094]	2
leaf morphogenesis [GO:0009965]	2
postreplication repair [GO:0006301]	2
pseudouridine synthesis [GO:0001522]	2
nucleic acid binding [GO:0003676]	2
DNA replication [GO:0006260]	2
chloroplast accumulation movement [GO:0009904]	2
syncytium formation [GO:0006949]	2
'de novo' pyrimidine nucleobase biosynthetic process [GO:0006207]	2
ferroxidase activity [GO:0004322]	2
maturation of SSU-rRNA from tricistronic rRNA transcript (SSU-rRNA, 5.8S rRNA, LSU-rRNA) [GO:0000462]	2
chloroplast outer membrane [GO:0009707]	2
transcription factor activity, sequence-specific DNA binding [GO:0003700]	2
homoserine metabolic process [GO:0009092]	2
vacuolar membrane [GO:0005774]	2
glucan endo-1,3-beta-glucanase activity, C-3 substituted reducing group [GO:0052861]	2
mitochondrial electron transport, ubiquinol to cytochrome c [GO:0006122]	2
nuclear-transcribed mRNA catabolic process, exonucleolytic, 3'-5' [GO:0034427]	2
hydrogen ion transmembrane transporter activity [GO:0015078]	2
BRCA1-A complex [GO:0070531]	2
manganese ion transmembrane transport [GO:0071421]	2
thiol-dependent ubiquitinyl hydrolase activity [GO:0036459]	2
very long-chain fatty acid biosynthetic process [GO:0042761]	2
response to sucrose [GO:0009744]	2
cation transmembrane transport [GO:0098655]	2
plasmodesma organization [GO:0009663]	2
translation [GO:0006412]	2
plasma membrane [GO:0005886]	2
glutamate-5-semialdehyde dehydrogenase activity [GO:0004350]	2
protein heterodimerization activity [GO:0046982]	2
response to metal ion [GO:0010038]	2
regulation of transcription, DNA-templated [GO:0006355]	2
photorespiration [GO:0009853]	2
tRNA dimethylallyltransferase activity [GO:0052381]	2
cellular response to mechanical stimulus [GO:0071260]	2
heme binding [GO:0020037]	2
cell division [GO:0051301]	2
metal ion binding [GO:0046872]	2
heme binding [GO:0020037]	2
diacylglycerol O-acyltransferase activity [GO:0004144]	2
protein import into nucleus [GO:0006606]	2
U4 snRNA 3'-end processing [GO:0034475]	2
protein ubiquitination [GO:0016567]	2
metal ion binding [GO:0046872]	2
[truncated: 1,392 more rows]

## Sheet: CC
integral component of membrane [GO:0016021]	4094
DNA binding [GO:0003677]	873
nucleus [GO:0005634]	769
protein kinase activity [GO:0004672]	500
intracellular [GO:0005622]	316
protein serine/threonine kinase activity [GO:0004674]	277
ATP binding [GO:0005524]	273
cytoplasm [GO:0005737]	248
structural constituent of ribosome [GO:0003735]	239
integral component of membrane [GO:0016021]	235
transporter activity [GO:0005215]	232
transcription factor activity, sequence-specific DNA binding [GO:0003700]	183
cell [GO:0005623]	176
Golgi membrane [GO:0000139]	163
sequence-specific DNA binding [GO:0043565]	157
RNA modification [GO:0009451]	143
iron ion binding [GO:0005506]	126
ATP binding [GO:0005524]	120
ATP binding [GO:0005524]	120
mitochondrion [GO:0005739]	110
plasma membrane [GO:0005886]	110
cytosol [GO:0005829]	110
ATP binding [GO:0005524]	110
plasma membrane [GO:0005886]	107
Golgi apparatus [GO:0005794]	104
RNA binding [GO:0003723]	102
zinc ion binding [GO:0008270]	100
methyltransferase activity [GO:0008168]	100
endoplasmic reticulum membrane [GO:0005789]	94
exocyst [GO:0000145]	93
chloroplast [GO:0009507]	88
transport [GO:0006810]	85
ATPase activity [GO:0016887]	84
protein serine/threonine kinase activity [GO:0004674]	82
membrane [GO:0016020]	82
extracellular region [GO:0005576]	81
protein phosphorylation [GO:0006468]	81
carbohydrate binding [GO:0030246]	79
heme binding [GO:0020037]	77
transmembrane receptor protein serine/threonine kinase activity [GO:0004675]	77
cell wall [GO:0005618]	74
endoplasmic reticulum [GO:0005783]	73
drug transmembrane transporter activity [GO:0015238]	70
extracellular region [GO:0005576]	70
cell wall [GO:0005618]	70
motor activity [GO:0003774]	67
microtubule binding [GO:0008017]	66
nucleus [GO:0005634]	64
1,3-beta-D-glucan synthase complex [GO:0000148]	64
protein glycosylation [GO:0006486]	62
amino acid transmembrane transporter activity [GO:0015171]	61
integral component of membrane [GO:0016021]	61
potassium ion transmembrane transporter activity [GO:0015079]	61
cell wall organization [GO:0071555]	60
cytoplasm [GO:0005737]	60
signal transducer activity [GO:0004871]	59
GTP binding [GO:0005525]	57
(1->3)-beta-D-glucan biosynthetic process [GO:0006075]	57
phospholipid-translocating ATPase activity [GO:0004012]	56
nucleosome [GO:0000786]	52
intracellular protein transport [GO:0006886]	51
phosphorelay signal transduction system [GO:0000160]	51
ribosome [GO:0005840]	50
heme binding [GO:0020037]	50
calmodulin binding [GO:0005516]	49
mitochondrial inner membrane [GO:0005743]	46
carbohydrate metabolic process [GO:0005975]	43
aspartic-type endopeptidase activity [GO:0004190]	43
ligase activity [GO:0016874]	42
magnesium ion binding [GO:0000287]	41
NAD(P)H oxidase activity [GO:0016174]	41
copper ion binding [GO:0005507]	40
transcription, DNA-templated [GO:0006351]	40
solute:proton antiporter activity [GO:0015299]	40
calcium ion binding [GO:0005509]	39
secondary active sulfate transmembrane transporter activity [GO:0008271]	37
ATP binding [GO:0005524]	37
transmembrane receptor protein tyrosine kinase activity [GO:0004714]	36
response to biotic stimulus [GO:0009607]	36
substrate-specific transmembrane transporter activity [GO:0022891]	35
acyl-CoA oxidase activity [GO:0003997]	34
galactosyltransferase activity [GO:0008378]	34
MAP kinase kinase kinase activity [GO:0004709]	34
carbohydrate transport [GO:0008643]	34
transferase activity, transferring acyl groups other than amino-acyl groups [GO:0016747]	33
protein transport [GO:0015031]	33
DNA binding [GO:0003677]	33
chromatin [GO:0000785]	33
nucleolus [GO:0005730]	33
nucleic acid binding [GO:0003676]	33
integral component of plasma membrane [GO:0005887]	33
ATP biosynthetic process [GO:0006754]	33
hydrolase activity [GO:0016787]	33
protein transporter activity [GO:0008565]	32
sugar:proton symporter activity [GO:0005351]	32
5-methyltetrahydropteroyltriglutamate-homocysteine S-methyltransferase activity [GO:0003871]	31
integral component of membrane [GO:0016021]	31
vacuolar membrane [GO:0005774]	31
vesicle-mediated transport [GO:0016192]	31
transcription factor activity, sequence-specific DNA binding [GO:0003700]	30
acetylglucosaminyltransferase activity [GO:0008375]	30
phosphorelay sensor kinase activity [GO:0000155]	29
MAP kinase activity [GO:0004707]	29
GTPase activity [GO:0003924]	29
eukaryotic translation initiation factor 3 complex [GO:0005852]	29
serine-type endopeptidase activity [GO:0004252]	28
acetylglucosaminyltransferase activity [GO:0008375]	28
protein dimerization activity [GO:0046983]	28
viral nucleocapsid [GO:0019013]	28
protein transport [GO:0015031]	28
early endosome [GO:0005769]	28
thiol-dependent ubiquitinyl hydrolase activity [GO:0036459]	28
cellulose microfibril organization [GO:0010215]	27
flavin adenine dinucleotide binding [GO:0050660]	27
voltage-gated potassium channel activity [GO:0005249]	27
protein serine/threonine kinase activity [GO:0004674]	26
ionotropic glutamate receptor activity [GO:0004970]	26
metal ion binding [GO:0046872]	26
integral component of membrane [GO:0016021]	26
polygalacturonase activity [GO:0004650]	26
regulation of translational initiation [GO:0006446]	26
quercetin 3-O-glucosyltransferase activity [GO:0080043]	25
RNA polymerase II regulatory region sequence-specific DNA binding [GO:0000977]	25
RNA binding [GO:0003723]	25
ion channel activity [GO:0005216]	25
protein serine/threonine kinase activity [GO:0004674]	25
peroxisome [GO:0005777]	24
signal transducer activity [GO:0004871]	24
transport vesicle membrane [GO:0030658]	24
cyclin-dependent protein serine/threonine kinase activity [GO:0004693]	24
N-acylphosphatidylethanolamine-specific phospholipase D activity [GO:0070290]	24
phosphopyruvate hydratase complex [GO:0000015]	24
integral component of membrane [GO:0016021]	24
formation of translation preinitiation complex [GO:0001731]	23
structural constituent of cytoskeleton [GO:0005200]	23
transferase activity, transferring acyl groups [GO:0016746]	23
oxidoreductase activity, acting on NAD(P)H, oxygen as acceptor [GO:0050664]	23
translation [GO:0006412]	23
phosphorelay signal transduction system [GO:0000160]	22
GTPase activator activity [GO:0005096]	22
S-adenosylmethionine-dependent methyltransferase activity [GO:0008757]	22
defense response [GO:0006952]	22
clathrin light chain binding [GO:0032051]	22
integral component of membrane [GO:0016021]	22
structural molecule activity [GO:0005198]	22
oligopeptide transport [GO:0006857]	22
protein tyrosine phosphatase activity [GO:0004725]	22
vesicle-mediated transport [GO:0016192]	22
serine-type peptidase activity [GO:0008236]	22
mitochondrial matrix [GO:0005759]	22
NAD binding [GO:0051287]	21
3-hydroxyacyl-CoA dehydrogenase activity [GO:0003857]	21
RNA binding [GO:0003723]	21
integral component of membrane [GO:0016021]	21
translation [GO:0006412]	21
phosphorelay sensor kinase activity [GO:0000155]	21
GTPase activity [GO:0003924]	21
nuclear pore [GO:0005643]	20
protein phosphatase type 2A complex [GO:0000159]	20
metabolic process [GO:0008152]	20
hydroquinone:oxygen oxidoreductase activity [GO:0052716]	20
glutathione transferase activity [GO:0004364]	19
GTPase activity [GO:0003924]	19
1-phosphatidylinositol-3-phosphate 5-kinase activity [GO:0000285]	19
translation initiation factor activity [GO:0003743]	19
RNA polymerase II transcription cofactor activity [GO:0001104]	19
integral component of membrane [GO:0016021]	19
tRNA binding [GO:0000049]	19
integral component of membrane [GO:0016021]	19
integral component of membrane [GO:0016021]	19
ATP binding [GO:0005524]	19
ubiquitin ligase complex [GO:0000151]	19
nucleic acid binding [GO:0003676]	19
core TFIIH complex [GO:0000439]	19
ATPase activity [GO:0016887]	18
COPI vesicle coat [GO:0030126]	18
lipid metabolic process [GO:0006629]	18
spindle [GO:0005819]	18
regulation of pH [GO:0006885]	18
inositol tetrakisphosphate 1-kinase activity [GO:0047325]	18
heme binding [GO:0020037]	18
transcription cofactor activity [GO:0003712]	18
molybdate ion transmembrane transporter activity [GO:0015098]	18
cellulose synthase (UDP-forming) activity [GO:0016760]	18
polysaccharide binding [GO:0030247]	18
proteasome complex [GO:0000502]	18
microtubule [GO:0005874]	18
metalloendopeptidase activity [GO:0004222]	18
transporter activity [GO:0005215]	17
microtubule binding [GO:0008017]	17
intracellular protein transport [GO:0006886]	17
chlorophyll binding [GO:0016168]	17
translation [GO:0006412]	17
ATPase activity [GO:0016887]	17
RNA binding [GO:0003723]	17
glucosylceramide catabolic process [GO:0006680]	17
exocytosis [GO:0006887]	17
microtubule binding [GO:0008017]	17
katanin complex [GO:0008352]	17
electron carrier activity [GO:0009055]	17
oxidoreductase activity [GO:0016491]	17
voltage-gated chloride channel activity [GO:0005247]	17
sulfotransferase activity [GO:0008146]	17
1-phosphatidylinositol binding [GO:0005545]	16
cell adhesion [GO:0007155]	16
integral component of membrane [GO:0016021]	16
telomere maintenance [GO:0000723]	16
cation transmembrane transporter activity [GO:0008324]	16
transcriptional activator activity, RNA polymerase II transcription regulatory region sequence-specific binding [GO:0001228]	16
pyridoxal phosphate binding [GO:0030170]	16
DNA-directed 5'-3' RNA polymerase activity [GO:0003899]	16
translation [GO:0006412]	16
RNA polymerase II transcription factor binding [GO:0001085]	16
amino acid transmembrane transport [GO:0003333]	16
transmembrane transporter activity [GO:0022857]	16
RNA binding [GO:0003723]	16
ATP-dependent RNA helicase activity [GO:0004004]	16
integral component of membrane [GO:0016021]	16
lipid binding [GO:0008289]	15
proton transport [GO:0015992]	15
mitochondrial outer membrane [GO:0005741]	15
regulation of lipid kinase activity [GO:0043550]	15
peptidyl-prolyl cis-trans isomerase activity [GO:0003755]	15
magnesium ion transmembrane transporter activity [GO:0015095]	15
chloroplast thylakoid membrane [GO:0009535]	15
magnesium ion transport [GO:0015693]	15
plant-type cell wall organization [GO:0009664]	15
magnesium ion transmembrane transporter activity [GO:0015095]	15
lysosome [GO:0005764]	14
carbohydrate metabolic process [GO:0005975]	14
signal peptide processing [GO:0006465]	14
cysteine-type endopeptidase activity [GO:0004197]	14
cysteine-type endopeptidase activity [GO:0004197]	14
oxidoreductase activity, acting on paired donors, with oxidation of a pair of donors resulting in the reduction of molecular oxygen to two molecules of water [GO:0016717]	14
drug transmembrane transport [GO:0006855]	14
calcium ion binding [GO:0005509]	14
aspartyl esterase activity [GO:0045330]	14
integral component of membrane [GO:0016021]	14
mitochondrion [GO:0005739]	14
translation elongation factor activity [GO:0003746]	14
vesicle-mediated transport [GO:0016192]	14
riboflavin biosynthetic process [GO:0009231]	14
RNA processing [GO:0006396]	14
regulation of transcription, DNA-templated [GO:0006355]	14
transcription elongation from RNA polymerase II promoter [GO:0006368]	13
microtubule [GO:0005874]	13
actin binding [GO:0003779]	13
nucleic acid binding [GO:0003676]	13
tricarboxylic acid cycle [GO:0006099]	13
CCR4-NOT core complex [GO:0030015]	13
RNA binding [GO:0003723]	13
cytidylate kinase activity [GO:0004127]	13
inorganic anion exchanger activity [GO:0005452]	13
vesicle-mediated transport [GO:0016192]	13
diacylglycerol O-acyltransferase activity [GO:0004144]	13
cation-transporting ATPase activity [GO:0019829]	13
DNA (cytosine-5-)-methyltransferase activity [GO:0003886]	12
translation [GO:0006412]	12
nucleus [GO:0005634]	12
lipid transporter activity [GO:0005319]	12
RNA binding [GO:0003723]	12
non-membrane spanning protein tyrosine kinase activity [GO:0004715]	12
glycogen biosynthetic process [GO:0005978]	12
nuclear chromosome, telomeric region [GO:0000784]	12
photosystem I [GO:0009522]	12
nuclear chromosome [GO:0000228]	12
acireductone dioxygenase [iron(II)-requiring] activity [GO:0010309]	12
voltage-gated potassium channel activity [GO:0005249]	12
chromosome [GO:0005694]	12
guanyl-nucleotide exchange factor activity [GO:0005085]	12
DNA integration [GO:0015074]	12
rRNA binding [GO:0019843]	12
chromoplast [GO:0009509]	12
small GTPase mediated signal transduction [GO:0007264]	12
dihydrolipoyl dehydrogenase activity [GO:0004148]	12
photosynthesis [GO:0015979]	11
pectin catabolic process [GO:0045490]	11
calcium-transporting ATPase activity [GO:0005388]	11
protein disulfide isomerase activity [GO:0003756]	11
ubiquitin protein ligase activity [GO:0061630]	11
ubiquitin-protein transferase activity [GO:0004842]	11
calmodulin binding [GO:0005516]	11
vesicle-mediated transport [GO:0016192]	11
aminopeptidase activity [GO:0004177]	11
chloroplast organization [GO:0009658]	11
ammonium transmembrane transporter activity [GO:0008519]	11
FMN binding [GO:0010181]	11
phosphatidylinositol N-acetylglucosaminyltransferase activity [GO:0017176]	11
coenzyme A metabolic process [GO:0015936]	11
hydrogen ion transmembrane transporter activity [GO:0015078]	11
protein serine/threonine kinase activity [GO:0004674]	11
phospholipid biosynthetic process [GO:0008654]	11
TOR signaling [GO:0031929]	11
oxidoreductase activity, oxidizing metal ions [GO:0016722]	11
nucleoside transmembrane transporter activity [GO:0005337]	11
zinc ion binding [GO:0008270]	11
calcium:proton antiporter activity [GO:0015369]	11
GTP binding [GO:0005525]	11
chromatin DNA binding [GO:0031490]	11
integral component of membrane [GO:0016021]	11
membrane [GO:0016020]	10
cytoplasmic vesicle [GO:0031410]	10
hydrolase activity, hydrolyzing O-glycosyl compounds [GO:0004553]	10
integral component of membrane [GO:0016021]	10
metal ion binding [GO:0046872]	10
damaged DNA binding [GO:0003684]	10
structural constituent of ribosome [GO:0003735]	10
ER to Golgi vesicle-mediated transport [GO:0006888]	10
respiratory chain [GO:0070469]	10
zeaxanthin epoxidase [overall] activity [GO:0009540]	10
DNA topoisomerase type II (ATP-hydrolyzing) activity [GO:0003918]	10
ethylene receptor activity [GO:0038199]	10
transcription corepressor activity [GO:0003714]	10
DNA replication [GO:0006260]	10
mitochondrial inner membrane presequence translocase complex [GO:0005744]	10
integral component of membrane [GO:0016021]	10
zinc ion transmembrane transporter activity [GO:0005385]	10
ADP binding [GO:0043531]	10
protein deneddylation [GO:0000338]	10
aspartyl esterase activity [GO:0045330]	10
integral component of membrane [GO:0016021]	10
DNA-directed DNA polymerase activity [GO:0003887]	10
serine-type endopeptidase activity [GO:0004252]	10
spindle assembly [GO:0051225]	10
cell periphery [GO:0071944]	10
photosystem II oxygen evolving complex [GO:0009654]	10
spindle pole [GO:0000922]	10
metal ion binding [GO:0046872]	10
glutamate-5-semialdehyde dehydrogenase activity [GO:0004350]	10
protein folding [GO:0006457]	10
single-stranded telomeric DNA binding [GO:0043047]	10
RNA binding [GO:0003723]	10
nucleotide binding [GO:0000166]	10
double-stranded DNA binding [GO:0003690]	10
histone-lysine N-methyltransferase activity [GO:0018024]	10
DNA-directed 5'-3' RNA polymerase activity [GO:0003899]	10
oxo-acid-lyase activity [GO:0016833]	10
attachment of GPI anchor to protein [GO:0016255]	10
cytoplasm [GO:0005737]	10
ribonuclease III activity [GO:0004525]	10
nucleolar ribonuclease P complex [GO:0005655]	10
protein localization to pre-autophagosomal structure [GO:0034497]	10
DNA-directed 5'-3' RNA polymerase activity [GO:0003899]	10
unfolded protein binding [GO:0051082]	10
ribonucleoprotein complex binding [GO:0043021]	9
Rho GDP-dissociation inhibitor activity [GO:0005094]	9
ATP hydrolysis coupled proton transport [GO:0015991]	9
proton-transporting ATP synthase activity, rotational mechanism [GO:0046933]	9
steroid biosynthetic process [GO:0006694]	9
condensin complex [GO:0000796]	9
integral component of membrane [GO:0016021]	9
signal transduction [GO:0007165]	9
rRNA processing [GO:0006364]	9
small GTPase mediated signal transduction [GO:0007264]	9
flavin adenine dinucleotide binding [GO:0050660]	9
cell surface receptor signaling pathway [GO:0007166]	9
trans-Golgi network [GO:0005802]	9
integral component of mitochondrial inner membrane [GO:0031305]	9
auxin-activated signaling pathway [GO:0009734]	9
endosome [GO:0005768]	9
plastid [GO:0009536]	9
3'-5' exonuclease activity [GO:0008408]	9
proteasome core complex, alpha-subunit complex [GO:0019773]	9
nuclear pore organization [GO:0006999]	9
SCF ubiquitin ligase complex [GO:0019005]	9
kinetochore [GO:0000776]	9
ATP binding [GO:0005524]	9
nuclear envelope [GO:0005635]	9
maturation of SSU-rRNA from tricistronic rRNA transcript (SSU-rRNA, 5.8S rRNA, LSU-rRNA) [GO:0000462]	9
phosphate ion transport [GO:0006817]	9
histone acetyltransferase activity [GO:0004402]	9
protein import into mitochondrial matrix [GO:0030150]	9
reciprocal meiotic recombination [GO:0007131]	9
ribonuclease activity [GO:0004540]	9
iron-sulfur cluster assembly [GO:0016226]	9
carboxy-lyase activity [GO:0016831]	9
oxidoreductase activity, acting on the CH-CH group of donors [GO:0016627]	9
microtubule [GO:0005874]	9
uridine kinase activity [GO:0004849]	9
nucleoside metabolic process [GO:0009116]	9
malate transport [GO:0015743]	9
transcription, DNA-templated [GO:0006351]	9
cytosol [GO:0005829]	9
transcription factor TFIIA complex [GO:0005672]	9
actin binding [GO:0003779]	9
DNA replication initiation [GO:0006270]	9
potassium ion transport [GO:0006813]	9
transferase activity [GO:0016740]	9
metal ion binding [GO:0046872]	8
ATP hydrolysis coupled proton transport [GO:0015991]	8
5S rRNA binding [GO:0008097]	8
translation elongation factor activity [GO:0003746]	8
GTPase activity [GO:0003924]	8
chromatin binding [GO:0003682]	8
cytosol [GO:0005829]	8
cytoplasm [GO:0005737]	8
threonine-type endopeptidase activity [GO:0004298]	8
receptor-mediated endocytosis [GO:0006898]	8
transcription, DNA-templated [GO:0006351]	8
ferric iron binding [GO:0008199]	8
acetyl-CoA:L-glutamate N-acetyltransferase activity [GO:0004042]	8
outer membrane [GO:0019867]	8
arogenate dehydratase activity [GO:0047769]	8
magnesium ion binding [GO:0000287]	8
galactose binding [GO:0005534]	8
plasma membrane [GO:0005886]	8
phosphatidylethanolamine biosynthetic process [GO:0006646]	8
nucleus [GO:0005634]	8
microtubule organizing center [GO:0005815]	8
histone-lysine N-methyltransferase activity [GO:0018024]	8
galactose metabolic process [GO:0006012]	8
photosynthesis [GO:0015979]	8
squalene synthase activity [GO:0051996]	8
membrane [GO:0016020]	8
cytoskeleton [GO:0005856]	8
peroxisomal membrane [GO:0005778]	8
mismatch repair [GO:0006298]	8
NADH dehydrogenase (ubiquinone) activity [GO:0008137]	8
plant-type cell wall [GO:0009505]	8
nascent polypeptide-associated complex [GO:0005854]	8
integral component of membrane [GO:0016021]	8
zinc ion binding [GO:0008270]	8
double-stranded DNA binding [GO:0003690]	8
histone acetyltransferase complex [GO:0000123]	8
protein folding [GO:0006457]	8
protein import into nucleus [GO:0006606]	8
actin binding [GO:0003779]	8
copper ion binding [GO:0005507]	8
isomerase activity [GO:0016853]	8
transcription elongation from RNA polymerase II promoter [GO:0006368]	8
calmodulin binding [GO:0005516]	7
phosphoric ester hydrolase activity [GO:0042578]	7
ER membrane protein complex [GO:0072546]	7
structural constituent of ribosome [GO:0003735]	7
protein N-linked glycosylation [GO:0006487]	7
structural constituent of ribosome [GO:0003735]	7
integral component of lumenal side of endoplasmic reticulum membrane [GO:0071556]	7
proteasome core complex [GO:0005839]	7
metalloendopeptidase activity [GO:0004222]	7
ubiquitin-dependent protein catabolic process [GO:0006511]	7
DNA binding [GO:0003677]	7
mRNA splicing, via spliceosome [GO:0000398]	7
anaphase-promoting complex [GO:0005680]	7
vesicle docking [GO:0048278]	7
serine-type endopeptidase activity [GO:0004252]	7
ADP transmembrane transporter activity [GO:0015217]	7
GTPase activity [GO:0003924]	7
tRNA methylation [GO:0030488]	7
DNA catabolic process [GO:0006308]	7
mRNA splicing, via spliceosome [GO:0000398]	7
chromosome organization [GO:0051276]	7
integral component of cytoplasmic side of endoplasmic reticulum membrane [GO:0071458]	7
translation initiation factor activity [GO:0003743]	7
vacuole [GO:0005773]	7
protein phosphatase regulator activity [GO:0019888]	7
copper ion binding [GO:0005507]	7
histone-lysine N-methyltransferase activity [GO:0018024]	7
protein dimerization activity [GO:0046983]	7
cis-Golgi network [GO:0005801]	7
ATP binding [GO:0005524]	7
ribosome [GO:0005840]	7
aspartic-type endopeptidase activity [GO:0004190]	7
membrane [GO:0016020]	7
actin cytoskeleton organization [GO:0030036]	7
ferric iron binding [GO:0008199]	7
chloroplast thylakoid membrane [GO:0009535]	7
mitochondrial outer membrane translocase complex [GO:0005742]	7
2 iron, 2 sulfur cluster binding [GO:0051537]	7
plasma membrane [GO:0005886]	7
lysosomal membrane [GO:0005765]	7
protein storage vacuole [GO:0000326]	7
Golgi organization [GO:0007030]	7
plasmodesma [GO:0009506]	7
integral component of membrane [GO:0016021]	7
thiolester hydrolase activity [GO:0016790]	7
cellulase activity [GO:0008810]	7
zinc ion binding [GO:0008270]	7
nucleic acid binding [GO:0003676]	7
cyclin-dependent protein serine/threonine kinase inhibitor activity [GO:0004861]	7
Golgi membrane [GO:0000139]	7
vesicle fusion [GO:0006906]	7
calcium-dependent protein serine/threonine kinase activity [GO:0009931]	7
electron carrier activity [GO:0009055]	7
chorismate biosynthetic process [GO:0009423]	7
amidase activity [GO:0004040]	7
SNARE binding [GO:0000149]	7
microtubule-based process [GO:0007017]	7
glucose binding [GO:0005536]	6
COPI-coated vesicle membrane [GO:0030663]	6
GTPase activity [GO:0003924]	6
iron ion transport [GO:0006826]	6
integral component of membrane [GO:0016021]	6
vesicle-mediated transport [GO:0016192]	6
ATP synthesis coupled proton transport [GO:0015986]	6
sodium ion transport [GO:0006814]	6
cytosol [GO:0005829]	6
1-phosphatidylinositol 4-kinase activity [GO:0004430]	6
metal ion binding [GO:0046872]	6
guanylate kinase activity [GO:0004385]	6
transferase activity, transferring acyl groups other than amino-acyl groups [GO:0016747]	6
Arp2/3 protein complex [GO:0005885]	6
mitochondrial transport [GO:0006839]	6
electron carrier activity [GO:0009055]	6
fatty acid biosynthetic process [GO:0006633]	6
integral component of peroxisomal membrane [GO:0005779]	6
tricarboxylic acid cycle [GO:0006099]	6
THO complex part of transcription export complex [GO:0000445]	6
peroxisomal membrane [GO:0005778]	6
U3 snoRNA binding [GO:0034511]	6
nucleic acid binding [GO:0003676]	6
peptidase activity [GO:0008233]	6
intracellular protein transport [GO:0006886]	6
voltage-gated calcium channel activity [GO:0005245]	6
cytochrome-b5 reductase activity, acting on NAD(P)H [GO:0004128]	6
oxidoreductase activity, acting on paired donors, with incorporation or reduction of molecular oxygen [GO:0016705]	6
calmodulin binding [GO:0005516]	6
cell adhesion [GO:0007155]	6
catalytic step 2 spliceosome [GO:0071013]	6
RNA modification [GO:0009451]	6
double-stranded DNA binding [GO:0003690]	6
transcription factor activity, sequence-specific DNA binding [GO:0003700]	6
translation elongation factor activity [GO:0003746]	6
nucleotide-sugar transport [GO:0015780]	6
zinc ion binding [GO:0008270]	6
Rix1 complex [GO:0097344]	6
catalytic activity [GO:0003824]	6
inorganic cation transmembrane transporter activity [GO:0022890]	6
GTPase activity [GO:0003924]	6
DNA-directed 5'-3' RNA polymerase activity [GO:0003899]	6
peroxidase activity [GO:0004601]	6
MLL1 complex [GO:0071339]	6
transcription factor activity, sequence-specific DNA binding [GO:0003700]	6
regulation of transcription, DNA-templated [GO:0006355]	6
nuclear-transcribed mRNA catabolic process [GO:0000956]	6
mRNA binding [GO:0003729]	6
intracellular protein transport [GO:0006886]	6
chromosome, telomeric region [GO:0000781]	6
condensed nuclear chromosome kinetochore [GO:0000778]	6
intracellular ribonucleoprotein complex [GO:0030529]	6
chloroplast [GO:0009507]	6
calcium-dependent protein serine/threonine kinase activity [GO:0009931]	6
unfolded protein binding [GO:0051082]	6
protein catabolic process [GO:0030163]	6
vesicle-mediated transport [GO:0016192]	6
mechanically-gated ion channel activity [GO:0008381]	6
signal recognition particle binding [GO:0005047]	6
mRNA splicing, via spliceosome [GO:0000398]	6
metal ion binding [GO:0046872]	6
trehalose biosynthetic process [GO:0005992]	6
microtubule-severing ATPase activity [GO:0008568]	6
1-phosphatidylinositol 4-kinase activity [GO:0004430]	6
glycogen (starch) synthase activity [GO:0004373]	6
mitochondrial respiratory chain complex I [GO:0005747]	6
lipid transport [GO:0006869]	6
exon-exon junction complex [GO:0035145]	6
manganese ion binding [GO:0030145]	6
commitment complex [GO:0000243]	5
intracellular [GO:0005622]	5
regulation of transcription from RNA polymerase II promoter [GO:0006357]	5
negative regulation of DNA recombination [GO:0045910]	5
microtubule binding [GO:0008017]	5
thylakoid [GO:0009579]	5
protein secretion [GO:0009306]	5
nuclear proteasome complex [GO:0031595]	5
O-acyltransferase activity [GO:0008374]	5
rRNA processing [GO:0006364]	5
DNA binding [GO:0003677]	5
mRNA binding [GO:0003729]	5
endonucleolytic cleavage of tricistronic rRNA transcript (SSU-rRNA, 5.8S rRNA, LSU-rRNA) [GO:0000479]	5
GTPase activity [GO:0003924]	5
rRNA modification [GO:0000154]	5
histidine biosynthetic process [GO:0000105]	5
endoplasmic reticulum [GO:0005783]	5
tryptophan-tRNA ligase activity [GO:0004830]	5
protein targeting to Golgi [GO:0000042]	5
7S RNA binding [GO:0008312]	5
regulation of transcription, DNA-templated [GO:0006355]	5
protein dimerization activity [GO:0046983]	5
TBP-class protein binding [GO:0017025]	5
phosphoprotein phosphatase activity [GO:0004721]	5
intracellular protein transport [GO:0006886]	5
threonine biosynthetic process [GO:0009088]	5
chromatin remodeling [GO:0006338]	5
integral component of membrane [GO:0016021]	5
RNA polymerase II transcription corepressor activity [GO:0001106]	5
transcription, DNA-templated [GO:0006351]	5
ATP binding [GO:0005524]	5
nucleic acid binding [GO:0003676]	5
calcium-transporting ATPase activity [GO:0005388]	5
magnesium ion binding [GO:0000287]	5
viral nucleocapsid [GO:0019013]	5
cytosol [GO:0005829]	5
small-subunit processome [GO:0032040]	5
signal peptide processing [GO:0006465]	5
peroxisomal membrane [GO:0005778]	5
regulation of protein export from nucleus [GO:0046825]	5
nucleocytoplasmic transporter activity [GO:0005487]	5
hydrolase activity, acting on carbon-nitrogen (but not peptide) bonds, in linear amides [GO:0016811]	5
transcription coactivator activity [GO:0003713]	5
retrograde vesicle-mediated transport, Golgi to ER [GO:0006890]	5
snoRNA binding [GO:0030515]	5
protein kinase CK2 complex [GO:0005956]	5
proteasome-activating ATPase activity [GO:0036402]	5
membrane [GO:0016020]	5
sugar transmembrane transporter activity [GO:0051119]	5
oligosaccharyltransferase complex [GO:0008250]	5
plasmodesma [GO:0009506]	5
mitochondrial membrane [GO:0031966]	5
retrograde transport, vesicle recycling within Golgi [GO:0000301]	5
integral component of membrane [GO:0016021]	5
ATP binding [GO:0005524]	5
sedoheptulose-7-phosphate:D-glyceraldehyde-3-phosphate glyceronetransferase activity [GO:0004801]	5
RNA binding [GO:0003723]	5
ATP binding [GO:0005524]	5
ATP binding [GO:0005524]	5
glutaminyl-tRNA synthase (glutamine-hydrolyzing) activity [GO:0050567]	5
Golgi cisterna [GO:0031985]	5
cellular glucose homeostasis [GO:0001678]	5
transcription factor activity, transcription factor binding [GO:0000989]	5
integral component of membrane [GO:0016021]	5
chromatin [GO:0000785]	5
nucleus [GO:0005634]	5
ARF guanyl-nucleotide exchange factor activity [GO:0005086]	5
mitochondrion [GO:0005739]	5
proteasome regulatory particle [GO:0005838]	5
oxidation-reduction process [GO:0055114]	5
L-ascorbic acid binding [GO:0031418]	5
cytochrome-c oxidase activity [GO:0004129]	5
Ran GTPase binding [GO:0008536]	5
integral component of membrane [GO:0016021]	5
integral component of membrane [GO:0016021]	5
Golgi membrane [GO:0000139]	5
Ino80 complex [GO:0031011]	5
mitochondrial transport [GO:0006839]	5
tRNA export from nucleus [GO:0006409]	5
sn-glycerol-3-phosphate:ubiquinone-8 oxidoreductase activity [GO:0052591]	5
mRNA transcription from RNA polymerase II promoter [GO:0042789]	5
transcription factor activity, core RNA polymerase II binding [GO:0000991]	5
small GTPase mediated signal transduction [GO:0007264]	5
NAD binding [GO:0051287]	5
chlorophyll catabolic process [GO:0015996]	5
membrane [GO:0016020]	5
maintenance of rDNA [GO:0043007]	5
catalytic activity [GO:0003824]	5
ATP-dependent 3'-5' DNA helicase activity [GO:0043140]	5
ATP hydrolysis coupled proton transport [GO:0015991]	5
proteolysis [GO:0006508]	5
D-arabinono-1,4-lactone oxidase activity [GO:0003885]	5
AP-5 adaptor complex [GO:0044599]	5
inositol oxygenase activity [GO:0050113]	5
Rab GTPase binding [GO:0017137]	5
NADH dehydrogenase (ubiquinone) activity [GO:0008137]	5
signal transducer activity [GO:0004871]	4
ubiquitin protein ligase activity [GO:0061630]	4
adenyl-nucleotide exchange factor activity [GO:0000774]	4
ARF guanyl-nucleotide exchange factor activity [GO:0005086]	4
fructose metabolic process [GO:0006000]	4
pyrimidine nucleotide-sugar transmembrane transporter activity [GO:0015165]	4
apoplast [GO:0048046]	4
malate transmembrane transporter activity [GO:0015140]	4
intracellular protein transport [GO:0006886]	4
transport vesicle membrane [GO:0030658]	4
plant-type vacuole membrane [GO:0009705]	4
cytoplasm [GO:0005737]	4
N-acetyltransferase activity [GO:0008080]	4
tRNA (adenine-N1-)-methyltransferase activity [GO:0016429]	4
chaperone binding [GO:0051087]	4
regulation of proton transport [GO:0010155]	4
Elongator holoenzyme complex [GO:0033588]	4
GTP binding [GO:0005525]	4
carbohydrate derivative binding [GO:0097367]	4
chitin binding [GO:0008061]	4
translation initiation factor binding [GO:0031369]	4
plant-type secondary cell wall biogenesis [GO:0009834]	4
small-subunit processome [GO:0032040]	4
clathrin adaptor complex [GO:0030131]	4
plant-type cell wall [GO:0009505]	4
integral component of plasma membrane [GO:0005887]	4
ribosomal protein import into nucleus [GO:0006610]	4
2-alkenal reductase [NAD(P)] activity [GO:0032440]	4
integral component of Golgi membrane [GO:0030173]	4
spindle pole [GO:0000922]	4
serine-tRNA ligase activity [GO:0004828]	4
thiol-dependent ubiquitin-specific protease activity [GO:0004843]	4
regulation of transcription, DNA-templated [GO:0006355]	4
vacuolar proton-transporting V-type ATPase, V1 domain [GO:0000221]	4
mitochondrial fission [GO:0000266]	4
protein import into nucleus, translocation [GO:0000060]	4
3-dehydroquinate synthase activity [GO:0003856]	4
sister chromatid cohesion [GO:0007062]	4
actin filament bundle [GO:0032432]	4
fumarate metabolic process [GO:0006106]	4
ATP binding [GO:0005524]	4
leaf development [GO:0048366]	4
ubiquitin ligase complex [GO:0000151]	4
transcription factor activity, sequence-specific DNA binding [GO:0003700]	4
cysteine synthase activity [GO:0004124]	4
translation initiation factor activity [GO:0003743]	4
valine-tRNA ligase activity [GO:0004832]	4
proteasome core complex [GO:0005839]	4
intracellular protein transport [GO:0006886]	4
integral component of endoplasmic reticulum membrane [GO:0030176]	4
RISC complex [GO:0016442]	4
adenine phosphoribosyltransferase activity [GO:0003999]	4
chloroplast [GO:0009507]	4
auxin homeostasis [GO:0010252]	4
limit dextrinase activity [GO:0010303]	4
mitochondrion [GO:0005739]	4
cellular ion homeostasis [GO:0006873]	4
copper ion transmembrane transporter activity [GO:0005375]	4
mitochondrial proton-transporting ATP synthase complex, coupling factor F(o) [GO:0000276]	4
phosphatidate phosphatase activity [GO:0008195]	4
regulation of histone H3-K4 methylation [GO:0051569]	4
adenosylmethionine decarboxylase activity [GO:0004014]	4
calcium ion binding [GO:0005509]	4
coenzyme binding [GO:0050662]	4
L-lactate dehydrogenase activity [GO:0004459]	4
DNA repair [GO:0006281]	4
GTP cyclohydrolase I activity [GO:0003934]	4
retrograde transport, endosome to Golgi [GO:0042147]	4
respiratory chain [GO:0070469]	4
ER to Golgi vesicle-mediated transport [GO:0006888]	4
formation of translation preinitiation complex [GO:0001731]	4
ferric iron binding [GO:0008199]	4
integral component of membrane [GO:0016021]	4
acetyl-CoA biosynthetic process from pyruvate [GO:0006086]	4
plant-type vacuole [GO:0000325]	4
oxidoreductase activity, acting on a sulfur group of donors, disulfide as acceptor [GO:0016671]	4
maturation of 5.8S rRNA from tricistronic rRNA transcript (SSU-rRNA, 5.8S rRNA, LSU-rRNA) [GO:0000466]	4
structural constituent of ribosome [GO:0003735]	4
translation elongation factor activity [GO:0003746]	4
U6 snRNP [GO:0005688]	4
GTP binding [GO:0005525]	4
preribosome, large subunit precursor [GO:0030687]	4
protein serine/threonine kinase activity [GO:0004674]	4
chromatin binding [GO:0003682]	4
secondary active sulfate transmembrane transporter activity [GO:0008271]	4
protein import [GO:0017038]	4
cell adhesion [GO:0007155]	4
rRNA (cytosine-C5-)-methyltransferase activity [GO:0009383]	4
mitochondrial inner membrane presequence translocase complex [GO:0005744]	4
membrane [GO:0016020]	4
ribonucleoprotein complex binding [GO:0043021]	4
chloroplast envelope [GO:0009941]	4
ubiquinone biosynthetic process [GO:0006744]	4
snRNA processing [GO:0016180]	4
ATPase activity [GO:0016887]	4
mRNA splicing, via spliceosome [GO:0000398]	4
RNA binding [GO:0003723]	4
iron-nicotianamine transmembrane transporter activity [GO:0051980]	4
mitophagy [GO:0000422]	4
regulation of transcription, DNA-templated [GO:0006355]	4
protein tyrosine kinase activity [GO:0004713]	4
potassium ion binding [GO:0030955]	4
transcription initiation from RNA polymerase I promoter for nuclear large rRNA transcript [GO:0001180]	4
MAP kinase activity [GO:0004707]	4
inorganic phosphate transmembrane transporter activity [GO:0005315]	4
response to stress [GO:0006950]	4
glycine-tRNA ligase activity [GO:0004820]	4
phosphoenolpyruvate carboxylase activity [GO:0008964]	4
transcription from mitochondrial promoter [GO:0006390]	4
transcription factor TFIIIC complex [GO:0000127]	4
DNA repair [GO:0006281]	4
polysaccharide binding [GO:0030247]	4
nuclear membrane [GO:0031965]	4
actin filament [GO:0005884]	4
N-acetyl-gamma-glutamyl-phosphate reductase activity [GO:0003942]	4
histone binding [GO:0042393]	4
acid phosphatase activity [GO:0003993]	4
chloroplast RNA processing [GO:0031425]	3
potassium ion homeostasis [GO:0055075]	3
cytoplasmic translation [GO:0002181]	3
alpha,alpha-trehalose-phosphate synthase (UDP-forming) activity [GO:0003825]	3
endonuclease activity [GO:0004519]	3
chloroplast [GO:0009507]	3
DNA topoisomerase type I activity [GO:0003917]	3
ubiquitin-protein transferase activity [GO:0004842]	3
U2-type spliceosomal complex [GO:0005684]	3
vacuole fusion [GO:0097576]	3
Elongator holoenzyme complex [GO:0033588]	3
nucleus [GO:0005634]	3
carboxypeptidase activity [GO:0004180]	3
FMN adenylyltransferase activity [GO:0003919]	3
integral component of membrane [GO:0016021]	3
iron ion binding [GO:0005506]	3
NAD(P)H dehydrogenase (quinone) activity [GO:0003955]	3
pectinesterase inhibitor activity [GO:0046910]	3
protein channel activity [GO:0015266]	3
chloroplast organization [GO:0009658]	3
ATPase coupled ion transmembrane transporter activity [GO:0042625]	3
hydrolase activity [GO:0016787]	3
intracellular protein transport [GO:0006886]	3
proteasome regulatory particle, base subcomplex [GO:0008540]	3
flavin adenine dinucleotide binding [GO:0050660]	3
cation:chloride symporter activity [GO:0015377]	3
heme biosynthetic process [GO:0006783]	3
signal transducer activity [GO:0004871]	3
late endosome [GO:0005770]	3
oxidative phosphorylation [GO:0006119]	3
alpha-L-fucosidase activity [GO:0004560]	3
uniporter activity [GO:0015292]	3
DNA binding [GO:0003677]	3
cytosol [GO:0005829]	3
anion transmembrane transporter activity [GO:0008509]	3
protein heterodimerization activity [GO:0046982]	3
GTPase activity [GO:0003924]	3
nucleoplasm [GO:0005654]	3
maturation of LSU-rRNA [GO:0000470]	3
4 iron, 4 sulfur cluster binding [GO:0051539]	3
mismatch repair [GO:0006298]	3
potassium ion transport [GO:0006813]	3
acyl-[acyl-carrier-protein] desaturase activity [GO:0045300]	3
Golgi vesicle transport [GO:0048193]	3
ubiquitin-protein transferase activity [GO:0004842]	3
mitochondrial matrix [GO:0005759]	3
cell tip growth [GO:0009932]	3
protein transport [GO:0015031]	3
cytoplasmic exosome (RNase complex) [GO:0000177]	3
ubiquitin-protein transferase activity [GO:0004842]	3
proton-transporting V-type ATPase, V1 domain [GO:0033180]	3
mitotic cell cycle [GO:0000278]	3
retrograde vesicle-mediated transport, Golgi to ER [GO:0006890]	3
nucleus [GO:0005634]	3
dolichol-linked oligosaccharide biosynthetic process [GO:0006488]	3
ribosome biogenesis [GO:0042254]	3
raffinose alpha-galactosidase activity [GO:0052692]	3
mitophagy [GO:0000422]	3
cell wall [GO:0005618]	3
hydrolase activity [GO:0016787]	3
response to ionizing radiation [GO:0010212]	3
Mpp10 complex [GO:0034457]	3
pyruvate metabolic process [GO:0006090]	3
electron transport chain [GO:0022900]	3
extracellular space [GO:0005615]	3
pyruvate dehydrogenase complex [GO:0045254]	3
intracellular signal transduction [GO:0035556]	3
equatorial microtubule organizing center [GO:0000923]	3
scopolin beta-glucosidase activity [GO:0102483]	3
pre-autophagosomal structure [GO:0000407]	3
cytosol [GO:0005829]	3
mitochondrial proton-transporting ATP synthase complex, catalytic core F(1) [GO:0000275]	3
mitochondrial respiratory chain complex III [GO:0005750]	3
Golgi membrane [GO:0000139]	3
malate metabolic process [GO:0006108]	3
N-glycan processing [GO:0006491]	3
GPI anchor biosynthetic process [GO:0006506]	3
RNA binding [GO:0003723]	3
mRNA (guanine-N7-)-methyltransferase activity [GO:0004482]	3
peptide metabolic process [GO:0006518]	3
protein kinase activity [GO:0004672]	3
5'-3' exodeoxyribonuclease activity [GO:0035312]	3
ATP-dependent RNA helicase activity [GO:0004004]	3
intracellular ribonucleoprotein complex [GO:0030529]	3
tRNA binding [GO:0000049]	3
AMP deaminase activity [GO:0003876]	3
trans-Golgi network [GO:0005802]	3
dolichol kinase activity [GO:0004168]	3
chloroplast [GO:0009507]	3
cis-Golgi network [GO:0005801]	3
ribosomal large subunit binding [GO:0043023]	3
ATP-dependent peptidase activity [GO:0004176]	3
cellular response to DNA damage stimulus [GO:0006974]	3
transferase activity [GO:0016740]	3
GTP binding [GO:0005525]	3
ATP hydrolysis coupled proton transport [GO:0015991]	3
monooxygenase activity [GO:0004497]	3
nucleotide-sugar transmembrane transporter activity [GO:0005338]	3
nuclear telomere cap complex [GO:0000783]	3
glutathione hydrolase activity [GO:0036374]	3
vesicle-mediated transport [GO:0016192]	3
acylglycerol lipase activity [GO:0047372]	3
actin cytoskeleton organization [GO:0030036]	3
membrane [GO:0016020]	3
photosystem I reaction center [GO:0009538]	3
synaptonemal complex [GO:0000795]	3
RNA binding [GO:0003723]	3
L-ornithine transmembrane transporter activity [GO:0000064]	3
cytosol [GO:0005829]	3
nuclear exosome (RNase complex) [GO:0000176]	3
UDP-glucose:glycoprotein glucosyltransferase activity [GO:0003980]	3
calcium ion binding [GO:0005509]	3
calmodulin-dependent protein kinase activity [GO:0004683]	3
nucleotide binding [GO:0000166]	3
nucleus [GO:0005634]	3
U2 snRNP [GO:0005686]	3
serine-type carboxypeptidase activity [GO:0004185]	3
aldehyde-lyase activity [GO:0016832]	3
HOPS complex [GO:0030897]	3
thioredoxin-disulfide reductase activity [GO:0004791]	3
cytoplasmic translation [GO:0002181]	3
RNA-directed DNA polymerase activity [GO:0003964]	3
protein import into peroxisome matrix, docking [GO:0016560]	3
cyclin-dependent protein serine/threonine kinase regulator activity [GO:0016538]	3
snoRNA binding [GO:0030515]	3
proton-transporting ATPase activity, rotational mechanism [GO:0046961]	3
ER to Golgi transport vesicle membrane [GO:0012507]	3
ATP binding [GO:0005524]	3
DNA helicase activity [GO:0003678]	3
phosphatidylserine biosynthetic process [GO:0006659]	3
exosome (RNase complex) [GO:0000178]	3
protein processing [GO:0016485]	3
integral component of membrane [GO:0016021]	3
catalytic activity [GO:0003824]	3
amidase activity [GO:0004040]	3
nuclear chromatin [GO:0000790]	3
manganese ion binding [GO:0030145]	3
phosphatidate cytidylyltransferase activity [GO:0004605]	3
5'-3' exonuclease activity [GO:0008409]	3
intracellular signal transduction [GO:0035556]	3
molybdopterin synthase activity [GO:0030366]	3
oxidative phosphorylation uncoupler activity [GO:0017077]	3
hydrolase activity, acting on acid anhydrides, in phosphorus-containing anhydrides [GO:0016818]	3
integral component of membrane [GO:0016021]	3
DNA-directed RNA polymerase III complex [GO:0005666]	3
DNA binding [GO:0003677]	3
lipase activity [GO:0016298]	3
Golgi vesicle docking [GO:0048211]	3
AU-rich element binding [GO:0017091]	3
integral component of membrane [GO:0016021]	3
translation initiation factor activity [GO:0003743]	3
glutamine-tRNA ligase activity [GO:0004819]	3
mitochondrial intermembrane space [GO:0005758]	3
electron transporter, transferring electrons within the cyclic electron transport pathway of photosynthesis activity [GO:0045156]	3
translation initiation factor activity [GO:0003743]	3
Golgi apparatus [GO:0005794]	3
rRNA methyltransferase activity [GO:0008649]	3
GTP binding [GO:0005525]	3
ER retention sequence binding [GO:0046923]	3
mitochondrial outer membrane translocase complex [GO:0005742]	3
Derlin-1 retrotranslocation complex [GO:0036513]	3
ethylene-activated signaling pathway [GO:0009873]	3
protein transporter activity [GO:0008565]	3
mRNA splicing, via spliceosome [GO:0000398]	3
endocytosis [GO:0006897]	3
RNA binding [GO:0003723]	3
Golgi transport complex [GO:0017119]	3
U12-type spliceosomal complex [GO:0005689]	3
precatalytic spliceosome [GO:0071011]	3
5'-flap endonuclease activity [GO:0017108]	3
prenyltransferase activity [GO:0004659]	3
small-subunit processome [GO:0032040]	3
RNA binding [GO:0003723]	3
response to desiccation [GO:0009269]	3
rRNA processing [GO:0006364]	3
transferase activity, transferring glycosyl groups [GO:0016757]	3
Golgi apparatus [GO:0005794]	3
carboxylic ester hydrolase activity [GO:0052689]	3
RNA splicing [GO:0008380]	3
threonine-tRNA ligase activity [GO:0004829]	3
11-oxo-beta-amyrin 30-oxidase activity [GO:0102375]	3
potassium:proton antiporter activity [GO:0015386]	3
CDP-diacylglycerol-glycerol-3-phosphate 3-phosphatidyltransferase activity [GO:0008444]	3
proline-tRNA ligase activity [GO:0004827]	3
DNA binding [GO:0003677]	3
2 iron, 2 sulfur cluster binding [GO:0051537]	3
phosphotransferase activity, for other substituted phosphate groups [GO:0016780]	3
RNA binding [GO:0003723]	3
CP2 mannose-ethanolamine phosphotransferase activity [GO:0051267]	3
N-terminal protein amino acid acetylation [GO:0006474]	3
threonine-type endopeptidase activity [GO:0004298]	3
rRNA binding [GO:0019843]	3
recombinase activity [GO:0000150]	3
vacuole [GO:0005773]	3
ubiquitin conjugating enzyme binding [GO:0031624]	3
beta-galactosidase activity [GO:0004565]	3
mRNA splicing, via spliceosome [GO:0000398]	3
transcription regulatory region sequence-specific DNA binding [GO:0000976]	3
respiratory chain complex IV [GO:0045277]	3
nucleophagy [GO:0044804]	3
metal ion binding [GO:0046872]	3
plant-type vacuole membrane [GO:0009705]	3
telomerase RNA reverse transcriptase activity [GO:0003721]	2
GTPase activity [GO:0003924]	2
peroxisome organization [GO:0007031]	2
glutamate 5-kinase activity [GO:0004349]	2
calcium:sodium antiporter activity [GO:0005432]	2
cytochrome-c oxidase activity [GO:0004129]	2
nucleus-vacuole junction [GO:0071561]	2
protein heterodimerization activity [GO:0046982]	2
translational elongation [GO:0006414]	2
sucrose synthase activity [GO:0016157]	2
mitochondrial large ribosomal subunit [GO:0005762]	2
sexual reproduction [GO:0019953]	2
metabolic process [GO:0008152]	2
ruffle membrane [GO:0032587]	2
lipid particle [GO:0005811]	2
endopeptidase activator activity [GO:0061133]	2
snRNA stem-loop binding [GO:0035614]	2
signal recognition particle, endoplasmic reticulum targeting [GO:0005786]	2
nuclear proteasome complex [GO:0031595]	2
intra-Golgi vesicle-mediated transport [GO:0006891]	2
N-glycan processing [GO:0006491]	2
ribosomal large subunit assembly [GO:0000027]	2
DUBm complex [GO:0071819]	2
DNA replication origin binding [GO:0003688]	2
mitotic cell cycle [GO:0000278]	2
mismatch repair [GO:0006298]	2
succinate-CoA ligase (ADP-forming) activity [GO:0004775]	2
bub1-bub3 complex [GO:1990298]	2
histidine phosphotransfer kinase activity [GO:0009927]	2
phenylalanyl-tRNA aminoacylation [GO:0006432]	2
alanyl-tRNA aminoacylation [GO:0006419]	2
structural constituent of ribosome [GO:0003735]	2
DNA clamp loader activity [GO:0003689]	2
tRNA wobble uridine modification [GO:0002098]	2
glutamyl-tRNA(Gln) amidotransferase complex [GO:0030956]	2
maturation of SSU-rRNA from tricistronic rRNA transcript (SSU-rRNA, 5.8S rRNA, LSU-rRNA) [GO:0000462]	2
serine-type endopeptidase inhibitor activity [GO:0004867]	2
nuclear-transcribed mRNA catabolic process [GO:0000956]	2
mitotic sister chromatid cohesion [GO:0007064]	2
glycogen (starch) synthase activity [GO:0004373]	2
electron carrier activity [GO:0009055]	2
nuclear export signal receptor activity [GO:0005049]	2
phosphatidylinositol phospholipase C activity [GO:0004435]	2
tRNA processing [GO:0008033]	2
phosphatidylinositol-4,5-bisphosphate 5-phosphatase activity [GO:0004439]	2
chloroplast envelope [GO:0009941]	2
oxidative phosphorylation [GO:0006119]	2
serine-type endopeptidase inhibitor activity [GO:0004867]	2
ATP binding [GO:0005524]	2
liquiritigenin,NADPH:oxygen oxidoreductase activity [GO:0102668]	2
threonine-type endopeptidase activity [GO:0004298]	2
proline biosynthetic process [GO:0006561]	2
ubiquitin binding [GO:0043130]	2
structural constituent of cytoskeleton [GO:0005200]	2
cell wall organization [GO:0071555]	2
ubiquinol-cytochrome-c reductase activity [GO:0008121]	2
ATP metabolic process [GO:0046034]	2
DNA binding [GO:0003677]	2
electron transporter, transferring electrons within cytochrome b6/f complex of photosystem II activity [GO:0045158]	2
heme binding [GO:0020037]	2
lipid transport [GO:0006869]	2
cytochrome b6f complex [GO:0009512]	2
4-alpha-glucanotransferase activity [GO:0004134]	2
plasmodesma [GO:0009506]	2
DNA-directed DNA polymerase activity [GO:0003887]	2
double-strand break repair via homologous recombination [GO:0000724]	2
ATP-dependent RNA helicase activity [GO:0004004]	2
gluconeogenesis [GO:0006094]	2
endoribonuclease activity [GO:0004521]	2
holo TFIIH complex [GO:0005675]	2
viral nucleocapsid [GO:0019013]	2
structural constituent of ribosome [GO:0003735]	2
polyamine transport [GO:0015846]	2
mRNA methylation [GO:0080009]	2
S-adenosyl-L-methionine transmembrane transporter activity [GO:0000095]	2
integral component of membrane [GO:0016021]	2
small protein activating enzyme activity [GO:0008641]	2
regulation of alternative mRNA splicing, via spliceosome [GO:0000381]	2
mitotic spindle [GO:0072686]	2
SRP-dependent cotranslational protein targeting to membrane [GO:0006614]	2
DNA-(apurinic or apyrimidinic site) lyase activity [GO:0003906]	2
GTP binding [GO:0005525]	2
calcium-transporting ATPase activity [GO:0005388]	2
mRNA 5'-splice site recognition [GO:0000395]	2
response to nitrate [GO:0010167]	2
GPI-anchor transamidase complex [GO:0042765]	2
ATP binding [GO:0005524]	2
lipid-A-disaccharide synthase activity [GO:0008915]	2
DNA binding [GO:0003677]	2
transcription elongation from RNA polymerase II promoter [GO:0006368]	2
ubiquitin protein ligase binding [GO:0031625]	2
GTP binding [GO:0005525]	2
organelle membrane [GO:0031090]	2
TRAPP complex [GO:0030008]	2
DNA replication preinitiation complex [GO:0031261]	2
dihydroorotate dehydrogenase activity [GO:0004152]	2
mRNA splicing, via spliceosome [GO:0000398]	2
aminoacyl-tRNA hydrolase activity [GO:0004045]	2
GTP binding [GO:0005525]	2
WASH complex [GO:0071203]	2
condensed chromosome outer kinetochore [GO:0000940]	2
gamma-tubulin complex [GO:0000930]	2
transport [GO:0006810]	2
tyrosine-tRNA ligase activity [GO:0004831]	2
protein secretion [GO:0009306]	2
heme binding [GO:0020037]	2
nuclear pre-replicative complex [GO:0005656]	2
fatty acid elongation, polyunsaturated fatty acid [GO:0034626]	2
maturation of SSU-rRNA from tricistronic rRNA transcript (SSU-rRNA, 5.8S rRNA, LSU-rRNA) [GO:0000462]	2
magnesium ion binding [GO:0000287]	2
translation initiation factor activity [GO:0003743]	2
response to wounding [GO:0009611]	2
positive regulation of DNA repair [GO:0045739]	2
phosphoadenylyl-sulfate reductase (thioredoxin) activity [GO:0004604]	2
nucleolar ribonuclease P complex [GO:0005655]	2
cap-dependent translational initiation [GO:0002191]	2
ATP:ADP antiporter activity [GO:0005471]	2
integral component of peroxisomal membrane [GO:0005779]	2
autophagy [GO:0006914]	2
spliceosomal complex [GO:0005681]	2
rRNA binding [GO:0019843]	2
proton-transporting ATP synthase activity, rotational mechanism [GO:0046933]	2
serine-type peptidase activity [GO:0008236]	2
amyloplast organization [GO:0009660]	2
retrograde vesicle-mediated transport, Golgi to ER [GO:0006890]	2
3-hydroxy-arachidoyl-CoA dehydratase activity [GO:0102343]	2
nuclear envelope [GO:0005635]	2
RNA binding [GO:0003723]	2
actin filament binding [GO:0051015]	2
acyl binding [GO:0000035]	2
intracellular ribonucleoprotein complex [GO:0030529]	2
zinc ion transmembrane transporter activity [GO:0005385]	2
histone deacetylase complex [GO:0000118]	2
protein-cysteine S-palmitoyltransferase activity [GO:0019706]	2
catalytic activity [GO:0003824]	2
cytoplasmic translation [GO:0002181]	2
ATP synthesis coupled electron transport [GO:0042773]	2
diacylglycerol cholinephosphotransferase activity [GO:0004142]	2
phragmoplast [GO:0009524]	2
alkaline phosphatase activity [GO:0004035]	2
mitotic spindle assembly checkpoint [GO:0007094]	2
protoheme IX farnesyltransferase activity [GO:0008495]	2
metallopeptidase activity [GO:0008237]	2
cation channel activity [GO:0005261]	2
integral component of membrane [GO:0016021]	2
pseudouridine synthase activity [GO:0009982]	2
proton-transporting ATP synthase complex, catalytic core F(1) [GO:0045261]	2
chloroplast [GO:0009507]	2
proteasome core complex, beta-subunit complex [GO:0019774]	2
mRNA (guanine-N7-)-methyltransferase activity [GO:0004482]	2
mRNA binding [GO:0003729]	2
glucosyltransferase activity [GO:0046527]	2
metalloendopeptidase activity [GO:0004222]	2
SAGA complex [GO:0000124]	2
U6 snRNP [GO:0005688]	2
DNA-directed RNA polymerase III complex [GO:0005666]	2
GTP binding [GO:0005525]	2
calcium ion transport [GO:0006816]	2
rRNA processing [GO:0006364]	2
glycerol-3-phosphate 2-O-acyltransferase activity [GO:0090447]	2
transcription factor TFIIIB complex [GO:0000126]	2
NAD binding [GO:0051287]	2
cullin-RING ubiquitin ligase complex [GO:0031461]	2
regulation of transcription, DNA-templated [GO:0006355]	2
gamma-tubulin ring complex [GO:0008274]	2
NAD binding [GO:0051287]	2
BRISC complex [GO:0070552]	2
histone modification [GO:0016570]	2
intra-Golgi vesicle-mediated transport [GO:0006891]	2
plant-type hypersensitive response [GO:0009626]	2
hydrolase activity, acting on carbon-nitrogen (but not peptide) bonds [GO:0016810]	2
phosphatidylinositol 3-kinase complex, class III, type I [GO:0034271]	2
double-strand break repair via homologous recombination [GO:0000724]	2
nuclear export signal receptor activity [GO:0005049]	2
chloride transport [GO:0006821]	2
mRNA binding [GO:0003729]	2
GTPase activator activity [GO:0005096]	2
meiotic chromosome separation [GO:0051307]	2
integral component of membrane [GO:0016021]	2
mitochondrial respiratory chain complex II, succinate dehydrogenase complex (ubiquinone) [GO:0005749]	2
amino acid binding [GO:0016597]	2
MAP kinase kinase kinase activity [GO:0004709]	2
phenylalanine-tRNA ligase activity [GO:0004826]	2
RNA-directed 5'-3' RNA polymerase activity [GO:0003968]	2
autophagy [GO:0006914]	2
GTPase activity [GO:0003924]	2
RNA binding [GO:0003723]	2
calcium ion binding [GO:0005509]	2
mRNA cis splicing, via spliceosome [GO:0045292]	2
RNA binding [GO:0003723]	2
undecaprenyldiphospho-muramoylpentapeptide beta-N-acetylglucosaminyltransferase activity [GO:0050511]	2
mitochondrial inner membrane [GO:0005743]	2
mitotic checkpoint complex [GO:0033597]	2
plant-type cell wall [GO:0009505]	2
protein folding in endoplasmic reticulum [GO:0034975]	2
metal ion binding [GO:0046872]	2
sucrose transmembrane transporter activity [GO:0008515]	2
pre-mRNA 3'-splice site binding [GO:0030628]	2
dolichyl-diphosphooligosaccharide-protein glycotransferase activity [GO:0004579]	2
transcription factor TFIID complex [GO:0005669]	2
vacuolar acidification [GO:0007035]	2
N-terminal peptidyl-methionine acetylation [GO:0017196]	2
chromosome, centromeric region [GO:0000775]	2
plant-type cell wall [GO:0009505]	2
negative regulation of transcription, DNA-templated [GO:0045892]	2
sodium ion transmembrane transporter activity [GO:0015081]	2
double-strand break repair via homologous recombination [GO:0000724]	2
zinc ion binding [GO:0008270]	2
RNA modification [GO:0009451]	2
heme binding [GO:0020037]	2
dihydrofolate reductase activity [GO:0004146]	2
posttranscriptional gene silencing [GO:0016441]	2
telomere tethering at nuclear periphery [GO:0034398]	2
chitin catabolic process [GO:0006032]	2
pre-replicative complex assembly involved in nuclear cell cycle DNA replication [GO:0006267]	2
plasmodesma [GO:0009506]	2
transcription elongation from RNA polymerase II promoter [GO:0006368]	2
translation initiation factor activity [GO:0003743]	2
nucleotidyltransferase activity [GO:0016779]	2
leucyl-tRNA aminoacylation [GO:0006429]	2
glycolytic process [GO:0006096]	2
regulation of sequestering of zinc ion [GO:0061088]	2
translation initiation factor activity [GO:0003743]	2
ATPase activity [GO:0016887]	2
regulation of transcription, DNA-templated [GO:0006355]	2
transferase activity, transferring hexosyl groups [GO:0016758]	2
viral envelope [GO:0019031]	2
3-deoxy-manno-octulosonate cytidylyltransferase activity [GO:0008690]	2
GTPase activity [GO:0003924]	2
spliceosomal tri-snRNP complex [GO:0097526]	2
triose-phosphate isomerase activity [GO:0004807]	2
serine-type carboxypeptidase activity [GO:0004185]	2
protein ubiquitination [GO:0016567]	2
rRNA (adenine-N6,N6-)-dimethyltransferase activity [GO:0000179]	2
ribosomal large subunit assembly [GO:0000027]	2
DNA binding [GO:0003677]	2
GTPase activity [GO:0003924]	2
proton-transporting ATPase activity, rotational mechanism [GO:0046961]	2
U2-type prespliceosome [GO:0071004]	2
galactoside 2-alpha-L-fucosyltransferase activity [GO:0008107]	2
5-formyltetrahydrofolate cyclo-ligase activity [GO:0030272]	2
lysosomal membrane [GO:0005765]	2
U2-type prespliceosome [GO:0071004]	2
CCR4-NOT complex [GO:0030014]	2
DNA topological change [GO:0006265]	2
single-stranded DNA binding [GO:0003697]	2
telomere maintenance [GO:0000723]	2
hydrolase activity, acting on ester bonds [GO:0016788]	2
dolichyldiphosphatase activity [GO:0047874]	2
signal recognition particle, endoplasmic reticulum targeting [GO:0005786]	2
proteasome regulatory particle, lid subcomplex [GO:0008541]	2
oxidoreductase activity [GO:0016491]	2
carbohydrate metabolic process [GO:0005975]	2
chloroplast stroma [GO:0009570]	2
RNA processing [GO:0006396]	2
integral component of membrane [GO:0016021]	2
naringenin-chalcone synthase activity [GO:0016210]	2
potassium channel activity [GO:0005267]	2
heme transporter activity [GO:0015232]	2
U12-type spliceosomal complex [GO:0005689]	2
diacylglycerol biosynthetic process [GO:0006651]	2
preribosome, small subunit precursor [GO:0030688]	2
DNA-templated transcription, initiation [GO:0006352]	2
cytochrome-c peroxidase activity [GO:0004130]	2
mRNA cap binding [GO:0098808]	2
oligosaccharide metabolic process [GO:0009311]	2
chloroplast outer membrane [GO:0009707]	2
plant-type cell wall organization [GO:0009664]	2
chloroplast stroma [GO:0009570]	2
DNA-dependent DNA replication [GO:0006261]	2
meiotic gene conversion [GO:0006311]	2
trans-Golgi network transport vesicle [GO:0030140]	2
Golgi apparatus [GO:0005794]	2
macroautophagy [GO:0016236]	2
protein phosphatase inhibitor activity [GO:0004864]	2
copper ion binding [GO:0005507]	2
transcription factor binding [GO:0008134]	2
inositol monophosphate 1-phosphatase activity [GO:0008934]	2
ubiquitin protein ligase binding [GO:0031625]	2
DNA-directed 5'-3' RNA polymerase activity [GO:0003899]	2
heme binding [GO:0020037]	2
polynucleotide 5'-hydroxyl-kinase activity [GO:0051731]	2
sodium:proton antiporter activity [GO:0015385]	2
catalytic activity [GO:0003824]	2
pexophagy [GO:0030242]	2
cotranslational protein targeting to membrane [GO:0006613]	2
protein kinase activity [GO:0004672]	2
rRNA processing [GO:0006364]	2
ribosome binding [GO:0043022]	2
SAGA complex [GO:0000124]	2
iron ion binding [GO:0005506]	2
endonuclease activity [GO:0004519]	2
mRNA export from nucleus [GO:0006406]	2
maturation of 5.8S rRNA [GO:0000460]	2
adenine phosphoribosyltransferase activity [GO:0003999]	2
mitochondrial transport [GO:0006839]	2
DNA replication [GO:0006260]	2
phosphoprotein phosphatase activity [GO:0004721]	2
2,3-diketo-5-methylthiopentyl-1-phosphate enolase activity [GO:0043715]	2
t-UTP complex [GO:0034455]	2
poly-pyrimidine tract binding [GO:0008187]	2
NAD metabolic process [GO:0019674]	2
RNA catabolic process [GO:0006401]	2
methylosome [GO:0034709]	2
spindle microtubule [GO:0005876]	2
aralkylamine N-acetyltransferase activity [GO:0004059]	2
gamma-tubulin ring complex [GO:0008274]	2
aminoacylase activity [GO:0004046]	2
mRNA transport [GO:0051028]	2
mRNA 3'-splice site recognition [GO:0000389]	2
glycerol metabolic process [GO:0006071]	2
arginine biosynthetic process [GO:0006526]	2
peroxisomal membrane [GO:0005778]	2
cellular manganese ion homeostasis [GO:0030026]	2
RNA binding [GO:0003723]	2
chloroplast stroma [GO:0009570]	2
transcriptional activator activity, RNA polymerase II transcription regulatory region sequence-specific binding [GO:0001228]	2
condensed chromosome [GO:0000793]	2
endoplasmic reticulum tubular network [GO:0071782]	2
oxidoreductase activity, acting on paired donors, with incorporation or reduction of molecular oxygen, reduced flavin or flavoprotein as one donor, and incorporation of one atom of oxygen [GO:0016712]	2
oxidoreductase activity [GO:0016491]	2
ubiquitin-protein transferase activity [GO:0004842]	2
structural constituent of ribosome [GO:0003735]	2
starch synthase activity [GO:0009011]	2
nuclear origin of replication recognition complex [GO:0005664]	2
DNA topological change [GO:0006265]	2
spliceosomal snRNP assembly [GO:0000387]	2
nuclear pore organization [GO:0006999]	2
protein targeting to vacuole [GO:0006623]	2
cytochrome-c oxidase activity [GO:0004129]	2
GTPase activity [GO:0003924]	2
heparan sulfate 6-O-sulfotransferase activity [GO:0017095]	2
signal transducer activity [GO:0004871]	2
DNA topological change [GO:0006265]	2
ER to Golgi vesicle-mediated transport [GO:0006888]	2
NLS-bearing protein import into nucleus [GO:0006607]	2
mRNA binding [GO:0003729]	2
integral component of mitochondrial outer membrane [GO:0031307]	2
protein kinase C-activating G-protein coupled receptor signaling pathway [GO:0007205]	2
potassium ion binding [GO:0030955]	2
peptidyl-prolyl cis-trans isomerase activity [GO:0003755]	2
peptidyl-prolyl cis-trans isomerase activity [GO:0003755]	2
pICln-Sm protein complex [GO:0034715]	2
tRNA methyltransferase complex [GO:0043527]	2
2 iron, 2 sulfur cluster binding [GO:0051537]	2
protein insertion into ER membrane [GO:0045048]	2
cyclin-dependent protein serine/threonine kinase activator activity [GO:0061575]	2
positive regulation of transcription, DNA-templated [GO:0045893]	2
translation [GO:0006412]	2
protein targeting to mitochondrion [GO:0006626]	2
long-chain fatty-acyl-CoA metabolic process [GO:0035336]	2
integral component of membrane [GO:0016021]	2
plasmodesma [GO:0009506]	1
nucleus [GO:0005634]	1
mevalonate kinase activity [GO:0004496]	1
mRNA splicing, via spliceosome [GO:0000398]	1
protein kinase activity [GO:0004672]	1
mannosyltransferase activity [GO:0000030]	1
enzyme activator activity [GO:0008047]	1
translational elongation [GO:0006414]	1
transcription, DNA-templated [GO:0006351]	1
cytosol [GO:0005829]	1
signal recognition particle, endoplasmic reticulum targeting [GO:0005786]	1
plant-type vacuole [GO:0000325]	1
CORVET complex [GO:0033263]	1
oligosaccharyltransferase I complex [GO:0034998]	1
protein targeting to ER [GO:0045047]	1
protein tyrosine phosphatase activity [GO:0004725]	1
sn-1-glycerol-3-phosphate C16:0-DCA-CoA acyl transferase activity [GO:0102420]	1
cation channel activity [GO:0005261]	1
cell periphery [GO:0071944]	1
CCR4-NOT core complex [GO:0030015]	1
protein serine/threonine kinase activity [GO:0004674]	1
nuclear-transcribed mRNA catabolic process, nonsense-mediated decay [GO:0000184]	1
chloroplast organization [GO:0009658]	1
exonucleolytic nuclear-transcribed mRNA catabolic process involved in deadenylation-dependent decay [GO:0043928]	1
potassium ion symporter activity [GO:0022820]	1
protein targeting to vacuole [GO:0006623]	1
central vacuole [GO:0042807]	1
integral component of mitochondrial outer membrane [GO:0031307]	1
calcium ion binding [GO:0005509]	1
'de novo' pyrimidine nucleobase biosynthetic process [GO:0006207]	1
maturation of SSU-rRNA [GO:0030490]	1
mitochondrion [GO:0005739]	1
leucine-tRNA ligase activity [GO:0004823]	1
defense response [GO:0006952]	1
plastid chromosome [GO:0009508]	1
plant-type cell wall organization [GO:0009664]	1
exonuclease activity [GO:0004527]	1
response to high light intensity [GO:0009644]	1
pollen maturation [GO:0010152]	1
histone demethylase activity (H3-R2 specific) [GO:0033746]	1
mRNA binding [GO:0003729]	1
ATP:ADP antiporter activity [GO:0005471]	1
1-acylglycerophosphocholine O-acyltransferase activity [GO:0047184]	1
RNA binding [GO:0003723]	1
endonucleolytic cleavage of tricistronic rRNA transcript (SSU-rRNA, 5.8S rRNA, LSU-rRNA) [GO:0000479]	1
fatty acid biosynthetic process [GO:0006633]	1
response to nematode [GO:0009624]	1
aspartate kinase activity [GO:0004072]	1
internal protein amino acid acetylation [GO:0006475]	1
Golgi apparatus [GO:0005794]	1
histidine-tRNA ligase activity [GO:0004821]	1
retrograde vesicle-mediated transport, Golgi to ER [GO:0006890]	1
metal ion binding [GO:0046872]	1
phospho-N-acetylmuramoyl-pentapeptide-transferase activity [GO:0008963]	1
phosphatidyl-N-dimethylethanolamine N-methyltransferase activity [GO:0080101]	1
Mo-molybdopterin cofactor biosynthetic process [GO:0006777]	1
transcription factor activity, RNA polymerase I CORE element binding transcription factor recruiting [GO:0001187]	1
catalytic step 2 spliceosome [GO:0071013]	1
aging [GO:0007568]	1
FAD binding [GO:0071949]	1
retrograde transport, endosome to Golgi [GO:0042147]	1
RNA polymerase II transcription factor activity, TBP-class protein binding, involved in preinitiation complex assembly [GO:0001129]	1
RNA cap binding [GO:0000339]	1
cell proliferation [GO:0008283]	1
P-body [GO:0000932]	1
mitochondrial membrane [GO:0031966]	1
aminomethyltransferase activity [GO:0004047]	1
RNA binding [GO:0003723]	1
phosphomannomutase activity [GO:0004615]	1
actin filament depolymerization [GO:0030042]	1
translation initiation factor activity [GO:0003743]	1
intracellular protein transport [GO:0006886]	1
cytosol [GO:0005829]	1
electron carrier activity [GO:0009055]	1
transcription, DNA-templated [GO:0006351]	1
maturation of SSU-rRNA from tricistronic rRNA transcript (SSU-rRNA, 5.8S rRNA, LSU-rRNA) [GO:0000462]	1
photosystem II [GO:0009523]	1
transporter activity [GO:0005215]	1
chlorophyllide a oxygenase [overall] activity [GO:0010277]	1
uracil DNA N-glycosylase activity [GO:0004844]	1
pseudouridine synthesis [GO:0001522]	1
mitochondrion [GO:0005739]	1
membrane [GO:0016020]	1
zinc ion binding [GO:0008270]	1
ATP-dependent chromatin remodeling [GO:0043044]	1
hydrogen peroxide biosynthetic process [GO:0050665]	1
cytoplasmic vesicle [GO:0031410]	1
metal ion binding [GO:0046872]	1
chloroplast fission [GO:0010020]	1
AT DNA binding [GO:0003680]	1
GTP binding [GO:0005525]	1
phosphatase activity [GO:0016791]	1
amyloplast [GO:0009501]	1
phosphatidate phosphatase activity [GO:0008195]	1
ribosome [GO:0005840]	1
protein folding [GO:0006457]	1
tRNA-intron endonuclease activity [GO:0000213]	1
cytidylate kinase activity [GO:0004127]	1
small ribosomal subunit [GO:0015935]	1
transcription coactivator activity [GO:0003713]	1
protein tyrosine phosphatase activity [GO:0004725]	1
methylenetetrahydrofolate dehydrogenase (NADP+) activity [GO:0004488]	1
ATP binding [GO:0005524]	1
chlorophyllase activity [GO:0047746]	1
negative regulation of cytokinin dehydrogenase activity [GO:1903857]	1
spliceosomal snRNP assembly [GO:0000387]	1
thiol-dependent ubiquitin-specific protease activity [GO:0004843]	1
translation elongation factor activity [GO:0003746]	1
mitochondrial intermembrane space protein transporter complex [GO:0042719]	1
ATPase activity, coupled to transmembrane movement of substances [GO:0042626]	1
endocytosis [GO:0006897]	1
carnitine O-palmitoyltransferase activity [GO:0004095]	1
chloroplast stroma [GO:0009570]	1
endoplasmic reticulum membrane [GO:0005789]	1
alcohol dehydrogenase (NAD) activity [GO:0004022]	1
autophagosome assembly [GO:0000045]	1
manganese ion transmembrane transporter activity [GO:0005384]	1
peroxisomal membrane transport [GO:0015919]	1
prolyl-tRNA aminoacylation [GO:0006433]	1
diacylglycerol biosynthetic process [GO:0006651]	1
enzyme inhibitor activity [GO:0004857]	1
ribonuclease MRP complex [GO:0000172]	1
N-acetyltransferase activity [GO:0008080]	1
intracellular membrane-bounded organelle [GO:0043231]	1
ATPase activity [GO:0016887]	1
nucleus [GO:0005634]	1
glycerol-3-phosphate O-acyltransferase activity [GO:0004366]	1
nuclear pore transmembrane ring [GO:0070762]	1
cleavage involved in rRNA processing [GO:0000469]	1
dolichol-phosphate-mannose synthase complex [GO:0033185]	1
signal transduction [GO:0007165]	1
nucleoside metabolic process [GO:0009116]	1
translation elongation factor activity [GO:0003746]	1
3'-5'-exoribonuclease activity [GO:0000175]	1
ligase activity [GO:0016874]	1
cytidine to uridine editing [GO:0016554]	1
glutathione transferase activity [GO:0004364]	1
DNA-dependent DNA replication [GO:0006261]	1
GTP-Rho binding [GO:0017049]	1
small ribosomal subunit rRNA binding [GO:0070181]	1
rRNA processing [GO:0006364]	1
tRNA wobble adenosine to inosine editing [GO:0002100]	1
oxidation-reduction process [GO:0055114]	1
mRNA splicing, via spliceosome [GO:0000398]	1
endosome [GO:0005768]	1
ubiquitin ligase complex [GO:0000151]	1
trans-Golgi network [GO:0005802]	1
glycine dehydrogenase (decarboxylating) activity [GO:0004375]	1
racemase and epimerase activity, acting on carbohydrates and derivatives [GO:0016857]	1
GDP-dissociation inhibitor activity [GO:0005092]	1
cytosol [GO:0005829]	1
endomembrane system [GO:0012505]	1
folic acid-containing compound biosynthetic process [GO:0009396]	1
glucose-1-phosphate adenylyltransferase activity [GO:0008878]	1
DNA-directed RNA polymerase complex [GO:0000428]	1
hydrolase activity [GO:0016787]	1
nucleic acid binding [GO:0003676]	1
sphingolipid delta-4 desaturase activity [GO:0042284]	1
cellular protein modification process [GO:0006464]	1
mitochondrion [GO:0005739]	1
ER to Golgi vesicle-mediated transport [GO:0006888]	1
nitrate assimilation [GO:0042128]	1
inositol oxygenase activity [GO:0050113]	1
ribosome binding [GO:0043022]	1
pollen tube reception [GO:0010483]	1
cyclin-dependent protein kinase activating kinase activity [GO:0019912]	1
integrator complex [GO:0032039]	1
calcium channel activity [GO:0005262]	1
nucleus [GO:0005634]	1
1,3-beta-D-glucan synthase activity [GO:0003843]	1
integral component of membrane [GO:0016021]	1
transcription, DNA-templated [GO:0006351]	1
endopeptidase activity [GO:0004175]	1
aspartic-type endopeptidase activity [GO:0004190]	1
manganese ion binding [GO:0030145]	1
Group II intron splicing [GO:0000373]	1
embryo development ending in seed dormancy [GO:0009793]	1
double-strand break repair [GO:0006302]	1
Golgi-associated vesicle [GO:0005798]	1
Golgi to vacuole transport [GO:0006896]	1
BLOC-1 complex [GO:0031083]	1
single-stranded DNA binding [GO:0003697]	1
peptide-methionine (R)-S-oxide reductase activity [GO:0033743]	1
protein glycosylation [GO:0006486]	1
acetyl-CoA carboxylase activity [GO:0003989]	1
biosynthetic process [GO:0009058]	1
regulation of adenylate cyclase activity [GO:0045761]	1
integral component of membrane [GO:0016021]	1
farnesyltranstransferase activity [GO:0004311]	1
Golgi apparatus [GO:0005794]	1
ion transmembrane transport [GO:0034220]	1
ferroxidase activity [GO:0004322]	1
proteasome regulatory particle [GO:0005838]	1
cytoplasmic dynein complex [GO:0005868]	1
intracellular protein transport [GO:0006886]	1
uroporphyrinogen decarboxylase activity [GO:0004853]	1
phosphatidylethanolamine N-methyltransferase activity [GO:0004608]	1
peroxidase activity [GO:0004601]	1
regulation of autophagy [GO:0010506]	1
hydrolase activity [GO:0016787]	1
ATP binding [GO:0005524]	1
catalytic activity [GO:0003824]	1
racemase and epimerase activity, acting on carbohydrates and derivatives [GO:0016857]	1
Golgi apparatus [GO:0005794]	1
cysteine-type peptidase activity [GO:0008234]	1
RNA phosphodiester bond hydrolysis, endonucleolytic [GO:0090502]	1
nucleus [GO:0005634]	1
4 iron, 4 sulfur cluster binding [GO:0051539]	1
gamma-tubulin binding [GO:0043015]	1
mRNA binding [GO:0003729]	1
mediator complex [GO:0016592]	1
proteasome complex [GO:0000502]	1
zinc ion binding [GO:0008270]	1
response to light stimulus [GO:0009416]	1
mRNA transport [GO:0051028]	1
nuclear-transcribed mRNA catabolic process, deadenylation-dependent decay [GO:0000288]	1
kinase activity [GO:0016301]	1
signal recognition particle, chloroplast targeting [GO:0080085]	1
integral component of membrane [GO:0016021]	1
ribosomal large subunit biogenesis [GO:0042273]	1
glutamate-tRNA ligase activity [GO:0004818]	1
pseudouridine synthesis [GO:0001522]	1
integral component of membrane [GO:0016021]	1
protein import into mitochondrial matrix [GO:0030150]	1
fatty acid metabolic process [GO:0006631]	1
ER to Golgi vesicle-mediated transport [GO:0006888]	1
kinase activity [GO:0016301]	1
response to singlet oxygen [GO:0000304]	1
starch binding [GO:2001070]	1
mitochondrion [GO:0005739]	1
inorganic cation transmembrane transporter activity [GO:0022890]	1
post-mRNA release spliceosomal complex [GO:0071014]	1
helicase activity [GO:0004386]	1
iron ion transmembrane transporter activity [GO:0005381]	1
cellular response to salt stress [GO:0071472]	1
cysteine biosynthetic process from serine [GO:0006535]	1
DNA-dependent ATPase activity [GO:0008094]	1
RNA-DNA hybrid ribonuclease activity [GO:0004523]	1
chlorophyll synthetase activity [GO:0046408]	1
integral component of membrane [GO:0016021]	1
maturation of SSU-rRNA [GO:0030490]	1
cytochrome-c oxidase activity [GO:0004129]	1
DNA repair [GO:0006281]	1
DNA catabolic process, endonucleolytic [GO:0000737]	1
zinc ion binding [GO:0008270]	1
acetolactate synthase activity [GO:0003984]	1
microtubule cytoskeleton organization [GO:0000226]	1
integral component of membrane [GO:0016021]	1
nitrate import [GO:1902025]	1
DNA replication [GO:0006260]	1
mitochondrial respiratory chain complex I [GO:0005747]	1
RNA polymerase I transcription factor complex [GO:0000120]	1
ribosomal small subunit assembly [GO:0000028]	1
galactose binding [GO:0005534]	1
mitochondrial electron transport, ubiquinol to cytochrome c [GO:0006122]	1
endoplasmic reticulum [GO:0005783]	1
hydrolase activity, acting on ester bonds [GO:0016788]	1
negative regulation of translation [GO:0017148]	1
gamma-tubulin binding [GO:0043015]	1
3-hydroxyacyl-CoA dehydratase activity [GO:0018812]	1
DNA repair [GO:0006281]	1
integral component of membrane [GO:0016021]	1
U5 snRNP [GO:0005682]	1
PSII associated light-harvesting complex II catabolic process [GO:0010304]	1
GTPase activator activity [GO:0005096]	1
high-affinity potassium ion import [GO:0010163]	1
integral component of membrane [GO:0016021]	1
vesicle docking involved in exocytosis [GO:0006904]	1
glycylpeptide N-tetradecanoyltransferase activity [GO:0004379]	1
acetyl-CoA C-acetyltransferase activity [GO:0003985]	1
integral component of Golgi membrane [GO:0030173]	1
intralumenal vesicle formation [GO:0070676]	1
proton-transporting two-sector ATPase complex, catalytic domain [GO:0033178]	1
ESCRT I complex [GO:0000813]	1
Rab GTPase binding [GO:0017137]	1
membrane [GO:0016020]	1
histone binding [GO:0042393]	1
hydrolase activity, acting on acid anhydrides, catalyzing transmembrane movement of substances [GO:0016820]	1
chloroplast organization [GO:0009658]	1
integral component of membrane [GO:0016021]	1
photosynthetic electron transport in photosystem I [GO:0009773]	1
iron ion homeostasis [GO:0055072]	1
ribonuclease III activity [GO:0004525]	1
proplastid [GO:0009537]	1
2-polyprenyl-6-methoxy-1,4-benzoquinone methyltransferase activity [GO:0008425]	1
ATP hydrolysis coupled proton transport [GO:0015991]	1
1-phosphatidylinositol 4-kinase activity [GO:0004430]	1
integral component of nuclear inner membrane [GO:0005639]	1
protein K63-linked deubiquitination [GO:0070536]	1
monooxygenase activity [GO:0004497]	1
cytochrome-c oxidase activity [GO:0004129]	1
decanoate--CoA ligase activity [GO:0102391]	1
nitrate:proton symporter activity [GO:0009671]	1
hydrolase activity, hydrolyzing O-glycosyl compounds [GO:0004553]	1
palmitoyl hydrolase activity [GO:0098599]	1
phosphotransferase activity, for other substituted phosphate groups [GO:0016780]	1
GTPase activator activity [GO:0005096]	1
proton-transporting ATP synthase activity, rotational mechanism [GO:0046933]	1
methylenetetrahydrofolate reductase (NAD(P)H) activity [GO:0004489]	1
protein phosphorylation [GO:0006468]	1
protein targeting [GO:0006605]	1
glutamate-ammonia ligase activity [GO:0004356]	1
metal ion binding [GO:0046872]	1
protein disulfide isomerase activity [GO:0003756]	1
methionyl-tRNA aminoacylation [GO:0006431]	1
lactoylglutathione lyase activity [GO:0004462]	1
generation of precursor metabolites and energy [GO:0006091]	1
spliceosomal snRNP assembly [GO:0000387]	1
isoprenoid biosynthetic process [GO:0008299]	1
tRNA binding [GO:0000049]	1
cellulose catabolic process [GO:0030245]	1
mitochondrial respiratory chain [GO:0005746]	1
protein N-linked glycosylation [GO:0006487]	1
P-body [GO:0000932]	1
oxidoreductase activity, acting on paired donors, with incorporation or reduction of molecular oxygen [GO:0016705]	1
NAD binding [GO:0051287]	1
phragmoplast [GO:0009524]	1
ER membrane protein complex [GO:0072546]	1
nucleus [GO:0005634]	1
electron transporter, transferring electrons within cytochrome b6/f complex of photosystem II activity [GO:0045158]	1
RNA cap binding [GO:0000339]	1
cortical endoplasmic reticulum [GO:0032541]	1
GPI anchor biosynthetic process [GO:0006506]	1
integral component of membrane [GO:0016021]	1
ATP synthesis coupled proton transport [GO:0015986]	1
DNA binding [GO:0003677]	1
nuclear chromatin [GO:0000790]	1
transcription initiation from RNA polymerase II promoter [GO:0006367]	1
GTP binding [GO:0005525]	1
phospholipase D activity [GO:0004630]	1
cytosolic small ribosomal subunit [GO:0022627]	1
signal transduction [GO:0007165]	1
heparan-alpha-glucosaminide N-acetyltransferase activity [GO:0015019]	1
magnesium ion binding [GO:0000287]	1
DNA damage checkpoint [GO:0000077]	1
double-stranded methylated DNA binding [GO:0010385]	1
polysome [GO:0005844]	1
GTPase binding [GO:0051020]	1
lipid biosynthetic process [GO:0008610]	1
urate oxidase activity [GO:0004846]	1
Golgi transport complex [GO:0017119]	1
endopeptidase activity [GO:0004175]	1
RNA cap binding [GO:0000339]	1
maturation of LSU-rRNA from tricistronic rRNA transcript (SSU-rRNA, 5.8S rRNA, LSU-rRNA) [GO:0000463]	1
prostaglandin-E synthase activity [GO:0050220]	1
diphosphomevalonate decarboxylase activity [GO:0004163]	1
ribosomal small subunit binding [GO:0043024]	1
CAF-1 complex [GO:0033186]	1
enzyme regulator activity [GO:0030234]	1
peroxisomal membrane [GO:0005778]	1
catalytic activity [GO:0003824]	1
tRNA processing [GO:0008033]	1
microtubule binding [GO:0008017]	1
mannosyltransferase complex [GO:0031501]	1
trehalose metabolic process [GO:0005991]	1
Golgi apparatus [GO:0005794]	1
chloroplast stroma [GO:0009570]	1
metalloendopeptidase activity [GO:0004222]	1
integral component of plasma membrane [GO:0005887]	1
thiol-dependent ubiquitin-specific protease activity [GO:0004843]	1
intra-Golgi vesicle-mediated transport [GO:0006891]	1
Swr1 complex [GO:0000812]	1
structural molecule activity [GO:0005198]	1
mRNA methylation [GO:0080009]	1
cytosol [GO:0005829]	1
RNA binding [GO:0003723]	1
cellular respiration [GO:0045333]	1
phospholipase A2 activity [GO:0004623]	1
maturation of LSU-rRNA [GO:0000470]	1
integral component of membrane [GO:0016021]	1
ribonucleoside binding [GO:0032549]	1
ER to Golgi transport vesicle membrane [GO:0012507]	1
oxidoreductase activity [GO:0016491]	1
starch grain [GO:0043036]	1
maturation of 5.8S rRNA [GO:0000460]	1
vesicle-mediated transport [GO:0016192]	1
glycosylphosphatidylinositol-N-acetylglucosaminyltransferase (GPI-GnT) complex [GO:0000506]	1
zeaxanthin epoxidase [overall] activity [GO:0009540]	1
vacuolar membrane [GO:0005774]	1
threonine-type endopeptidase activity [GO:0004298]	1
protein-chromophore linkage [GO:0018298]	1
oxoglutarate dehydrogenase complex [GO:0045252]	1
Noc4p-Nop14p complex [GO:0030692]	1
gamma-tubulin binding [GO:0043015]	1
serine-type endopeptidase activity [GO:0004252]	1
AP-3 adaptor complex [GO:0030123]	1
transport [GO:0006810]	1
transverse filament [GO:0000802]	1
COP9 signalosome assembly [GO:0010387]	1
serine C-palmitoyltransferase activity [GO:0004758]	1
U4 snRNP [GO:0005687]	1
ribosomal large subunit assembly [GO:0000027]	1
spliceosomal complex disassembly [GO:0000390]	1
thiol-dependent ubiquitin-specific protease activity [GO:0004843]	1
transport [GO:0006810]	1
fatty acid biosynthetic process [GO:0006633]	1
DNA repair [GO:0006281]	1
response to stress [GO:0006950]	1
retrograde transport, vesicle recycling within Golgi [GO:0000301]	1
oligosaccharide-lipid intermediate biosynthetic process [GO:0006490]	1
mitophagy [GO:0000422]	1
regulation of SNARE complex assembly [GO:0035542]	1
pyrimidine nucleotide biosynthetic process [GO:0006221]	1
L-serine transmembrane transporter activity [GO:0015194]	1
structural constituent of ribosome [GO:0003735]	1
secondary active sulfate transmembrane transporter activity [GO:0008271]	1
integral component of membrane [GO:0016021]	1
proteolysis [GO:0006508]	1
origin recognition complex [GO:0000808]	1
response to oxidative stress [GO:0006979]	1
protein kinase C activity [GO:0004697]	1
detection of gravity [GO:0009590]	1
protein N-linked glycosylation [GO:0006487]	1
DNA binding [GO:0003677]	1
mitochondrion [GO:0005739]	1
glucosyltransferase activity [GO:0046527]	1
nucleosome [GO:0000786]	1
lysosome [GO:0005764]	1
translation reinitiation [GO:0002188]	1
ubiquitin-protein transferase activity [GO:0004842]	1
NAD transporter activity [GO:0051724]	1
calcium channel activity [GO:0005262]	1
galactosylgalactosylxylosylprotein 3-beta-glucuronosyltransferase activity [GO:0015018]	1
protein serine/threonine phosphatase inhibitor activity [GO:0004865]	1
steroid metabolic process [GO:0008202]	1
small-subunit processome [GO:0032040]	1
Golgi stack [GO:0005795]	1
vacuole [GO:0005773]	1
transcription-dependent tethering of RNA polymerase II gene DNA at nuclear periphery [GO:0000972]	1
protein heterodimerization activity [GO:0046982]	1
chloroplast [GO:0009507]	1
extrinsic component of membrane [GO:0019898]	1
glycerol kinase activity [GO:0004370]	1
copper ion binding [GO:0005507]	1
cellular response to nitrate [GO:0071249]	1
cholesterol binding [GO:0015485]	1
zinc ion binding [GO:0008270]	1
protein C-terminal S-isoprenylcysteine carboxyl O-methyltransferase activity [GO:0004671]	1
mannose-ethanolamine phosphotransferase activity [GO:0051377]	1
spliceosomal snRNP assembly [GO:0000387]	1
proton-transporting ATPase activity, rotational mechanism [GO:0046961]	1
NatC complex [GO:0031417]	1
GDP-fucose transmembrane transporter activity [GO:0005457]	1
magnesium-importing ATPase activity [GO:0015444]	1
Delta8-sphingolipid desaturase activity [GO:0102003]	1
GID complex [GO:0034657]	1
heat shock protein binding [GO:0031072]	1
early endosome to late endosome transport [GO:0045022]	1
metal ion binding [GO:0046872]	1
copper ion transport [GO:0006825]	1
DNA binding [GO:0003677]	1
tryptophan biosynthetic process [GO:0000162]	1
GINS complex [GO:0000811]	1
glycine cleavage complex [GO:0005960]	1
plant-type vacuole membrane [GO:0009705]	1
ER to Golgi transport vesicle [GO:0030134]	1
IMP dehydrogenase activity [GO:0003938]	1
autophagosome membrane [GO:0000421]	1
SAGA-type complex [GO:0070461]	1
carbohydrate binding [GO:0030246]	1
maturation of SSU-rRNA from tricistronic rRNA transcript (SSU-rRNA, 5.8S rRNA, LSU-rRNA) [GO:0000462]	1
endonuclease activity [GO:0004519]	1
protein kinase activity [GO:0004672]	1
CAAX-protein geranylgeranyltransferase complex [GO:0005953]	1
glutamate dehydrogenase (NADP+) activity [GO:0004354]	1
GTP binding [GO:0005525]	1
actin binding [GO:0003779]	1
Prp19 complex [GO:0000974]	1
RNA binding [GO:0003723]	1
ATPase activity [GO:0016887]	1
maturation of SSU-rRNA [GO:0030490]	1
cellulose biosynthetic process [GO:0030244]	1
transferase activity, transferring glycosyl groups [GO:0016757]	1
mannosyltransferase activity [GO:0000030]	1
alanine-glyoxylate transaminase activity [GO:0008453]	1
flavonoid biosynthetic process [GO:0009813]	1
C-4 methylsterol oxidase activity [GO:0000254]	1
chloroplast thylakoid membrane [GO:0009535]	1
purine ribonucleoside salvage [GO:0006166]	1
photosystem I [GO:0009522]	1
glucan endo-1,3-beta-D-glucosidase activity [GO:0042973]	1
peptide-aspartate beta-dioxygenase activity [GO:0004597]	1
isoleucine-tRNA ligase activity [GO:0004822]	1
membrane [GO:0016020]	1
plastid [GO:0009536]	1
gamma-tubulin small complex [GO:0008275]	1
strictosidine synthase activity [GO:0016844]	1
mediator complex [GO:0016592]	1
chloroplast envelope [GO:0009941]	1
response to auxin [GO:0009733]	1
DNA ligase (ATP) activity [GO:0003910]	1
ubiquitin-protein transferase activity [GO:0004842]	1
signal transducer activity [GO:0004871]	1
tRNA aminoacylation for protein translation [GO:0006418]	1
hypoxanthine phosphoribosyltransferase activity [GO:0004422]	1
lipase activity [GO:0016298]	1
zinc ion binding [GO:0008270]	1
stromule [GO:0010319]	1
chloroplast thylakoid membrane [GO:0009535]	1
singlet oxygen-mediated programmed cell death [GO:0010343]	1
urea transmembrane transporter activity [GO:0015204]	1
mismatched DNA binding [GO:0030983]	1
unfolded protein binding [GO:0051082]	1
positive regulation of translation [GO:0045727]	1
ATP hydrolysis coupled proton transport [GO:0015991]	1
fucosyltransferase activity [GO:0008417]	1
integral component of membrane [GO:0016021]	1
pollen exine formation [GO:0010584]	1
glycerol-3-phosphate 2-O-acyltransferase activity [GO:0090447]	1
NuA4 histone acetyltransferase complex [GO:0035267]	1
DNA repair [GO:0006281]	1
endoplasmic reticulum-Golgi intermediate compartment [GO:0005793]	1
kinase activity [GO:0016301]	1
plasmodesma [GO:0009506]	1
response to auxin [GO:0009733]	1
polycistronic mRNA processing [GO:0031426]	1
chromatin binding [GO:0003682]	1
response to heat [GO:0009408]	1
intra-Golgi vesicle-mediated transport [GO:0006891]	1
amino acid binding [GO:0016597]	1
RNA binding [GO:0003723]	1
phosphoethanolamine N-methyltransferase activity [GO:0000234]	1
ATP binding [GO:0005524]	1
phosphorelay signal transduction system [GO:0000160]	1
protein farnesyltransferase complex [GO:0005965]	1
nucleus [GO:0005634]	1
positive regulation of transcription from RNA polymerase II promoter [GO:0045944]	1
ubiquinol-cytochrome-c reductase activity [GO:0008121]	1
transcription, DNA-templated [GO:0006351]	1
protein ubiquitination [GO:0016567]	1
ATP-dependent 3'-5' DNA helicase activity [GO:0043140]	1
protein retention in ER lumen [GO:0006621]	1
intracellular protein transport [GO:0006886]	1
NAD(P)H dehydrogenase complex (plastoquinone) [GO:0010598]	1
galactokinase activity [GO:0004335]	1
metal ion binding [GO:0046872]	1
phosphatidylinositol-3,5-bisphosphate binding [GO:0080025]	1
polynucleotide adenylyltransferase activity [GO:0004652]	1
phosphoenolpyruvate carboxykinase (ATP) activity [GO:0004612]	1
DNA replication initiation [GO:0006270]	1
enzyme regulator activity [GO:0030234]	1
HAUS complex [GO:0070652]	1
ligase activity [GO:0016874]	1
proton-transporting ATP synthase complex, catalytic core F(1) [GO:0045261]	1
metal ion binding [GO:0046872]	1
fatty-acyl-CoA binding [GO:0000062]	1
carbohydrate metabolic process [GO:0005975]	1
uridine kinase activity [GO:0004849]	1
organic anion transmembrane transporter activity [GO:0008514]	1
RNA polymerase I CORE element sequence-specific DNA binding [GO:0001164]	1
autophagosome assembly [GO:0000045]	1
nucleus [GO:0005634]	1
protein histidine kinase activity [GO:0004673]	1
hydrolase activity, hydrolyzing O-glycosyl compounds [GO:0004553]	1
cytosol [GO:0005829]	1
ubiquitin protein ligase binding [GO:0031625]	1
cytoplasm [GO:0005737]	1
starch grain [GO:0043036]	1
endonucleolytic cleavage to generate mature 5'-end of SSU-rRNA from (SSU-rRNA, 5.8S rRNA, LSU-rRNA) [GO:0000472]	1
F-actin capping protein complex [GO:0008290]	1
endosome [GO:0005768]	1
nuclear pore organization [GO:0006999]	1
UDP-glucose transport [GO:0015786]	1
chromatin remodeling [GO:0006338]	1
FMN binding [GO:0010181]	1
DNA repair [GO:0006281]	1
protein urmylation [GO:0032447]	1
double-strand break repair [GO:0006302]	1
photosynthesis [GO:0015979]	1
protein tyrosine/serine/threonine phosphatase activity [GO:0008138]	1
small ribosomal subunit rRNA binding [GO:0070181]	1
integral component of membrane [GO:0016021]	1
filamentous actin [GO:0031941]	1
response to salt stress [GO:0009651]	1
fatty acid in-chain hydroxylase activity [GO:0052722]	1
hydrogen sulfide biosynthetic process [GO:0070814]	1
extracellular region [GO:0005576]	1
NAD(P)H oxidase activity [GO:0016174]	1
developmental process involved in reproduction [GO:0003006]	1
xyloglucan biosynthetic process [GO:0009969]	1
galactomannan biosynthetic process [GO:0051070]	1
sugar:proton symporter activity [GO:0005351]	1
cytoplasm [GO:0005737]	1
plastoglobule [GO:0010287]	1
plastoglobule [GO:0010287]	1
protein phosphatase type 1 complex [GO:0000164]	1
intra-Golgi vesicle-mediated transport [GO:0006891]	1
glutathione biosynthetic process [GO:0006750]	1
autophagosome [GO:0005776]	1
3'-5'-exoribonuclease activity [GO:0000175]	1
mRNA processing [GO:0006397]	1
DNA topoisomerase type I activity [GO:0003917]	1
protein folding [GO:0006457]	1
maturation of SSU-rRNA [GO:0030490]	1
diacylglycerol kinase activity [GO:0004143]	1
nucleotide binding [GO:0000166]	1
serine-type endopeptidase activity [GO:0004252]	1
integral component of membrane [GO:0016021]	1
chloroplast stroma [GO:0009570]	1
metallopeptidase activity [GO:0008237]	1
DNA-dependent ATPase activity [GO:0008094]	1
glutathione-disulfide reductase activity [GO:0004362]	1
molybdopterin synthase complex [GO:0019008]	1
NEDD8-specific protease activity [GO:0019784]	1
catalytic activity [GO:0003824]	1
enzyme regulator activity [GO:0030234]	1
chiasma [GO:0005712]	1
basic amino acid transmembrane transporter activity [GO:0015174]	1
coenzyme A biosynthetic process [GO:0015937]	1
cysteine synthase activity [GO:0004124]	1
generation of catalytic spliceosome for first transesterification step [GO:0000349]	1
proton-transporting ATP synthase activity, rotational mechanism [GO:0046933]	1
ATP binding [GO:0005524]	1
spindle [GO:0005819]	1
peroxisome [GO:0005777]	1
maintenance of DNA repeat elements [GO:0043570]	1
pseudouridine synthase activity [GO:0009982]	1
ubiquitin-dependent protein catabolic process [GO:0006511]	1
tRNA binding [GO:0000049]	1
RNA splicing, via transesterification reactions [GO:0000375]	1
enoyl-CoA hydratase activity [GO:0004300]	1
NADP binding [GO:0050661]	1
cytochrome-c peroxidase activity [GO:0004130]	1
protein anchor [GO:0043495]	1
transferase activity [GO:0016740]	1
actin filament binding [GO:0051015]	1
endonucleolytic cleavage in ITS1 to separate SSU-rRNA from 5.8S rRNA and LSU-rRNA from tricistronic rRNA transcript (SSU-rRNA, 5.8S rRNA, LSU-rRNA) [GO:0000447]	1
DNA topoisomerase type II (ATP-hydrolyzing) activity [GO:0003918]	1
one-carbon metabolic process [GO:0006730]	1
proton-transporting ATP synthase complex, catalytic core F(1) [GO:0045261]	1
L-cystine transport [GO:0015811]	1
transaminase activity [GO:0008483]	1
ADP transmembrane transporter activity [GO:0015217]	1
RNA processing [GO:0006396]	1
actin filament binding [GO:0051015]	1
etioplast [GO:0009513]	1
U1 snRNP [GO:0005685]	1
ATP binding [GO:0005524]	1
GTPase activator activity [GO:0005096]	1
proteasome regulatory particle, base subcomplex [GO:0008540]	1
plasma membrane [GO:0005886]	1
mitochondrion [GO:0005739]	1
mitochondrion [GO:0005739]	1
response to hormone [GO:0009725]	1
protein ubiquitination involved in ubiquitin-dependent protein catabolic process [GO:0042787]	1
dolichyl-diphosphooligosaccharide-protein glycotransferase activity [GO:0004579]	1
U2-type catalytic step 1 spliceosome [GO:0071006]	1
double-stranded DNA binding [GO:0003690]	1
stromule [GO:0010319]	1
Ran GTPase binding [GO:0008536]	1
microtubule binding [GO:0008017]	1
starch binding [GO:2001070]	1
EARP complex [GO:1990745]	1
single-stranded DNA binding [GO:0003697]	1
ATP-dependent peptidase activity [GO:0004176]	1
ATP binding [GO:0005524]	1
snoRNA binding [GO:0030515]	1
peroxisomal matrix [GO:0005782]	1
DNA-directed 5'-3' RNA polymerase activity [GO:0003899]	1
integral component of membrane [GO:0016021]	1
ATP binding [GO:0005524]	1
O-acetyltransferase activity [GO:0016413]	1
sequence-specific DNA binding [GO:0043565]	1
protein targeting to vacuole [GO:0006623]	1
DNA binding [GO:0003677]	1
ligase activity, forming carbon-nitrogen bonds [GO:0016879]	1
photosynthesis [GO:0015979]	1
heme-copper terminal oxidase activity [GO:0015002]	1
posttranscriptional tethering of RNA polymerase II gene DNA at nuclear periphery [GO:0000973]	1
membrane [GO:0016020]	1
transport [GO:0006810]	1
glycogen biosynthetic process [GO:0005978]	1
DNA-(apurinic or apyrimidinic site) lyase activity [GO:0003906]	1
adenosylhomocysteinase activity [GO:0004013]	1
FAD binding [GO:0071949]	1
flavin adenine dinucleotide binding [GO:0050660]	1
mRNA splicing, via spliceosome [GO:0000398]	1
[truncated: 106 more rows]

## Sheet: MF
Table S3. Distribution classification of gene ontology (GO) terms in 45200 guar root unigenes.
GO terms/GO annotation	Distribution number
ATP binding [GO:0005524]	2096
nucleus [GO:0005634]	1046
nucleic acid binding [GO:0003676]	1045
protein kinase activity [GO:0004672]	781
ATP binding [GO:0005524]	774
zinc ion binding [GO:0008270]	726
metal ion binding [GO:0046872]	717
RNA binding [GO:0003723]	704
integral component of membrane [GO:0016021]	552
protein serine/threonine kinase activity [GO:0004674]	532
ATP binding [GO:0005524]	525
calcium ion binding [GO:0005509]	456
DNA binding [GO:0003677]	399
integral component of membrane [GO:0016021]	369
integral component of membrane [GO:0016021]	366
catalytic activity [GO:0003824]	351
hydrolase activity [GO:0016787]	343
oxidoreductase activity [GO:0016491]	335
protein dimerization activity [GO:0046983]	300
integral component of membrane [GO:0016021]	264
GTPase activity [GO:0003924]	259
ribosome [GO:0005840]	256
signal transduction [GO:0007165]	249
defense response [GO:0006952]	246
oxidoreductase activity, acting on paired donors, with incorporation or reduction of molecular oxygen [GO:0016705]	232
GTP binding [GO:0005525]	217
kinase activity [GO:0016301]	215
monooxygenase activity [GO:0004497]	196
transcription factor activity, sequence-specific DNA binding [GO:0003700]	194
DNA binding [GO:0003677]	193
endonuclease activity [GO:0004519]	188
GTP binding [GO:0005525]	182
ATPase activity, coupled to transmembrane movement of substances [GO:0042626]	178
sequence-specific DNA binding [GO:0043565]	171
ligase activity [GO:0016874]	170
microtubule-based movement [GO:0007018]	169
methyltransferase activity [GO:0008168]	165
transferase activity [GO:0016740]	158
hydrolase activity, hydrolyzing O-glycosyl compounds [GO:0004553]	152
ATP binding [GO:0005524]	150
serine-type endopeptidase activity [GO:0004252]	147
intracellular membrane-bounded organelle [GO:0043231]	144
nucleus [GO:0005634]	142
transcription factor activity, sequence-specific DNA binding [GO:0003700]	137
aspartic-type endopeptidase activity [GO:0004190]	134
iron ion binding [GO:0005506]	134
helicase activity [GO:0004386]	133
lipid binding [GO:0008289]	126
nucleus [GO:0005634]	120
nucleic acid binding [GO:0003676]	119
heme binding [GO:0020037]	119
protein serine/threonine phosphatase activity [GO:0004722]	116
plasma membrane [GO:0005886]	115
cellulose synthase (UDP-forming) activity [GO:0016760]	114
ATPase activity [GO:0016887]	111
nucleus [GO:0005634]	111
transferase activity, transferring glycosyl groups [GO:0016757]	108
metal ion binding [GO:0046872]	107
ubiquitin-protein transferase activity [GO:0004842]	105
microtubule binding [GO:0008017]	104
ATP binding [GO:0005524]	104
integral component of membrane [GO:0016021]	103
actin binding [GO:0003779]	103
oxidoreductase activity [GO:0016491]	102
heme binding [GO:0020037]	101
integral component of membrane [GO:0016021]	99
metal ion binding [GO:0046872]	99
integral component of membrane [GO:0016021]	99
response to oxidative stress [GO:0006979]	97
protein serine/threonine phosphatase activity [GO:0004722]	96
cytoplasm [GO:0005737]	92
transmembrane transporter activity [GO:0022857]	91
electron carrier activity [GO:0009055]	91
metabolic process [GO:0008152]	89
peroxidase activity [GO:0004601]	89
metabolic process [GO:0008152]	88
integral component of membrane [GO:0016021]	87
extracellular region [GO:0005576]	83
ATP binding [GO:0005524]	83
metal ion transport [GO:0030001]	80
hydrolase activity, acting on ester bonds [GO:0016788]	79
transport [GO:0006810]	78
plasma membrane [GO:0005886]	77
transferase activity, transferring acyl groups other than amino-acyl groups [GO:0016747]	75
carbohydrate metabolic process [GO:0005975]	75
ubiquitin-dependent protein catabolic process [GO:0006511]	74
beta-galactosidase activity [GO:0004565]	72
integral component of membrane [GO:0016021]	72
protein folding [GO:0006457]	72
integral component of membrane [GO:0016021]	71
antiporter activity [GO:0015297]	70
integral component of membrane [GO:0016021]	70
cell wall organization [GO:0071555]	70
microtubule-severing ATPase activity [GO:0008568]	68
myosin complex [GO:0016459]	68
acid phosphatase activity [GO:0003993]	66
microtubule [GO:0005874]	65
DNA binding [GO:0003677]	65
NAD binding [GO:0051287]	64
integral component of membrane [GO:0016021]	63
calmodulin binding [GO:0005516]	62
GTPase activator activity [GO:0005096]	61
regulation of transcription, DNA-templated [GO:0006355]	61
apoplast [GO:0048046]	60
xyloglucan:xyloglucosyl transferase activity [GO:0016762]	60
metal ion binding [GO:0046872]	60
cysteine-type peptidase activity [GO:0008234]	59
lipid metabolic process [GO:0006629]	59
magnesium ion binding [GO:0000287]	58
peptidyl-prolyl cis-trans isomerase activity [GO:0003755]	58
ATP binding [GO:0005524]	57
transcription, DNA-templated [GO:0006351]	57
magnesium ion binding [GO:0000287]	57
copper ion binding [GO:0005507]	57
integral component of membrane [GO:0016021]	56
oxylipin biosynthetic process [GO:0031408]	56
integral component of membrane [GO:0016021]	56
cell wall organization [GO:0071555]	56
integral component of membrane [GO:0016021]	55
transcription, DNA-templated [GO:0006351]	54
cytoplasm [GO:0005737]	54
ATP binding [GO:0005524]	54
malate dehydrogenase (decarboxylating) (NAD+) activity [GO:0004471]	54
coenzyme binding [GO:0050662]	54
nucleus [GO:0005634]	53
protein disulfide oxidoreductase activity [GO:0015035]	53
integral component of membrane [GO:0016021]	53
galactosyltransferase activity [GO:0008378]	52
G-protein beta/gamma-subunit complex binding [GO:0031683]	52
transcription, DNA-templated [GO:0006351]	52
metal ion binding [GO:0046872]	50
integral component of membrane [GO:0016021]	50
integral component of membrane [GO:0016021]	50
zinc ion binding [GO:0008270]	50
peptidase activity [GO:0008233]	49
metabolic process [GO:0008152]	49
actin filament binding [GO:0051015]	49
integral component of membrane [GO:0016021]	49
phosphoprotein phosphatase activity [GO:0004721]	49
pyridoxal phosphate binding [GO:0030170]	48
ATP binding [GO:0005524]	48
DNA-directed 5'-3' RNA polymerase activity [GO:0003899]	48
substrate-specific transmembrane transporter activity [GO:0022891]	48
cytoplasm [GO:0005737]	48
biosynthetic process [GO:0009058]	48
calcium-transporting ATPase activity [GO:0005388]	48
DNA binding [GO:0003677]	48
metabolic process [GO:0008152]	47
O-methyltransferase activity [GO:0008171]	47
serine-type carboxypeptidase activity [GO:0004185]	47
integral component of membrane [GO:0016021]	46
integral component of membrane [GO:0016021]	46
nucleus [GO:0005634]	46
RNA binding [GO:0003723]	46
chromatin binding [GO:0003682]	45
integral component of membrane [GO:0016021]	45
N-acetyltransferase activity [GO:0008080]	44
protein kinase activity [GO:0004672]	44
translation initiation factor activity [GO:0003743]	44
protein heterodimerization activity [GO:0046982]	44
phosphatidylinositol binding [GO:0035091]	44
flavin adenine dinucleotide binding [GO:0050660]	43
RNA binding [GO:0003723]	43
double-stranded DNA binding [GO:0003690]	43
protein transporter activity [GO:0008565]	43
RNA binding [GO:0003723]	43
intracellular [GO:0005622]	43
polynucleotide adenylyltransferase activity [GO:0004652]	42
3-hydroxyisobutyryl-CoA hydrolase activity [GO:0003860]	42
intracellular [GO:0005622]	42
zinc ion binding [GO:0008270]	41
oxidoreductase activity [GO:0016491]	41
zinc ion binding [GO:0008270]	41
integral component of membrane [GO:0016021]	41
nucleotidyltransferase activity [GO:0016779]	41
cell redox homeostasis [GO:0045454]	41
microtubule-severing ATPase activity [GO:0008568]	41
RNA binding [GO:0003723]	41
peroxidase activity [GO:0004601]	41
RNA-DNA hybrid ribonuclease activity [GO:0004523]	40
extracellular region [GO:0005576]	40
nucleic acid binding [GO:0003676]	40
biosynthetic process [GO:0009058]	39
serine-type peptidase activity [GO:0008236]	39
iron ion binding [GO:0005506]	39
ribonuclease III activity [GO:0004525]	38
integral component of membrane [GO:0016021]	38
iron ion binding [GO:0005506]	38
oxidoreductase activity, acting on paired donors, with incorporation or reduction of molecular oxygen, NAD(P)H as one donor, and incorporation of one atom of oxygen [GO:0016709]	38
integral component of membrane [GO:0016021]	37
intracellular ribonucleoprotein complex [GO:0030529]	37
oxidoreductase activity, acting on paired donors, with incorporation or reduction of molecular oxygen [GO:0016705]	37
cell wall modification [GO:0042545]	37
protein glycosylation [GO:0006486]	37
L-ascorbic acid binding [GO:0031418]	37
trehalose-phosphatase activity [GO:0004805]	36
protein serine/threonine kinase activity [GO:0004674]	36
helicase activity [GO:0004386]	36
inorganic diphosphatase activity [GO:0004427]	36
thiamine pyrophosphate binding [GO:0030976]	36
isomerase activity [GO:0016853]	36
RNA-directed DNA polymerase activity [GO:0003964]	35
kinesin complex [GO:0005871]	35
microtubule-based movement [GO:0007018]	35
UDP-glucose 4-epimerase activity [GO:0003978]	35
intracellular protein transport [GO:0006886]	35
hydrogen-exporting ATPase activity, phosphorylative mechanism [GO:0008553]	35
microtubule motor activity [GO:0003777]	35
response to heat [GO:0009408]	34
ATP binding [GO:0005524]	34
diacylglycerol kinase activity [GO:0004143]	34
unfolded protein binding [GO:0051082]	34
carbohydrate binding [GO:0030246]	34
thiol-dependent ubiquitin-specific protease activity [GO:0004843]	34
protein folding [GO:0006457]	34
lipid metabolic process [GO:0006629]	34
ATP binding [GO:0005524]	34
cytoplasm [GO:0005737]	34
carbohydrate transport [GO:0008643]	34
6-phosphofructokinase activity [GO:0003872]	34
pantothenate kinase activity [GO:0004594]	34
cellular amino acid metabolic process [GO:0006520]	33
histone-lysine N-methyltransferase activity [GO:0018024]	33
integral component of membrane [GO:0016021]	33
retromer complex [GO:0030904]	32
kinase activity [GO:0016301]	32
integral component of membrane [GO:0016021]	32
proteasome-mediated ubiquitin-dependent protein catabolic process [GO:0043161]	32
cytosol [GO:0005829]	31
ATP binding [GO:0005524]	31
apoplast [GO:0048046]	31
microtubule binding [GO:0008017]	31
magnesium ion binding [GO:0000287]	31
integral component of membrane [GO:0016021]	31
nucleotide binding [GO:0000166]	31
lignin catabolic process [GO:0046274]	31
NAD+ kinase activity [GO:0003951]	31
intracellular [GO:0005622]	31
intracellular [GO:0005622]	31
methionine synthase activity [GO:0008705]	31
zinc ion binding [GO:0008270]	31
magnesium ion binding [GO:0000287]	31
cytoplasm [GO:0005737]	31
nucleic acid binding [GO:0003676]	30
polysaccharide binding [GO:0030247]	30
CCAAT-binding factor complex [GO:0016602]	30
protein-cysteine S-palmitoyltransferase activity [GO:0019706]	30
metallopeptidase activity [GO:0008237]	30
integral component of membrane [GO:0016021]	30
pyruvate kinase activity [GO:0004743]	30
oxidoreductase activity, acting on CH-OH group of donors [GO:0016614]	30
ligase activity [GO:0016874]	30
cation-transporting ATPase activity [GO:0019829]	29
metal ion binding [GO:0046872]	29
intracellular [GO:0005622]	29
adenylate cyclase-modulating G-protein coupled receptor signaling pathway [GO:0007188]	29
eukaryotic 48S preinitiation complex [GO:0033290]	29
heterotrimeric G-protein complex [GO:0005834]	29
sucrose metabolic process [GO:0005985]	29
phosphatidylinositol phospholipase C activity [GO:0004435]	29
NADP binding [GO:0050661]	28
clathrin coat of coated pit [GO:0030132]	28
G-protein coupled receptor binding [GO:0001664]	28
membrane [GO:0016020]	28
potassium ion binding [GO:0030955]	28
mismatch repair [GO:0006298]	28
glucose metabolic process [GO:0006006]	28
lipid catabolic process [GO:0016042]	28
oxidoreductase activity, acting on the aldehyde or oxo group of donors, NAD or NADP as acceptor [GO:0016620]	28
cell redox homeostasis [GO:0045454]	28
regulation of transcription, DNA-templated [GO:0006355]	28
integral component of membrane [GO:0016021]	27
heme binding [GO:0020037]	27
iron ion binding [GO:0005506]	27
fatty acid beta-oxidation [GO:0006635]	27
NADP binding [GO:0050661]	27
N,N-dimethylaniline monooxygenase activity [GO:0004499]	27
peroxisome [GO:0005777]	27
DNA binding [GO:0003677]	27
intracellular [GO:0005622]	27
protein tyrosine phosphatase activity [GO:0004725]	27
plant-type vacuole [GO:0000325]	27
regulation of transcription from RNA polymerase II promoter [GO:0006357]	27
ATP binding [GO:0005524]	26
protein tyrosine kinase activity [GO:0004713]	26
polyamine biosynthetic process [GO:0006596]	26
zinc ion binding [GO:0008270]	26
nucleus [GO:0005634]	26
response to oxidative stress [GO:0006979]	26
phosphatidylinositol phosphate phosphatase activity [GO:0052866]	26
integral component of membrane [GO:0016021]	26
nucleus [GO:0005634]	26
integral component of membrane [GO:0016021]	26
calcium-dependent phospholipid binding [GO:0005544]	26
RNA polymerase II transcription factor activity, sequence-specific DNA binding [GO:0000981]	26
FMN binding [GO:0010181]	25
quercetin 7-O-glucosyltransferase activity [GO:0080044]	25
integral component of membrane [GO:0016021]	25
ADP binding [GO:0043531]	25
histone acetyltransferase activity [GO:0004402]	25
protein dimerization activity [GO:0046983]	25
membrane [GO:0016020]	25
cell differentiation [GO:0030154]	25
cytosol [GO:0005829]	25
phosphatidylinositol-4,5-bisphosphate 5-phosphatase activity [GO:0004439]	25
aldehyde dehydrogenase [NAD(P)+] activity [GO:0004030]	25
ATP-dependent DNA helicase activity [GO:0004003]	25
metal ion binding [GO:0046872]	25
squalene monooxygenase activity [GO:0004506]	24
heme binding [GO:0020037]	24
aminopeptidase activity [GO:0004177]	24
transcription, DNA-templated [GO:0006351]	24
nucleus [GO:0005634]	24
protein ubiquitination involved in ubiquitin-dependent protein catabolic process [GO:0042787]	24
GTP binding [GO:0005525]	24
enzyme inhibitor activity [GO:0004857]	24
ATP binding [GO:0005524]	24
base-excision repair [GO:0006284]	24
integral component of membrane [GO:0016021]	24
intramolecular transferase activity [GO:0016866]	24
cytoplasm [GO:0005737]	24
protein domain specific binding [GO:0019904]	24
G-protein coupled receptor signaling pathway [GO:0007186]	24
cell wall [GO:0005618]	24
integral component of membrane [GO:0016021]	24
regulation of transcription, DNA-templated [GO:0006355]	24
cyclin-dependent protein serine/threonine kinase activity [GO:0004693]	24
phosphotransferase activity, alcohol group as acceptor [GO:0016773]	24
phosphopyruvate hydratase activity [GO:0004634]	24
methylmalonate-semialdehyde dehydrogenase (acylating) activity [GO:0004491]	24
phosphatidylcholine metabolic process [GO:0046470]	24
chloroplast [GO:0009507]	24
structural constituent of ribosome [GO:0003735]	24
nucleic acid binding [GO:0003676]	24
Golgi membrane [GO:0000139]	23
translation [GO:0006412]	23
metabolic process [GO:0008152]	23
cytoplasm [GO:0005737]	23
ubiquitin-protein transferase activity [GO:0004842]	23
integral component of membrane [GO:0016021]	23
peroxidase activity [GO:0004601]	23
integral component of membrane [GO:0016021]	23
hydrolase activity, acting on acid anhydrides, in phosphorus-containing anhydrides [GO:0016818]	23
carbohydrate binding [GO:0030246]	23
aspartic-type endopeptidase activity [GO:0004190]	23
serine-type exopeptidase activity [GO:0070008]	22
transcription factor TFIID complex [GO:0005669]	22
pyridoxal phosphate binding [GO:0030170]	22
tricarboxylic acid cycle [GO:0006099]	22
GTPase activity [GO:0003924]	22
flavonoid biosynthetic process [GO:0009813]	22
Rho guanyl-nucleotide exchange factor activity [GO:0005089]	22
integral component of membrane [GO:0016021]	22
oxidoreductase activity, acting on single donors with incorporation of molecular oxygen, incorporation of two atoms of oxygen [GO:0016702]	22
integral component of membrane [GO:0016021]	22
cytoplasm [GO:0005737]	22
carboxy-lyase activity [GO:0016831]	22
5-methyltetrahydropteroyltriglutamate-homocysteine S-methyltransferase activity [GO:0003871]	22
clathrin coat assembly [GO:0048268]	22
transaminase activity [GO:0008483]	22
flavin adenine dinucleotide binding [GO:0050660]	21
intracellular [GO:0005622]	21
flavin adenine dinucleotide binding [GO:0050660]	21
fatty acid biosynthetic process [GO:0006633]	21
pseudouridine synthesis [GO:0001522]	21
protein kinase activity [GO:0004672]	21
metalloaminopeptidase activity [GO:0070006]	21
cytosol [GO:0005829]	21
fructose 6-phosphate metabolic process [GO:0006002]	21
nitrogen compound metabolic process [GO:0006807]	21
chloroplast [GO:0009507]	21
microtubule cytoskeleton organization [GO:0000226]	21
pyruvate metabolic process [GO:0006090]	21
integral component of membrane [GO:0016021]	21
alpha-amylase activity [GO:0004556]	21
malate metabolic process [GO:0006108]	21
hydrolase activity, acting on glycosyl bonds [GO:0016798]	21
phosphatase activity [GO:0016791]	21
peroxisome [GO:0005777]	21
hydrolase activity, acting on carbon-nitrogen (but not peptide) bonds [GO:0016810]	21
methylmalonate-semialdehyde dehydrogenase (acylating) activity [GO:0004491]	21
protein kinase regulator activity [GO:0019887]	21
ATP binding [GO:0005524]	21
kinase activity [GO:0016301]	20
metalloendopeptidase activity [GO:0004222]	20
cytoplasm [GO:0005737]	20
carbohydrate metabolic process [GO:0005975]	20
metabolic process [GO:0008152]	20
mediator complex [GO:0016592]	20
ATP binding [GO:0005524]	20
nucleic acid binding [GO:0003676]	20
ARF guanyl-nucleotide exchange factor activity [GO:0005086]	20
membrane [GO:0016020]	20
response to stress [GO:0006950]	20
metal ion binding [GO:0046872]	20
pectin catabolic process [GO:0045490]	20
cytoplasm [GO:0005737]	20
chloroplast [GO:0009507]	19
phosphoglycerate kinase activity [GO:0004618]	19
microtubule-based movement [GO:0007018]	19
metal ion transmembrane transporter activity [GO:0046873]	19
metal ion binding [GO:0046872]	19
cofactor binding [GO:0048037]	19
metalloendopeptidase activity [GO:0004222]	19
cytoplasm [GO:0005737]	19
kinesin complex [GO:0005871]	19
uridine kinase activity [GO:0004849]	19
glycine biosynthetic process [GO:0006545]	19
glycine hydroxymethyltransferase activity [GO:0004372]	19
cytosol [GO:0005829]	19
fructose-bisphosphate aldolase activity [GO:0004332]	19
cystathionine gamma-synthase activity [GO:0003962]	19
cytoplasm [GO:0005737]	19
anchored component of plasma membrane [GO:0046658]	19
ATP binding [GO:0005524]	19
endosome membrane [GO:0010008]	19
unfolded protein binding [GO:0051082]	18
intracellular [GO:0005622]	18
molybdenum ion binding [GO:0030151]	18
transcriptional activator activity, RNA polymerase II core promoter proximal region sequence-specific binding [GO:0001077]	18
microtubule [GO:0005874]	18
asparagine synthase (glutamine-hydrolyzing) activity [GO:0004066]	18
magnesium ion binding [GO:0000287]	18
nucleus [GO:0005634]	18
integral component of membrane [GO:0016021]	18
cellulose synthase activity [GO:0016759]	18
inositol-1,3,4-trisphosphate 6-kinase activity [GO:0052725]	18
nucleus [GO:0005634]	18
NAD+ kinase activity [GO:0003951]	18
glucose transmembrane transporter activity [GO:0005355]	18
plasma membrane [GO:0005886]	18
transcription, DNA-templated [GO:0006351]	18
ubiquitin-protein transferase activity [GO:0004842]	18
chromosome [GO:0005694]	18
carbon fixation [GO:0015977]	18
carbohydrate metabolic process [GO:0005975]	18
inositol trisphosphate metabolic process [GO:0032957]	18
integral component of membrane [GO:0016021]	18
tRNA (cytosine-5-)-methyltransferase activity [GO:0016428]	18
integral component of membrane [GO:0016021]	18
intracellular [GO:0005622]	18
hydroxyacylglutathione hydrolase activity [GO:0004416]	18
beta-amylase activity [GO:0016161]	17
gluconeogenesis [GO:0006094]	17
heme binding [GO:0020037]	17
amidase activity [GO:0004040]	17
chaperone binding [GO:0051087]	17
microtubule [GO:0005874]	17
metal ion binding [GO:0046872]	17
transcription factor activity, sequence-specific DNA binding [GO:0003700]	17
signal transduction [GO:0007165]	17
microtubule [GO:0005874]	17
integral component of membrane [GO:0016021]	17
ATP binding [GO:0005524]	17
endoplasmic reticulum [GO:0005783]	17
carbohydrate binding [GO:0030246]	17
(+)-abscisic acid 8'-hydroxylase activity [GO:0010295]	17
carbohydrate binding [GO:0030246]	17
amino acid transmembrane transporter activity [GO:0015171]	17
mitochondrial fission [GO:0000266]	17
calcium ion binding [GO:0005509]	17
RNA processing [GO:0006396]	17
regulation of translation [GO:0006417]	17
phosphoprotein phosphatase activity [GO:0004721]	17
amine metabolic process [GO:0009308]	17
primary amine oxidase activity [GO:0008131]	17
membrane [GO:0016020]	17
cellulose catabolic process [GO:0030245]	17
carbohydrate binding [GO:0030246]	17
base-excision repair [GO:0006284]	16
ATP synthesis coupled proton transport [GO:0015986]	16
ribosome binding [GO:0043022]	16
chromatin binding [GO:0003682]	16
polynucleotide 5'-phosphatase activity [GO:0004651]	16
clathrin binding [GO:0030276]	16
integral component of membrane [GO:0016021]	16
DNA-directed DNA polymerase activity [GO:0003887]	16
succinate dehydrogenase (ubiquinone) activity [GO:0008177]	16
carbohydrate metabolic process [GO:0005975]	16
lyase activity [GO:0016829]	16
intracellular [GO:0005622]	16
sulfate transmembrane transporter activity [GO:0015116]	16
polygalacturonase activity [GO:0004650]	16
7-methylguanosine mRNA capping [GO:0006370]	16
flavin adenine dinucleotide binding [GO:0050660]	16
transcription factor complex [GO:0005667]	16
mRNA guanylyltransferase activity [GO:0004484]	16
transferase activity, transferring acyl groups [GO:0016746]	16
transcription coactivator activity [GO:0003713]	16
ER to Golgi vesicle-mediated transport [GO:0006888]	16
nucleus [GO:0005634]	16
pyrimidine nucleotide biosynthetic process [GO:0006221]	16
transcription, DNA-templated [GO:0006351]	16
RNA polymerase II regulatory region sequence-specific DNA binding [GO:0000977]	16
nuclease activity [GO:0004518]	16
O-acetyltransferase activity [GO:0016413]	16
zinc ion binding [GO:0008270]	16
acetyl-CoA carboxylase complex [GO:0009317]	16
double-strand break repair via nonhomologous end joining [GO:0006303]	16
clathrin-coated vesicle [GO:0030136]	16
cytoplasm [GO:0005737]	16
nucleolus [GO:0005730]	16
integral component of membrane [GO:0016021]	16
large ribosomal subunit [GO:0015934]	16
drug transmembrane transporter activity [GO:0015238]	15
1-deoxy-D-xylulose-5-phosphate synthase activity [GO:0008661]	15
carbonate dehydratase activity [GO:0004089]	15
NAD+ ADP-ribosyltransferase activity [GO:0003950]	15
structural constituent of nuclear pore [GO:0017056]	15
chloroplast [GO:0009507]	15
FK506 binding [GO:0005528]	15
lipid biosynthetic process [GO:0008610]	15
ATP binding [GO:0005524]	15
nutrient reservoir activity [GO:0045735]	15
ubiquitin-dependent protein catabolic process [GO:0006511]	15
lactoylglutathione lyase activity [GO:0004462]	15
metal ion binding [GO:0046872]	15
enzyme inhibitor activity [GO:0004857]	15
alpha-mannosidase activity [GO:0004559]	15
antiporter activity [GO:0015297]	15
membrane [GO:0016020]	15
ATP binding [GO:0005524]	15
catalytic activity [GO:0003824]	15
1-phosphatidylinositol-4-phosphate 5-kinase activity [GO:0016308]	15
ATP binding [GO:0005524]	15
ATP binding [GO:0005524]	15
tRNA dihydrouridine synthase activity [GO:0017150]	15
scopolin beta-glucosidase activity [GO:0102483]	15
transcription corepressor activity [GO:0003714]	15
hydrogen-translocating pyrophosphatase activity [GO:0009678]	15
integral component of membrane [GO:0016021]	15
cytoplasm [GO:0005737]	15
flavin adenine dinucleotide binding [GO:0050660]	15
biotin carboxylase activity [GO:0004075]	15
ubiquitin-protein transferase activity [GO:0004842]	14
ligase activity [GO:0016874]	14
manganese ion binding [GO:0030145]	14
metal ion binding [GO:0046872]	14
heat shock protein binding [GO:0031072]	14
protein methylation [GO:0006479]	14
secondary active sulfate transmembrane transporter activity [GO:0008271]	14
vacuole [GO:0005773]	14
DNA recombination [GO:0006310]	14
mitochondrion [GO:0005739]	14
carboxylic acid metabolic process [GO:0019752]	14
solute:proton antiporter activity [GO:0015299]	14
chloroplast [GO:0009507]	14
aminoacyl-tRNA editing activity [GO:0002161]	14
metal ion binding [GO:0046872]	14
3,4-dihydroxy-2-butanone-4-phosphate synthase activity [GO:0008686]	14
cytoplasm [GO:0005737]	14
tricarboxylic acid cycle [GO:0006099]	14
protein kinase activity [GO:0004672]	14
sphingomyelin synthase activity [GO:0033188]	14
6-phosphofructokinase activity [GO:0003872]	14
cellulose biosynthetic process [GO:0030244]	14
signal transducer activity [GO:0004871]	14
intracellular [GO:0005622]	14
metabolic process [GO:0008152]	14
extracellular space [GO:0005615]	14
structural constituent of ribosome [GO:0003735]	14
vacuole organization [GO:0007033]	14
endoplasmic reticulum [GO:0005783]	14
choline kinase activity [GO:0004103]	14
Golgi apparatus [GO:0005794]	14
glycolipid binding [GO:0051861]	13
glycolipid transporter activity [GO:0017089]	13
ATP-dependent DNA helicase activity [GO:0004003]	13
cytoplasm [GO:0005737]	13
lipid metabolic process [GO:0006629]	13
GTP binding [GO:0005525]	13
mannose metabolic process [GO:0006013]	13
lysophospholipase activity [GO:0004622]	13
arginine-tRNA ligase activity [GO:0004814]	13
damaged DNA binding [GO:0003684]	13
ATP-dependent helicase activity [GO:0008026]	13
RNA-directed 5'-3' RNA polymerase activity [GO:0003968]	13
aspartyl esterase activity [GO:0045330]	13
translation elongation factor activity [GO:0003746]	13
GTP binding [GO:0005525]	13
cytoskeleton [GO:0005856]	13
cellular transition metal ion homeostasis [GO:0046916]	13
integral component of membrane [GO:0016021]	13
ribosome [GO:0005840]	13
nucleus [GO:0005634]	13
glucose-6-phosphate dehydrogenase activity [GO:0004345]	13
protein tyrosine/serine/threonine phosphatase activity [GO:0008138]	13
oxidoreductase activity [GO:0016491]	13
histone binding [GO:0042393]	13
DNA binding [GO:0003677]	13
positive regulation of transcription, DNA-templated [GO:0045893]	13
integral component of membrane [GO:0016021]	13
cytoplasm [GO:0005737]	13
L-ascorbate oxidase activity [GO:0008447]	13
integral component of membrane [GO:0016021]	13
cytoplasm [GO:0005737]	13
vacuolar proton-transporting V-type ATPase, V0 domain [GO:0000220]	13
glutathione transferase activity [GO:0004364]	13
ATP binding [GO:0005524]	13
voltage-gated anion channel activity [GO:0008308]	13
protein polyubiquitination [GO:0000209]	12
carboxy-lyase activity [GO:0016831]	12
isoprenoid biosynthetic process [GO:0008299]	12
lipid transport [GO:0006869]	12
DNA polymerase III complex [GO:0009360]	12
intracellular [GO:0005622]	12
cytoplasm [GO:0005737]	12
S-adenosylmethionine-dependent methyltransferase activity [GO:0008757]	12
fatty acid biosynthetic process [GO:0006633]	12
integral component of membrane [GO:0016021]	12
metal ion binding [GO:0046872]	12
ATPase activity [GO:0016887]	12
translation elongation factor activity [GO:0003746]	12
single-stranded DNA binding [GO:0003697]	12
plasma membrane [GO:0005886]	12
integral component of plasma membrane [GO:0005887]	12
integral component of membrane [GO:0016021]	12
small ribosomal subunit [GO:0015935]	12
cysteine-type endopeptidase activity [GO:0004197]	12
membrane [GO:0016020]	12
cytoplasm [GO:0005737]	12
damaged DNA binding [GO:0003684]	12
plasma membrane [GO:0005886]	12
DNA repair [GO:0006281]	12
helicase activity [GO:0004386]	12
regulation of transcription, DNA-templated [GO:0006355]	12
endoplasmic reticulum membrane [GO:0005789]	12
microtubule [GO:0005874]	12
cell [GO:0005623]	12
membrane [GO:0016020]	12
citrate (Si)-synthase activity [GO:0004108]	12
methyltransferase activity [GO:0008168]	12
cytoplasm [GO:0005737]	12
transferase activity, transferring alkyl or aryl (other than methyl) groups [GO:0016765]	12
chromatin binding [GO:0003682]	12
lipid metabolic process [GO:0006629]	12
integral component of membrane [GO:0016021]	12
glucose-1-phosphate adenylyltransferase activity [GO:0008878]	12
exonuclease activity [GO:0004527]	12
adenylate kinase activity [GO:0004017]	12
nucleus [GO:0005634]	11
endoplasmic reticulum membrane [GO:0005789]	11
transcription regulatory region sequence-specific DNA binding [GO:0000976]	11
histone-lysine N-methyltransferase activity [GO:0018024]	11
sequence-specific DNA binding [GO:0043565]	11
4-hydroxy-tetrahydrodipicolinate reductase [GO:0008839]	11
protein prenyltransferase activity [GO:0008318]	11
integral component of plasma membrane [GO:0005887]	11
intracellular membrane-bounded organelle [GO:0043231]	11
glycerone kinase activity [GO:0004371]	11
copper ion binding [GO:0005507]	11
abscisic acid-activated signaling pathway [GO:0009738]	11
ATP binding [GO:0005524]	11
brassinosteroid mediated signaling pathway [GO:0009742]	11
ATP binding [GO:0005524]	11
ATP binding [GO:0005524]	11
ATP binding [GO:0005524]	11
carbohydrate derivative binding [GO:0097367]	11
flavin adenine dinucleotide binding [GO:0050660]	11
ATP binding [GO:0005524]	11
integral component of membrane [GO:0016021]	11
glucose-6-phosphate isomerase activity [GO:0004347]	11
ATP binding [GO:0005524]	11
NADPH-hemoprotein reductase activity [GO:0003958]	11
photosynthesis, light harvesting [GO:0009765]	11
transmembrane receptor protein tyrosine kinase activity [GO:0004714]	11
transcription factor complex [GO:0005667]	11
hydroxymethylglutaryl-CoA synthase activity [GO:0004421]	11
protein serine/threonine/tyrosine kinase activity [GO:0004712]	11
nucleus [GO:0005634]	11
cellulase activity [GO:0008810]	11
9,9'-dicis-carotene:quinone oxidoreductase activity [GO:0052886]	11
extracellular matrix [GO:0031012]	11
cell wall modification [GO:0042545]	11
transport [GO:0006810]	11
galactose metabolic process [GO:0006012]	11
integral component of membrane [GO:0016021]	11
GPI anchor biosynthetic process [GO:0006506]	11
9,9'-di-cis-zeta-carotene desaturation to 7,9,7',9'-tetra-cis-lycopene [GO:0052889]	11
glutamate-ammonia ligase activity [GO:0004356]	11
iron ion binding [GO:0005506]	11
carotene 7,8-desaturase activity [GO:0016719]	11
metal ion binding [GO:0046872]	11
cell growth [GO:0016049]	11
transaminase activity [GO:0008483]	11
histone H3-K9 demethylation [GO:0033169]	11
cytoplasm [GO:0005737]	11
transmembrane receptor protein tyrosine kinase activity [GO:0004714]	11
inositol-3-phosphate synthase activity [GO:0004512]	11
metabolic process [GO:0008152]	11
metal ion binding [GO:0046872]	11
ATP-dependent peptidase activity [GO:0004176]	11
pectinesterase activity [GO:0030599]	11
mismatch repair complex [GO:0032300]	11
aspartate kinase activity [GO:0004072]	11
ATP binding [GO:0005524]	11
NADP binding [GO:0050661]	11
extrinsic component of membrane [GO:0019898]	11
nucleus [GO:0005634]	10
zinc ion binding [GO:0008270]	10
metal ion binding [GO:0046872]	10
glutathione metabolic process [GO:0006749]	10
aminoacyl-tRNA hydrolase activity [GO:0004045]	10
metal ion binding [GO:0046872]	10
SMC loading complex [GO:0032116]	10
glycopeptide alpha-N-acetylgalactosaminidase activity [GO:0033926]	10
carbohydrate metabolic process [GO:0005975]	10
isoprenoid biosynthetic process [GO:0008299]	10
tRNA processing [GO:0008033]	10
regulation of transcription, DNA-templated [GO:0006355]	10
metabolic process [GO:0008152]	10
chloroplast [GO:0009507]	10
integral component of membrane [GO:0016021]	10
acetyl-CoA carboxylase activity [GO:0003989]	10
histone binding [GO:0042393]	10
telomere maintenance [GO:0000723]	10
metal ion binding [GO:0046872]	10
histidine biosynthetic process [GO:0000105]	10
guanylate kinase activity [GO:0004385]	10
intracellular protein transport [GO:0006886]	10
ATP binding [GO:0005524]	10
metal ion binding [GO:0046872]	10
peroxisomal matrix [GO:0005782]	10
nucleus [GO:0005634]	10
integral component of membrane [GO:0016021]	10
pentose-phosphate shunt [GO:0006098]	10
acyl-CoA dehydrogenase activity [GO:0003995]	10
RNA processing [GO:0006396]	10
glutamate biosynthetic process [GO:0006537]	10
ATP binding [GO:0005524]	10
nucleus [GO:0005634]	10
DNA-directed RNA polymerase II, core complex [GO:0005665]	10
glutathione peroxidase activity [GO:0004602]	10
intracellular [GO:0005622]	10
nucleus [GO:0005634]	10
diphosphate-fructose-6-phosphate 1-phosphotransferase activity [GO:0047334]	10
dioxygenase activity [GO:0051213]	10
3-beta-hydroxy-delta5-steroid dehydrogenase activity [GO:0003854]	10
sucrose transmembrane transporter activity [GO:0008515]	10
cytoplasm [GO:0005737]	10
biosynthetic process [GO:0009058]	10
endoplasmic reticulum membrane [GO:0005789]	10
nucleotidyltransferase activity [GO:0016779]	10
protein import into nucleus [GO:0006606]	10
4 iron, 4 sulfur cluster binding [GO:0051539]	10
pyridoxal phosphate binding [GO:0030170]	10
negative regulation of ethylene-activated signaling pathway [GO:0010105]	10
PcG protein complex [GO:0031519]	10
malate dehydrogenase (decarboxylating) (NAD+) activity [GO:0004471]	10
hydrolase activity, acting on carbon-nitrogen (but not peptide) bonds, in linear amides [GO:0016811]	10
sterol metabolic process [GO:0016125]	10
ATPase activity [GO:0016887]	10
3'-5' exonuclease activity [GO:0008408]	10
core promoter sequence-specific DNA binding [GO:0001046]	10
regulation of transcription, DNA-templated [GO:0006355]	10
ergosterol biosynthetic process [GO:0006696]	10
metalloexopeptidase activity [GO:0008235]	10
protein demethylation [GO:0006482]	10
manganese ion binding [GO:0030145]	10
6-phosphofructo-2-kinase activity [GO:0003873]	10
endoplasmic reticulum membrane [GO:0005789]	10
CTP synthase activity [GO:0003883]	10
regulation of transcription, DNA-templated [GO:0006355]	10
regulation of transcription, DNA-templated [GO:0006355]	10
phosphorelay sensor kinase activity [GO:0000155]	10
zinc ion binding [GO:0008270]	10
mitochondrion [GO:0005739]	10
inositol monophosphate 3-phosphatase activity [GO:0052832]	9
fatty acid biosynthetic process [GO:0006633]	9
FAD binding [GO:0071949]	9
cytokinin metabolic process [GO:0009690]	9
carbohydrate binding [GO:0030246]	9
3-hydroxyacyl-CoA dehydrogenase activity [GO:0003857]	9
cytoskeleton organization [GO:0007010]	9
carbohydrate metabolic process [GO:0005975]	9
Arp2/3 protein complex [GO:0005885]	9
ATP binding [GO:0005524]	9
integral component of membrane [GO:0016021]	9
beta-N-acetylhexosaminidase activity [GO:0004563]	9
arginine-tRNA ligase activity [GO:0004814]	9
isoprenoid biosynthetic process [GO:0008299]	9
AMP deaminase activity [GO:0003876]	9
hydrolase activity [GO:0016787]	9
protein processing involved in protein targeting to mitochondrion [GO:0006627]	9
SNARE binding [GO:0000149]	9
inositol biosynthetic process [GO:0006021]	9
2 iron, 2 sulfur cluster binding [GO:0051537]	9
isocitrate dehydrogenase (NAD+) activity [GO:0004449]	9
small protein activating enzyme activity [GO:0008641]	9
oxidoreductase activity [GO:0016491]	9
chloroplast [GO:0009507]	9
double-stranded DNA binding [GO:0003690]	9
mRNA export from nucleus [GO:0006406]	9
nuclear-transcribed mRNA catabolic process, nonsense-mediated decay [GO:0000184]	9
ubiquitin protein ligase activity [GO:0061630]	9
adenosine kinase activity [GO:0004001]	9
nuclear exosome (RNase complex) [GO:0000176]	9
histidine biosynthetic process [GO:0000105]	9
tRNA binding [GO:0000049]	9
endoplasmic reticulum membrane [GO:0005789]	9
metal ion binding [GO:0046872]	9
cytoplasm [GO:0005737]	9
isoleucine-tRNA ligase activity [GO:0004822]	9
regulation of cyclin-dependent protein serine/threonine kinase activity [GO:0000079]	9
L-phenylalanine biosynthetic process [GO:0009094]	9
mitochondrion [GO:0005739]	9
chitinase activity [GO:0004568]	9
DNA binding [GO:0003677]	9
4 iron, 4 sulfur cluster binding [GO:0051539]	9
glycolytic process [GO:0006096]	9
tRNA (guanine-N2-)-methyltransferase activity [GO:0004809]	9
aldehyde dehydrogenase (NAD) activity [GO:0004029]	9
shikimate O-hydroxycinnamoyltransferase activity [GO:0047172]	9
transcription from RNA polymerase II promoter [GO:0006366]	9
NAD binding [GO:0051287]	9
cell [GO:0005623]	9
integral component of membrane [GO:0016021]	9
RNA processing [GO:0006396]	9
NADPH binding [GO:0070402]	9
NAD biosynthetic process [GO:0009435]	9
phosphatidylinositol phosphorylation [GO:0046854]	9
ATP binding [GO:0005524]	9
large ribosomal subunit [GO:0015934]	9
potassium ion homeostasis [GO:0055075]	9
integral component of mitochondrial outer membrane [GO:0031307]	9
telomerase holoenzyme complex [GO:0005697]	9
translation release factor activity, codon specific [GO:0016149]	9
glutamate 5-kinase activity [GO:0004349]	9
oxidoreductase activity, acting on CH-OH group of donors [GO:0016614]	9
ATP binding [GO:0005524]	9
telomere maintenance via telomerase [GO:0007004]	9
ATP citrate synthase activity [GO:0003878]	9
RNA methyltransferase activity [GO:0008173]	9
S-adenosylmethionine biosynthetic process [GO:0006556]	9
cytokinin biosynthetic process [GO:0009691]	9
cytosol [GO:0005829]	9
inositol phosphate dephosphorylation [GO:0046855]	9
prephenate dehydratase activity [GO:0004664]	8
lipid metabolic process [GO:0006629]	8
inositol pentakisphosphate 2-kinase activity [GO:0035299]	8
glutamine biosynthetic process [GO:0006542]	8
plant-type vacuole membrane [GO:0009705]	8
extracellular region [GO:0005576]	8
mismatched DNA binding [GO:0030983]	8
cytoplasm [GO:0005737]	8
mitochondrion [GO:0005739]	8
mRNA binding [GO:0003729]	8
phosphatidylinositol phosphate kinase activity [GO:0016307]	8
tricarboxylic acid cycle [GO:0006099]	8
4 iron, 4 sulfur cluster binding [GO:0051539]	8
15-hydroxyprostaglandin dehydrogenase (NADP+) activity [GO:0047021]	8
D-alanine-D-alanine ligase activity [GO:0008716]	8
integral component of membrane [GO:0016021]	8
ATP hydrolysis coupled proton transport [GO:0015991]	8
galactokinase activity [GO:0004335]	8
DNA replication [GO:0006260]	8
protein complex scaffold activity [GO:0032947]	8
oxidoreductase activity, oxidizing metal ions [GO:0016722]	8
Mo-molybdopterin cofactor sulfurase activity [GO:0008265]	8
mitochondrial inner membrane presequence translocase complex [GO:0005744]	8
integral component of membrane [GO:0016021]	8
ATP binding [GO:0005524]	8
RISC complex [GO:0016442]	8
translation [GO:0006412]	8
iron ion transport [GO:0006826]	8
microtubule nucleation [GO:0007020]	8
apoplast [GO:0048046]	8
4 iron, 4 sulfur cluster binding [GO:0051539]	8
Rab geranylgeranyltransferase activity [GO:0004663]	8
nucleic acid binding [GO:0003676]	8
plasma membrane [GO:0005886]	8
SNARE complex [GO:0031201]	8
endopeptidase inhibitor activity [GO:0004866]	8
nucleolus [GO:0005730]	8
integral component of membrane [GO:0016021]	8
amyloplast [GO:0009501]	8
integral component of membrane [GO:0016021]	8
DNA topoisomerase complex (ATP-hydrolyzing) [GO:0009330]	8
plasma membrane [GO:0005886]	8
Ino80 complex [GO:0031011]	8
ATP binding [GO:0005524]	8
tryptophan synthase activity [GO:0004834]	8
sequence-specific DNA binding [GO:0043565]	8
iron-sulfur cluster binding [GO:0051536]	8
ATP-dependent DNA helicase activity [GO:0004003]	8
ferroxidase activity [GO:0004322]	8
cytoplasm [GO:0005737]	8
damaged DNA binding [GO:0003684]	8
carbonyl reductase (NADPH) activity [GO:0004090]	8
ubiquitin protein ligase binding [GO:0031625]	8
SUMO transferase activity [GO:0019789]	8
mRNA binding [GO:0003729]	8
UTP:glucose-1-phosphate uridylyltransferase activity [GO:0003983]	8
integral component of membrane [GO:0016021]	8
catalase activity [GO:0004096]	8
mitochondrion [GO:0005739]	8
cell surface receptor signaling pathway [GO:0007166]	8
membrane [GO:0016020]	8
ribosome binding [GO:0043022]	8
protoporphyrinogen IX biosynthetic process [GO:0006782]	8
mRNA splicing, via spliceosome [GO:0000398]	8
RNA binding [GO:0003723]	8
integral component of membrane [GO:0016021]	8
tricarboxylic acid cycle enzyme complex [GO:0045239]	8
nuclear localization sequence binding [GO:0008139]	8
cytoplasm [GO:0005737]	8
hydrolase activity [GO:0016787]	8
imidazoleglycerol-phosphate synthase activity [GO:0000107]	8
NADP binding [GO:0050661]	8
small-subunit processome [GO:0032040]	8
molybdenum cofactor sulfurtransferase activity [GO:0102867]	8
actin cytoskeleton [GO:0015629]	8
phosphatidylinositol-3,4,5-trisphosphate 3-phosphatase activity [GO:0016314]	8
heme binding [GO:0020037]	8
chloroplast [GO:0009507]	8
iron ion binding [GO:0005506]	8
DNA repair [GO:0006281]	8
protein homodimerization activity [GO:0042803]	8
integral component of membrane [GO:0016021]	8
prostaglandin-E2 9-reductase activity [GO:0050221]	8
lipid metabolic process [GO:0006629]	8
histidinol dehydrogenase activity [GO:0004399]	8
protein-lysine N-methyltransferase activity [GO:0016279]	7
protein folding [GO:0006457]	7
metabolic process [GO:0008152]	7
lipoate synthase activity [GO:0016992]	7
glycerol-3-phosphate catabolic process [GO:0046168]	7
DNA-templated transcription, initiation [GO:0006352]	7
magnesium ion binding [GO:0000287]	7
acyl-CoA dehydrogenase activity [GO:0003995]	7
fatty acid beta-oxidation using acyl-CoA dehydrogenase [GO:0033539]	7
3-oxoacyl-[acyl-carrier-protein] synthase activity [GO:0004315]	7
integral component of peroxisomal membrane [GO:0005779]	7
integral component of membrane [GO:0016021]	7
intracellular [GO:0005622]	7
holo-[acyl-carrier-protein] synthase activity [GO:0008897]	7
ATP-dependent peptidase activity [GO:0004176]	7
NAD binding [GO:0051287]	7
cortical microtubule organization [GO:0043622]	7
positive regulation of translational elongation [GO:0045901]	7
fatty acid biosynthetic process [GO:0006633]	7
cysteine synthase activity [GO:0004124]	7
3-oxo-glutaryl-[acp] methyl ester reductase activity [GO:0102131]	7
mitochondrion [GO:0005739]	7
mitochondrion [GO:0005739]	7
electron transport chain [GO:0022900]	7
sucrose biosynthetic process [GO:0005986]	7
mitochondrial respiratory chain complex II, succinate dehydrogenase complex (ubiquinone) [GO:0005749]	7
ATP binding [GO:0005524]	7
ATP-dependent RNA helicase activity [GO:0004004]	7
transferase activity, transferring hexosyl groups [GO:0016758]	7
ribosome [GO:0005840]	7
multicellular organism development [GO:0007275]	7
aldose 1-epimerase activity [GO:0004034]	7
nucleus [GO:0005634]	7
pigment biosynthetic process [GO:0046148]	7
endosome [GO:0005768]	7
ATP binding [GO:0005524]	7
chloroplast [GO:0009507]	7
abscisic acid biosynthetic process [GO:0009688]	7
cell wall organization [GO:0071555]	7
nucleotide binding [GO:0000166]	7
cell wall [GO:0005618]	7
peroxisome [GO:0005777]	7
chromosome [GO:0005694]	7
flavin adenine dinucleotide binding [GO:0050660]	7
hydrogen sulfide biosynthetic process [GO:0070814]	7
biotin biosynthetic process [GO:0009102]	7
pseudouridine synthase activity [GO:0009982]	7
macromolecular complex binding [GO:0044877]	7
protein phosphatase inhibitor activity [GO:0004864]	7
trehalose biosynthetic process [GO:0005992]	7
glutamate synthase (NADH) activity [GO:0016040]	7
integral component of membrane [GO:0016021]	7
nucleus [GO:0005634]	7
mismatch repair complex [GO:0032300]	7
oxygen binding [GO:0019825]	7
nucleus [GO:0005634]	7
ATP binding [GO:0005524]	7
proton-transporting V-type ATPase, V1 domain [GO:0033180]	7
chloroplast [GO:0009507]	7
1,4-alpha-glucan branching enzyme activity [GO:0003844]	7
peptide alpha-N-acetyltransferase activity [GO:0004596]	7
catabolic process [GO:0009056]	7
peptidyl-lysine modification to peptidyl-hypusine [GO:0008612]	7
4-alpha-glucanotransferase activity [GO:0004134]	7
DNA-dependent ATPase activity [GO:0008094]	7
cell wall [GO:0005618]	7
biosynthetic process [GO:0009058]	7
diacylglycerol O-acyltransferase activity [GO:0004144]	7
small ribosomal subunit [GO:0015935]	7
pyridoxal phosphate binding [GO:0030170]	7
ATP binding [GO:0005524]	7
plant-type cell wall [GO:0009505]	7
cell [GO:0005623]	7
Golgi-associated vesicle membrane [GO:0030660]	7
cytochrome complex assembly [GO:0017004]	7
chitin binding [GO:0008061]	7
catechol oxidase activity [GO:0004097]	7
metal ion binding [GO:0046872]	7
O-acyltransferase activity [GO:0008374]	7
DNA-directed RNA polymerase III complex [GO:0005666]	7
ATP binding [GO:0005524]	7
endomembrane system [GO:0012505]	7
DNA topoisomerase type I activity [GO:0003917]	7
ribosome binding [GO:0043022]	7
serine-type endopeptidase activity [GO:0004252]	7
pentose-phosphate shunt [GO:0006098]	7
protein glycosylation [GO:0006486]	7
protein lipoylation [GO:0009249]	7
protein ubiquitination [GO:0016567]	7
protein phosphatase 4 complex [GO:0030289]	7
nucleolus [GO:0005730]	7
dethiobiotin synthase activity [GO:0004141]	7
ATP hydrolysis coupled proton transport [GO:0015991]	7
pyridoxal phosphate binding [GO:0030170]	7
protein serine/threonine kinase activity [GO:0004674]	7
integral component of membrane [GO:0016021]	7
1,4-beta-D-xylan synthase activity [GO:0047517]	7
endoplasmic reticulum membrane [GO:0005789]	6
intracellular [GO:0005622]	6
long-chain fatty acid-CoA ligase activity [GO:0004467]	6
L-phenylalanine catabolic process [GO:0006559]	6
oxygen binding [GO:0019825]	6
inositol catabolic process [GO:0019310]	6
glutaminyl-tRNAGln biosynthesis via transamidation [GO:0070681]	6
phosphogluconate dehydrogenase (decarboxylating) activity [GO:0004616]	6
nucleus [GO:0005634]	6
fatty acid metabolic process [GO:0006631]	6
intramolecular transferase activity, phosphotransferases [GO:0016868]	6
carbohydrate metabolic process [GO:0005975]	6
anaerobic respiration [GO:0009061]	6
protein-L-isoaspartate (D-aspartate) O-methyltransferase activity [GO:0004719]	6
regulation of transcription, DNA-templated [GO:0006355]	6
ATP binding [GO:0005524]	6
glycolytic process [GO:0006096]	6
zinc ion binding [GO:0008270]	6
protein kinase activity [GO:0004672]	6
ATP transport [GO:0015867]	6
fatty-acyl-CoA binding [GO:0000062]	6
solute:proton antiporter activity [GO:0015299]	6
oxidoreductase activity, acting on a sulfur group of donors, disulfide as acceptor [GO:0016671]	6
MAP kinase activity [GO:0004707]	6
5'-3' exoribonuclease activity [GO:0004534]	6
nucleus [GO:0005634]	6
integral component of membrane [GO:0016021]	6
arginyltransferase activity [GO:0004057]	6
protein methyltransferase activity [GO:0008276]	6
ubiquitin-dependent protein catabolic process [GO:0006511]	6
DNA-templated transcription, initiation [GO:0006352]	6
cysteine-type endopeptidase inhibitor activity [GO:0004869]	6
ATP binding [GO:0005524]	6
oxidoreductase activity, acting on the CH-OH group of donors, NAD or NADP as acceptor [GO:0016616]	6
methyltransferase activity [GO:0008168]	6
7,8-dihydromonapterin aldolase activity [GO:0102083]	6
nucleosome assembly [GO:0006334]	6
integral component of membrane [GO:0016021]	6
pentose-phosphate shunt [GO:0006098]	6
fructose metabolic process [GO:0006000]	6
metal ion binding [GO:0046872]	6
protein phosphatase regulator activity [GO:0019888]	6
cation binding [GO:0043169]	6
membrane coat [GO:0030117]	6
chloroplast [GO:0009507]	6
cellular glucose homeostasis [GO:0001678]	6
membrane [GO:0016020]	6
magnesium ion binding [GO:0000287]	6
Cdc73/Paf1 complex [GO:0016593]	6
anaphase-promoting complex binding [GO:0010997]	6
4 iron, 4 sulfur cluster binding [GO:0051539]	6
glycerophosphodiester phosphodiesterase activity [GO:0008889]	6
signal recognition particle receptor complex [GO:0005785]	6
integral component of membrane [GO:0016021]	6
kinase activity [GO:0016301]	6
cytoplasm [GO:0005737]	6
3'-5' exonuclease activity [GO:0008408]	6
histone ubiquitination [GO:0016574]	6
starch binding [GO:2001070]	6
translation [GO:0006412]	6
ATP binding [GO:0005524]	6
DNA binding [GO:0003677]	6
sigma factor activity [GO:0016987]	6
integral component of membrane [GO:0016021]	6
succinate dehydrogenase activity [GO:0000104]	6
DNA repair [GO:0006281]	6
calmodulin-dependent protein kinase activity [GO:0004683]	6
ubiquitin-protein transferase activator activity [GO:0097027]	6
mitochondrial matrix [GO:0005759]	6
brassicasterol glucosyltransferase activity [GO:0102203]	6
superoxide dismutase activity [GO:0004784]	6
intracellular [GO:0005622]	6
maturation of SSU-rRNA from tricistronic rRNA transcript (SSU-rRNA, 5.8S rRNA, LSU-rRNA) [GO:0000462]	6
ADP transport [GO:0015866]	6
chromatin binding [GO:0003682]	6
alpha-L-fucosidase activity [GO:0004560]	6
phenylalanine-tRNA ligase activity [GO:0004826]	6
thymidylate synthase activity [GO:0004799]	6
lysine-tRNA ligase activity [GO:0004824]	6
polynucleotide 5'-phosphatase activity [GO:0004651]	6
tripeptidyl-peptidase activity [GO:0008240]	6
endonuclease activity [GO:0004519]	6
NAD binding [GO:0051287]	6
alternative oxidase activity [GO:0009916]	6
glutamine metabolic process [GO:0006541]	6
hydrolase activity, acting on ester bonds [GO:0016788]	6
procollagen-proline 4-dioxygenase activity [GO:0004656]	6
nucleic acid binding [GO:0003676]	6
ATPase activator activity [GO:0001671]	6
indolepyruvate decarboxylase activity [GO:0047434]	6
protein dimerization activity [GO:0046983]	6
integral component of membrane [GO:0016021]	6
core promoter proximal region sequence-specific DNA binding [GO:0000987]	6
methionine biosynthetic process [GO:0009086]	6
glutamate biosynthetic process [GO:0006537]	6
2 iron, 2 sulfur cluster binding [GO:0051537]	6
cinnamyl-alcohol dehydrogenase activity [GO:0045551]	6
tetrahydrobiopterin biosynthetic process [GO:0006729]	6
double-stranded RNA binding [GO:0003725]	6
transferase activity [GO:0016740]	6
ferrous iron binding [GO:0008198]	6
GTP binding [GO:0005525]	6
glucokinase activity [GO:0004340]	6
tryptophan biosynthetic process [GO:0000162]	6
protein serine/threonine kinase activity [GO:0004674]	6
lipid metabolic process [GO:0006629]	6
zinc ion binding [GO:0008270]	6
glucan endo-1,3-beta-glucanase activity, C-3 substituted reducing group [GO:0052861]	6
DNA-directed RNA polymerase I complex [GO:0005736]	6
guanosine tetraphosphate metabolic process [GO:0015969]	6
ubiquitin binding [GO:0043130]	6
zinc ion binding [GO:0008270]	6
tetrahydrofolylpolyglutamate synthase activity [GO:0004326]	6
triglyceride lipase activity [GO:0004806]	6
cytosol [GO:0005829]	6
cytoplasm [GO:0005737]	6
activation of GTPase activity [GO:0090630]	6
cytosol [GO:0005829]	6
integral component of membrane [GO:0016021]	6
integral component of membrane [GO:0016021]	6
single-stranded DNA 5'-3' exodeoxyribonuclease activity [GO:0045145]	6
FMN binding [GO:0010181]	6
iron-sulfur cluster assembly [GO:0016226]	6
metallocarboxypeptidase activity [GO:0004181]	6
integral component of membrane [GO:0016021]	6
L-arabinose metabolic process [GO:0046373]	6
nucleus [GO:0005634]	6
ATP binding [GO:0005524]	6
MCM complex [GO:0042555]	6
extracellular region [GO:0005576]	6
aromatic compound biosynthetic process [GO:0019438]	6
proton-transporting V-type ATPase, V0 domain [GO:0033179]	6
glycogen biosynthetic process [GO:0005978]	6
fructokinase activity [GO:0008865]	6
DNA ligase (ATP) activity [GO:0003910]	6
uroporphyrinogen-III synthase activity [GO:0004852]	6
ferrochelatase activity [GO:0004325]	6
7,9,9'-tricis-neurosporene:quinone oxidoreductase activity [GO:0052887]	6
UDP-glucose 6-dehydrogenase activity [GO:0003979]	6
mRNA guanylyltransferase activity [GO:0004484]	6
integral component of membrane [GO:0016021]	6
cellular lipid metabolic process [GO:0044255]	6
retrograde transport, endosome to Golgi [GO:0042147]	6
sinapyl alcohol dehydrogenase activity [GO:0052747]	6
NADPH-adrenodoxin reductase activity [GO:0015039]	6
metal ion binding [GO:0046872]	6
phosphogluconate dehydrogenase (decarboxylating) activity [GO:0004616]	6
intracellular [GO:0005622]	6
chloroplast stroma [GO:0009570]	6
anchored component of plasma membrane [GO:0046658]	6
thiamine pyrophosphate binding [GO:0030976]	6
methyltransferase activity [GO:0008168]	6
endomembrane system [GO:0012505]	6
9,9'-dicis-carotene:quinone oxidoreductase activity [GO:0052886]	6
mismatched DNA binding [GO:0030983]	6
transporter activity [GO:0005215]	6
nucleotide binding [GO:0000166]	6
nucleolus [GO:0005730]	6
ribonuclease activity [GO:0004540]	6
GTPase binding [GO:0051020]	5
acyl-CoA metabolic process [GO:0006637]	5
integral component of membrane [GO:0016021]	5
RNA binding [GO:0003723]	5
membrane [GO:0016020]	5
DNA binding [GO:0003677]	5
riboflavin biosynthetic process [GO:0009231]	5
cytoskeleton [GO:0005856]	5
intracellular [GO:0005622]	5
prephenate dehydrogenase (NAD+) activity [GO:0008977]	5
proteasome regulatory particle, base subcomplex [GO:0008540]	5
glucose catabolic process [GO:0006007]	5
metabolic process [GO:0008152]	5
ATP phosphoribosyltransferase activity [GO:0003879]	5
ubiquitin protein ligase activity [GO:0061630]	5
oxoglutarate dehydrogenase complex [GO:0045252]	5
quercetin 3-O-methyltransferase activity [GO:0030755]	5
ceramide metabolic process [GO:0006672]	5
protein transporter activity [GO:0008565]	5
integral component of membrane [GO:0016021]	5
flavin adenine dinucleotide binding [GO:0050660]	5
Ran GTPase binding [GO:0008536]	5
blue light photoreceptor activity [GO:0009882]	5
positive regulation of RNA polymerase II transcriptional preinitiation complex assembly [GO:0045899]	5
protein ubiquitination [GO:0016567]	5
dephosphorylation [GO:0016311]	5
lipid metabolic process [GO:0006629]	5
chlorophyllide a oxygenase [overall] activity [GO:0010277]	5
integral component of membrane [GO:0016021]	5
RNA polymerase II regulatory region sequence-specific DNA binding [GO:0000977]	5
mRNA cleavage and polyadenylation specificity factor complex [GO:0005847]	5
N-acetyltransferase activity [GO:0008080]	5
pyroglutamyl-peptidase activity [GO:0016920]	5
GDP-mannose 3,5-epimerase activity [GO:0047918]	5
glutamate-cysteine ligase activity [GO:0004357]	5
ATP binding [GO:0005524]	5
integral component of membrane [GO:0016021]	5
protein kinase activity [GO:0004672]	5
mitochondrial inner membrane [GO:0005743]	5
pyruvate kinase activity [GO:0004743]	5
lipid catabolic process [GO:0016042]	5
intracellular [GO:0005622]	5
proteasome-mediated ubiquitin-dependent protein catabolic process [GO:0043161]	5
3'-5' exonuclease activity [GO:0008408]	5
AT DNA binding [GO:0003680]	5
rRNA binding [GO:0019843]	5
integral component of membrane [GO:0016021]	5
hydrolase activity, acting on acid anhydrides, catalyzing transmembrane movement of substances [GO:0016820]	5
carbohydrate metabolic process [GO:0005975]	5
aerobic respiration [GO:0009060]	5
chloroplast [GO:0009507]	5
intracellular [GO:0005622]	5
photosynthetic electron transport chain [GO:0009767]	5
carbohydrate transport [GO:0008643]	5
nucleus [GO:0005634]	5
transcription initiation from RNA polymerase II promoter [GO:0006367]	5
ATP binding [GO:0005524]	5
protein import into nucleus [GO:0006606]	5
ATP binding [GO:0005524]	5
mitotic recombination [GO:0006312]	5
mitochondrial transport [GO:0006839]	5
rRNA (adenine-N6,N6-)-dimethyltransferase activity [GO:0000179]	5
cytoplasm [GO:0005737]	5
phosphatidate phosphatase activity [GO:0008195]	5
ATP binding [GO:0005524]	5
protein deubiquitination [GO:0016579]	5
magnesium ion binding [GO:0000287]	5
methylenetetrahydrofolate reductase (NAD(P)H) activity [GO:0004489]	5
decanoate--CoA ligase activity [GO:0102391]	5
chloroplast [GO:0009507]	5
carbohydrate metabolic process [GO:0005975]	5
NAD(P)H dehydrogenase (quinone) activity [GO:0003955]	5
4 iron, 4 sulfur cluster binding [GO:0051539]	5
glycerol-3-phosphate dehydrogenase complex [GO:0009331]	5
protein dimerization activity [GO:0046983]	5
deoxyribodipyrimidine photo-lyase activity [GO:0003904]	5
porphyrin-containing compound biosynthetic process [GO:0006779]	5
electron carrier activity [GO:0009055]	5
long-chain-alcohol oxidase activity [GO:0046577]	5
DNA-directed RNA polymerase III complex [GO:0005666]	5
flavin adenine dinucleotide binding [GO:0050660]	5
oxylipin metabolic process [GO:0031407]	5
integral component of membrane [GO:0016021]	5
secondary metabolite biosynthetic process [GO:0044550]	5
peptide-methionine (S)-S-oxide reductase activity [GO:0008113]	5
CURI complex [GO:0032545]	5
integral component of membrane [GO:0016021]	5
eukaryotic translation initiation factor 3 complex [GO:0005852]	5
cellular protein modification process [GO:0006464]	5
ATP binding [GO:0005524]	5
flavin adenine dinucleotide binding [GO:0050660]	5
cytosol [GO:0005829]	5
metal ion binding [GO:0046872]	5
nucleus [GO:0005634]	5
3-hydroxyisobutyrate dehydrogenase activity [GO:0008442]	5
cytosolic large ribosomal subunit [GO:0022625]	5
response to cadmium ion [GO:0046686]	5
ATP binding [GO:0005524]	5
small-subunit processome [GO:0032040]	5
nucleus [GO:0005634]	5
nuclear export signal receptor activity [GO:0005049]	5
metal ion binding [GO:0046872]	5
cytoplasm [GO:0005737]	5
syntaxin binding [GO:0019905]	5
cytoplasm [GO:0005737]	5
hexokinase activity [GO:0004396]	5
integral component of membrane [GO:0016021]	5
histone deacetylation [GO:0016575]	5
respiratory chain [GO:0070469]	5
nucleus [GO:0005634]	5
chloroplast [GO:0009507]	5
Ski complex [GO:0055087]	5
methionine adenosyltransferase activity [GO:0004478]	5
mitochondrial respiratory chain complex assembly [GO:0033108]	5
metal ion binding [GO:0046872]	5
glucose binding [GO:0005536]	5
(1->3)-beta-D-glucan biosynthetic process [GO:0006075]	5
N-acylphosphatidylethanolamine-specific phospholipase D activity [GO:0070290]	5
Arp2/3 protein complex [GO:0005885]	5
cytosolic proteasome complex [GO:0031597]	5
antioxidant activity [GO:0016209]	5
oxidoreductase activity [GO:0016491]	5
long-chain-alcohol oxidase activity [GO:0046577]	5
ribose phosphate diphosphokinase activity [GO:0004749]	5
U1 snRNP [GO:0005685]	5
3-oxoacyl-[acyl-carrier-protein] reductase (NADPH) activity [GO:0004316]	5
glucuronosyl-N-acetylglucosaminyl-proteoglycan 4-alpha-N-acetylglucosaminyltransferase activity [GO:0050508]	5
transcriptionally active chromatin [GO:0035327]	5
transcription factor TFIIF complex [GO:0005674]	5
cyclin-dependent protein serine/threonine kinase activity [GO:0004693]	5
oxidoreductase activity, acting on paired donors, with incorporation or reduction of molecular oxygen, 2-oxoglutarate as one donor, and incorporation of one atom each of oxygen into both donors [GO:0016706]	5
phosphatidylserine decarboxylase activity [GO:0004609]	5
metal ion binding [GO:0046872]	5
mitochondrion [GO:0005739]	5
microtubule-based movement [GO:0007018]	5
nuclear-transcribed mRNA catabolic process, nonsense-mediated decay [GO:0000184]	5
chloroplast stroma [GO:0009570]	5
glycerol-3-phosphate metabolic process [GO:0006072]	5
heme binding [GO:0020037]	5
iron-sulfur cluster binding [GO:0051536]	5
regulation of COPII vesicle coating [GO:0003400]	5
cytoplasm [GO:0005737]	5
carbon-sulfur lyase activity [GO:0016846]	5
nicotinate-nucleotide adenylyltransferase activity [GO:0004515]	5
cytoplasm [GO:0005737]	5
protein polyubiquitination [GO:0000209]	5
PSII associated light-harvesting complex II catabolic process [GO:0010304]	5
integral component of membrane [GO:0016021]	5
ubiquitin conjugating enzyme binding [GO:0031624]	5
glutamate metabolic process [GO:0006536]	5
pantoate-beta-alanine ligase activity [GO:0004592]	5
fatty acid biosynthetic process [GO:0006633]	5
transcription elongation factor complex [GO:0008023]	5
glutamate decarboxylase activity [GO:0004351]	5
nucleosome organization [GO:0034728]	5
copper-exporting ATPase activity [GO:0004008]	5
phospholipase D activity [GO:0004630]	5
DNA helicase activity [GO:0003678]	5
tyrosine biosynthetic process [GO:0006571]	5
GTPase activator activity [GO:0005096]	5
RNA polymerase II transcription factor complex [GO:0090575]	5
cytoplasm [GO:0005737]	5
cytoplasm [GO:0005737]	5
fatty acid biosynthetic process [GO:0006633]	5
proteolysis [GO:0006508]	5
Rab guanyl-nucleotide exchange factor activity [GO:0017112]	5
transcription factor activity, sequence-specific DNA binding [GO:0003700]	5
ribosomal large subunit export from nucleus [GO:0000055]	5
membrane [GO:0016020]	5
oxidoreductase activity, acting on the CH-CH group of donors [GO:0016627]	5
glutamine metabolic process [GO:0006541]	5
fatty acid biosynthetic process [GO:0006633]	5
Rab GTPase binding [GO:0017137]	5
nitrogen compound metabolic process [GO:0006807]	5
carbohydrate metabolic process [GO:0005975]	5
non-membrane spanning protein tyrosine kinase activity [GO:0004715]	5
monooxygenase activity [GO:0004497]	5
nicotinamide-nucleotide adenylyltransferase activity [GO:0000309]	5
thiol oxidase activity [GO:0016972]	5
dihydrofolate reductase activity [GO:0004146]	5
cytoplasm [GO:0005737]	5
nuclear pore [GO:0005643]	5
cell redox homeostasis [GO:0045454]	4
zinc ion binding [GO:0008270]	4
cell wall organization [GO:0071555]	4
oxidoreductase activity, acting on CH-OH group of donors [GO:0016614]	4
tRNA processing [GO:0008033]	4
nicotinate phosphoribosyltransferase activity [GO:0004516]	4
cation transport [GO:0006812]	4
D-aspartate oxidase activity [GO:0008445]	4
glycogen catabolic process [GO:0005980]	4
glutathione synthase activity [GO:0004363]	4
mannan endo-1,4-beta-mannosidase activity [GO:0016985]	4
hydrolase activity [GO:0016787]	4
glutamate-ammonia ligase activity [GO:0004356]	4
cysteine biosynthetic process from serine [GO:0006535]	4
phosphatidylinositol phosphorylation [GO:0046854]	4
DNA replication [GO:0006260]	4
oxygen transporter activity [GO:0005344]	4
hydrogen ion transmembrane transporter activity [GO:0015078]	4
nucleus [GO:0005634]	4
allene-oxide cyclase activity [GO:0046423]	4
tRNA processing [GO:0008033]	4
pullulanase activity [GO:0051060]	4
heterotrimeric G-protein complex [GO:0005834]	4
adenylate cyclase activity [GO:0004016]	4
RNA binding [GO:0003723]	4
CTD phosphatase activity [GO:0008420]	4
carbohydrate metabolic process [GO:0005975]	4
metal ion binding [GO:0046872]	4
cytoplasm [GO:0005737]	4
cysteine-tRNA ligase activity [GO:0004817]	4
integral component of membrane [GO:0016021]	4
inositol hexakisphosphate 3-kinase activity [GO:0052724]	4
carotenoid biosynthetic process [GO:0016117]	4
phospholipid biosynthetic process [GO:0008654]	4
double-stranded telomeric DNA binding [GO:0003691]	4
protein serine/threonine phosphatase activity [GO:0004722]	4
coenzyme binding [GO:0050662]	4
trans-Golgi network [GO:0005802]	4
defense response to bacterium [GO:0042742]	4
orotate phosphoribosyltransferase activity [GO:0004588]	4
mitochondrial DNA-directed RNA polymerase complex [GO:0034245]	4
Set1C/COMPASS complex [GO:0048188]	4
integral component of membrane [GO:0016021]	4
respiratory chain [GO:0070469]	4
chromatin binding [GO:0003682]	4
proteasome binding [GO:0070628]	4
proteolysis [GO:0006508]	4
DNA primase activity [GO:0003896]	4
mannose-6-phosphate isomerase activity [GO:0004476]	4
2-alkenal reductase [NAD(P)] activity [GO:0032440]	4
intracellular membrane-bounded organelle [GO:0043231]	4
chloroplast stroma [GO:0009570]	4
alpha-N-acetylglucosaminidase activity [GO:0004561]	4
protein-disulfide reductase activity [GO:0047134]	4
metalloendopeptidase activity [GO:0004222]	4
RNA methylation [GO:0001510]	4
ATP binding [GO:0005524]	4
racemase and epimerase activity, acting on carbohydrates and derivatives [GO:0016857]	4
nucleic acid binding [GO:0003676]	4
integral component of membrane [GO:0016021]	4
dihydrokaempferol 4-reductase activity [GO:0045552]	4
SUMO activating enzyme activity [GO:0019948]	4
NuA4 histone acetyltransferase complex [GO:0035267]	4
beta-glucosidase activity [GO:0008422]	4
protein glycosylation [GO:0006486]	4
chorismate mutase activity [GO:0004106]	4
NAD binding [GO:0051287]	4
glutamate-5-semialdehyde dehydrogenase activity [GO:0004350]	4
hydrolase activity, acting on acid anhydrides, in phosphorus-containing anhydrides [GO:0016818]	4
ATP binding [GO:0005524]	4
xyloglucan metabolic process [GO:0010411]	4
nucleoside diphosphate kinase activity [GO:0004550]	4
protein sumoylation [GO:0016925]	4
peptidyl-prolyl cis-trans isomerase activity [GO:0003755]	4
poly(ADP-ribose) glycohydrolase activity [GO:0004649]	4
plant-type vacuole membrane [GO:0009705]	4
molybdenum incorporation into molybdenum-molybdopterin complex [GO:0018315]	4
ubiquitin-dependent protein catabolic process [GO:0006511]	4
asparagine-tRNA ligase activity [GO:0004816]	4
Golgi apparatus [GO:0005794]	4
ceramide cholinephosphotransferase activity [GO:0047493]	4
chitin binding [GO:0008061]	4
maturation of LSU-rRNA from tricistronic rRNA transcript (SSU-rRNA, 5.8S rRNA, LSU-rRNA) [GO:0000463]	4
3-oxoacyl-[acyl-carrier-protein] reductase (NADPH) activity [GO:0004316]	4
carbohydrate metabolic process [GO:0005975]	4
tRNA (m1A) methyltransferase complex [GO:0031515]	4
regulation of transcription, DNA-templated [GO:0006355]	4
nucleocytoplasmic transport [GO:0006913]	4
vacuolar membrane [GO:0005774]	4
chloroplast stroma [GO:0009570]	4
GTP biosynthetic process [GO:0006183]	4
intracellular [GO:0005622]	4
RNA helicase activity [GO:0003724]	4
metal ion binding [GO:0046872]	4
DNA ligase (ATP) activity [GO:0003910]	4
carbohydrate metabolic process [GO:0005975]	4
spindle organization [GO:0007051]	4
mitochondrial inner membrane [GO:0005743]	4
RNA binding [GO:0003723]	4
zinc ion binding [GO:0008270]	4
translation initiation factor activity [GO:0003743]	4
S-adenosylmethionine-dependent methyltransferase activity [GO:0008757]	4
NAD biosynthetic process [GO:0009435]	4
inositol hexakisphosphate 1-kinase activity [GO:0052723]	4
plasma membrane [GO:0005886]	4
oxygen transporter activity [GO:0005344]	4
ADP binding [GO:0043531]	4
orotidine-5'-phosphate decarboxylase activity [GO:0004590]	4
metabolic process [GO:0008152]	4
Cdc73/Paf1 complex [GO:0016593]	4
pectin acetylesterase activity [GO:0052793]	4
cytosol [GO:0005829]	4
transcription factor activity, core RNA polymerase I binding [GO:0001181]	4
zinc ion binding [GO:0008270]	4
phosphoglycerate kinase activity [GO:0004618]	4
starch catabolic process [GO:0005983]	4
mitochondrial matrix [GO:0005759]	4
anaphase-promoting complex [GO:0005680]	4
protein serine/threonine kinase activity [GO:0004674]	4
response to stress [GO:0006950]	4
RNA methyltransferase activity [GO:0008173]	4
lipid metabolic process [GO:0006629]	4
thioredoxin-disulfide reductase activity [GO:0004791]	4
metabolic process [GO:0008152]	4
magnesium ion binding [GO:0000287]	4
glucuronosyltransferase activity [GO:0015020]	4
alanine-tRNA ligase activity [GO:0004813]	4
integral component of membrane [GO:0016021]	4
retromer complex [GO:0030904]	4
cytosol [GO:0005829]	4
positive regulation of superoxide dismutase activity [GO:1901671]	4
metal ion binding [GO:0046872]	4
metal ion binding [GO:0046872]	4
oxidoreductase activity, acting on single donors with incorporation of molecular oxygen [GO:0016701]	4
trans-Golgi network [GO:0005802]	4
ATP binding [GO:0005524]	4
cytoplasm [GO:0005737]	4
nucleotidase activity [GO:0008252]	4
5'-3' exodeoxyribonuclease activity [GO:0035312]	4
carbohydrate metabolic process [GO:0005975]	4
magnesium ion binding [GO:0000287]	4
intracellular sequestering of iron ion [GO:0006880]	4
ATP binding [GO:0005524]	4
iron ion binding [GO:0005506]	4
translation initiation factor activity [GO:0003743]	4
integral component of plasma membrane [GO:0005887]	4
fatty acid biosynthetic process [GO:0006633]	4
4-hydroxy-tetrahydrodipicolinate synthase [GO:0008840]	4
nucleosome binding [GO:0031491]	4
regulation of transcription from RNA polymerase II promoter [GO:0006357]	4
spermidine biosynthetic process [GO:0008295]	4
inositol hexakisphosphate 5-kinase activity [GO:0000832]	4
seed development [GO:0048316]	4
tRNA (m1A) methyltransferase complex [GO:0031515]	4
kinase activity [GO:0016301]	4
cytoplasm [GO:0005737]	4
cytoplasm [GO:0005737]	4
riboflavin biosynthetic process [GO:0009231]	4
integral component of membrane [GO:0016021]	4
protein kinase activity [GO:0004672]	4
asparagine-tRNA ligase activity [GO:0004816]	4
double-stranded DNA binding [GO:0003690]	4
nucleic acid binding [GO:0003676]	4
exonuclease activity [GO:0004527]	4
SRP-dependent cotranslational protein targeting to membrane [GO:0006614]	4
intracellular protein transport [GO:0006886]	4
FAD binding [GO:0071949]	4
enzyme regulator activity [GO:0030234]	4
pyrroline-5-carboxylate reductase activity [GO:0004735]	4
tRNA modification [GO:0006400]	4
metal ion binding [GO:0046872]	4
nucleus [GO:0005634]	4
hydrolase activity, hydrolyzing O-glycosyl compounds [GO:0004553]	4
peptidase activator activity [GO:0016504]	4
pyruvate dehydrogenase (acetyl-transferring) activity [GO:0004739]	4
RNA processing [GO:0006396]	4
ceramide biosynthetic process [GO:0046513]	4
protein heterodimerization activity [GO:0046982]	4
ATP binding [GO:0005524]	4
heme binding [GO:0020037]	4
cell cycle arrest [GO:0007050]	4
aminoacyl-tRNA editing activity [GO:0002161]	4
phosphoric diester hydrolase activity [GO:0008081]	4
ribosomal small subunit biogenesis [GO:0042274]	4
root development [GO:0048364]	4
nitrogen fixation [GO:0009399]	4
oxidoreductase activity, acting on single donors with incorporation of molecular oxygen, incorporation of two atoms of oxygen [GO:0016702]	4
integral component of membrane [GO:0016021]	4
2-alkenal reductase [NAD(P)] activity [GO:0032440]	4
fructose 6-phosphate metabolic process [GO:0006002]	4
protein transport [GO:0015031]	4
protein xylosyltransferase activity [GO:0030158]	4
proteasomal ubiquitin-independent protein catabolic process [GO:0010499]	4
transcription regulatory region DNA binding [GO:0044212]	4
cellular aromatic compound metabolic process [GO:0006725]	4
mitochondrion [GO:0005739]	4
nucleus [GO:0005634]	4
cytoplasm [GO:0005737]	4
cytoplasm [GO:0005737]	4
DNA topoisomerase type I activity [GO:0003917]	4
integral component of membrane [GO:0016021]	4
multicellular organism development [GO:0007275]	4
aspartate-tRNA ligase activity [GO:0004815]	4
DNA binding [GO:0003677]	4
ribose-5-phosphate isomerase activity [GO:0004751]	4
hydrolase activity [GO:0016787]	4
myo-inositol hexakisphosphate biosynthetic process [GO:0010264]	4
plasma membrane [GO:0005886]	4
oxidoreductase activity, acting on single donors with incorporation of molecular oxygen [GO:0016701]	4
cytoplasm [GO:0005737]	4
cysteine biosynthetic process from serine [GO:0006535]	4
mitochondrial matrix [GO:0005759]	4
transaminase activity [GO:0008483]	4
ubiquitin-protein transferase activity [GO:0004842]	4
response to ethylene [GO:0009723]	4
glutamyl-tRNA(Gln) amidotransferase complex [GO:0030956]	4
selenocysteine lyase activity [GO:0009000]	4
RNA binding [GO:0003723]	4
glycerol ether metabolic process [GO:0006662]	4
6-phosphofructo-2-kinase activity [GO:0003873]	4
mitochondrial large ribosomal subunit [GO:0005762]	4
interstrand cross-link repair [GO:0036297]	4
molybdopterin cofactor biosynthetic process [GO:0032324]	4
phosphogluconate dehydrogenase (decarboxylating) activity [GO:0004616]	4
acid phosphatase activity [GO:0003993]	4
FMN adenylyltransferase activity [GO:0003919]	4
cytoplasm [GO:0005737]	4
cellular aromatic compound metabolic process [GO:0006725]	4
chitin catabolic process [GO:0006032]	4
metallopeptidase activity [GO:0008237]	4
ATP binding [GO:0005524]	4
nicotinate-nucleotide diphosphorylase (carboxylating) activity [GO:0004514]	4
endoplasmic reticulum [GO:0005783]	4
formation of translation preinitiation complex [GO:0001731]	4
mannose metabolic process [GO:0006013]	4
hydrolase activity, acting on carbon-nitrogen (but not peptide) bonds [GO:0016810]	4
oxidoreductase activity, acting on the aldehyde or oxo group of donors, NAD or NADP as acceptor [GO:0016620]	4
cytoplasm [GO:0005737]	4
sphingolipid biosynthetic process [GO:0030148]	4
maturation of LSU-rRNA [GO:0000470]	4
GMP synthase (glutamine-hydrolyzing) activity [GO:0003922]	4
cytoplasm [GO:0005737]	4
protein import into nucleus [GO:0006606]	4
integral component of membrane [GO:0016021]	3
phosphatidylcholine-sterol O-acyltransferase activity [GO:0004607]	3
cysteine biosynthetic process from serine [GO:0006535]	3
heme binding [GO:0020037]	3
ammonia-lyase activity [GO:0016841]	3
DNA-templated transcriptional preinitiation complex assembly [GO:0070897]	3
DNA-dependent ATPase activity [GO:0008094]	3
oxidoreductase activity, acting on the CH-CH group of donors, NAD or NADP as acceptor [GO:0016628]	3
integral component of membrane [GO:0016021]	3
PAS complex [GO:0070772]	3
response to oxidative stress [GO:0006979]	3
ribonucleoside monophosphate biosynthetic process [GO:0009156]	3
alkylbase DNA N-glycosylase activity [GO:0003905]	3
translation [GO:0006412]	3
integral component of membrane [GO:0016021]	3
nucleus [GO:0005634]	3
ATP binding [GO:0005524]	3
pyrimidine nucleotide biosynthetic process [GO:0006221]	3
glycolipid metabolic process [GO:0006664]	3
transcription cofactor activity [GO:0003712]	3
coenzyme A metabolic process [GO:0015936]	3
cellular amino acid metabolic process [GO:0006520]	3
DNA binding [GO:0003677]	3
base-excision repair [GO:0006284]	3
alpha,alpha-trehalose-phosphate synthase (UDP-forming) activity [GO:0003825]	3
metabolic process [GO:0008152]	3
SNARE complex [GO:0031201]	3
carotenoid biosynthetic process [GO:0016117]	3
nucleic acid binding [GO:0003676]	3
magnesium ion binding [GO:0000287]	3
mannosyl-glycoprotein endo-beta-N-acetylglucosaminidase activity [GO:0033925]	3
chloroplast stroma [GO:0009570]	3
endoplasmic reticulum membrane [GO:0005789]	3
transcription factor TFIIE complex [GO:0005673]	3
UDP-L-arabinose metabolic process [GO:0033356]	3
protein depalmitoylation [GO:0002084]	3
valine biosynthetic process [GO:0009099]	3
oxidoreductase activity, acting on the aldehyde or oxo group of donors [GO:0016903]	3
3-isopropylmalate dehydrogenase activity [GO:0003862]	3
photosynthetic electron transport in photosystem II [GO:0009772]	3
pectinesterase activity [GO:0030599]	3
mature ribosome assembly [GO:0042256]	3
endoplasmic reticulum unfolded protein response [GO:0030968]	3
integral component of membrane [GO:0016021]	3
vesicle docking involved in exocytosis [GO:0006904]	3
proline dehydrogenase activity [GO:0004657]	3
spliceosomal complex [GO:0005681]	3
riboflavin kinase activity [GO:0008531]	3
cytoplasm [GO:0005737]	3
iron-sulfur cluster binding [GO:0051536]	3
regulation of pentose-phosphate shunt [GO:0043456]	3
response to UV-B [GO:0010224]	3
1,3-beta-D-glucan synthase activity [GO:0003843]	3
sucrose-phosphate synthase activity [GO:0046524]	3
nucleotide binding [GO:0000166]	3
deaminase activity [GO:0019239]	3
strictosidine synthase activity [GO:0016844]	3
isoleucine biosynthetic process [GO:0009097]	3
phospholipid biosynthetic process [GO:0008654]	3
DNA-directed RNA polymerase II, core complex [GO:0005665]	3
DNA binding [GO:0003677]	3
potassium ion transmembrane transporter activity [GO:0015079]	3
DNA-directed RNA polymerase II, holoenzyme [GO:0016591]	3
Ran GTPase binding [GO:0008536]	3
GPI anchor biosynthetic process [GO:0006506]	3
jasmonate O-methyltransferase activity [GO:0030795]	3
nucleus [GO:0005634]	3
3'-5' exonuclease activity [GO:0008408]	3
guanosine tetraphosphate metabolic process [GO:0015969]	3
error-prone translesion synthesis [GO:0042276]	3
metalloendopeptidase activity [GO:0004222]	3
cardiolipin synthase activity [GO:0008808]	3
ER to Golgi vesicle-mediated transport [GO:0006888]	3
ER to Golgi vesicle-mediated transport [GO:0006888]	3
cell division [GO:0051301]	3
RNA binding [GO:0003723]	3
arginine biosynthetic process [GO:0006526]	3
integral component of membrane [GO:0016021]	3
endoplasmic reticulum membrane [GO:0005789]	3
tubulin complex assembly [GO:0007021]	3
cytoplasm [GO:0005737]	3
integral component of membrane [GO:0016021]	3
ribonuclease T2 activity [GO:0033897]	3
fatty-acyl-CoA binding [GO:0000062]	3
carbohydrate metabolic process [GO:0005975]	3
DNA replication initiation [GO:0006270]	3
histidinol-phosphatase activity [GO:0004401]	3
chromatin remodeling [GO:0006338]	3
replication fork [GO:0005657]	3
regulation of seed germination [GO:0010029]	3
microtubule [GO:0005874]	3
iron ion binding [GO:0005506]	3
protein serine/threonine kinase activity [GO:0004674]	3
cytoplasm [GO:0005737]	3
ribokinase activity [GO:0004747]	3
metabolic process [GO:0008152]	3
mitochondrion [GO:0005739]	3
GMP synthase (glutamine-hydrolyzing) activity [GO:0003922]	3
cellular amino acid biosynthetic process [GO:0008652]	3
nucleus [GO:0005634]	3
integral component of membrane [GO:0016021]	3
adenosine deaminase activity [GO:0004000]	3
integral component of plasma membrane [GO:0005887]	3
cytochrome-b5 reductase activity, acting on NAD(P)H [GO:0004128]	3
5-amino-6-(5-phosphoribosylamino)uracil reductase activity [GO:0008703]	3
transporter activity [GO:0005215]	3
G-protein coupled receptor activity [GO:0004930]	3
3'-5' exonuclease activity [GO:0008408]	3
iron ion binding [GO:0005506]	3
Ran GTPase binding [GO:0008536]	3
D-threo-aldose 1-dehydrogenase activity [GO:0047834]	3
vacuole [GO:0005773]	3
nucleic acid binding [GO:0003676]	3
cellular response to oxidative stress [GO:0034599]	3
iron-sulfur cluster binding [GO:0051536]	3
RNA processing [GO:0006396]	3
respiratory chain [GO:0070469]	3
integral component of membrane [GO:0016021]	3
tricarboxylic acid cycle [GO:0006099]	3
nucleic acid binding [GO:0003676]	3
aromatic compound catabolic process [GO:0019439]	3
cell wall [GO:0005618]	3
chorismate synthase activity [GO:0004107]	3
acetolactate synthase activity [GO:0003984]	3
nucleus [GO:0005634]	3
integral component of membrane [GO:0016021]	3
DNA binding [GO:0003677]	3
DNA methylation [GO:0006306]	3
FMN binding [GO:0010181]	3
negative regulation of chromatin silencing [GO:0031936]	3
tyrosine-tRNA ligase activity [GO:0004831]	3
mitochondrion [GO:0005739]	3
transferase activity, transferring acyl groups, acyl groups converted into alkyl on transfer [GO:0046912]	3
FMN adenylyltransferase activity [GO:0003919]	3
Rad51B-Rad51C-Rad51D-XRCC2 complex [GO:0033063]	3
DNA repair [GO:0006281]	3
DNA-(apurinic or apyrimidinic site) lyase activity [GO:0003906]	3
cytoplasm [GO:0005737]	3
structural molecule activity [GO:0005198]	3
chlorophyll cycle [GO:0033354]	3
MAP kinase kinase kinase activity [GO:0004709]	3
adenosylmethionine decarboxylase activity [GO:0004014]	3
endonuclease activity [GO:0004519]	3
GDP-D-glucose phosphorylase activity [GO:0080048]	3
purine nucleoside catabolic process [GO:0006152]	3
lipid catabolic process [GO:0016042]	3
L-aspartate:2-oxoglutarate aminotransferase activity [GO:0004069]	3
protein retention in ER lumen [GO:0006621]	3
ubiquitin-dependent protein catabolic process [GO:0006511]	3
integral component of membrane [GO:0016021]	3
mitochondrial transmembrane transport [GO:1990542]	3
chlorophyll biosynthetic process [GO:0015995]	3
7S RNA binding [GO:0008312]	3
cytoplasm [GO:0005737]	3
cutin biosynthetic process [GO:0010143]	3
ribosomal large subunit biogenesis [GO:0042273]	3
folic acid-containing compound biosynthetic process [GO:0009396]	3
flavin adenine dinucleotide binding [GO:0050660]	3
lipid metabolic process [GO:0006629]	3
transcription, DNA-templated [GO:0006351]	3
endoplasmic reticulum membrane [GO:0005789]	3
tRNA methylation [GO:0030488]	3
aldehyde-lyase activity [GO:0016832]	3
NADH dehydrogenase (ubiquinone) activity [GO:0008137]	3
protein-N-terminal asparagine amidohydrolase activity [GO:0008418]	3
cell wall macromolecule catabolic process [GO:0016998]	3
metabolic process [GO:0008152]	3
Mo-molybdopterin cofactor biosynthetic process [GO:0006777]	3
oxidoreductase activity, acting on a sulfur group of donors, NAD(P) as acceptor [GO:0016668]	3
RNA binding [GO:0003723]	3
NADPH-hemoprotein reductase activity [GO:0003958]	3
nucleoside binding [GO:0001882]	3
peroxisomal membrane [GO:0005778]	3
ribosome [GO:0005840]	3
mRNA cleavage factor complex [GO:0005849]	3
oxidoreductase activity, acting on paired donors, with incorporation or reduction of molecular oxygen, NAD(P)H as one donor, and incorporation of one atom of oxygen [GO:0016709]	3
cytoplasm [GO:0005737]	3
glutamate 5-kinase activity [GO:0004349]	3
NLS-bearing protein import into nucleus [GO:0006607]	3
protein import into peroxisome matrix [GO:0016558]	3
3-demethylubiquinone-9 3-O-methyltransferase activity [GO:0008689]	3
proton-transporting ATPase activity, rotational mechanism [GO:0046961]	3
thiol-dependent ubiquitinyl hydrolase activity [GO:0036459]	3
chromatin silencing complex [GO:0005677]	3
phosphotransferase activity, alcohol group as acceptor [GO:0016773]	3
protein acetyltransferase complex [GO:0031248]	3
nicotianamine synthase activity [GO:0030410]	3
12-oxophytodienoate reductase activity [GO:0016629]	3
galactosylgalactosylxylosylprotein 3-beta-glucuronosyltransferase activity [GO:0015018]	3
carbonyl reductase (NADPH) activity [GO:0004090]	3
nuclease activity [GO:0004518]	3
integral component of membrane [GO:0016021]	3
zeta DNA polymerase complex [GO:0016035]	3
single-stranded DNA binding [GO:0003697]	3
sulfotransferase activity [GO:0008146]	3
carbohydrate metabolic process [GO:0005975]	3
tricarboxylic acid cycle [GO:0006099]	3
hydrolase activity, acting on acid anhydrides [GO:0016817]	3
gamma-glutamylcyclotransferase activity [GO:0003839]	3
cytidine deaminase activity [GO:0004126]	3
chromatin binding [GO:0003682]	3
sodium:proton antiporter activity [GO:0015385]	3
dodecenoyl-CoA delta-isomerase activity [GO:0004165]	3
L-methionine salvage from S-adenosylmethionine [GO:0019284]	3
shikimate kinase activity [GO:0004765]	3
enzyme-directed rRNA 2'-O-methylation [GO:0000453]	3
NAD+ binding [GO:0070403]	3
GMP biosynthetic process [GO:0006177]	3
proteolysis [GO:0006508]	3
palmitoyl-(protein) hydrolase activity [GO:0008474]	3
cytosolic small ribosomal subunit [GO:0022627]	3
histidine biosynthetic process [GO:0000105]	3
oxoglutarate dehydrogenase (succinyl-transferring) activity [GO:0004591]	3
integral component of membrane [GO:0016021]	3
protein-tetrapyrrole linkage [GO:0017006]	3
coenzyme binding [GO:0050662]	3
diaminohydroxyphosphoribosylaminopyrimidine deaminase activity [GO:0008835]	3
polyprenyltransferase activity [GO:0002094]	3
inorganic anion exchanger activity [GO:0005452]	3
chloroplast envelope [GO:0009941]	3
phosphopantothenate--cysteine ligase activity [GO:0004632]	3
metal ion binding [GO:0046872]	3
MCM complex [GO:0042555]	3
DNA repair [GO:0006281]	3
cytoplasm [GO:0005737]	3
integral component of membrane [GO:0016021]	3
nucleic acid binding [GO:0003676]	3
mRNA polyadenylation [GO:0006378]	3
protein ubiquitination involved in ubiquitin-dependent protein catabolic process [GO:0042787]	3
integral component of membrane [GO:0016021]	3
ribonucleoside-diphosphate reductase activity, thioredoxin disulfide as acceptor [GO:0004748]	3
ATP binding [GO:0005524]	3
gibberellin-44 dioxygenase activity [GO:0047927]	3
regulation of transcription, DNA-templated [GO:0006355]	3
integral component of membrane [GO:0016021]	3
valine catabolic process [GO:0006574]	3
one-carbon metabolic process [GO:0006730]	3
Mo-molybdopterin cofactor biosynthetic process [GO:0006777]	3
NADH dehydrogenase activity [GO:0003954]	3
transcription factor TFIID complex [GO:0005669]	3
carboxypeptidase activity [GO:0004180]	3
ATP-dependent chromatin remodeling [GO:0043044]	3
transcription factor activity, core RNA polymerase II binding [GO:0000991]	3
proteolysis [GO:0006508]	3
aminoacyl-tRNA ligase activity [GO:0004812]	3
ubiquitin protein ligase binding [GO:0031625]	3
ubiquitin protein ligase activity [GO:0061630]	3
RNA-directed DNA polymerase activity [GO:0003964]	3
cinnamoyl-CoA reductase activity [GO:0016621]	3
cell periphery [GO:0071944]	3
integral component of membrane [GO:0016021]	3
metallocarboxypeptidase activity [GO:0004181]	3
steroid biosynthetic process [GO:0006694]	3
phosphatase activity [GO:0016791]	3
oxidoreductase activity, acting on the CH-CH group of donors [GO:0016627]	3
oxidoreductase activity, acting on the CH-OH group of donors, NAD or NADP as acceptor [GO:0016616]	3
integral component of membrane [GO:0016021]	3
Cdc73/Paf1 complex [GO:0016593]	3
cytosol [GO:0005829]	3
RNA binding [GO:0003723]	3
DNA topoisomerase activity [GO:0003916]	3
iron-sulfur cluster binding [GO:0051536]	3
integral component of membrane [GO:0016021]	3
integral component of membrane [GO:0016021]	3
Golgi apparatus [GO:0005794]	3
cell redox homeostasis [GO:0045454]	3
unfolded protein binding [GO:0051082]	3
tRNA (guanine(37)-N(1))-methyltransferase activity [GO:0052906]	3
L-gulonolactone oxidase activity [GO:0050105]	3
DNA-directed 5'-3' RNA polymerase activity [GO:0003899]	3
biosynthetic process [GO:0009058]	3
uracil phosphoribosyltransferase activity [GO:0004845]	3
argininosuccinate synthase activity [GO:0004055]	3
nucleoside-triphosphate diphosphatase activity [GO:0047429]	3
DNA-dependent ATPase activity [GO:0008094]	3
nucleus [GO:0005634]	3
DNA binding [GO:0003677]	3
chlorophyllide a oxygenase [overall] activity [GO:0010277]	3
hexose metabolic process [GO:0019318]	3
metabolic process [GO:0008152]	3
DNA-directed DNA polymerase activity [GO:0003887]	3
RNA binding [GO:0003723]	3
DNA repair [GO:0006281]	3
hexaprenyldihydroxybenzoate methyltransferase activity [GO:0004395]	3
dioxygenase activity [GO:0051213]	3
vacuole [GO:0005773]	3
2 iron, 2 sulfur cluster binding [GO:0051537]	3
cytoplasmic microtubule organization [GO:0031122]	3
oxidoreductase activity, acting on NAD(P)H [GO:0016651]	3
potassium:proton antiporter activity [GO:0015386]	3
potassium ion binding [GO:0030955]	3
ATP binding [GO:0005524]	3
DNA binding [GO:0003677]	3
proteolysis [GO:0006508]	3
endoplasmic reticulum [GO:0005783]	3
sodium:proton antiporter activity [GO:0015385]	3
oxidation-reduction process [GO:0055114]	3
peroxisomal importomer complex [GO:1990429]	3
phosphogluconate dehydrogenase (decarboxylating) activity [GO:0004616]	3
phosphoribosyl-ATP diphosphatase activity [GO:0004636]	3
signal recognition particle binding [GO:0005047]	3
magnesium ion binding [GO:0000287]	3
cytoplasm [GO:0005737]	3
2 iron, 2 sulfur cluster binding [GO:0051537]	3
leucine biosynthetic process [GO:0009098]	3
integral component of membrane [GO:0016021]	3
translation [GO:0006412]	3
ATP binding [GO:0005524]	3
methyltransferase activity [GO:0008168]	3
glucose metabolic process [GO:0006006]	3
ATPase-coupled sulfate transmembrane transporter activity [GO:0015419]	3
oxidoreductase activity, acting on paired donors, with incorporation or reduction of molecular oxygen [GO:0016705]	3
rRNA base methylation [GO:0070475]	3
integral component of membrane [GO:0016021]	3
mitochondrial matrix [GO:0005759]	3
DNA integration [GO:0015074]	3
dephosphorylation [GO:0016311]	3
galactose binding [GO:0005534]	3
acylglycerol lipase activity [GO:0047372]	3
nucleus [GO:0005634]	3
stress-activated protein kinase signaling cascade [GO:0031098]	3
glutathione catabolic process [GO:0006751]	3
mitochondrial protein-transporting ATPase activity [GO:0008566]	3
molybdopterin synthase complex [GO:0019008]	3
ribonuclease P activity [GO:0004526]	3
oxidoreductase activity, acting on CH-OH group of donors [GO:0016614]	3
cellular protein modification process [GO:0006464]	3
Group II intron splicing [GO:0000373]	3
isocitrate dehydrogenase (NADP+) activity [GO:0004450]	3
iron-sulfur cluster assembly [GO:0016226]	3
integral component of membrane [GO:0016021]	3
NAD binding [GO:0051287]	3
mitochondrial inner membrane [GO:0005743]	3
ATP metabolic process [GO:0046034]	3
four-way junction DNA binding [GO:0000400]	3
DNA recombination [GO:0006310]	3
integral component of membrane [GO:0016021]	3
alpha,alpha-trehalase activity [GO:0004555]	3
chlorophyll biosynthetic process [GO:0015995]	3
fructokinase activity [GO:0008865]	3
iron-sulfur cluster binding [GO:0051536]	3
chloroplast thylakoid membrane [GO:0009535]	3
mRNA cap binding complex [GO:0005845]	3
flavin adenine dinucleotide binding [GO:0050660]	3
iron-sulfur cluster assembly [GO:0016226]	3
5'-nucleotidase activity [GO:0008253]	3
tRNA modification [GO:0006400]	3
oxidation-reduction process [GO:0055114]	3
metabolic process [GO:0008152]	3
tocopherol cyclase activity [GO:0009976]	3
protein histidine kinase activity [GO:0004673]	3
chloroplast [GO:0009507]	3
MutLalpha complex [GO:0032389]	3
ubiquitin protein ligase activity [GO:0061630]	3
oxidoreductase activity, acting on NAD(P)H, quinone or similar compound as acceptor [GO:0016655]	3
integral component of membrane [GO:0016021]	3
cytoplasmic mRNA processing body assembly [GO:0033962]	3
photosynthesis [GO:0015979]	3
violaxanthin de-epoxidase activity [GO:0046422]	3
sucrose metabolic process [GO:0005985]	3
electron carrier activity [GO:0009055]	3
extrinsic component of mitochondrial inner membrane [GO:0031314]	3
prenylcysteine oxidase activity [GO:0001735]	3
phosphoglycolate phosphatase activity [GO:0008967]	3
phospholipid binding [GO:0005543]	3
polyubiquitin binding [GO:0031593]	3
oxidoreductase activity [GO:0016491]	3
riboflavin kinase activity [GO:0008531]	3
cellular amino acid metabolic process [GO:0006520]	3
protein deglycosylation [GO:0006517]	3
glutaminyl-peptide cyclotransferase activity [GO:0016603]	3
regulation of DNA replication [GO:0006275]	3
integral component of membrane [GO:0016021]	3
arylformamidase activity [GO:0004061]	3
ATP binding [GO:0005524]	3
peptide deformylase activity [GO:0042586]	2
UDP-glucuronate decarboxylase activity [GO:0048040]	2
cullin family protein binding [GO:0097602]	2
carbohydrate derivative binding [GO:0097367]	2
tRNA (guanosine-2'-O-)-methyltransferase activity [GO:0009020]	2
chloroplast [GO:0009507]	2
dolichol-linked oligosaccharide biosynthetic process [GO:0006488]	2
naringenin 3-dioxygenase activity [GO:0045486]	2
chromosome [GO:0005694]	2
triose-phosphate isomerase activity [GO:0004807]	2
oxidoreductase activity, acting on the aldehyde or oxo group of donors, disulfide as acceptor [GO:0016624]	2
Golgi organization [GO:0007030]	2
folic acid binding [GO:0005542]	2
root hair [GO:0035618]	2
cohesin complex [GO:0008278]	2
phosphatidylinositol-3,4,5-trisphosphate 3-phosphatase activity [GO:0016314]	2
negative regulation of mitotic cell cycle [GO:0045930]	2
oxygen-dependent protoporphyrinogen oxidase activity [GO:0004729]	2
3-oxoacyl-[acyl-carrier-protein] reductase (NADPH) activity [GO:0004316]	2
mRNA cap binding complex [GO:0005845]	2
[truncated: 1,891 more rows]
