# Supplementary material for: Identification and characterization of SSR, SNP and InDel molecular markers from RNA-Seq data of guar (Cyamopsis tetragonoloba, L. Taub.) roots
Source: BMC Genomics. 2018 Dec 20;19:951. doi: 10.1186/s12864-018-5205-9 (PMC6302463; doi:10.1186/s12864-018-5205-9)
Supplement: Supplementary file 6 — Table S5. List of characteristics of 18972 SSR markers obtained from root transcriptome of guar. (XLS 2191 kb) [file 12864_2018_5205_MOESM6_ESM.xls]

## Sheet: NGS_P5150_SSR
Table S5: List of characteristics of 18972 SSR markers obtained from root transcriptome of guar.
Unigene ID	SSR type	SSR	size	start	end
TRINITY_DN9_c0_g1_i1	p3	(TAA)8	24	174	197
TRINITY_DN9999_c0_g1_i4	p1	(T)11	11	255	265
TRINITY_DN9999_c0_g1_i3	p1	(T)11	11	255	265
TRINITY_DN9999_c0_g1_i2	p1	(T)11	11	255	265
TRINITY_DN9999_c0_g1_i1	p1	(T)11	11	255	265
TRINITY_DN9998_c1_g1_i1	p1	(A)10	10	215	224
TRINITY_DN9994_c0_g3_i2	p2	(TC)6	12	1171	1182
TRINITY_DN9994_c0_g3_i1	p1	(A)12	12	1146	1157
TRINITY_DN9994_c0_g1_i1	p2	(TC)6	12	192	203
TRINITY_DN9992_c1_g2_i2	p1	(T)26	26	1896	1921
TRINITY_DN998_c0_g1_i1	p3	(GTG)7	21	1722	1742
TRINITY_DN998_c0_g1_i1	p2	(AG)10	20	1902	1921
TRINITY_DN9986_c0_g1_i6	p1	(T)10	10	2224	2233
TRINITY_DN9986_c0_g1_i17	p1	(T)10	10	2214	2223
TRINITY_DN9984_c0_g2_i4	p2	(TC)7	14	9	22
TRINITY_DN9983_c0_g2_i1	c*	(GAA)5(A)12*	25	85	109
TRINITY_DN9983_c0_g2_i1	p3	(TCT)5	15	522	536
TRINITY_DN9983_c0_g2_i1	p1	(A)10	10	1976	1985
TRINITY_DN9983_c0_g1_i1	c*	(GAA)5(A)12*	25	85	109
TRINITY_DN9983_c0_g1_i1	p3	(TCT)5	15	483	497
TRINITY_DN9983_c0_g1_i1	p1	(A)10	10	2003	2012
TRINITY_DN9981_c1_g1_i1	p1	(A)16	16	8	23
TRINITY_DN9981_c0_g1_i7	p1	(T)14	14	1	14
TRINITY_DN9981_c0_g1_i6	p1	(T)14	14	1	14
TRINITY_DN9981_c0_g1_i6	p1	(A)15	15	2397	2411
TRINITY_DN9981_c0_g1_i5	p1	(T)14	14	1	14
TRINITY_DN9981_c0_g1_i5	p1	(A)15	15	2718	2732
TRINITY_DN9981_c0_g1_i4	p1	(T)14	14	1	14
TRINITY_DN9981_c0_g1_i4	p1	(A)15	15	2632	2646
TRINITY_DN9981_c0_g1_i3	p1	(T)14	14	1	14
TRINITY_DN9981_c0_g1_i3	p1	(A)15	15	2724	2738
TRINITY_DN9981_c0_g1_i2	p1	(T)14	14	1	14
TRINITY_DN9981_c0_g1_i2	p1	(A)15	15	2391	2405
TRINITY_DN9981_c0_g1_i1	p1	(T)14	14	1	14
TRINITY_DN9981_c0_g1_i1	p1	(A)15	15	2305	2319
TRINITY_DN9979_c0_g1_i4	c	(AAC)5cactttctccttcagagacagagagagaaagagaaacagaaagaaagagatgaggaattcagagaaagagtgagaaaac(AG)6tttcatcggaatgaggcaaagcgagaattgaaaatcgttacac(AG)6	161	1127	1287
TRINITY_DN9979_c0_g1_i4	p2	(TC)6	12	1409	1420
TRINITY_DN9979_c0_g1_i3	p1	(A)12	12	33	44
TRINITY_DN9979_c0_g1_i3	p1	(A)13	13	376	388
TRINITY_DN9979_c0_g1_i3	p2	(AG)6	12	1563	1574
TRINITY_DN9979_c0_g1_i3	p2	(TC)6	12	1696	1707
TRINITY_DN9979_c0_g1_i2	p2	(AG)6	12	1126	1137
TRINITY_DN9979_c0_g1_i2	p2	(TC)6	12	1259	1270
TRINITY_DN9979_c0_g1_i1	p1	(A)12	12	33	44
TRINITY_DN9979_c0_g1_i1	p1	(A)13	13	376	388
TRINITY_DN9979_c0_g1_i1	c	(AAC)5cactttctccttcagagacagagagagaaagagaaacagaaagaaagagatgaggaattcagagaaagagtgagaaaac(AG)6tttcatcggaatgaggcaaagcgagaattgaaaatcgttacac(AG)6	161	1564	1724
TRINITY_DN9979_c0_g1_i1	p2	(TC)6	12	1846	1857
TRINITY_DN9976_c0_g3_i1	p1	(A)10	10	875	884
TRINITY_DN9976_c0_g2_i1	p1	(A)14	14	9	22
TRINITY_DN9971_c1_g1_i1	p2	(AC)10	20	209	228
TRINITY_DN9971_c0_g2_i1	p1	(A)16	16	510	525
TRINITY_DN9971_c0_g1_i1	p3	(CTC)8	24	32	55
TRINITY_DN9968_c0_g1_i4	p3	(ATG)5	15	32	46
TRINITY_DN9968_c0_g1_i3	p3	(ATG)5	15	32	46
TRINITY_DN9968_c0_g1_i1	p3	(ATG)5	15	32	46
TRINITY_DN9967_c0_g1_i11	p1	(T)15	15	1	15
TRINITY_DN9967_c0_g1_i1	p1	(T)15	15	1	15
TRINITY_DN9962_c0_g2_i1	p1	(A)10	10	165	174
TRINITY_DN9962_c0_g2_i1	p1	(T)15	15	492	506
TRINITY_DN9962_c0_g1_i8	p1	(T)15	15	1735	1749
TRINITY_DN9962_c0_g1_i7	c	(A)11ccttattaacaagttaattacacacgcagtgagtgcagccgaacaac(AT)7	72	1752	1823
TRINITY_DN9962_c0_g1_i7	p1	(T)15	15	2027	2041
TRINITY_DN9962_c0_g1_i6	p1	(T)15	15	1074	1088
TRINITY_DN9962_c0_g1_i4	c	(A)11ccttattaacaagttaattacacacgcagtgagtgcagccgaacaac(AT)7	72	1091	1162
TRINITY_DN9962_c0_g1_i4	p1	(T)15	15	1366	1380
TRINITY_DN9961_c0_g2_i3	p2	(CT)6	12	92	103
TRINITY_DN9961_c0_g2_i2	p2	(CT)6	12	92	103
TRINITY_DN9960_c0_g1_i3	p3	(GTA)7	21	333	353
TRINITY_DN9960_c0_g1_i2	p3	(GTA)7	21	333	353
TRINITY_DN9960_c0_g1_i1	p3	(GTA)7	21	333	353
TRINITY_DN9954_c0_g1_i1	p1	(T)11	11	1524	1534
TRINITY_DN9952_c1_g1_i5	p3	(AGT)5	15	2564	2578
TRINITY_DN9952_c1_g1_i4	p3	(AGT)5	15	2940	2954
TRINITY_DN9952_c1_g1_i2	p3	(AGT)5	15	1770	1784
TRINITY_DN9952_c0_g1_i1	p1	(T)10	10	1720	1729
TRINITY_DN9949_c0_g1_i4	p3	(CCA)5	15	189	203
TRINITY_DN9949_c0_g1_i3	p3	(CCA)5	15	189	203
TRINITY_DN9949_c0_g1_i1	p3	(CCA)5	15	189	203
TRINITY_DN9945_c0_g1_i4	p1	(A)12	12	10	21
TRINITY_DN9945_c0_g1_i3	p1	(A)12	12	10	21
TRINITY_DN9945_c0_g1_i2	p1	(A)12	12	10	21
TRINITY_DN9945_c0_g1_i1	p1	(A)12	12	10	21
TRINITY_DN9939_c0_g1_i5	p3	(AGA)5	15	1210	1224
TRINITY_DN9939_c0_g1_i2	p3	(AGA)5	15	1210	1224
TRINITY_DN9939_c0_g1_i17	p3	(AGA)5	15	1210	1224
TRINITY_DN9939_c0_g1_i16	p3	(AGA)5	15	1210	1224
TRINITY_DN9939_c0_g1_i14	p3	(AGA)5	15	1210	1224
TRINITY_DN9939_c0_g1_i13	p3	(AGA)5	15	1210	1224
TRINITY_DN9939_c0_g1_i12	p3	(AGA)5	15	1210	1224
TRINITY_DN9938_c0_g2_i1	p1	(T)11	11	1601	1611
TRINITY_DN9938_c0_g1_i1	p1	(T)11	11	424	434
TRINITY_DN9930_c0_g2_i2	c	(AG)11gaagatgc(AG)8	46	1789	1834
TRINITY_DN9923_c0_g3_i4	p1	(A)10	10	23	32
TRINITY_DN9923_c0_g3_i1	p1	(A)10	10	23	32
TRINITY_DN9921_c0_g1_i1	p1	(A)10	10	1315	1324
TRINITY_DN991_c0_g1_i1	p1	(A)10	10	67	76
TRINITY_DN9914_c0_g3_i1	p2	(AG)6	12	1	12
TRINITY_DN9914_c0_g2_i1	p3	(GAA)5	15	24	38
TRINITY_DN9913_c0_g2_i1	p2	(CT)6	12	337	348
TRINITY_DN9912_c0_g1_i6	p1	(A)10	10	1220	1229
TRINITY_DN9912_c0_g1_i4	p1	(A)10	10	1329	1338
TRINITY_DN9912_c0_g1_i4	p1	(A)10	10	1560	1569
TRINITY_DN9912_c0_g1_i3	p1	(T)12	12	731	742
TRINITY_DN9912_c0_g1_i3	p1	(A)10	10	2649	2658
TRINITY_DN9912_c0_g1_i3	p1	(A)10	10	2880	2889
TRINITY_DN9912_c0_g1_i2	p1	(A)10	10	1133	1142
TRINITY_DN990_c0_g2_i1	p3	(ATG)5	15	544	558
TRINITY_DN990_c0_g1_i1	p3	(ATG)5	15	481	495
TRINITY_DN9907_c0_g2_i1	p3	(CAC)5	15	6112	6126
TRINITY_DN9905_c0_g1_i8	p2	(AG)6	12	103	114
TRINITY_DN9905_c0_g1_i7	p2	(AG)6	12	103	114
TRINITY_DN9905_c0_g1_i5	p2	(AG)6	12	103	114
TRINITY_DN9905_c0_g1_i4	p2	(AG)6	12	103	114
TRINITY_DN9903_c0_g3_i2	p2	(CT)6	12	1258	1269
TRINITY_DN9899_c0_g1_i4	p1	(T)10	10	3673	3682
TRINITY_DN9899_c0_g1_i1	p1	(T)10	10	3758	3767
TRINITY_DN9896_c0_g2_i1	p1	(A)12	12	57	68
TRINITY_DN9896_c0_g1_i2	p1	(A)12	12	57	68
TRINITY_DN9894_c0_g3_i1	p1	(A)10	10	5	14
TRINITY_DN9894_c0_g2_i1	p1	(A)10	10	5	14
TRINITY_DN9878_c0_g5_i3	p1	(A)11	11	283	293
TRINITY_DN9878_c0_g5_i3	p3	(TTG)6	18	1524	1541
TRINITY_DN9878_c0_g5_i2	p1	(A)11	11	283	293
TRINITY_DN9878_c0_g5_i2	p3	(TTG)6	18	1639	1656
TRINITY_DN9878_c0_g5_i1	p1	(A)11	11	283	293
TRINITY_DN9878_c0_g4_i1	p1	(A)11	11	283	293
TRINITY_DN9878_c0_g2_i1	p3	(TTG)6	18	320	337
TRINITY_DN9878_c0_g1_i1	p1	(A)11	11	283	293
TRINITY_DN9877_c1_g2_i1	c	(ATTGA)5aggaaaagaaaagaaa(AAG)7	62	293	354
TRINITY_DN9877_c0_g2_i1	p1	(A)11	11	476	486
TRINITY_DN9860_c0_g1_i9	p1	(A)10	10	575	584
TRINITY_DN9860_c0_g1_i9	p2	(TG)10	20	1147	1166
TRINITY_DN9860_c0_g1_i7	p1	(A)10	10	575	584
TRINITY_DN9860_c0_g1_i6	p2	(TG)10	20	1974	1993
TRINITY_DN9860_c0_g1_i5	p2	(TG)10	20	1241	1260
TRINITY_DN9860_c0_g1_i4	p2	(TG)10	20	1615	1634
TRINITY_DN9860_c0_g1_i2	p1	(A)10	10	575	584
TRINITY_DN9860_c0_g1_i2	p2	(TG)10	20	1504	1523
TRINITY_DN9860_c0_g1_i17	p2	(TG)10	20	1598	1617
TRINITY_DN9860_c0_g1_i16	p2	(TG)10	20	1496	1515
TRINITY_DN9860_c0_g1_i15	p2	(TG)10	20	1717	1736
TRINITY_DN9860_c0_g1_i14	p2	(TG)10	20	853	872
TRINITY_DN9860_c0_g1_i10	p2	(TG)10	20	1782	1801
TRINITY_DN9859_c0_g1_i8	p1	(T)10	10	277	286
TRINITY_DN9859_c0_g1_i8	p1	(A)11	11	1926	1936
TRINITY_DN9859_c0_g1_i6	p1	(T)10	10	277	286
TRINITY_DN9859_c0_g1_i6	p1	(A)11	11	1325	1335
TRINITY_DN9859_c0_g1_i4	p1	(T)10	10	277	286
TRINITY_DN9859_c0_g1_i4	p1	(A)11	11	2044	2054
TRINITY_DN9859_c0_g1_i2	p1	(T)10	10	277	286
TRINITY_DN9859_c0_g1_i2	p1	(A)11	11	1443	1453
TRINITY_DN9857_c0_g1_i4	p3	(GAA)5	15	238	252
TRINITY_DN9857_c0_g1_i3	p3	(GAA)5	15	238	252
TRINITY_DN9857_c0_g1_i2	p3	(GAA)5	15	238	252
TRINITY_DN9857_c0_g1_i1	p3	(GAA)5	15	238	252
TRINITY_DN9852_c0_g1_i4	p1	(A)10	10	1279	1288
TRINITY_DN9852_c0_g1_i3	p1	(A)10	10	1106	1115
TRINITY_DN9849_c0_g2_i5	p2	(TA)7	14	1833	1846
TRINITY_DN9849_c0_g2_i4	p2	(TA)7	14	1364	1377
TRINITY_DN9849_c0_g2_i2	p2	(TA)7	14	683	696
TRINITY_DN9849_c0_g2_i1	p2	(TA)7	14	1152	1165
TRINITY_DN9841_c0_g1_i9	p3	(GAG)6	18	3154	3171
TRINITY_DN9841_c0_g1_i3	p3	(GAG)6	18	3079	3096
TRINITY_DN9840_c0_g1_i5	p2	(AG)6	12	1609	1620
TRINITY_DN9840_c0_g1_i4	p3	(GCA)5	15	185	199
TRINITY_DN9840_c0_g1_i4	p2	(AG)6	12	1777	1788
TRINITY_DN983_c0_g2_i1	c	(T)21(A)10	31	1909	1939
TRINITY_DN9839_c1_g1_i1	p1	(T)18	18	2	19
TRINITY_DN9839_c0_g1_i7	c	(AG)11aaagagatgaaaccgatggagaagaat(CAG)6	67	13	79
TRINITY_DN9839_c0_g1_i7	p3	(CTC)6	18	303	320
TRINITY_DN9839_c0_g1_i7	p1	(T)29	29	1223	1251
TRINITY_DN9839_c0_g1_i6	c	(AG)11aaagagatgaaaccgatggagaagaat(CAG)6	67	13	79
TRINITY_DN9839_c0_g1_i6	p3	(CTC)6	18	303	320
TRINITY_DN9839_c0_g1_i6	p1	(T)29	29	1142	1170
TRINITY_DN9839_c0_g1_i5	c	(AG)11aaagagatgaaaccgatggagaagaat(CAG)6	67	13	79
TRINITY_DN9839_c0_g1_i5	p3	(CTC)6	18	303	320
TRINITY_DN9839_c0_g1_i5	p1	(T)29	29	1384	1412
TRINITY_DN9839_c0_g1_i4	c	(AG)11aaagagatgaaaccgatggagaagaat(CAG)6	67	13	79
TRINITY_DN9839_c0_g1_i4	p3	(CTC)6	18	303	320
TRINITY_DN9839_c0_g1_i4	p1	(T)29	29	1303	1331
TRINITY_DN9839_c0_g1_i3	p1	(T)29	29	632	660
TRINITY_DN9839_c0_g1_i2	c	(AG)11aaagagatgaaaccgatggagaagaat(CAG)6	67	13	79
TRINITY_DN9839_c0_g1_i2	p3	(CTC)6	18	303	320
TRINITY_DN9839_c0_g1_i2	p3	(ATT)7	21	709	729
TRINITY_DN9839_c0_g1_i2	p1	(T)29	29	1591	1619
TRINITY_DN9839_c0_g1_i1	c	(AG)11aaagagatgaaaccgatggagaagaat(CAG)6	67	13	79
TRINITY_DN9839_c0_g1_i1	p3	(CTC)6	18	303	320
TRINITY_DN9839_c0_g1_i1	p3	(ATT)7	21	628	648
TRINITY_DN9839_c0_g1_i1	p1	(T)29	29	1510	1538
TRINITY_DN9837_c0_g3_i1	p1	(A)10	10	6	15
TRINITY_DN9837_c0_g3_i1	p1	(A)10	10	138	147
TRINITY_DN9837_c0_g2_i1	p1	(A)10	10	6	15
TRINITY_DN9837_c0_g2_i1	p1	(A)10	10	138	147
TRINITY_DN9834_c0_g2_i2	p1	(A)13	13	2	14
TRINITY_DN9834_c0_g2_i1	p1	(A)13	13	2	14
TRINITY_DN9833_c0_g1_i5	c	(AGA)7ttgggag(GAA)5	43	1290	1332
TRINITY_DN9833_c0_g1_i4	c	(AGA)7ttgggag(GAA)5	43	1127	1169
TRINITY_DN9833_c0_g1_i3	c	(AGA)7ttgggag(GAA)5	43	1606	1648
TRINITY_DN9833_c0_g1_i1	c	(AGA)7ttgggag(GAA)5	43	1443	1485
TRINITY_DN9832_c0_g1_i8	p1	(A)11	11	159	169
TRINITY_DN9832_c0_g1_i8	p1	(A)10	10	2830	2839
TRINITY_DN9832_c0_g1_i8	p1	(A)10	10	3213	3222
TRINITY_DN9832_c0_g1_i7	p1	(A)11	11	159	169
TRINITY_DN9832_c0_g1_i7	p1	(A)10	10	2573	2582
TRINITY_DN9832_c0_g1_i6	p1	(A)11	11	159	169
TRINITY_DN9832_c0_g1_i5	p1	(A)11	11	159	169
TRINITY_DN9832_c0_g1_i5	p1	(A)10	10	2573	2582
TRINITY_DN9832_c0_g1_i5	p1	(A)10	10	2956	2965
TRINITY_DN9832_c0_g1_i4	p1	(A)11	11	159	169
TRINITY_DN9832_c0_g1_i4	p1	(A)10	10	3100	3109
TRINITY_DN9832_c0_g1_i3	p1	(A)11	11	159	169
TRINITY_DN9832_c0_g1_i2	p1	(A)11	11	159	169
TRINITY_DN9832_c0_g1_i2	p1	(A)10	10	2843	2852
TRINITY_DN9832_c0_g1_i1	p1	(A)11	11	159	169
TRINITY_DN9832_c0_g1_i1	p1	(A)10	10	2830	2839
TRINITY_DN9829_c1_g1_i1	p1	(T)10	10	327	336
TRINITY_DN9814_c0_g2_i1	p1	(T)11	11	390	400
TRINITY_DN9814_c0_g2_i1	p1	(T)11	11	4002	4012
TRINITY_DN9814_c0_g1_i2	p4	(TCAC)5	20	74	93
TRINITY_DN9814_c0_g1_i2	p1	(T)11	11	4428	4438
TRINITY_DN9814_c0_g1_i1	p4	(TCAC)5	20	74	93
TRINITY_DN9814_c0_g1_i1	p1	(T)11	11	4529	4539
TRINITY_DN9807_c0_g2_i5	p2	(TA)6	12	2597	2608
TRINITY_DN9807_c0_g2_i4	p2	(TA)6	12	4281	4292
TRINITY_DN9807_c0_g2_i3	p2	(TA)6	12	3209	3220
TRINITY_DN9807_c0_g2_i1	p2	(TA)6	12	3669	3680
TRINITY_DN9806_c0_g2_i1	p1	(A)10	10	49	58
TRINITY_DN9806_c0_g1_i1	p3	(GAA)5	15	1686	1700
TRINITY_DN979_c0_g3_i1	p1	(A)17	17	1	17
TRINITY_DN979_c0_g1_i1	p1	(A)17	17	1	17
TRINITY_DN9796_c0_g3_i1	p2	(TC)6	12	39	50
TRINITY_DN9796_c0_g3_i1	p3	(AGC)5	15	1051	1065
TRINITY_DN9796_c0_g2_i1	p2	(TC)6	12	39	50
TRINITY_DN9796_c0_g2_i1	p3	(AGC)5	15	967	981
TRINITY_DN9796_c0_g1_i1	p2	(TC)6	12	39	50
TRINITY_DN9795_c0_g1_i3	p2	(AT)8	16	2545	2560
TRINITY_DN9795_c0_g1_i1	p2	(AT)8	16	1727	1742
TRINITY_DN9792_c1_g2_i2	p2	(GA)8	16	215	230
TRINITY_DN9792_c1_g1_i1	p2	(AG)10	20	3	22
TRINITY_DN9792_c0_g1_i1	p2	(AG)10	20	411	430
TRINITY_DN9789_c0_g1_i4	p3	(AGG)5	15	1406	1420
TRINITY_DN9789_c0_g1_i3	p3	(AGG)5	15	1552	1566
TRINITY_DN9789_c0_g1_i2	p3	(AGG)5	15	1300	1314
TRINITY_DN9789_c0_g1_i1	p3	(AGG)5	15	1446	1460
TRINITY_DN9787_c0_g1_i1	p3	(TTC)5	15	824	838
TRINITY_DN9786_c0_g3_i2	p3	(GAA)5	15	1526	1540
TRINITY_DN9786_c0_g3_i1	p3	(GAA)5	15	1675	1689
TRINITY_DN9786_c0_g1_i1	p3	(GAA)5	15	1177	1191
TRINITY_DN9783_c0_g2_i4	p3	(TTC)5	15	4291	4305
TRINITY_DN9783_c0_g2_i3	p3	(TTC)5	15	3842	3856
TRINITY_DN9783_c0_g2_i1	p3	(AAT)7	21	14	34
TRINITY_DN9783_c0_g2_i1	p3	(TTC)5	15	1834	1848
TRINITY_DN9783_c0_g1_i1	p3	(TTC)5	15	297	311
TRINITY_DN9781_c0_g1_i1	p1	(T)10	10	204	213
TRINITY_DN9780_c0_g1_i8	p1	(T)11	11	48	58
TRINITY_DN9780_c0_g1_i5	p1	(T)11	11	48	58
TRINITY_DN9780_c0_g1_i4	p1	(T)11	11	48	58
TRINITY_DN9780_c0_g1_i3	p1	(T)11	11	48	58
TRINITY_DN9779_c0_g2_i1	p2	(CT)7	14	248	261
TRINITY_DN9779_c0_g1_i3	p2	(CT)7	14	1018	1031
TRINITY_DN9779_c0_g1_i2	p2	(CT)7	14	1662	1675
TRINITY_DN9779_c0_g1_i1	p2	(CT)7	14	580	593
TRINITY_DN9774_c0_g2_i1	p1	(T)14	14	1482	1495
TRINITY_DN9774_c0_g1_i1	c	(A)10tgcaggaaactccaagaggtaaagataagctgcctacacaaaagg(A)10	65	364	428
TRINITY_DN9774_c0_g1_i1	p1	(T)14	14	1291	1304
TRINITY_DN9771_c0_g4_i1	p1	(T)11	11	634	644
TRINITY_DN9771_c0_g3_i1	p1	(A)12	12	491	502
TRINITY_DN9771_c0_g2_i1	p1	(T)11	11	615	625
TRINITY_DN9771_c0_g1_i5	p1	(A)12	12	902	913
TRINITY_DN9771_c0_g1_i1	p1	(A)12	12	984	995
TRINITY_DN9769_c0_g1_i5	p1	(T)11	11	1025	1035
TRINITY_DN9769_c0_g1_i2	p1	(T)11	11	1546	1556
TRINITY_DN9769_c0_g1_i1	p1	(T)11	11	1406	1416
TRINITY_DN9765_c0_g4_i2	p3	(GAT)5	15	1953	1967
TRINITY_DN9765_c0_g4_i1	p3	(GAT)5	15	2125	2139
TRINITY_DN9762_c0_g1_i6	p1	(T)12	12	643	654
TRINITY_DN9762_c0_g1_i1	p1	(T)12	12	1196	1207
TRINITY_DN9761_c0_g1_i1	p2	(TC)6	12	60	71
TRINITY_DN9761_c0_g1_i1	p3	(TCC)6	18	1297	1314
TRINITY_DN9759_c0_g1_i4	p1	(T)13	13	237	249
TRINITY_DN9759_c0_g1_i4	p3	(GAA)5	15	1364	1378
TRINITY_DN9759_c0_g1_i3	p2	(GA)6	12	353	364
TRINITY_DN9759_c0_g1_i3	p3	(GAA)5	15	1689	1703
TRINITY_DN9755_c0_g3_i3	p1	(T)10	10	215	224
TRINITY_DN9755_c0_g3_i2	p1	(T)10	10	215	224
TRINITY_DN9755_c0_g2_i1	p1	(T)10	10	215	224
TRINITY_DN9754_c0_g2_i6	c	(T)10(A)11	21	1707	1727
TRINITY_DN9754_c0_g2_i4	c	(T)10(A)11	21	1132	1152
TRINITY_DN9754_c0_g2_i3	p1	(T)10	10	1006	1015
TRINITY_DN9754_c0_g2_i3	p2	(AG)6	12	1625	1636
TRINITY_DN9754_c0_g2_i3	c	(T)10(A)11	21	2339	2359
TRINITY_DN9754_c0_g2_i2	p1	(T)10	10	1097	1106
TRINITY_DN9754_c0_g2_i2	p2	(AG)6	12	1716	1727
TRINITY_DN9754_c0_g2_i2	c	(T)10(A)11	21	2430	2450
TRINITY_DN9754_c0_g2_i1	c	(T)10(A)11	21	1616	1636
TRINITY_DN9754_c0_g1_i1	p1	(A)17	17	663	679
TRINITY_DN9751_c0_g3_i1	p2	(TC)6	12	131	142
TRINITY_DN9751_c0_g1_i1	p2	(TC)6	12	131	142
TRINITY_DN9749_c0_g1_i2	p2	(CT)6	12	138	149
TRINITY_DN9748_c0_g1_i1	p1	(A)10	10	56	65
TRINITY_DN9747_c0_g2_i4	p1	(T)12	12	2157	2168
TRINITY_DN9747_c0_g2_i3	p1	(T)12	12	2384	2395
TRINITY_DN9747_c0_g2_i2	p1	(T)12	12	2226	2237
TRINITY_DN9747_c0_g2_i1	p1	(T)12	12	2315	2326
TRINITY_DN9747_c0_g1_i1	p1	(A)14	14	8	21
TRINITY_DN9747_c0_g1_i1	p1	(T)12	12	1791	1802
TRINITY_DN9744_c0_g1_i3	c	(A)13gtgaacaaaaaaaatgtagaaaattctgtacgcggttcaacaaggaagaaaggaccactagacggaaagagtgctttctctctgcaacttctcagcct(TC)6	123	19	141
TRINITY_DN9744_c0_g1_i2	c	(A)13gtgaacaaaaaaaatgtagaaaattctgtacgcggttcaacaaggaagaaaggaccactagacggaaagagtgctttctctctgcaacttctcagcct(TC)6	123	19	141
TRINITY_DN9744_c0_g1_i2	p1	(T)10	10	500	509
TRINITY_DN9744_c0_g1_i1	c	(A)13gtgaacaaaaaaaatgtagaaaattctgtacgcggttcaacaaggaagaaaggaccactagacggaaagagtgctttctctctgcaacttctcagcct(TC)6	123	19	141
TRINITY_DN9744_c0_g1_i1	p1	(T)10	10	606	615
TRINITY_DN9732_c0_g4_i8	p1	(A)12	12	384	395
TRINITY_DN9732_c0_g4_i8	p3	(GTT)5	15	532	546
TRINITY_DN9732_c0_g4_i8	p1	(A)10	10	1252	1261
TRINITY_DN9732_c0_g4_i6	p1	(A)12	12	384	395
TRINITY_DN9732_c0_g4_i6	p3	(GTT)5	15	532	546
TRINITY_DN9732_c0_g4_i6	p1	(A)10	10	1252	1261
TRINITY_DN9732_c0_g4_i5	p1	(A)10	10	847	856
TRINITY_DN9732_c0_g4_i3	p1	(A)10	10	847	856
TRINITY_DN9732_c0_g4_i2	p1	(A)12	12	384	395
TRINITY_DN9732_c0_g4_i2	p3	(GTT)5	15	532	546
TRINITY_DN9732_c0_g4_i1	p1	(A)12	12	384	395
TRINITY_DN9732_c0_g4_i1	p3	(GTT)5	15	532	546
TRINITY_DN9732_c0_g3_i1	p3	(TTC)5	15	1657	1671
TRINITY_DN9732_c0_g1_i1	p1	(A)12	12	384	395
TRINITY_DN9732_c0_g1_i1	p3	(GTT)5	15	532	546
TRINITY_DN9732_c0_g1_i1	p1	(T)11	11	840	850
TRINITY_DN9731_c0_g1_i1	p2	(AG)6	12	87	98
TRINITY_DN9728_c0_g1_i6	p1	(T)10	10	180	189
TRINITY_DN9728_c0_g1_i5	p1	(T)10	10	180	189
TRINITY_DN9728_c0_g1_i3	p1	(T)10	10	180	189
TRINITY_DN9728_c0_g1_i1	p1	(T)10	10	180	189
TRINITY_DN9723_c0_g3_i3	p1	(A)10	10	79	88
TRINITY_DN9723_c0_g3_i2	p1	(A)10	10	79	88
TRINITY_DN9723_c0_g1_i1	p1	(A)10	10	79	88
TRINITY_DN9719_c0_g1_i1	p1	(A)10	10	11	20
TRINITY_DN9716_c0_g1_i1	p1	(T)16	16	364	379
TRINITY_DN9715_c1_g1_i1	p2	(GA)8	16	350	365
TRINITY_DN9715_c0_g1_i1	p2	(GA)19	38	1	38
TRINITY_DN9713_c1_g1_i1	p3	(GAA)7	21	434	454
TRINITY_DN9713_c0_g1_i6	p3	(TTC)7	21	1630	1650
TRINITY_DN9713_c0_g1_i5	p3	(TTC)7	21	916	936
TRINITY_DN9713_c0_g1_i4	p3	(TTC)7	21	1548	1568
TRINITY_DN9713_c0_g1_i3	p3	(TTC)7	21	604	624
TRINITY_DN9713_c0_g1_i2	p3	(TTC)7	21	522	542
TRINITY_DN9713_c0_g1_i1	p3	(TTC)7	21	834	854
TRINITY_DN9712_c0_g1_i3	p2	(AG)6	12	41	52
TRINITY_DN9712_c0_g1_i1	p2	(AG)6	12	41	52
TRINITY_DN9704_c0_g1_i1	c	(TTC)5ctcctcttccagttgctgttggtgttcttcttcttctccttctc(CTT)5	74	49	122
TRINITY_DN9703_c0_g2_i1	p1	(A)11	11	4	14
TRINITY_DN9703_c0_g1_i2	p1	(A)11	11	4	14
TRINITY_DN9703_c0_g1_i1	p1	(A)11	11	4	14
TRINITY_DN9698_c0_g1_i6	p1	(A)35	35	1	35
TRINITY_DN9698_c0_g1_i4	p1	(A)35	35	1	35
TRINITY_DN9698_c0_g1_i3	p1	(A)35	35	1	35
TRINITY_DN9698_c0_g1_i1	p1	(A)35	35	1	35
TRINITY_DN9697_c0_g2_i2	p1	(A)10	10	111	120
TRINITY_DN9697_c0_g1_i1	p1	(A)10	10	111	120
TRINITY_DN9694_c0_g1_i8	p1	(T)13	13	23	35
TRINITY_DN9694_c0_g1_i8	p1	(T)10	10	1238	1247
TRINITY_DN9694_c0_g1_i7	p1	(T)13	13	23	35
TRINITY_DN9694_c0_g1_i6	p1	(T)13	13	23	35
TRINITY_DN9694_c0_g1_i5	p1	(T)13	13	23	35
TRINITY_DN9694_c0_g1_i5	p1	(T)10	10	1306	1315
TRINITY_DN9694_c0_g1_i4	p1	(T)13	13	23	35
TRINITY_DN9694_c0_g1_i3	p1	(T)13	13	23	35
TRINITY_DN9694_c0_g1_i3	p1	(T)10	10	732	741
TRINITY_DN9694_c0_g1_i2	p1	(T)13	13	23	35
TRINITY_DN9694_c0_g1_i2	p1	(T)10	10	664	673
TRINITY_DN9694_c0_g1_i1	p1	(T)13	13	23	35
TRINITY_DN9691_c0_g1_i1	p1	(T)11	11	7	17
TRINITY_DN9691_c0_g1_i1	p3	(GAA)5	15	1829	1843
TRINITY_DN9688_c0_g1_i1	p2	(GA)6	12	462	473
TRINITY_DN9687_c0_g2_i5	p1	(T)10	10	1532	1541
TRINITY_DN9687_c0_g2_i5	p2	(GA)7	14	2286	2299
TRINITY_DN9687_c0_g2_i3	p2	(GA)7	14	1628	1641
TRINITY_DN9687_c0_g2_i2	p1	(T)10	10	965	974
TRINITY_DN9687_c0_g2_i2	p2	(GA)7	14	1719	1732
TRINITY_DN9687_c0_g2_i1	p2	(GA)7	14	2195	2208
TRINITY_DN9684_c0_g2_i4	p2	(AT)9	18	39	56
TRINITY_DN9684_c0_g2_i2	p1	(A)17	17	1	17
TRINITY_DN9684_c0_g2_i1	p2	(AT)9	18	39	56
TRINITY_DN9679_c0_g1_i5	p2	(CT)7	14	37	50
TRINITY_DN9679_c0_g1_i4	p2	(CT)7	14	37	50
TRINITY_DN9675_c1_g1_i1	p1	(T)10	10	23	32
TRINITY_DN9675_c1_g1_i1	p3	(ATA)7	21	180	200
TRINITY_DN9675_c0_g1_i4	p3	(ATT)11	33	1276	1308
TRINITY_DN9675_c0_g1_i2	p3	(ATT)11	33	676	708
TRINITY_DN9675_c0_g1_i1	p3	(ATT)11	33	1123	1155
TRINITY_DN9674_c0_g2_i1	p2	(GA)8	16	628	643
TRINITY_DN9674_c0_g1_i3	p2	(GA)8	16	2468	2483
TRINITY_DN9674_c0_g1_i2	p2	(GA)8	16	1628	1643
TRINITY_DN966_c0_g1_i1	p2	(TC)6	12	293	304
TRINITY_DN9669_c0_g2_i1	p1	(T)10	10	389	398
TRINITY_DN9669_c0_g1_i2	p1	(T)10	10	650	659
TRINITY_DN9669_c0_g1_i1	p1	(T)10	10	923	932
TRINITY_DN9667_c0_g1_i8	p2	(AC)7	14	227	240
TRINITY_DN9667_c0_g1_i6	p2	(AC)7	14	227	240
TRINITY_DN9667_c0_g1_i4	p2	(AC)7	14	227	240
TRINITY_DN9666_c0_g2_i2	p1	(A)21	21	1	21
TRINITY_DN9666_c0_g2_i2	p3	(ATA)5	15	807	821
TRINITY_DN9666_c0_g2_i1	p1	(A)21	21	1	21
TRINITY_DN9665_c0_g1_i9	p1	(T)10	10	1515	1524
TRINITY_DN9665_c0_g1_i9	p3	(ACA)5	15	1666	1680
TRINITY_DN9665_c0_g1_i9	p2	(AT)8	16	1809	1824
TRINITY_DN9665_c0_g1_i9	p1	(A)13	13	2643	2655
TRINITY_DN9665_c0_g1_i8	p1	(T)10	10	1258	1267
TRINITY_DN9665_c0_g1_i8	p3	(ACA)5	15	1409	1423
TRINITY_DN9665_c0_g1_i8	p2	(AT)8	16	1552	1567
TRINITY_DN9665_c0_g1_i8	p1	(A)13	13	2386	2398
TRINITY_DN9665_c0_g1_i7	p1	(T)10	10	1088	1097
TRINITY_DN9665_c0_g1_i7	p3	(ACA)5	15	1239	1253
TRINITY_DN9665_c0_g1_i7	p2	(AT)8	16	1382	1397
TRINITY_DN9665_c0_g1_i7	p1	(A)13	13	2216	2228
TRINITY_DN9665_c0_g1_i6	p3	(ACA)5	15	1494	1508
TRINITY_DN9665_c0_g1_i6	p2	(AT)8	16	1637	1652
TRINITY_DN9665_c0_g1_i6	p1	(A)13	13	2471	2483
TRINITY_DN9665_c0_g1_i5	p1	(T)10	10	1600	1609
TRINITY_DN9665_c0_g1_i5	p3	(ACA)5	15	1751	1765
TRINITY_DN9665_c0_g1_i5	p2	(AT)8	16	1894	1909
TRINITY_DN9665_c0_g1_i5	p1	(A)13	13	2728	2740
TRINITY_DN9665_c0_g1_i4	p3	(ACA)5	15	1237	1251
TRINITY_DN9665_c0_g1_i4	p2	(AT)8	16	1380	1395
TRINITY_DN9665_c0_g1_i4	p1	(A)13	13	2214	2226
TRINITY_DN9665_c0_g1_i3	p3	(ACA)5	15	1152	1166
TRINITY_DN9665_c0_g1_i3	p2	(AT)8	16	1295	1310
TRINITY_DN9665_c0_g1_i3	p1	(A)13	13	2129	2141
TRINITY_DN9665_c0_g1_i2	p3	(ACA)5	15	1664	1678
TRINITY_DN9665_c0_g1_i2	p2	(AT)8	16	1807	1822
TRINITY_DN9665_c0_g1_i2	p1	(A)13	13	2641	2653
TRINITY_DN9665_c0_g1_i15	p1	(T)10	10	1173	1182
TRINITY_DN9665_c0_g1_i15	p3	(ACA)5	15	1324	1338
TRINITY_DN9665_c0_g1_i15	p2	(AT)8	16	1467	1482
TRINITY_DN9665_c0_g1_i15	p1	(A)13	13	2301	2313
TRINITY_DN9665_c0_g1_i10	p3	(ACA)5	15	1579	1593
TRINITY_DN9665_c0_g1_i10	p2	(AT)8	16	1722	1737
TRINITY_DN9665_c0_g1_i10	p1	(A)13	13	2556	2568
TRINITY_DN9665_c0_g1_i1	p1	(T)10	10	1430	1439
TRINITY_DN9665_c0_g1_i1	p3	(ACA)5	15	1581	1595
TRINITY_DN9665_c0_g1_i1	p2	(AT)8	16	1724	1739
TRINITY_DN9665_c0_g1_i1	p1	(A)13	13	2558	2570
TRINITY_DN9664_c0_g2_i4	p1	(T)12	12	901	912
TRINITY_DN9664_c0_g2_i3	p1	(T)12	12	1008	1019
TRINITY_DN9663_c0_g1_i3	p1	(A)10	10	1674	1683
TRINITY_DN9660_c0_g1_i8	p1	(A)10	10	329	338
TRINITY_DN9660_c0_g1_i7	p1	(A)10	10	329	338
TRINITY_DN9660_c0_g1_i2	p1	(A)10	10	453	462
TRINITY_DN9660_c0_g1_i1	p1	(A)10	10	453	462
TRINITY_DN965_c0_g2_i1	p3	(TTC)5	15	320	334
TRINITY_DN9656_c0_g1_i2	p3	(CTT)5	15	43	57
TRINITY_DN9656_c0_g1_i1	p3	(CTT)5	15	43	57
TRINITY_DN9653_c0_g1_i4	p3	(TTC)8	24	42	65
TRINITY_DN9653_c0_g1_i1	p3	(TTC)8	24	42	65
TRINITY_DN9651_c0_g3_i1	p1	(A)14	14	1	14
TRINITY_DN9651_c0_g2_i2	p1	(A)14	14	1	14
TRINITY_DN9651_c0_g2_i1	p1	(A)14	14	1	14
TRINITY_DN9649_c0_g2_i1	p1	(A)10	10	1	10
TRINITY_DN9644_c0_g1_i4	p1	(A)10	10	113	122
TRINITY_DN9644_c0_g1_i3	p1	(A)10	10	113	122
TRINITY_DN9644_c0_g1_i2	p1	(A)10	10	113	122
TRINITY_DN9644_c0_g1_i1	p1	(A)10	10	113	122
TRINITY_DN9642_c0_g1_i6	p1	(T)10	10	360	369
TRINITY_DN9642_c0_g1_i3	p1	(T)10	10	360	369
TRINITY_DN9640_c1_g1_i1	p1	(T)11	11	158	168
TRINITY_DN9640_c0_g1_i5	p2	(TC)10	20	41	60
TRINITY_DN9640_c0_g1_i4	p2	(TC)10	20	41	60
TRINITY_DN9640_c0_g1_i3	p2	(TC)10	20	41	60
TRINITY_DN9640_c0_g1_i2	p2	(TC)10	20	41	60
TRINITY_DN9640_c0_g1_i1	p2	(TC)10	20	41	60
TRINITY_DN9639_c0_g1_i1	p2	(TG)6	12	937	948
TRINITY_DN9636_c0_g1_i2	p2	(GA)6	12	2100	2111
TRINITY_DN9636_c0_g1_i1	p2	(GA)6	12	2245	2256
TRINITY_DN9635_c0_g2_i1	p1	(T)10	10	689	698
TRINITY_DN9635_c0_g1_i1	p1	(T)10	10	2267	2276
TRINITY_DN9634_c0_g1_i1	p2	(CT)6	12	489	500
TRINITY_DN9632_c0_g1_i1	p1	(T)11	11	1255	1265
TRINITY_DN9630_c0_g1_i2	p1	(A)10	10	306	315
TRINITY_DN9629_c0_g1_i4	p1	(T)10	10	307	316
TRINITY_DN9629_c0_g1_i1	p1	(T)10	10	307	316
TRINITY_DN9627_c0_g1_i1	p1	(A)11	11	411	421
TRINITY_DN9623_c0_g1_i8	p1	(A)21	21	1	21
TRINITY_DN9623_c0_g1_i7	p1	(A)21	21	1	21
TRINITY_DN9623_c0_g1_i3	p1	(A)21	21	1	21
TRINITY_DN9620_c0_g1_i9	p4	(ATGA)5	20	1666	1685
TRINITY_DN9620_c0_g1_i8	p4	(ATGA)5	20	2381	2400
TRINITY_DN9620_c0_g1_i4	p4	(ATGA)5	20	2139	2158
TRINITY_DN9620_c0_g1_i2	p4	(ATGA)5	20	2298	2317
TRINITY_DN9620_c0_g1_i14	p4	(ATGA)5	20	1583	1602
TRINITY_DN9620_c0_g1_i13	p4	(ATGA)5	20	2222	2241
TRINITY_DN9620_c0_g1_i11	p4	(ATGA)5	20	1825	1844
TRINITY_DN9606_c0_g1_i8	p1	(T)11	11	1752	1762
TRINITY_DN9606_c0_g1_i7	p1	(T)11	11	1167	1177
TRINITY_DN9606_c0_g1_i6	p1	(T)11	11	1962	1972
TRINITY_DN9606_c0_g1_i3	p1	(T)11	11	2067	2077
TRINITY_DN9606_c0_g1_i1	p1	(T)11	11	1857	1867
TRINITY_DN9604_c1_g1_i2	p3	(CAA)6	18	171	188
TRINITY_DN9602_c0_g1_i8	p2	(CT)8	16	109	124
TRINITY_DN9602_c0_g1_i7	p2	(CT)8	16	109	124
TRINITY_DN9602_c0_g1_i6	p1	(T)15	15	2	16
TRINITY_DN9602_c0_g1_i5	p2	(CT)8	16	109	124
TRINITY_DN9602_c0_g1_i4	p2	(CT)8	16	109	124
TRINITY_DN9602_c0_g1_i4	c	(AC)8aaaaagccctaatcaccctagctactactctaccctctatagtacaccac(T)17	83	1413	1495
TRINITY_DN9602_c0_g1_i3	p2	(CT)8	16	109	124
TRINITY_DN9602_c0_g1_i3	c	(AC)8aaaaagccctaatcaccctagctactactctaccctctatagtacaccac(T)17	83	1320	1402
TRINITY_DN9602_c0_g1_i2	p2	(CT)8	16	109	124
TRINITY_DN9602_c0_g1_i1	p1	(T)15	15	2	16
TRINITY_DN95_c0_g2_i1	p1	(A)10	10	930	939
TRINITY_DN95_c0_g1_i1	p1	(A)10	10	1077	1086
TRINITY_DN959_c0_g1_i1	p1	(T)10	10	358	367
TRINITY_DN9598_c2_g1_i3	p1	(A)11	11	845	855
TRINITY_DN9598_c2_g1_i1	p1	(A)11	11	1179	1189
TRINITY_DN9593_c0_g1_i1	p1	(A)10	10	68	77
TRINITY_DN9589_c0_g1_i3	p2	(CA)8	16	18	33
TRINITY_DN9589_c0_g1_i3	p1	(T)11	11	1986	1996
TRINITY_DN9589_c0_g1_i3	c	(A)17tggaaaaagaaatgtgcatttaattggctctgctagaccagg(A)12	71	2246	2316
TRINITY_DN9589_c0_g1_i2	p1	(T)11	11	704	714
TRINITY_DN9589_c0_g1_i2	c	(A)17tggaaaaagaaatgtgcatttaattggctctgctagaccagg(A)12	71	964	1034
TRINITY_DN9589_c0_g1_i1	p2	(CA)8	16	18	33
TRINITY_DN9589_c0_g1_i1	p1	(T)11	11	2260	2270
TRINITY_DN9589_c0_g1_i1	c	(A)17tggaaaaagaaatgtgcatttaattggctctgctagaccagg(A)12	71	2520	2590
TRINITY_DN9588_c0_g1_i2	p1	(A)10	10	50	59
TRINITY_DN9588_c0_g1_i2	p1	(A)11	11	387	397
TRINITY_DN9585_c0_g1_i2	p1	(T)10	10	981	990
TRINITY_DN9585_c0_g1_i1	p1	(T)10	10	970	979
TRINITY_DN9582_c0_g1_i3	p1	(A)15	15	4	18
TRINITY_DN9579_c3_g1_i1	c	(ATG)5agggaggtgcataatggtggagaggtggtggtcgtcgaggatgatggtggaagtaagct(GAG)5	89	106	194
TRINITY_DN9579_c1_g2_i1	p2	(AG)12	24	19	42
TRINITY_DN9567_c1_g1_i1	p3	(AGA)8	24	425	448
TRINITY_DN9554_c1_g1_i1	p3	(ATT)6	18	1	18
TRINITY_DN9552_c0_g1_i2	p1	(A)10	10	377	386
TRINITY_DN9552_c0_g1_i1	p1	(A)10	10	377	386
TRINITY_DN9551_c0_g2_i1	p1	(T)11	11	281	291
TRINITY_DN9551_c0_g1_i2	p1	(T)11	11	281	291
TRINITY_DN9546_c0_g1_i2	p3	(GGA)5	15	147	161
TRINITY_DN9542_c0_g2_i1	p1	(T)15	15	1	15
TRINITY_DN9537_c0_g1_i1	p1	(A)17	17	1	17
TRINITY_DN9535_c0_g2_i1	p1	(A)11	11	366	376
TRINITY_DN9535_c0_g1_i2	p1	(A)11	11	366	376
TRINITY_DN9535_c0_g1_i1	p1	(A)11	11	366	376
TRINITY_DN9535_c0_g1_i1	p3	(TTC)5	15	2697	2711
TRINITY_DN9533_c0_g1_i2	p1	(A)12	12	3865	3876
TRINITY_DN9533_c0_g1_i1	p1	(A)12	12	3834	3845
TRINITY_DN9531_c0_g2_i1	p2	(AG)6	12	64	75
TRINITY_DN952_c0_g1_i1	p1	(A)12	12	63	74
TRINITY_DN9529_c0_g1_i2	p1	(A)15	15	4	18
TRINITY_DN9529_c0_g1_i1	p1	(A)15	15	4	18
TRINITY_DN9528_c0_g2_i1	p3	(TTC)6	18	111	128
TRINITY_DN9528_c0_g2_i1	p1	(T)11	11	371	381
TRINITY_DN9528_c0_g2_i1	p1	(A)10	10	1057	1066
TRINITY_DN9527_c0_g2_i1	p1	(T)10	10	540	549
TRINITY_DN9526_c0_g1_i1	p2	(TC)9	18	137	154
TRINITY_DN9524_c1_g1_i1	p1	(A)18	18	412	429
TRINITY_DN9524_c0_g1_i3	p2	(AC)6	12	70	81
TRINITY_DN9524_c0_g1_i2	p2	(AC)6	12	70	81
TRINITY_DN9520_c0_g2_i3	p1	(A)11	11	2	12
TRINITY_DN9520_c0_g2_i2	p1	(A)11	11	2	12
TRINITY_DN9520_c0_g1_i1	p1	(A)11	11	2	12
TRINITY_DN9519_c3_g1_i1	p2	(TA)9	18	368	385
TRINITY_DN9519_c2_g3_i1	p1	(T)12	12	154	165
TRINITY_DN9519_c2_g1_i2	p3	(ATC)5	15	86	100
TRINITY_DN9519_c2_g1_i1	p3	(ATC)5	15	86	100
TRINITY_DN9519_c0_g2_i1	p3	(AAT)6	18	233	250
TRINITY_DN9517_c1_g2_i1	p1	(A)10	10	7	16
TRINITY_DN9516_c0_g2_i1	p3	(CTT)6	18	202	219
TRINITY_DN9516_c0_g2_i1	p2	(TA)6	12	321	332
TRINITY_DN9516_c0_g1_i2	p1	(A)12	12	4240	4251
TRINITY_DN9516_c0_g1_i1	p1	(A)12	12	4328	4339
TRINITY_DN9514_c0_g1_i2	p3	(TTC)5	15	1196	1210
TRINITY_DN9514_c0_g1_i1	p3	(TTC)5	15	1151	1165
TRINITY_DN9506_c0_g2_i2	p3	(AGA)8	24	1819	1842
TRINITY_DN9506_c0_g2_i1	p3	(AGA)8	24	1370	1393
TRINITY_DN9505_c0_g2_i1	p1	(T)10	10	1190	1199
TRINITY_DN9504_c0_g3_i1	p1	(A)18	18	1	18
TRINITY_DN9504_c0_g3_i1	p1	(T)11	11	129	139
TRINITY_DN9502_c0_g2_i2	p1	(T)13	13	395	407
TRINITY_DN9502_c0_g2_i1	p1	(T)13	13	395	407
TRINITY_DN9500_c0_g2_i1	p1	(T)11	11	228	238
TRINITY_DN9499_c0_g3_i2	p3	(AGA)5	15	575	589
TRINITY_DN9499_c0_g3_i1	p3	(AGA)5	15	652	666
TRINITY_DN9495_c0_g2_i4	p1	(T)10	10	26	35
TRINITY_DN9495_c0_g2_i3	p1	(T)10	10	26	35
TRINITY_DN9493_c0_g1_i1	p3	(GTG)6	18	2042	2059
TRINITY_DN9493_c0_g1_i1	p3	(GAA)6	18	2492	2509
TRINITY_DN9490_c0_g1_i8	p2	(TG)6	12	882	893
TRINITY_DN9490_c0_g1_i7	p2	(TG)6	12	882	893
TRINITY_DN9490_c0_g1_i3	p2	(TG)6	12	882	893
TRINITY_DN9490_c0_g1_i1	p2	(TG)6	12	882	893
TRINITY_DN9486_c0_g1_i9	p3	(AAG)5	15	32	46
TRINITY_DN9486_c0_g1_i5	p3	(AAG)5	15	32	46
TRINITY_DN9486_c0_g1_i3	p3	(AAG)5	15	32	46
TRINITY_DN9486_c0_g1_i1	p3	(AAG)5	15	32	46
TRINITY_DN9484_c0_g1_i1	p2	(AT)8	16	398	413
TRINITY_DN9483_c0_g1_i5	p3	(TTC)6	18	246	263
TRINITY_DN9483_c0_g1_i3	p3	(TTC)6	18	246	263
TRINITY_DN9483_c0_g1_i2	p3	(TTC)6	18	246	263
TRINITY_DN9483_c0_g1_i1	p3	(TTC)6	18	246	263
TRINITY_DN9482_c0_g1_i1	p2	(GT)7	14	4776	4789
TRINITY_DN9481_c0_g1_i9	p1	(A)17	17	1722	1738
TRINITY_DN9481_c0_g1_i8	p1	(A)17	17	1662	1678
TRINITY_DN9481_c0_g1_i7	p1	(A)17	17	1745	1761
TRINITY_DN9481_c0_g1_i6	p1	(A)17	17	1576	1592
TRINITY_DN9481_c0_g1_i5	p1	(A)17	17	1766	1782
TRINITY_DN9481_c0_g1_i4	p1	(A)17	17	1597	1613
TRINITY_DN9481_c0_g1_i3	p1	(A)17	17	1680	1696
TRINITY_DN9481_c0_g1_i2	p1	(A)17	17	1683	1699
TRINITY_DN9481_c0_g1_i16	p1	(A)17	17	1701	1717
TRINITY_DN9481_c0_g1_i15	p1	(A)17	17	1784	1800
TRINITY_DN9481_c0_g1_i14	p1	(A)17	17	1870	1886
TRINITY_DN9481_c0_g1_i13	p1	(A)17	17	1805	1821
TRINITY_DN9481_c0_g1_i12	p1	(A)17	17	1808	1824
TRINITY_DN9481_c0_g1_i11	p1	(A)17	17	1891	1907
TRINITY_DN9481_c0_g1_i10	p1	(A)17	17	1787	1803
TRINITY_DN9481_c0_g1_i1	p1	(A)17	17	1659	1675
TRINITY_DN9478_c0_g1_i1	p1	(T)11	11	274	284
TRINITY_DN9477_c0_g1_i2	p1	(T)10	10	204	213
TRINITY_DN9477_c0_g1_i2	p1	(T)11	11	1275	1285
TRINITY_DN9477_c0_g1_i1	p1	(T)10	10	204	213
TRINITY_DN9476_c0_g2_i5	p2	(GA)6	12	544	555
TRINITY_DN9476_c0_g2_i4	p3	(TAA)5	15	34	48
TRINITY_DN9476_c0_g2_i3	p3	(TAA)5	15	34	48
TRINITY_DN9476_c0_g2_i1	p3	(TAA)5	15	34	48
TRINITY_DN9476_c0_g2_i1	p2	(GA)6	12	711	722
TRINITY_DN9476_c0_g1_i1	p3	(TAA)5	15	34	48
TRINITY_DN9472_c0_g1_i3	p3	(TCT)5	15	41	55
TRINITY_DN9472_c0_g1_i1	p3	(TCT)5	15	41	55
TRINITY_DN9468_c0_g2_i1	p2	(GA)7	14	1120	1133
TRINITY_DN9468_c0_g1_i4	p2	(GA)7	14	2030	2043
TRINITY_DN9467_c0_g1_i6	p1	(T)10	10	893	902
TRINITY_DN9467_c0_g1_i4	p1	(T)10	10	542	551
TRINITY_DN9467_c0_g1_i3	p1	(T)10	10	542	551
TRINITY_DN9466_c0_g1_i9	p1	(T)12	12	2460	2471
TRINITY_DN9466_c0_g1_i7	p1	(T)12	12	2066	2077
TRINITY_DN9466_c0_g1_i6	p1	(T)12	12	2149	2160
TRINITY_DN9466_c0_g1_i11	p1	(T)12	12	2543	2554
TRINITY_DN9464_c0_g2_i2	p2	(GA)6	12	783	794
TRINITY_DN9464_c0_g2_i1	p2	(GA)6	12	866	877
TRINITY_DN9460_c2_g1_i1	p3	(TCT)6	18	182	199
TRINITY_DN9460_c0_g1_i2	p1	(A)10	10	119	128
TRINITY_DN9460_c0_g1_i2	p3	(TTA)7	21	465	485
TRINITY_DN9460_c0_g1_i2	p3	(TAT)5	15	847	861
TRINITY_DN9460_c0_g1_i1	p1	(A)10	10	119	128
TRINITY_DN9460_c0_g1_i1	p3	(TTA)7	21	465	485
TRINITY_DN9460_c0_g1_i1	p3	(TTA)5	15	945	959
TRINITY_DN9460_c0_g1_i1	p3	(GAA)7	21	1214	1234
TRINITY_DN9457_c0_g2_i2	p1	(C)10	10	4	13
TRINITY_DN9456_c0_g1_i1	p1	(T)12	12	529	540
TRINITY_DN9449_c0_g1_i3	p1	(A)10	10	48	57
TRINITY_DN9448_c0_g2_i2	p1	(T)11	11	2418	2428
TRINITY_DN9448_c0_g2_i1	p1	(T)11	11	2332	2342
TRINITY_DN9447_c0_g2_i5	p1	(T)12	12	1699	1710
TRINITY_DN9447_c0_g2_i4	p1	(T)12	12	1789	1800
TRINITY_DN9447_c0_g2_i3	p1	(T)12	12	1470	1481
TRINITY_DN9447_c0_g2_i2	p1	(T)12	12	1380	1391
TRINITY_DN9444_c0_g1_i4	p2	(TA)7	14	442	455
TRINITY_DN9444_c0_g1_i3	p2	(TA)7	14	442	455
TRINITY_DN9444_c0_g1_i3	p3	(GAA)9	27	1422	1448
TRINITY_DN9444_c0_g1_i2	p2	(TA)7	14	442	455
TRINITY_DN9444_c0_g1_i1	p3	(GAA)9	27	447	473
TRINITY_DN9442_c0_g2_i1	p1	(A)10	10	32	41
TRINITY_DN9438_c0_g1_i1	p1	(T)13	13	33	45
TRINITY_DN9436_c0_g1_i4	p1	(T)10	10	1056	1065
TRINITY_DN9435_c0_g2_i1	p3	(TTC)5	15	139	153
TRINITY_DN9435_c0_g1_i2	p3	(TTC)5	15	139	153
TRINITY_DN9429_c0_g2_i3	p3	(TTC)5	15	224	238
TRINITY_DN9428_c0_g1_i1	p1	(A)11	11	1	11
TRINITY_DN9426_c0_g3_i1	p1	(T)11	11	24	34
TRINITY_DN9424_c2_g1_i1	p1	(T)10	10	770	779
TRINITY_DN9421_c0_g2_i1	p1	(T)12	12	435	446
TRINITY_DN9421_c0_g1_i1	p1	(T)12	12	913	924
TRINITY_DN9415_c0_g1_i1	p1	(T)10	10	267	276
TRINITY_DN9410_c0_g5_i3	p1	(T)10	10	1778	1787
TRINITY_DN9410_c0_g5_i2	p1	(T)10	10	1633	1642
TRINITY_DN9398_c0_g2_i3	c	(TC)6(CT)6	24	127	150
TRINITY_DN9393_c0_g1_i4	p2	(GA)6	12	1	12
TRINITY_DN9393_c0_g1_i3	p2	(GA)6	12	1	12
TRINITY_DN9393_c0_g1_i2	p2	(GA)6	12	1	12
TRINITY_DN9393_c0_g1_i1	p2	(GA)6	12	1	12
TRINITY_DN9391_c0_g1_i2	p1	(T)12	12	2197	2208
TRINITY_DN9391_c0_g1_i1	p1	(T)12	12	2225	2236
TRINITY_DN9387_c1_g1_i1	p1	(A)10	10	156	165
TRINITY_DN9386_c0_g1_i2	p1	(A)11	11	108	118
TRINITY_DN9385_c0_g2_i1	p1	(T)10	10	776	785
TRINITY_DN9374_c1_g1_i1	p1	(A)15	15	1	15
TRINITY_DN9373_c0_g1_i6	p1	(A)10	10	377	386
TRINITY_DN9373_c0_g1_i4	p1	(A)10	10	377	386
TRINITY_DN9373_c0_g1_i2	p1	(A)10	10	377	386
TRINITY_DN9373_c0_g1_i1	p1	(A)10	10	377	386
TRINITY_DN9367_c0_g1_i1	p3	(CCT)5	15	1419	1433
TRINITY_DN9363_c0_g2_i1	p2	(GT)6	12	454	465
TRINITY_DN9363_c0_g1_i1	p2	(GT)6	12	1469	1480
TRINITY_DN9361_c0_g1_i1	p3	(TTA)6	18	300	317
TRINITY_DN9359_c1_g2_i1	p2	(TC)9	18	381	398
TRINITY_DN9359_c1_g1_i1	p2	(TC)9	18	1223	1240
TRINITY_DN9359_c0_g2_i1	p1	(A)17	17	1	17
TRINITY_DN9359_c0_g2_i1	p4	(TAAC)5	20	1052	1071
TRINITY_DN9359_c0_g2_i1	p2	(AG)12	24	1197	1220
TRINITY_DN9359_c0_g1_i1	p1	(A)17	17	1	17
TRINITY_DN9359_c0_g1_i1	p1	(A)10	10	891	900
TRINITY_DN9359_c0_g1_i1	p4	(TAAC)5	20	1481	1500
TRINITY_DN9359_c0_g1_i1	p2	(AG)12	24	1626	1649
TRINITY_DN9356_c0_g1_i2	p3	(CTT)5	15	1762	1776
TRINITY_DN9356_c0_g1_i1	p3	(CTT)5	15	1471	1485
TRINITY_DN9354_c0_g1_i3	p2	(GA)7	14	1	14
TRINITY_DN9354_c0_g1_i1	p2	(GA)7	14	1	14
TRINITY_DN9348_c0_g2_i1	p2	(AG)6	12	869	880
TRINITY_DN9345_c0_g1_i2	p1	(A)10	10	673	682
TRINITY_DN9343_c0_g1_i3	p1	(T)10	10	801	810
TRINITY_DN9343_c0_g1_i3	p1	(T)10	10	1502	1511
TRINITY_DN9343_c0_g1_i2	p1	(T)10	10	801	810
TRINITY_DN9343_c0_g1_i2	p1	(T)10	10	1502	1511
TRINITY_DN933_c1_g1_i1	p2	(AT)7	14	597	610
TRINITY_DN9339_c0_g1_i4	p1	(A)10	10	1513	1522
TRINITY_DN9339_c0_g1_i3	p1	(A)10	10	1557	1566
TRINITY_DN9334_c0_g2_i2	p1	(T)12	12	800	811
TRINITY_DN9334_c0_g2_i2	p3	(TTC)5	15	2039	2053
TRINITY_DN9334_c0_g1_i1	p3	(TTC)5	15	499	513
TRINITY_DN9333_c0_g2_i1	p1	(A)22	22	1181	1202
TRINITY_DN9333_c0_g1_i1	p1	(A)22	22	556	577
TRINITY_DN9328_c0_g2_i1	p3	(TCT)5	15	142	156
TRINITY_DN9325_c0_g1_i2	p1	(T)11	11	1252	1262
TRINITY_DN9322_c0_g2_i1	p1	(T)11	11	94	104
TRINITY_DN9321_c0_g3_i1	p2	(TC)10	20	47	66
TRINITY_DN9321_c0_g3_i1	p1	(A)12	12	499	510
TRINITY_DN9321_c0_g2_i2	p2	(TC)10	20	47	66
TRINITY_DN9321_c0_g2_i2	p1	(A)12	12	499	510
TRINITY_DN9318_c0_g1_i2	p2	(GA)8	16	2579	2594
TRINITY_DN9318_c0_g1_i1	p2	(GA)8	16	2681	2696
TRINITY_DN9309_c0_g1_i3	p1	(T)13	13	949	961
TRINITY_DN9309_c0_g1_i2	p1	(T)13	13	1035	1047
TRINITY_DN9306_c0_g3_i1	p1	(T)12	12	405	416
TRINITY_DN9304_c0_g2_i1	p3	(AGA)5	15	286	300
TRINITY_DN9304_c0_g1_i1	p1	(A)13	13	10	22
TRINITY_DN9304_c0_g1_i1	p3	(AGA)5	15	1205	1219
TRINITY_DN9303_c0_g3_i1	p3	(GGT)5	15	265	279
TRINITY_DN9303_c0_g1_i2	p3	(GGT)5	15	424	438
TRINITY_DN9303_c0_g1_i1	p3	(GGT)5	15	1475	1489
TRINITY_DN929_c0_g1_i1	p2	(GA)9	18	685	702
TRINITY_DN9285_c0_g2_i1	p2	(CT)6	12	2526	2537
TRINITY_DN9285_c0_g1_i1	p2	(CT)6	12	939	950
TRINITY_DN9284_c0_g3_i4	p1	(A)11	11	149	159
TRINITY_DN9284_c0_g3_i3	p1	(A)11	11	149	159
TRINITY_DN9284_c0_g3_i1	p1	(A)11	11	149	159
TRINITY_DN9284_c0_g1_i1	p1	(A)11	11	149	159
TRINITY_DN9283_c0_g1_i7	p1	(T)10	10	207	216
TRINITY_DN9283_c0_g1_i5	p1	(T)10	10	207	216
TRINITY_DN9283_c0_g1_i4	p1	(T)10	10	207	216
TRINITY_DN9283_c0_g1_i1	p1	(T)10	10	207	216
TRINITY_DN9281_c0_g1_i1	p3	(AAC)5	15	44	58
TRINITY_DN9281_c0_g1_i1	p3	(AGA)5	15	2260	2274
TRINITY_DN9271_c0_g1_i1	p1	(A)19	19	1	19
TRINITY_DN9270_c0_g1_i2	p6	(ACAAAA)5	30	156	185
TRINITY_DN9270_c0_g1_i1	p6	(ACAAAA)5	30	156	185
TRINITY_DN9270_c0_g1_i1	p1	(T)14	14	1456	1469
TRINITY_DN9269_c0_g1_i6	p1	(T)12	12	1518	1529
TRINITY_DN9269_c0_g1_i5	p1	(T)12	12	1525	1536
TRINITY_DN9269_c0_g1_i4	p1	(T)12	12	1606	1617
TRINITY_DN9269_c0_g1_i3	p1	(T)12	12	1720	1731
TRINITY_DN9269_c0_g1_i2	p1	(T)12	12	1437	1448
TRINITY_DN9269_c0_g1_i1	p1	(T)12	12	1808	1819
TRINITY_DN9266_c0_g1_i4	p2	(GA)6	12	1013	1024
TRINITY_DN9266_c0_g1_i3	p2	(GA)6	12	909	920
TRINITY_DN9266_c0_g1_i2	p2	(GA)6	12	1425	1436
TRINITY_DN9266_c0_g1_i1	p2	(GA)6	12	1321	1332
TRINITY_DN9261_c0_g2_i2	p3	(CGG)6	18	897	914
TRINITY_DN925_c0_g1_i1	p3	(GAA)6	18	1311	1328
TRINITY_DN9254_c0_g1_i2	p1	(A)10	10	256	265
TRINITY_DN9246_c0_g1_i2	p3	(TAA)6	18	172	189
TRINITY_DN9246_c0_g1_i1	p3	(TAA)6	18	172	189
TRINITY_DN923_c0_g2_i1	p1	(A)13	13	7	19
TRINITY_DN9238_c0_g1_i3	p1	(A)10	10	31	40
TRINITY_DN9238_c0_g1_i2	p1	(A)10	10	31	40
TRINITY_DN9235_c0_g2_i1	p1	(A)10	10	594	603
TRINITY_DN9232_c0_g2_i4	p1	(A)11	11	2661	2671
TRINITY_DN9232_c0_g2_i3	p1	(A)10	10	2	11
TRINITY_DN9232_c0_g2_i3	p1	(A)11	11	799	809
TRINITY_DN9232_c0_g2_i2	p1	(A)11	11	2583	2593
TRINITY_DN9232_c0_g2_i1	p1	(A)11	11	2880	2890
TRINITY_DN9232_c0_g1_i1	p1	(A)11	11	363	373
TRINITY_DN9226_c0_g2_i2	p2	(AT)8	16	326	341
TRINITY_DN9226_c0_g1_i1	p2	(AT)8	16	326	341
TRINITY_DN9225_c0_g1_i2	p2	(CT)6	12	111	122
TRINITY_DN9225_c0_g1_i2	p1	(T)10	10	505	514
TRINITY_DN9225_c0_g1_i1	p2	(CT)6	12	111	122
TRINITY_DN9225_c0_g1_i1	p1	(T)10	10	505	514
TRINITY_DN9220_c1_g1_i1	p2	(AG)7	14	1007	1020
TRINITY_DN9220_c0_g2_i1	p2	(TC)10	20	224	243
TRINITY_DN921_c0_g2_i1	p1	(A)14	14	77	90
TRINITY_DN921_c0_g1_i1	p1	(A)14	14	77	90
TRINITY_DN921_c0_g1_i1	p1	(A)12	12	2494	2505
TRINITY_DN9218_c0_g1_i2	p1	(A)10	10	140	149
TRINITY_DN9210_c0_g1_i2	p1	(A)10	10	79	88
TRINITY_DN9206_c0_g2_i1	p1	(T)10	10	270	279
TRINITY_DN9206_c0_g2_i1	p3	(CTT)6	18	509	526
TRINITY_DN9206_c0_g1_i1	p1	(T)10	10	270	279
TRINITY_DN9206_c0_g1_i1	p3	(CTT)6	18	509	526
TRINITY_DN9201_c0_g1_i1	p1	(A)10	10	357	366
TRINITY_DN9200_c0_g1_i8	p2	(CT)8	16	2057	2072
TRINITY_DN9200_c0_g1_i7	p2	(CT)8	16	1951	1966
TRINITY_DN9200_c0_g1_i6	p1	(T)11	11	2195	2205
TRINITY_DN9200_c0_g1_i5	p2	(CT)8	16	1104	1119
TRINITY_DN9200_c0_g1_i4	p1	(T)11	11	2089	2099
TRINITY_DN9200_c0_g1_i3	p2	(CT)8	16	1858	1873
TRINITY_DN9200_c0_g1_i2	p2	(CT)8	16	1964	1979
TRINITY_DN9200_c0_g1_i1	p2	(CT)8	16	1197	1212
TRINITY_DN91_c0_g1_i1	p1	(A)11	11	15	25
TRINITY_DN919_c0_g2_i1	p1	(A)10	10	311	320
TRINITY_DN9199_c0_g3_i1	p3	(AGA)5	15	551	565
TRINITY_DN9196_c0_g2_i1	p2	(TA)6	12	389	400
TRINITY_DN9196_c0_g1_i2	p2	(TA)6	12	711	722
TRINITY_DN9193_c0_g2_i4	p2	(TA)7	14	486	499
TRINITY_DN9190_c0_g2_i8	p3	(ATA)7	21	2169	2189
TRINITY_DN9190_c0_g2_i7	p3	(ATA)7	21	1895	1915
TRINITY_DN9190_c0_g2_i4	p3	(ATA)7	21	2072	2092
TRINITY_DN9190_c0_g2_i2	p3	(ATA)7	21	1798	1818
TRINITY_DN9190_c0_g1_i1	p1	(A)24	24	1	24
TRINITY_DN9190_c0_g1_i1	p3	(TAT)6	18	231	248
TRINITY_DN9190_c0_g1_i1	p3	(ATA)7	21	679	699
TRINITY_DN9189_c0_g3_i1	p2	(CT)6	12	1	12
TRINITY_DN9189_c0_g2_i1	p2	(CT)6	12	1	12
TRINITY_DN9187_c0_g1_i1	p1	(T)10	10	201	210
TRINITY_DN9183_c0_g1_i6	p1	(T)11	11	99	109
TRINITY_DN9183_c0_g1_i5	p1	(T)11	11	99	109
TRINITY_DN9183_c0_g1_i4	p1	(T)11	11	99	109
TRINITY_DN9183_c0_g1_i3	p1	(T)11	11	99	109
TRINITY_DN9183_c0_g1_i2	p1	(T)11	11	99	109
TRINITY_DN9182_c0_g2_i2	p2	(AG)6	12	273	284
TRINITY_DN9181_c0_g1_i2	p1	(A)10	10	12	21
TRINITY_DN9181_c0_g1_i1	p1	(A)10	10	12	21
TRINITY_DN9175_c0_g2_i1	p1	(A)10	10	113	122
TRINITY_DN9172_c0_g1_i1	p1	(A)12	12	202	213
TRINITY_DN9171_c0_g1_i4	p1	(A)11	11	2716	2726
TRINITY_DN9171_c0_g1_i1	p1	(A)11	11	2537	2547
TRINITY_DN916_c0_g1_i1	p3	(TCT)12	36	343	378
TRINITY_DN9169_c0_g1_i1	p1	(T)10	10	470	479
TRINITY_DN9167_c0_g1_i8	p1	(A)15	15	198	212
TRINITY_DN9167_c0_g1_i8	p2	(AG)8	16	1529	1544
TRINITY_DN9167_c0_g1_i7	p1	(A)15	15	198	212
TRINITY_DN9167_c0_g1_i7	p2	(AG)8	16	2269	2284
TRINITY_DN9167_c0_g1_i6	p1	(A)15	15	198	212
TRINITY_DN9167_c0_g1_i6	p2	(AG)8	16	1969	1984
TRINITY_DN9167_c0_g1_i5	p1	(A)15	15	198	212
TRINITY_DN9167_c0_g1_i5	p2	(AG)8	16	1718	1733
TRINITY_DN9167_c0_g1_i4	p1	(A)15	15	198	212
TRINITY_DN9167_c0_g1_i4	p2	(AG)8	16	1418	1433
TRINITY_DN9167_c0_g1_i3	p1	(A)15	15	198	212
TRINITY_DN9167_c0_g1_i3	p2	(AG)8	16	2158	2173
TRINITY_DN9167_c0_g1_i2	p1	(A)15	15	198	212
TRINITY_DN9167_c0_g1_i2	p2	(AG)8	16	1858	1873
TRINITY_DN9167_c0_g1_i1	p1	(A)15	15	198	212
TRINITY_DN9167_c0_g1_i1	p2	(AG)8	16	1829	1844
TRINITY_DN9166_c1_g1_i1	p3	(ATT)7	21	36	56
TRINITY_DN9166_c1_g1_i1	p3	(TCC)8	24	420	443
TRINITY_DN9166_c0_g1_i2	c	(AAT)9ctctaccttcataccccaaatttcattgagtggctcaaaccaatatctactactaatctaacttgctccaa(TTC)5	113	39	151
TRINITY_DN9163_c0_g1_i9	p1	(T)10	10	1265	1274
TRINITY_DN9163_c0_g1_i6	p1	(T)10	10	1164	1173
TRINITY_DN9163_c0_g1_i4	p1	(T)10	10	1265	1274
TRINITY_DN9163_c0_g1_i14	p1	(T)10	10	1164	1173
TRINITY_DN9163_c0_g1_i13	p1	(T)10	10	974	983
TRINITY_DN9163_c0_g1_i10	p1	(T)10	10	974	983
TRINITY_DN9162_c1_g2_i1	p2	(AG)8	16	992	1007
TRINITY_DN9162_c1_g1_i1	p2	(AG)8	16	1024	1039
TRINITY_DN9161_c0_g1_i1	p1	(A)19	19	191	209
TRINITY_DN915_c0_g1_i1	p3	(TGG)5	15	897	911
TRINITY_DN9155_c0_g1_i1	p1	(T)10	10	515	524
TRINITY_DN9154_c0_g1_i1	p3	(TCT)5	15	124	138
TRINITY_DN9153_c0_g2_i1	p1	(A)11	11	1038	1048
TRINITY_DN9147_c0_g1_i1	p1	(A)15	15	1	15
TRINITY_DN9145_c0_g2_i1	p1	(T)10	10	99	108
TRINITY_DN9145_c0_g2_i1	p1	(T)13	13	218	230
TRINITY_DN9145_c0_g1_i1	p1	(A)10	10	148	157
TRINITY_DN9145_c0_g1_i1	p2	(AG)7	14	1157	1170
TRINITY_DN9140_c0_g1_i1	p3	(TCT)6	18	57	74
TRINITY_DN9136_c0_g1_i1	p3	(TTC)6	18	43	60
TRINITY_DN9135_c0_g2_i1	p2	(TC)7	14	1172	1185
TRINITY_DN9135_c0_g1_i1	p2	(TC)7	14	1181	1194
TRINITY_DN9126_c0_g1_i3	p1	(T)10	10	222	231
TRINITY_DN9126_c0_g1_i1	p1	(T)10	10	222	231
TRINITY_DN9123_c0_g1_i2	p2	(AG)6	12	7	18
TRINITY_DN9123_c0_g1_i1	p2	(AG)6	12	7	18
TRINITY_DN9115_c0_g1_i1	p1	(A)12	12	256	267
TRINITY_DN9114_c0_g1_i1	p1	(A)12	12	471	482
TRINITY_DN9110_c0_g1_i1	p1	(A)16	16	1	16
TRINITY_DN9106_c0_g1_i3	p3	(TCT)5	15	21	35
TRINITY_DN9106_c0_g1_i1	p3	(TCT)5	15	21	35
TRINITY_DN9099_c0_g1_i1	p2	(AG)6	12	1719	1730
TRINITY_DN9095_c0_g1_i1	p3	(AGA)5	15	547	561
TRINITY_DN9094_c0_g1_i1	p3	(ATT)6	18	1465	1482
TRINITY_DN908_c0_g1_i1	p3	(TCT)11	33	47	79
TRINITY_DN9089_c0_g1_i6	p1	(A)10	10	1984	1993
TRINITY_DN9089_c0_g1_i5	p1	(A)11	11	187	197
TRINITY_DN9089_c0_g1_i2	p1	(A)11	11	187	197
TRINITY_DN9086_c0_g2_i4	p1	(T)14	14	1819	1832
TRINITY_DN9086_c0_g2_i3	p1	(T)14	14	1581	1594
TRINITY_DN9086_c0_g2_i2	p1	(T)14	14	1703	1716
TRINITY_DN9086_c0_g2_i1	p1	(T)14	14	1697	1710
TRINITY_DN9086_c0_g1_i2	p1	(T)14	14	1590	1603
TRINITY_DN9086_c0_g1_i1	p1	(T)14	14	1675	1688
TRINITY_DN9085_c0_g3_i1	p4	(ATAG)9	36	1	36
TRINITY_DN9085_c0_g2_i1	p3	(GAA)6	18	39	56
TRINITY_DN9085_c0_g1_i1	p3	(GAA)6	18	39	56
TRINITY_DN9085_c0_g1_i1	p4	(GATA)6	24	1058	1081
TRINITY_DN9079_c0_g4_i1	p1	(T)10	10	193	202
TRINITY_DN9077_c0_g1_i2	p3	(ATT)5	15	31	45
TRINITY_DN9077_c0_g1_i2	p3	(AAG)5	15	278	292
TRINITY_DN9077_c0_g1_i1	p3	(ATT)5	15	31	45
TRINITY_DN9077_c0_g1_i1	p3	(AAG)5	15	278	292
TRINITY_DN9076_c0_g1_i8	p1	(T)10	10	719	728
TRINITY_DN9076_c0_g1_i8	p2	(AG)7	14	831	844
TRINITY_DN9076_c0_g1_i7	p1	(T)10	10	719	728
TRINITY_DN9076_c0_g1_i7	p2	(AG)7	14	831	844
TRINITY_DN9076_c0_g1_i6	p1	(T)10	10	719	728
TRINITY_DN9076_c0_g1_i6	p2	(AG)7	14	831	844
TRINITY_DN9076_c0_g1_i5	p1	(T)10	10	719	728
TRINITY_DN9076_c0_g1_i5	p2	(AG)7	14	831	844
TRINITY_DN9068_c0_g1_i2	p3	(GGA)5	15	1346	1360
TRINITY_DN9065_c0_g2_i3	p1	(T)10	10	877	886
TRINITY_DN9064_c0_g1_i2	p1	(T)10	10	305	314
TRINITY_DN9064_c0_g1_i1	p1	(T)10	10	305	314
TRINITY_DN9062_c0_g1_i1	p2	(AG)6	12	148	159
TRINITY_DN9061_c0_g1_i3	p1	(A)12	12	68	79
TRINITY_DN9061_c0_g1_i3	p2	(AC)9	18	900	917
TRINITY_DN9061_c0_g1_i3	p2	(GA)6	12	1871	1882
TRINITY_DN9061_c0_g1_i2	p1	(A)12	12	68	79
TRINITY_DN9061_c0_g1_i2	p2	(AC)9	18	900	917
TRINITY_DN9061_c0_g1_i2	p2	(GA)6	12	1727	1738
TRINITY_DN905_c0_g2_i1	p1	(T)13	13	1	13
TRINITY_DN9057_c0_g1_i4	p1	(A)16	16	3	18
TRINITY_DN9057_c0_g1_i2	p1	(A)16	16	3	18
TRINITY_DN9056_c1_g1_i1	p2	(AT)7	14	91	104
TRINITY_DN9052_c0_g1_i6	p3	(TTC)13	39	29	67
TRINITY_DN9052_c0_g1_i6	p6	(TCATTC)5	30	659	688
TRINITY_DN9052_c0_g1_i4	p3	(TTC)13	39	29	67
TRINITY_DN9052_c0_g1_i4	p6	(TCATTC)6	36	659	694
TRINITY_DN9052_c0_g1_i2	p6	(TCATTC)5	30	595	624
TRINITY_DN9052_c0_g1_i1	p6	(TCATTC)6	36	595	630
TRINITY_DN9051_c3_g1_i1	p1	(T)12	12	184	195
TRINITY_DN9051_c3_g1_i1	p2	(TC)8	16	377	392
TRINITY_DN9051_c0_g3_i1	p1	(A)13	13	10	22
TRINITY_DN9049_c0_g1_i1	p1	(A)11	11	2098	2108
TRINITY_DN9044_c0_g2_i1	p2	(GA)6	12	7	18
TRINITY_DN9041_c0_g1_i1	p1	(A)10	10	35	44
TRINITY_DN9037_c1_g1_i1	p2	(CT)10	20	227	246
TRINITY_DN9037_c0_g1_i2	p2	(AG)8	16	1123	1138
TRINITY_DN9037_c0_g1_i1	p2	(AG)8	16	1225	1240
TRINITY_DN9036_c0_g3_i1	p2	(GA)6	12	55	66
TRINITY_DN9036_c0_g1_i1	p2	(GA)6	12	55	66
TRINITY_DN9030_c0_g1_i1	p1	(A)12	12	1	12
TRINITY_DN9019_c0_g3_i3	p1	(A)13	13	22	34
TRINITY_DN9019_c0_g3_i2	p1	(A)13	13	22	34
TRINITY_DN9019_c0_g3_i1	p1	(A)13	13	22	34
TRINITY_DN9019_c0_g1_i1	p1	(A)13	13	22	34
TRINITY_DN9015_c0_g1_i4	p5	(ATATA)8	40	357	396
TRINITY_DN9015_c0_g1_i4	p2	(GT)8	16	1526	1541
TRINITY_DN9015_c0_g1_i3	p5	(ATATA)8	40	357	396
TRINITY_DN9015_c0_g1_i3	p2	(GT)8	16	1614	1629
TRINITY_DN9015_c0_g1_i2	p2	(GT)8	16	1382	1397
TRINITY_DN9015_c0_g1_i1	p2	(GT)8	16	1470	1485
TRINITY_DN9014_c0_g2_i1	p1	(A)10	10	11	20
TRINITY_DN9014_c0_g1_i1	p1	(A)10	10	11	20
TRINITY_DN9012_c0_g1_i3	p1	(T)10	10	943	952
TRINITY_DN9010_c1_g1_i1	p1	(T)10	10	309	318
TRINITY_DN9010_c1_g1_i1	p1	(T)11	11	667	677
TRINITY_DN9008_c0_g2_i1	p1	(A)11	11	27	37
TRINITY_DN9008_c0_g2_i1	p1	(T)10	10	1865	1874
TRINITY_DN9008_c0_g1_i2	p1	(A)11	11	27	37
TRINITY_DN9008_c0_g1_i2	p1	(T)10	10	1870	1879
TRINITY_DN9007_c0_g2_i1	p2	(AC)6	12	3206	3217
TRINITY_DN9006_c0_g1_i1	p1	(A)11	11	61	71
TRINITY_DN9002_c0_g1_i3	p1	(T)11	11	455	465
TRINITY_DN9002_c0_g1_i1	p1	(T)11	11	637	647
TRINITY_DN9001_c0_g1_i1	p1	(A)10	10	133	142
TRINITY_DN89_c0_g1_i1	p2	(AG)8	16	809	824
TRINITY_DN8999_c0_g2_i1	p1	(A)12	12	1	12
TRINITY_DN8996_c0_g1_i1	p1	(T)12	12	2875	2886
TRINITY_DN8993_c0_g2_i1	p2	(AG)7	14	2146	2159
TRINITY_DN8990_c0_g1_i4	p1	(T)10	10	2660	2669
TRINITY_DN8987_c0_g3_i1	p1	(T)10	10	268	277
TRINITY_DN8985_c0_g1_i1	p1	(A)10	10	7	16
TRINITY_DN8984_c0_g1_i4	p1	(T)10	10	483	492
TRINITY_DN8984_c0_g1_i3	p1	(T)10	10	483	492
TRINITY_DN8984_c0_g1_i2	p1	(T)10	10	483	492
TRINITY_DN8984_c0_g1_i1	p1	(T)10	10	483	492
TRINITY_DN8981_c0_g1_i2	p1	(A)10	10	460	469
TRINITY_DN8981_c0_g1_i1	p1	(A)10	10	468	477
TRINITY_DN8980_c0_g2_i2	p2	(AT)6	12	1094	1105
TRINITY_DN8980_c0_g2_i1	p2	(AT)6	12	1094	1105
TRINITY_DN8980_c0_g1_i1	p2	(AT)6	12	1094	1105
TRINITY_DN8980_c0_g1_i1	p3	(GAA)5	15	2428	2442
TRINITY_DN897_c0_g2_i1	p3	(CTG)6	18	593	610
TRINITY_DN897_c0_g1_i1	p3	(CTG)6	18	593	610
TRINITY_DN8969_c0_g1_i2	p1	(T)11	11	1	11
TRINITY_DN8969_c0_g1_i1	p1	(T)11	11	1	11
TRINITY_DN8965_c0_g2_i4	p1	(A)13	13	10	22
TRINITY_DN8965_c0_g2_i2	p1	(A)13	13	10	22
TRINITY_DN8965_c0_g1_i1	p1	(A)13	13	10	22
TRINITY_DN8961_c0_g3_i2	p1	(T)15	15	2128	2142
TRINITY_DN8961_c0_g2_i1	p1	(T)15	15	1586	1600
TRINITY_DN895_c0_g1_i1	p1	(T)10	10	791	800
TRINITY_DN8951_c0_g2_i1	p1	(T)10	10	204	213
TRINITY_DN8951_c0_g1_i1	p3	(CAT)5	15	1185	1199
TRINITY_DN894_c0_g1_i1	p3	(GAA)5	15	275	289
TRINITY_DN8946_c0_g1_i2	p3	(ACA)6	18	168	185
TRINITY_DN8945_c0_g3_i1	p1	(A)11	11	925	935
TRINITY_DN8945_c0_g1_i1	p1	(A)11	11	925	935
TRINITY_DN8941_c0_g2_i2	p1	(T)13	13	182	194
TRINITY_DN8940_c0_g1_i1	p2	(AG)6	12	2252	2263
TRINITY_DN893_c0_g1_i1	p3	(TGG)6	18	27	44
TRINITY_DN8939_c0_g1_i1	p1	(A)10	10	179	188
TRINITY_DN8936_c0_g3_i3	p1	(A)10	10	1252	1261
TRINITY_DN8936_c0_g3_i2	p1	(A)10	10	1448	1457
TRINITY_DN8935_c0_g1_i4	p1	(T)11	11	1266	1276
TRINITY_DN8935_c0_g1_i3	p1	(T)11	11	1780	1790
TRINITY_DN8935_c0_g1_i2	p1	(T)11	11	2022	2032
TRINITY_DN8935_c0_g1_i1	p1	(T)11	11	1391	1401
TRINITY_DN8930_c0_g1_i1	p3	(GAT)5	15	397	411
TRINITY_DN8920_c0_g1_i4	c	(TGT)8gaattccgaaaagaaaaaaggttgaagttagttggaggagtttgagggtaataaagagaacgcggaggaaaattaggaga(AAG)7	125	3355	3479
TRINITY_DN8920_c0_g1_i3	c	(TGT)8gaattccgaaaagaaaaaaggttgaagttagttggaggagtttgagggtaataaagagaacgcggaggaaaattaggaga(AAG)7	125	3217	3341
TRINITY_DN8920_c0_g1_i2	c	(TGT)8gaattccgaaaagaaaaaaggttgaagttagttggaggagtttgagggtaataaagagaacgcggaggaaaattaggaga(AAG)7	125	3108	3232
TRINITY_DN8920_c0_g1_i1	c	(TGT)8gaattccgaaaagaaaaaaggttgaagttagttggaggagtttgagggtaataaagagaacgcggaggaaaattaggaga(AAG)7	125	2970	3094
TRINITY_DN8919_c0_g2_i4	p1	(T)15	15	2115	2129
TRINITY_DN8919_c0_g2_i3	p1	(T)15	15	2157	2171
TRINITY_DN8919_c0_g2_i2	p1	(T)15	15	2245	2259
TRINITY_DN8919_c0_g2_i1	p1	(T)15	15	2027	2041
TRINITY_DN8918_c0_g1_i1	p1	(T)12	12	257	268
TRINITY_DN8916_c0_g1_i3	p3	(AAG)5	15	1198	1212
TRINITY_DN8916_c0_g1_i1	p3	(AAG)5	15	2172	2186
TRINITY_DN8914_c0_g2_i2	p1	(A)11	11	249	259
TRINITY_DN8914_c0_g2_i1	p1	(A)11	11	249	259
TRINITY_DN8911_c0_g1_i2	p2	(AG)6	12	2833	2844
TRINITY_DN8911_c0_g1_i1	p2	(AG)6	12	2766	2777
TRINITY_DN8909_c0_g1_i1	p3	(AAG)5	15	1380	1394
TRINITY_DN8904_c0_g2_i1	p1	(T)12	12	1263	1274
TRINITY_DN8904_c0_g1_i2	p1	(T)12	12	1846	1857
TRINITY_DN8904_c0_g1_i1	p1	(T)12	12	1935	1946
TRINITY_DN8901_c0_g1_i2	p2	(AG)6	12	1668	1679
TRINITY_DN8901_c0_g1_i1	p2	(AG)6	12	1582	1593
TRINITY_DN8899_c0_g1_i2	p1	(A)10	10	80	89
TRINITY_DN8899_c0_g1_i1	p1	(A)10	10	80	89
TRINITY_DN8897_c0_g1_i3	p1	(T)10	10	993	1002
TRINITY_DN8897_c0_g1_i2	p1	(T)10	10	1077	1086
TRINITY_DN8895_c0_g3_i1	p2	(AG)6	12	299	310
TRINITY_DN8893_c0_g2_i2	p3	(TTA)6	18	41	58
TRINITY_DN8893_c0_g2_i1	p3	(TTA)6	18	41	58
TRINITY_DN8893_c0_g1_i1	p3	(TTA)6	18	41	58
TRINITY_DN8891_c0_g3_i1	p1	(A)12	12	72	83
TRINITY_DN8890_c0_g1_i3	p3	(GAA)5	15	387	401
TRINITY_DN8890_c0_g1_i2	p3	(GAA)5	15	387	401
TRINITY_DN8890_c0_g1_i1	p3	(GAA)5	15	387	401
TRINITY_DN8880_c0_g2_i1	p2	(CT)7	14	133	146
TRINITY_DN8877_c0_g2_i1	p1	(A)10	10	181	190
TRINITY_DN8877_c0_g2_i1	p1	(A)10	10	1777	1786
TRINITY_DN8874_c0_g1_i4	p3	(TCA)6	18	507	524
TRINITY_DN8874_c0_g1_i4	p3	(CAT)7	21	694	714
TRINITY_DN8874_c0_g1_i2	p3	(TCA)6	18	507	524
TRINITY_DN8874_c0_g1_i2	p3	(CAT)7	21	694	714
TRINITY_DN8874_c0_g1_i1	p3	(TCA)6	18	507	524
TRINITY_DN8874_c0_g1_i1	p3	(CAT)7	21	694	714
TRINITY_DN8873_c0_g2_i1	p2	(CT)7	14	204	217
TRINITY_DN8873_c0_g1_i2	p2	(CT)7	14	204	217
TRINITY_DN8873_c0_g1_i2	p3	(TGG)5	15	331	345
TRINITY_DN8873_c0_g1_i1	p2	(CT)7	14	204	217
TRINITY_DN8873_c0_g1_i1	p3	(TGG)5	15	331	345
TRINITY_DN8871_c0_g1_i1	p1	(T)10	10	78	87
TRINITY_DN8867_c1_g1_i1	p3	(GGT)5	15	267	281
TRINITY_DN8861_c0_g2_i1	p1	(A)10	10	698	707
TRINITY_DN885_c0_g1_i1	p1	(A)10	10	523	532
TRINITY_DN8859_c0_g1_i8	p1	(A)15	15	1	15
TRINITY_DN8859_c0_g1_i7	p1	(A)15	15	1	15
TRINITY_DN8859_c0_g1_i6	p1	(A)15	15	1	15
TRINITY_DN8859_c0_g1_i4	p1	(A)15	15	1	15
TRINITY_DN8855_c0_g1_i1	p2	(CT)6	12	2299	2310
TRINITY_DN8852_c1_g4_i1	p5	(AGAAG)5	25	1045	1069
TRINITY_DN8848_c0_g1_i2	p1	(A)14	14	194	207
TRINITY_DN8846_c0_g1_i8	p2	(CT)10	20	24	43
TRINITY_DN8846_c0_g1_i8	p3	(TCT)5	15	152	166
TRINITY_DN8846_c0_g1_i7	p2	(CT)10	20	24	43
TRINITY_DN8846_c0_g1_i7	p3	(TCT)5	15	152	166
TRINITY_DN8846_c0_g1_i6	p2	(CT)10	20	24	43
TRINITY_DN8846_c0_g1_i6	p3	(TCT)5	15	152	166
TRINITY_DN8846_c0_g1_i5	p2	(CT)10	20	24	43
TRINITY_DN8846_c0_g1_i5	p3	(TCT)5	15	152	166
TRINITY_DN8846_c0_g1_i4	p2	(CT)10	20	24	43
TRINITY_DN8846_c0_g1_i4	p3	(TCT)5	15	152	166
TRINITY_DN8846_c0_g1_i3	p2	(CT)10	20	24	43
TRINITY_DN8846_c0_g1_i3	p3	(TCT)5	15	152	166
TRINITY_DN8846_c0_g1_i2	p2	(CT)10	20	24	43
TRINITY_DN8846_c0_g1_i2	p3	(TCT)5	15	152	166
TRINITY_DN8846_c0_g1_i1	p2	(CT)10	20	24	43
TRINITY_DN8846_c0_g1_i1	p3	(TCT)5	15	152	166
TRINITY_DN8840_c1_g1_i1	p3	(GAA)6	18	39	56
TRINITY_DN8840_c0_g1_i1	p3	(TCT)15	45	1	45
TRINITY_DN8838_c0_g1_i7	p1	(T)12	12	2397	2408
TRINITY_DN8838_c0_g1_i6	p1	(T)12	12	2619	2630
TRINITY_DN8838_c0_g1_i5	p1	(T)12	12	2536	2547
TRINITY_DN8838_c0_g1_i1	p1	(T)12	12	2314	2325
TRINITY_DN8834_c0_g1_i1	p1	(T)10	10	1442	1451
TRINITY_DN8815_c0_g1_i1	p1	(A)10	10	80	89
TRINITY_DN8813_c0_g1_i3	p1	(A)13	13	105	117
TRINITY_DN8804_c0_g1_i1	p1	(T)14	14	734	747
TRINITY_DN8803_c0_g1_i2	p1	(A)10	10	2182	2191
TRINITY_DN8803_c0_g1_i1	p1	(A)10	10	2181	2190
TRINITY_DN8802_c0_g2_i1	p1	(T)14	14	1523	1536
TRINITY_DN8802_c0_g1_i1	p1	(T)14	14	1425	1438
TRINITY_DN8801_c0_g1_i2	p1	(A)10	10	82	91
TRINITY_DN8801_c0_g1_i1	p1	(A)13	13	36	48
TRINITY_DN8799_c0_g2_i3	p2	(GA)10	20	1353	1372
TRINITY_DN8799_c0_g2_i2	p2	(GA)10	20	1434	1453
TRINITY_DN8799_c0_g2_i1	p2	(GA)10	20	676	695
TRINITY_DN8799_c0_g1_i1	p2	(GA)10	20	646	665
TRINITY_DN8795_c0_g1_i2	p1	(A)11	11	1418	1428
TRINITY_DN8792_c0_g2_i1	p3	(GAA)5	15	934	948
TRINITY_DN8792_c0_g1_i2	p3	(GAA)5	15	2144	2158
TRINITY_DN8792_c0_g1_i1	p3	(GAA)5	15	1860	1874
TRINITY_DN8789_c1_g1_i1	p1	(A)12	12	245	256
TRINITY_DN8785_c0_g1_i2	p2	(TC)9	18	3505	3522
TRINITY_DN8785_c0_g1_i1	p2	(TC)9	18	3663	3680
TRINITY_DN8775_c1_g1_i1	p3	(AAG)7	21	780	800
TRINITY_DN8775_c0_g2_i1	p3	(AAG)6	18	34	51
TRINITY_DN8775_c0_g2_i1	p1	(T)17	17	849	865
TRINITY_DN8775_c0_g1_i1	p1	(T)17	17	1488	1504
TRINITY_DN8771_c0_g2_i1	p1	(T)10	10	420	429
TRINITY_DN8771_c0_g1_i3	p1	(T)10	10	1346	1355
TRINITY_DN8771_c0_g1_i1	p1	(T)10	10	1889	1898
TRINITY_DN876_c0_g2_i1	p1	(A)12	12	262	273
TRINITY_DN8768_c0_g1_i4	p1	(T)10	10	4597	4606
TRINITY_DN8768_c0_g1_i2	p1	(T)10	10	4175	4184
TRINITY_DN8764_c0_g1_i1	p3	(TTA)6	18	763	780
TRINITY_DN8763_c0_g1_i3	p1	(A)15	15	1	15
TRINITY_DN8763_c0_g1_i2	p1	(A)15	15	1	15
TRINITY_DN8763_c0_g1_i2	c	(A)10cgaaaagg(A)10	28	1761	1788
TRINITY_DN8763_c0_g1_i1	c	(A)10cgaaaagg(A)10	28	1211	1238
TRINITY_DN8759_c1_g1_i1	p2	(AC)6	12	315	326
TRINITY_DN8759_c0_g2_i1	p4	(AAAG)6	24	34	57
TRINITY_DN8759_c0_g1_i2	p4	(AAAG)6	24	34	57
TRINITY_DN8759_c0_g1_i2	p2	(AG)6	12	1480	1491
TRINITY_DN8759_c0_g1_i1	p4	(AAAG)6	24	34	57
TRINITY_DN8759_c0_g1_i1	p2	(AG)6	12	1705	1716
TRINITY_DN8753_c0_g2_i2	c	(CT)7(AT)6	26	181	206
TRINITY_DN8753_c0_g2_i1	c	(CT)7(AT)6	26	181	206
TRINITY_DN8750_c0_g1_i1	p5	(AATTA)5	25	1554	1578
TRINITY_DN8748_c0_g1_i1	p1	(T)12	12	37	48
TRINITY_DN8738_c0_g2_i2	p1	(A)10	10	440	449
TRINITY_DN8738_c0_g2_i1	p1	(A)10	10	440	449
TRINITY_DN8735_c0_g1_i3	p1	(A)12	12	1136	1147
TRINITY_DN8735_c0_g1_i1	p1	(A)12	12	1094	1105
TRINITY_DN8734_c0_g2_i3	c	(AG)6aagagacagaaacagtgaaagagagagaa(AG)7	55	37	91
TRINITY_DN8734_c0_g2_i1	c	(AG)6aagagacagaaacagtgaaagagagagaa(AG)7	55	37	91
TRINITY_DN8734_c0_g1_i1	c	(AG)6aagagacagaaacagtgaaagagagagaa(AG)7	55	37	91
TRINITY_DN8732_c0_g3_i1	c	(T)10ggctgtgctgttccagacagagttgcaagttatcttaagaccacactttctgtttttcacccttctcttctttccgg(CAA)6	105	1	105
TRINITY_DN8732_c0_g1_i1	c	(T)10ggctgtgctgttccagacagagttgcaagttatcttaagaccacactttctgtttttcacccttctcttctttccgg(CAA)6	105	1	105
TRINITY_DN8732_c0_g1_i1	p2	(AC)7	14	2537	2550
TRINITY_DN8731_c0_g3_i2	p1	(A)14	14	1	14
TRINITY_DN8731_c0_g3_i1	p1	(A)14	14	1	14
TRINITY_DN8731_c0_g1_i1	p1	(A)14	14	1	14
TRINITY_DN8729_c0_g2_i2	p2	(AG)6	12	77	88
TRINITY_DN8729_c0_g2_i2	p3	(CAT)5	15	314	328
TRINITY_DN8729_c0_g2_i1	p2	(AG)6	12	77	88
TRINITY_DN8729_c0_g2_i1	p3	(CAT)5	15	314	328
TRINITY_DN8729_c0_g1_i1	p2	(AG)6	12	77	88
TRINITY_DN8729_c0_g1_i1	p3	(CAT)5	15	314	328
TRINITY_DN8726_c0_g2_i1	p1	(T)10	10	66	75
TRINITY_DN8726_c0_g2_i1	p1	(A)12	12	1023	1034
TRINITY_DN8726_c0_g2_i1	p1	(A)10	10	1152	1161
TRINITY_DN8726_c0_g1_i6	p1	(T)10	10	66	75
TRINITY_DN8726_c0_g1_i4	p1	(T)10	10	61	70
TRINITY_DN8726_c0_g1_i4	p1	(T)10	10	265	274
TRINITY_DN8726_c0_g1_i3	p1	(T)10	10	61	70
TRINITY_DN8726_c0_g1_i3	p1	(T)10	10	265	274
TRINITY_DN8726_c0_g1_i1	p1	(T)10	10	66	75
TRINITY_DN8725_c0_g1_i2	p3	(GAA)5	15	2022	2036
TRINITY_DN8725_c0_g1_i1	p3	(GAA)5	15	2022	2036
TRINITY_DN8721_c0_g1_i1	p2	(GA)7	14	5	18
TRINITY_DN8718_c0_g1_i2	p1	(G)10	10	451	460
TRINITY_DN8715_c0_g1_i3	p2	(AG)7	14	2698	2711
TRINITY_DN8713_c0_g4_i1	p1	(T)11	11	1488	1498
TRINITY_DN8713_c0_g3_i1	p1	(T)11	11	1116	1126
TRINITY_DN8713_c0_g2_i1	p1	(T)11	11	1155	1165
TRINITY_DN8713_c0_g1_i1	p1	(T)11	11	708	718
TRINITY_DN8710_c0_g2_i1	p3	(GAT)5	15	922	936
TRINITY_DN8707_c0_g2_i1	p1	(T)10	10	1841	1850
TRINITY_DN8706_c1_g1_i1	c	(AGG)6agcgtcggaggaggaggtattgggtggttgttggggtgttgttccccctcctgatgctgagtccatgattgtgtgagatttcttcactg(T)14	121	774	894
TRINITY_DN8706_c0_g3_i1	p3	(TCG)5	15	643	657
TRINITY_DN8706_c0_g3_i1	p3	(CTC)6	18	1410	1427
TRINITY_DN8706_c0_g2_i1	p3	(CAT)5	15	577	591
TRINITY_DN8706_c0_g2_i1	p3	(GGA)5	15	875	889
TRINITY_DN8703_c0_g1_i3	p1	(A)12	12	75	86
TRINITY_DN8701_c0_g2_i1	p1	(A)12	12	1544	1555
TRINITY_DN8701_c0_g1_i1	p1	(A)12	12	904	915
TRINITY_DN8700_c1_g1_i1	p3	(TAA)8	24	36	59
TRINITY_DN8700_c0_g1_i1	p3	(ATT)7	21	37	57
TRINITY_DN869_c0_g1_i1	p1	(A)10	10	591	600
TRINITY_DN8699_c0_g2_i1	p3	(ACC)5	15	19	33
TRINITY_DN8699_c0_g1_i1	p3	(CAC)6	18	109	126
TRINITY_DN8697_c0_g2_i3	p3	(GAA)6	18	2646	2663
TRINITY_DN8697_c0_g2_i2	p3	(GAA)6	18	2572	2589
TRINITY_DN8697_c0_g2_i1	p1	(A)10	10	300	309
TRINITY_DN8697_c0_g2_i1	p3	(GAA)6	18	2916	2933
TRINITY_DN8697_c0_g1_i1	p3	(GAA)6	18	2589	2606
TRINITY_DN8692_c0_g2_i1	p3	(GGA)5	15	2746	2760
TRINITY_DN8692_c0_g1_i1	p3	(GGA)5	15	2832	2846
TRINITY_DN8690_c0_g2_i1	p1	(A)10	10	45	54
TRINITY_DN8690_c0_g1_i4	p1	(A)10	10	45	54
TRINITY_DN8690_c0_g1_i3	p1	(A)10	10	45	54
TRINITY_DN8690_c0_g1_i2	p1	(A)10	10	45	54
TRINITY_DN8690_c0_g1_i1	p1	(A)10	10	45	54
TRINITY_DN8688_c0_g2_i1	p2	(CT)6	12	17	28
TRINITY_DN8688_c0_g2_i1	p1	(A)10	10	235	244
TRINITY_DN8688_c0_g2_i1	p2	(TC)9	18	552	569
TRINITY_DN8688_c0_g1_i1	p2	(CT)6	12	17	28
TRINITY_DN8688_c0_g1_i1	p1	(A)10	10	235	244
TRINITY_DN8687_c0_g3_i1	p1	(A)13	13	1	13
TRINITY_DN8687_c0_g2_i1	p1	(A)13	13	1	13
TRINITY_DN8687_c0_g1_i1	p1	(A)13	13	1	13
TRINITY_DN8686_c1_g1_i1	p3	(CTT)5	15	1030	1044
TRINITY_DN8685_c0_g1_i2	p3	(GGT)5	15	633	647
TRINITY_DN8675_c0_g3_i2	p1	(A)10	10	1093	1102
TRINITY_DN8673_c0_g3_i3	p2	(AG)6	12	974	985
TRINITY_DN8673_c0_g3_i2	p2	(AG)6	12	899	910
TRINITY_DN8673_c0_g3_i1	p2	(AG)6	12	566	577
TRINITY_DN8673_c0_g1_i1	p2	(AG)6	12	1551	1562
TRINITY_DN8673_c0_g1_i1	p2	(AG)8	16	1935	1950
TRINITY_DN8673_c0_g1_i1	p3	(GAA)8	24	2248	2271
TRINITY_DN8668_c0_g2_i2	p1	(A)19	19	1	19
TRINITY_DN8668_c0_g2_i2	p3	(ATA)5	15	177	191
TRINITY_DN8668_c0_g2_i1	p1	(A)19	19	1	19
TRINITY_DN8668_c0_g2_i1	p3	(ATA)5	15	177	191
TRINITY_DN8668_c0_g1_i1	p1	(A)19	19	1	19
TRINITY_DN8668_c0_g1_i1	p3	(ATA)5	15	177	191
TRINITY_DN8662_c0_g1_i2	p1	(T)12	12	905	916
TRINITY_DN8662_c0_g1_i1	p1	(T)12	12	1466	1477
TRINITY_DN8660_c0_g1_i2	p1	(T)10	10	111	120
TRINITY_DN8660_c0_g1_i1	p1	(T)10	10	111	120
TRINITY_DN8658_c0_g1_i6	p1	(A)10	10	288	297
TRINITY_DN8658_c0_g1_i4	p1	(A)10	10	1194	1203
TRINITY_DN8656_c0_g1_i2	p1	(T)10	10	493	502
TRINITY_DN8656_c0_g1_i1	p1	(T)10	10	566	575
TRINITY_DN8649_c0_g1_i2	p3	(CTT)11	33	1260	1292
TRINITY_DN8649_c0_g1_i1	p3	(CTT)11	33	1363	1395
TRINITY_DN8646_c0_g2_i1	p1	(T)10	10	200	209
TRINITY_DN8646_c0_g1_i1	p1	(T)10	10	200	209
TRINITY_DN8646_c0_g1_i1	p2	(GA)8	16	1980	1995
TRINITY_DN8643_c0_g1_i1	p1	(A)14	14	1335	1348
TRINITY_DN8638_c0_g2_i1	p1	(T)11	11	516	526
TRINITY_DN8638_c0_g1_i1	p1	(T)11	11	516	526
TRINITY_DN8635_c0_g1_i1	p1	(A)10	10	134	143
TRINITY_DN8633_c0_g3_i1	p1	(T)12	12	2399	2410
TRINITY_DN8632_c0_g2_i2	p4	(AAAC)5	20	145	164
TRINITY_DN8624_c0_g3_i2	p1	(A)10	10	590	599
TRINITY_DN8621_c0_g1_i6	p1	(A)11	11	17	27
TRINITY_DN8621_c0_g1_i5	p1	(A)11	11	17	27
TRINITY_DN8621_c0_g1_i2	p1	(A)11	11	17	27
TRINITY_DN8620_c0_g1_i3	p3	(AAG)5	15	2647	2661
TRINITY_DN8620_c0_g1_i1	p3	(AAG)5	15	2647	2661
TRINITY_DN8617_c0_g2_i1	p3	(TAA)6	18	2657	2674
TRINITY_DN8617_c0_g1_i1	p3	(TAA)6	18	2796	2813
TRINITY_DN8616_c0_g2_i2	p2	(GT)6	12	2816	2827
TRINITY_DN8616_c0_g2_i1	p2	(GT)6	12	1504	1515
TRINITY_DN8610_c0_g1_i2	p2	(TA)8	16	7	22
TRINITY_DN8610_c0_g1_i1	p2	(TA)8	16	7	22
TRINITY_DN8603_c0_g2_i1	p3	(CAT)5	15	236	250
TRINITY_DN859_c0_g1_i1	c	(TCA)5gatctcggttcacgtcacaaccaccaccacaacatctccttcgccgacatcggcctcatcgccggcgtc(CAA)5	99	716	814
TRINITY_DN8599_c0_g2_i1	p3	(GAA)5	15	868	882
TRINITY_DN8598_c0_g3_i1	p1	(A)12	12	400	411
TRINITY_DN8598_c0_g3_i1	p1	(A)10	10	1584	1593
TRINITY_DN8598_c0_g2_i1	p2	(AG)10	20	409	428
TRINITY_DN8598_c0_g1_i1	p2	(AG)10	20	1178	1197
TRINITY_DN8596_c0_g1_i1	p2	(CT)8	16	58	73
TRINITY_DN8595_c0_g1_i4	p3	(ATC)6	18	818	835
TRINITY_DN8595_c0_g1_i3	p3	(ATC)6	18	1453	1470
TRINITY_DN8595_c0_g1_i2	p3	(ATC)6	18	914	931
TRINITY_DN8595_c0_g1_i1	p3	(ATC)6	18	1357	1374
TRINITY_DN8594_c1_g1_i1	c*	(TC)6(TCT)5*	25	213	237
TRINITY_DN8594_c0_g1_i2	p3	(TCT)6	18	56	73
TRINITY_DN8593_c0_g1_i1	p3	(TAA)5	15	164	178
TRINITY_DN8589_c0_g1_i6	p1	(A)11	11	50	60
TRINITY_DN8589_c0_g1_i6	p3	(CCG)5	15	1673	1687
TRINITY_DN8589_c0_g1_i5	p1	(A)11	11	50	60
TRINITY_DN8589_c0_g1_i5	p3	(CCG)5	15	1159	1173
TRINITY_DN8589_c0_g1_i1	p3	(CCG)5	15	637	651
TRINITY_DN8588_c0_g2_i1	p1	(T)11	11	1304	1314
TRINITY_DN8588_c0_g1_i3	p1	(T)11	11	1191	1201
TRINITY_DN8588_c0_g1_i2	p1	(T)11	11	2052	2062
TRINITY_DN8587_c0_g1_i3	p3	(TTC)5	15	127	141
TRINITY_DN8584_c0_g1_i3	p3	(TCT)6	18	1167	1184
TRINITY_DN8584_c0_g1_i2	p3	(TCT)6	18	1042	1059
TRINITY_DN8579_c0_g1_i2	p3	(TTG)6	18	402	419
TRINITY_DN8579_c0_g1_i1	p3	(TTG)6	18	591	608
TRINITY_DN8578_c0_g2_i2	p3	(TTC)5	15	48	62
TRINITY_DN8578_c0_g2_i1	p3	(TTC)5	15	48	62
TRINITY_DN8573_c0_g2_i2	p1	(T)10	10	91	100
TRINITY_DN8573_c0_g2_i1	p1	(T)10	10	91	100
TRINITY_DN8573_c0_g1_i1	p1	(T)10	10	91	100
TRINITY_DN8573_c0_g1_i1	p2	(TC)8	16	418	433
TRINITY_DN8572_c0_g2_i1	p1	(T)12	12	1016	1027
TRINITY_DN8572_c0_g1_i1	p1	(T)12	12	2100	2111
TRINITY_DN8566_c0_g1_i3	p1	(A)10	10	449	458
TRINITY_DN8566_c0_g1_i3	p2	(AG)9	18	1985	2002
TRINITY_DN8561_c0_g1_i5	p1	(T)10	10	79	88
TRINITY_DN8561_c0_g1_i5	p2	(GA)9	18	1303	1320
TRINITY_DN8561_c0_g1_i3	p1	(T)10	10	79	88
TRINITY_DN8561_c0_g1_i3	p2	(GA)9	18	1296	1313
TRINITY_DN8561_c0_g1_i2	p1	(T)10	10	79	88
TRINITY_DN8561_c0_g1_i2	p2	(GA)9	18	1212	1229
TRINITY_DN8561_c0_g1_i1	p2	(GA)9	18	719	736
TRINITY_DN8554_c0_g1_i4	p1	(A)10	10	62	71
TRINITY_DN8554_c0_g1_i3	p1	(A)10	10	62	71
TRINITY_DN8554_c0_g1_i2	p1	(A)10	10	62	71
TRINITY_DN8554_c0_g1_i1	p1	(A)10	10	62	71
TRINITY_DN8552_c0_g1_i2	p3	(CTT)5	15	1028	1042
TRINITY_DN8551_c0_g1_i1	p1	(A)10	10	302	311
TRINITY_DN8550_c0_g1_i2	p1	(T)11	11	140	150
TRINITY_DN8550_c0_g1_i2	c	(T)10c(T)10	21	1709	1729
TRINITY_DN8550_c0_g1_i1	c	(T)10c(T)10	21	1849	1869
TRINITY_DN8549_c0_g1_i2	p1	(A)12	12	41	52
TRINITY_DN8549_c0_g1_i1	p1	(A)12	12	41	52
TRINITY_DN8543_c0_g2_i1	p2	(CT)7	14	139	152
TRINITY_DN8543_c0_g1_i1	p2	(CT)7	14	139	152
TRINITY_DN8542_c0_g1_i1	p3	(TCT)5	15	62	76
TRINITY_DN8533_c0_g4_i1	p3	(ATA)6	18	279	296
TRINITY_DN8533_c0_g1_i1	p3	(ATA)6	18	279	296
TRINITY_DN8526_c0_g2_i1	p1	(T)12	12	295	306
TRINITY_DN8526_c0_g1_i2	p1	(T)12	12	2182	2193
TRINITY_DN8526_c0_g1_i1	p1	(T)12	12	2118	2129
TRINITY_DN8517_c0_g2_i1	p3	(ATA)6	18	166	183
TRINITY_DN8517_c0_g2_i1	p3	(TTG)5	15	632	646
TRINITY_DN8517_c0_g1_i1	p3	(TTG)5	15	403	417
TRINITY_DN8516_c0_g1_i1	p2	(AT)7	14	225	238
TRINITY_DN8515_c0_g1_i1	p1	(A)10	10	206	215
TRINITY_DN8513_c0_g2_i3	p2	(AG)6	12	2655	2666
TRINITY_DN8513_c0_g2_i2	p2	(AG)6	12	2824	2835
TRINITY_DN8513_c0_g2_i1	p2	(AG)6	12	2930	2941
TRINITY_DN8512_c0_g2_i2	p2	(AG)9	18	2563	2580
TRINITY_DN8512_c0_g2_i1	p2	(AG)9	18	2680	2697
TRINITY_DN8511_c0_g3_i1	p1	(T)10	10	181	190
TRINITY_DN8511_c0_g1_i1	p2	(AG)10	20	231	250
TRINITY_DN8511_c0_g1_i1	p1	(T)10	10	408	417
TRINITY_DN8509_c0_g1_i2	p2	(CT)7	14	162	175
TRINITY_DN8505_c0_g1_i4	p3	(ACA)6	18	109	126
TRINITY_DN8500_c0_g1_i4	p1	(T)10	10	1223	1232
TRINITY_DN8500_c0_g1_i2	p1	(T)10	10	1317	1326
TRINITY_DN8499_c0_g1_i8	p2	(AT)6	12	1547	1558
TRINITY_DN8499_c0_g1_i5	p2	(AT)6	12	833	844
TRINITY_DN8499_c0_g1_i4	p2	(AT)6	12	857	868
TRINITY_DN8499_c0_g1_i3	p2	(AT)6	12	1455	1466
TRINITY_DN8499_c0_g1_i2	p2	(AT)6	12	1615	1626
TRINITY_DN8499_c0_g1_i13	p2	(AT)6	12	801	812
TRINITY_DN8499_c0_g1_i12	p2	(AT)6	12	765	776
TRINITY_DN8499_c0_g1_i10	p2	(AT)6	12	1523	1534
TRINITY_DN8497_c0_g1_i2	p3	(AGA)7	21	894	914
TRINITY_DN8493_c0_g2_i1	p1	(T)12	12	57	68
TRINITY_DN8493_c0_g1_i1	p1	(T)12	12	57	68
TRINITY_DN848_c0_g2_i1	p1	(A)13	13	733	745
TRINITY_DN8488_c0_g1_i4	p1	(A)10	10	1100	1109
TRINITY_DN8488_c0_g1_i3	p1	(A)10	10	1100	1109
TRINITY_DN8484_c0_g1_i2	p1	(A)10	10	275	284
TRINITY_DN8484_c0_g1_i1	p1	(A)10	10	275	284
TRINITY_DN8480_c1_g1_i2	p3	(TGA)5	15	1830	1844
TRINITY_DN8480_c1_g1_i1	p3	(TGA)5	15	1935	1949
TRINITY_DN8477_c0_g1_i1	p3	(TTA)5	15	1655	1669
TRINITY_DN8476_c0_g3_i1	p1	(A)10	10	158	167
TRINITY_DN8474_c0_g1_i1	p2	(TA)7	14	988	1001
TRINITY_DN8470_c0_g2_i4	c	(A)10ttgagaaatgagagggttatgaaatacgataattaaa(T)10	57	925	981
TRINITY_DN8470_c0_g2_i3	c	(A)10ttgagaaatgagagggttatgaaatacgataattaaa(T)10	57	925	981
TRINITY_DN8470_c0_g2_i2	c	(A)10ttgagaaatgagagggttatgaaatacgataattaaa(T)10	57	835	891
TRINITY_DN8470_c0_g2_i1	c	(A)10ttgagaaatgagagggttatgaaatacgataattaaa(T)10	57	835	891
TRINITY_DN8469_c0_g1_i1	p1	(A)12	12	3	14
TRINITY_DN8463_c0_g1_i8	p3	(TGA)5	15	1416	1430
TRINITY_DN8463_c0_g1_i7	p3	(TGA)5	15	1501	1515
TRINITY_DN8463_c0_g1_i6	p3	(TGA)5	15	1568	1582
TRINITY_DN8463_c0_g1_i5	p3	(TGA)5	15	1483	1497
TRINITY_DN8463_c0_g1_i4	p3	(TGA)5	15	1480	1494
TRINITY_DN8463_c0_g1_i3	p3	(TGA)5	15	1395	1409
TRINITY_DN8463_c0_g1_i2	p3	(TGA)5	15	1328	1342
TRINITY_DN8463_c0_g1_i1	p3	(TGA)5	15	1413	1427
TRINITY_DN8462_c0_g1_i1	p2	(TG)8	16	278	293
TRINITY_DN8458_c0_g1_i2	p1	(A)10	10	411	420
TRINITY_DN8458_c0_g1_i1	p1	(A)10	10	411	420
TRINITY_DN8457_c0_g1_i1	p1	(A)10	10	46	55
TRINITY_DN8452_c0_g1_i1	p1	(T)11	11	326	336
TRINITY_DN844_c0_g1_i1	p3	(CTT)6	18	1100	1117
TRINITY_DN8446_c0_g1_i4	p1	(T)13	13	1697	1709
TRINITY_DN8446_c0_g1_i1	p1	(T)13	13	1657	1669
TRINITY_DN8442_c0_g2_i2	p1	(A)10	10	636	645
TRINITY_DN8433_c0_g2_i1	p1	(A)11	11	2492	2502
TRINITY_DN8433_c0_g1_i1	p1	(A)11	11	2777	2787
TRINITY_DN8432_c0_g2_i1	p2	(AG)7	14	58	71
TRINITY_DN8427_c0_g1_i2	p2	(CT)7	14	69	82
TRINITY_DN8427_c0_g1_i1	p2	(CT)7	14	69	82
TRINITY_DN8426_c0_g1_i5	p1	(T)10	10	7	16
TRINITY_DN8426_c0_g1_i4	p1	(T)10	10	7	16
TRINITY_DN8426_c0_g1_i3	p1	(T)10	10	7	16
TRINITY_DN8426_c0_g1_i2	p1	(T)10	10	7	16
TRINITY_DN8425_c0_g3_i1	p1	(A)11	11	189	199
TRINITY_DN8425_c0_g1_i1	p1	(A)11	11	189	199
TRINITY_DN8424_c0_g3_i1	p1	(T)12	12	299	310
TRINITY_DN8424_c0_g1_i1	p1	(T)12	12	1159	1170
TRINITY_DN8420_c0_g2_i1	p2	(AT)6	12	2988	2999
TRINITY_DN8417_c0_g1_i9	p2	(GT)8	16	1746	1761
TRINITY_DN8417_c0_g1_i12	p2	(GT)8	16	1792	1807
TRINITY_DN8414_c0_g2_i3	p4	(TATG)5	20	2464	2483
TRINITY_DN8414_c0_g2_i2	p4	(TATG)5	20	2594	2613
TRINITY_DN8414_c0_g1_i1	p4	(TATG)5	20	1550	1569
TRINITY_DN8413_c0_g2_i2	p3	(ATC)5	15	1671	1685
TRINITY_DN8413_c0_g2_i1	p3	(ATC)5	15	2107	2121
TRINITY_DN8413_c0_g1_i1	p1	(A)10	10	122	131
TRINITY_DN8413_c0_g1_i1	p3	(ATC)5	15	1027	1041
TRINITY_DN8410_c0_g2_i2	p3	(TTC)5	15	2057	2071
TRINITY_DN8410_c0_g2_i1	p3	(TTC)5	15	1918	1932
TRINITY_DN8408_c0_g1_i4	p1	(T)10	10	19	28
TRINITY_DN8405_c0_g1_i2	p1	(A)10	10	1238	1247
TRINITY_DN8405_c0_g1_i1	p1	(A)10	10	1112	1121
TRINITY_DN8401_c0_g2_i1	p1	(A)10	10	867	876
TRINITY_DN8401_c0_g1_i2	p1	(A)13	13	1	13
TRINITY_DN8401_c0_g1_i1	p1	(A)13	13	1	13
TRINITY_DN83_c0_g1_i3	p2	(AG)11	22	3	24
TRINITY_DN83_c0_g1_i1	p2	(AG)11	22	3	24
TRINITY_DN8398_c0_g1_i2	p1	(T)10	10	1739	1748
TRINITY_DN8396_c0_g2_i2	p1	(T)12	12	1847	1858
TRINITY_DN8396_c0_g2_i1	p1	(T)12	12	1596	1607
TRINITY_DN8389_c0_g1_i2	p3	(ACC)5	15	1207	1221
TRINITY_DN8389_c0_g1_i2	c	(AGG)5atagtaattaaccaagggacgtgc(ATT)9	66	1324	1389
TRINITY_DN8389_c0_g1_i1	p3	(ACC)5	15	549	563
TRINITY_DN8389_c0_g1_i1	c	(AGG)5atagtaattaaccaagggacgtgc(ATT)9	66	666	731
TRINITY_DN8386_c0_g2_i1	p1	(A)10	10	34	43
TRINITY_DN8386_c0_g1_i1	p1	(A)10	10	34	43
TRINITY_DN8383_c0_g2_i1	p2	(CA)6	12	5	16
TRINITY_DN8383_c0_g1_i2	p2	(CA)6	12	5	16
TRINITY_DN8383_c0_g1_i1	p2	(CA)6	12	5	16
TRINITY_DN836_c0_g2_i1	p1	(T)15	15	1783	1797
TRINITY_DN8369_c0_g1_i4	p3	(TAG)5	15	70	84
TRINITY_DN8369_c0_g1_i3	p3	(TAG)5	15	70	84
TRINITY_DN8369_c0_g1_i3	p4	(TAGT)5	20	1356	1375
TRINITY_DN8369_c0_g1_i2	p3	(TAG)5	15	70	84
TRINITY_DN8369_c0_g1_i1	p3	(TAG)5	15	70	84
TRINITY_DN8369_c0_g1_i1	p4	(TAGT)5	20	1437	1456
TRINITY_DN8363_c0_g2_i1	c	(T)10atctctctctctaga(T)15	40	2113	2152
TRINITY_DN8361_c0_g1_i1	p2	(AG)6	12	1301	1312
TRINITY_DN8358_c1_g1_i1	p1	(T)10	10	56	65
TRINITY_DN8355_c0_g2_i1	c	(CT)7tcgattttctctctcttcccaactccagctcgattgcattctcctccttctcttcctttcatctgattttctgatccga(TC)6	105	79	183
TRINITY_DN8355_c0_g1_i1	c	(CT)7tcgattttctctctcttcccaactccagctcgattgcattctcctccttctcttcctttcatctgattttctgatccga(TC)6	105	79	183
TRINITY_DN8355_c0_g1_i1	c	(AG)6atcggatcagaaaatcagatgaaaggaagagaaggaggagaatgcaatcgagctggagttgggaagagagagaaaatcga(AG)7	106	1103	1208
TRINITY_DN8348_c0_g2_i1	p2	(TA)7	14	474	487
TRINITY_DN8346_c0_g1_i1	p1	(A)11	11	388	398
TRINITY_DN8339_c0_g2_i3	p3	(TTC)5	15	1407	1421
TRINITY_DN8339_c0_g2_i1	p3	(TTC)5	15	1491	1505
TRINITY_DN8338_c0_g2_i2	p3	(ACA)6	18	48	65
TRINITY_DN8338_c0_g2_i2	p1	(T)11	11	340	350
TRINITY_DN8338_c0_g2_i1	p1	(T)11	11	306	316
TRINITY_DN8330_c0_g1_i6	p2	(AG)6	12	1443	1454
TRINITY_DN8330_c0_g1_i4	p2	(AG)6	12	1804	1815
TRINITY_DN8329_c0_g2_i3	p2	(GA)6	12	411	422
TRINITY_DN8329_c0_g2_i2	p2	(GA)6	12	799	810
TRINITY_DN8329_c0_g2_i1	p2	(GA)6	12	465	476
TRINITY_DN8328_c0_g1_i3	p1	(A)10	10	358	367
TRINITY_DN8326_c0_g2_i1	p1	(T)19	19	2198	2216
TRINITY_DN8326_c0_g1_i1	p1	(T)19	19	1892	1910
TRINITY_DN8324_c1_g1_i1	p3	(GAA)5	15	3	17
TRINITY_DN8324_c1_g1_i1	p1	(T)11	11	406	416
TRINITY_DN8324_c0_g1_i8	p3	(TTC)5	15	42	56
TRINITY_DN8324_c0_g1_i7	p3	(TTC)5	15	42	56
TRINITY_DN8324_c0_g1_i6	p3	(TTC)5	15	42	56
TRINITY_DN8324_c0_g1_i5	p3	(TTC)5	15	42	56
TRINITY_DN8324_c0_g1_i4	p3	(TTC)5	15	42	56
TRINITY_DN8324_c0_g1_i3	p3	(TTC)5	15	42	56
TRINITY_DN8324_c0_g1_i2	p3	(TTC)5	15	42	56
TRINITY_DN8324_c0_g1_i1	p3	(TTC)5	15	42	56
TRINITY_DN8322_c0_g2_i1	p1	(A)11	11	259	269
TRINITY_DN8322_c0_g1_i1	p1	(T)10	10	2134	2143
TRINITY_DN8315_c0_g1_i1	p1	(A)10	10	142	151
TRINITY_DN8313_c0_g1_i5	p1	(T)10	10	347	356
TRINITY_DN8313_c0_g1_i4	p1	(T)10	10	347	356
TRINITY_DN8313_c0_g1_i4	p2	(AG)8	16	1398	1413
TRINITY_DN8313_c0_g1_i3	p1	(T)10	10	347	356
TRINITY_DN8313_c0_g1_i1	p1	(T)10	10	347	356
TRINITY_DN8313_c0_g1_i1	p2	(AG)8	16	1914	1929
TRINITY_DN8307_c0_g2_i1	p1	(A)14	14	1208	1221
TRINITY_DN8307_c0_g1_i1	p1	(A)14	14	1304	1317
TRINITY_DN8305_c0_g1_i1	p1	(T)10	10	888	897
TRINITY_DN8303_c0_g2_i1	p3	(GTA)5	15	323	337
TRINITY_DN8303_c0_g1_i2	p3	(GTA)5	15	2362	2376
TRINITY_DN8303_c0_g1_i1	p3	(GTA)5	15	2806	2820
TRINITY_DN8301_c0_g1_i3	p3	(TCT)5	15	87	101
TRINITY_DN8299_c0_g1_i2	p3	(TAT)5	15	1513	1527
TRINITY_DN8293_c0_g3_i2	p3	(CTT)5	15	54	68
TRINITY_DN8293_c0_g3_i1	p3	(CTT)5	15	54	68
TRINITY_DN8290_c0_g1_i3	c	(GTG)5aggctgagccattctaggacaaacccatctcactcactgtgtatagctgtgaagctgagagggagagtgagagg(GAA)5ggagcaggaggaggatctgttggggaaaaagggataaaagaagaaaagaggaaggggaaagcagagagaatcagtccttttc(AG)7	200	1433	1632
TRINITY_DN8290_c0_g1_i1	c	(GTG)5aggctgagccattctaggacaaacccatctcactcactgtgtatagctgtgaagctgagagggagagtgagagg(GAA)5ggagcaggaggaggatctgttggggaaaaagggataaaagaagaaaagaggaaggggaaagcagagagaatcagtccttttc(AG)7	200	1363	1562
TRINITY_DN8289_c0_g2_i2	p2	(GA)11	22	29	50
TRINITY_DN8285_c0_g1_i1	p3	(AGA)6	18	76	93
TRINITY_DN8285_c0_g1_i1	p1	(A)11	11	235	245
TRINITY_DN8282_c0_g1_i2	p4	(GAAA)6	24	34	57
TRINITY_DN8282_c0_g1_i2	p4	(ATTT)5	20	2536	2555
TRINITY_DN8279_c0_g3_i3	p2	(AT)6	12	16	27
TRINITY_DN8279_c0_g3_i3	p2	(TC)8	16	1511	1526
TRINITY_DN8279_c0_g3_i1	p2	(TC)6	12	395	406
TRINITY_DN8279_c0_g3_i1	p2	(TC)8	16	1815	1830
TRINITY_DN8279_c0_g2_i1	p2	(TC)6	12	395	406
TRINITY_DN8279_c0_g2_i1	p1	(A)10	10	958	967
TRINITY_DN8279_c0_g1_i1	p2	(TC)8	16	311	326
TRINITY_DN8269_c0_g4_i1	p1	(A)10	10	25	34
TRINITY_DN8269_c0_g4_i1	p1	(T)14	14	399	412
TRINITY_DN8269_c0_g3_i2	p1	(T)14	14	743	756
TRINITY_DN8269_c0_g2_i1	p1	(A)10	10	25	34
TRINITY_DN8267_c0_g2_i1	p5	(ATAAA)5	25	21	45
TRINITY_DN8267_c0_g2_i1	c	(A)10tattacaaaataaaagaaaagaaaaagttactataagctacaaaatttcagcctta(T)11	77	439	515
TRINITY_DN8267_c0_g1_i4	p5	(ATAAA)5	25	21	45
TRINITY_DN8267_c0_g1_i4	c	(A)10tattacaaaataaaagaaaagaaaaagttactataagctacaaaatttcagcctta(T)11	77	439	515
TRINITY_DN8267_c0_g1_i4	p3	(GAA)5	15	2234	2248
TRINITY_DN8267_c0_g1_i2	p3	(GAA)5	15	1519	1533
TRINITY_DN8261_c0_g2_i1	p1	(T)13	13	285	297
TRINITY_DN8261_c0_g1_i1	p1	(T)13	13	1336	1348
TRINITY_DN8258_c0_g1_i2	p1	(A)11	11	213	223
TRINITY_DN8258_c0_g1_i2	p1	(A)10	10	1344	1353
TRINITY_DN8258_c0_g1_i1	p1	(A)11	11	213	223
TRINITY_DN8258_c0_g1_i1	p1	(A)10	10	1344	1353
TRINITY_DN8258_c0_g1_i1	p1	(A)10	10	2724	2733
TRINITY_DN8257_c0_g2_i1	p4	(AGTT)5	20	992	1011
TRINITY_DN8254_c0_g2_i1	p2	(GA)10	20	2167	2186
TRINITY_DN8254_c0_g2_i1	p3	(AAG)5	15	2857	2871
TRINITY_DN8254_c0_g2_i1	p2	(AC)6	12	3059	3070
TRINITY_DN8254_c0_g1_i1	p3	(AAG)5	15	2241	2255
TRINITY_DN8254_c0_g1_i1	p2	(AC)6	12	2443	2454
TRINITY_DN8251_c0_g1_i3	p3	(AGC)5	15	2704	2718
TRINITY_DN8251_c0_g1_i1	p3	(AGC)5	15	2526	2540
TRINITY_DN8250_c0_g1_i3	p1	(T)14	14	1	14
TRINITY_DN8250_c0_g1_i1	p1	(T)14	14	1	14
TRINITY_DN8246_c1_g1_i1	p2	(CT)7	14	116	129
TRINITY_DN8241_c0_g2_i2	p1	(T)10	10	3716	3725
TRINITY_DN8241_c0_g2_i1	p1	(T)10	10	3615	3624
TRINITY_DN8240_c0_g1_i1	p1	(A)14	14	1	14
TRINITY_DN8238_c0_g2_i1	p1	(T)10	10	631	640
TRINITY_DN8237_c0_g1_i2	p3	(TCT)5	15	412	426
TRINITY_DN8237_c0_g1_i1	p3	(TCT)5	15	412	426
TRINITY_DN8235_c0_g2_i1	p1	(A)10	10	15	24
TRINITY_DN8232_c1_g1_i1	p2	(AG)7	14	412	425
TRINITY_DN8232_c0_g2_i1	p1	(A)11	11	111	121
TRINITY_DN8232_c0_g1_i1	p1	(A)11	11	111	121
TRINITY_DN8229_c0_g1_i1	p2	(TG)6	12	2797	2808
TRINITY_DN8228_c0_g1_i1	p1	(A)10	10	619	628
TRINITY_DN8226_c0_g1_i6	p1	(A)26	26	1	26
TRINITY_DN8226_c0_g1_i3	p1	(A)26	26	1	26
TRINITY_DN8225_c0_g1_i2	p2	(AT)7	14	83	96
TRINITY_DN8225_c0_g1_i1	p2	(AT)7	14	83	96
TRINITY_DN8222_c0_g2_i3	c	(A)11tacaaaaaacctaattttcactcagtcatgtttgcacagagaagagtactatcaagcgaaatatcaaaaatag(T)10	94	2103	2196
TRINITY_DN8222_c0_g2_i2	c	(A)11tacaaaaaacctaattttcactcagtcatgtttgcacagagaagagtactatcaagcgaaatatcaaaaatag(T)10	94	1009	1102
TRINITY_DN8218_c0_g1_i2	p1	(A)10	10	1472	1481
TRINITY_DN8218_c0_g1_i1	p1	(A)10	10	1025	1034
TRINITY_DN8214_c0_g2_i2	p2	(TC)6	12	93	104
TRINITY_DN8214_c0_g2_i2	p1	(T)10	10	1341	1350
TRINITY_DN8214_c0_g2_i1	p1	(T)10	10	944	953
TRINITY_DN8214_c0_g1_i1	p2	(TC)6	12	93	104
TRINITY_DN8213_c0_g1_i1	p3	(ATG)5	15	872	886
TRINITY_DN8213_c0_g1_i1	p1	(A)10	10	1338	1347
TRINITY_DN8211_c1_g1_i1	p1	(T)10	10	305	314
TRINITY_DN8210_c0_g1_i4	p5	(TGCTG)5	25	499	523
TRINITY_DN8209_c0_g3_i1	p3	(GAT)7	21	737	757
TRINITY_DN8209_c0_g2_i1	p3	(TTC)5	15	147	161
TRINITY_DN8209_c0_g2_i1	p3	(GAT)7	21	1532	1552
TRINITY_DN8209_c0_g1_i1	p3	(TTC)5	15	141	155
TRINITY_DN8209_c0_g1_i1	p3	(GAT)7	21	1443	1463
TRINITY_DN8206_c0_g1_i4	p3	(AAT)6	18	183	200
TRINITY_DN8206_c0_g1_i2	p3	(AAT)6	18	183	200
TRINITY_DN8200_c0_g4_i1	p2	(GA)6	12	1066	1077
TRINITY_DN8200_c0_g1_i1	c	(AG)9atgtggatgagaagagggattcc(T)12	53	1295	1347
TRINITY_DN8200_c0_g1_i1	p1	(T)10	10	1480	1489
TRINITY_DN8200_c0_g1_i1	p2	(AG)7	14	1678	1691
TRINITY_DN8199_c0_g1_i2	p1	(A)24	24	1	24
TRINITY_DN8199_c0_g1_i2	p1	(T)13	13	319	331
TRINITY_DN8196_c0_g1_i6	p2	(TG)8	16	2361	2376
TRINITY_DN8196_c0_g1_i2	p1	(A)15	15	1	15
TRINITY_DN8196_c0_g1_i1	p2	(TG)8	16	2008	2023
TRINITY_DN8191_c0_g2_i1	c	(ACC)5cccttaat(A)11	34	417	450
TRINITY_DN8191_c0_g2_i1	p1	(T)12	12	862	873
TRINITY_DN8188_c0_g2_i1	p3	(TAA)6	18	429	446
TRINITY_DN8188_c0_g2_i1	p1	(A)10	10	1037	1046
TRINITY_DN8188_c0_g1_i2	p3	(TAA)6	18	429	446
TRINITY_DN8185_c0_g2_i2	p2	(CT)9	18	805	822
TRINITY_DN8184_c0_g2_i1	p2	(GA)7	14	810	823
TRINITY_DN8184_c0_g1_i4	p2	(GA)7	14	1537	1550
TRINITY_DN8184_c0_g1_i3	p2	(GA)7	14	2006	2019
TRINITY_DN8184_c0_g1_i2	p2	(GA)7	14	1655	1668
TRINITY_DN8184_c0_g1_i1	p2	(GA)7	14	1888	1901
TRINITY_DN8183_c0_g2_i2	p3	(AGC)6	18	241	258
TRINITY_DN8183_c0_g2_i1	p3	(AGC)6	18	241	258
TRINITY_DN8181_c0_g2_i1	p3	(GGT)5	15	637	651
TRINITY_DN8173_c0_g2_i2	p1	(T)10	10	397	406
TRINITY_DN8165_c0_g2_i2	p1	(T)17	17	1843	1859
TRINITY_DN8165_c0_g2_i1	p1	(T)17	17	1691	1707
TRINITY_DN8165_c0_g1_i1	p1	(T)17	17	599	615
TRINITY_DN8163_c0_g2_i3	p1	(A)12	12	261	272
TRINITY_DN8163_c0_g2_i2	p1	(A)12	12	261	272
TRINITY_DN8163_c0_g2_i2	p2	(AG)8	16	1822	1837
TRINITY_DN8163_c0_g2_i1	p1	(A)12	12	261	272
TRINITY_DN8163_c0_g1_i1	p1	(A)12	12	261	272
TRINITY_DN8161_c0_g1_i2	p2	(GA)8	16	2271	2286
TRINITY_DN8160_c0_g1_i5	p1	(A)10	10	1510	1519
TRINITY_DN8160_c0_g1_i2	p1	(A)10	10	1588	1597
TRINITY_DN8160_c0_g1_i10	p1	(A)10	10	1609	1618
TRINITY_DN8158_c0_g1_i5	p1	(T)13	13	1	13
TRINITY_DN8158_c0_g1_i5	p2	(AG)6	12	3687	3698
TRINITY_DN8158_c0_g1_i4	p1	(T)13	13	1	13
TRINITY_DN8158_c0_g1_i4	p2	(AG)6	12	3197	3208
TRINITY_DN8158_c0_g1_i3	p1	(T)13	13	1	13
TRINITY_DN8158_c0_g1_i3	p2	(AG)6	12	3596	3607
TRINITY_DN8158_c0_g1_i2	p1	(T)13	13	1	13
TRINITY_DN8158_c0_g1_i2	p2	(AG)6	12	3106	3117
TRINITY_DN8154_c0_g2_i1	p2	(AC)7	14	833	846
TRINITY_DN8151_c0_g1_i1	p3	(ATG)6	18	440	457
TRINITY_DN8151_c0_g1_i1	p3	(TCA)6	18	1811	1828
TRINITY_DN8144_c0_g1_i2	c*	(T)10(TG)6*	21	94	114
TRINITY_DN8144_c0_g1_i2	p3	(GAT)5	15	544	558
TRINITY_DN8144_c0_g1_i2	c	(ATT)7actgtattcctccattaattaataattcaaattaaaaacc(A)10caaaaa(TC)8	93	836	928
TRINITY_DN8144_c0_g1_i2	p2	(AG)8	16	1214	1229
TRINITY_DN8144_c0_g1_i1	p3	(GAT)6	18	188	205
TRINITY_DN8144_c0_g1_i1	p3	(GAT)5	15	1063	1077
TRINITY_DN8144_c0_g1_i1	c	(ATT)7actgtattcctccattaattaataattcaaattaaaaacc(A)10caaaaa(TC)8	93	1355	1447
TRINITY_DN8144_c0_g1_i1	p2	(AG)8	16	1733	1748
TRINITY_DN8143_c0_g2_i1	p1	(A)10	10	17	26
TRINITY_DN8142_c0_g1_i2	p3	(CAT)6	18	1042	1059
TRINITY_DN8142_c0_g1_i1	p3	(CAT)6	18	1107	1124
TRINITY_DN8140_c0_g3_i3	p1	(A)12	12	1015	1026
TRINITY_DN813_c0_g2_i1	p1	(A)14	14	9	22
TRINITY_DN8139_c0_g1_i1	p1	(T)11	11	120	130
TRINITY_DN8137_c0_g2_i1	p3	(TCT)5	15	187	201
TRINITY_DN8137_c0_g1_i1	p3	(TCT)5	15	1381	1395
TRINITY_DN8129_c1_g1_i1	p2	(GA)11	22	23	44
TRINITY_DN8129_c1_g1_i1	p2	(GA)10	20	228	247
TRINITY_DN8129_c0_g3_i2	p2	(GA)10	20	1436	1455
TRINITY_DN8129_c0_g3_i1	p2	(GA)10	20	994	1013
TRINITY_DN8129_c0_g2_i1	p1	(A)11	11	49	59
TRINITY_DN8129_c0_g2_i1	p2	(GA)10	20	573	592
TRINITY_DN8128_c0_g1_i1	p3	(TCA)6	18	287	304
TRINITY_DN8127_c0_g2_i1	p3	(TCT)5	15	576	590
TRINITY_DN8127_c0_g1_i1	p3	(TCT)5	15	196	210
TRINITY_DN8124_c0_g2_i4	p1	(A)12	12	765	776
TRINITY_DN8122_c0_g2_i1	p1	(T)10	10	424	433
TRINITY_DN8118_c0_g1_i1	p3	(TCA)5	15	424	438
TRINITY_DN8115_c0_g2_i1	p1	(A)10	10	8	17
TRINITY_DN8111_c0_g2_i1	p1	(T)10	10	48	57
TRINITY_DN8111_c0_g1_i6	p1	(T)10	10	48	57
TRINITY_DN8111_c0_g1_i2	p1	(T)10	10	48	57
TRINITY_DN810_c0_g1_i1	p1	(A)11	11	34	44
TRINITY_DN8109_c0_g3_i1	p2	(AG)7	14	140	153
TRINITY_DN8109_c0_g3_i1	p3	(TGT)5	15	256	270
TRINITY_DN8109_c0_g1_i3	p2	(AG)7	14	140	153
TRINITY_DN8109_c0_g1_i3	p3	(TGT)5	15	256	270
TRINITY_DN8109_c0_g1_i2	p2	(AG)7	14	140	153
TRINITY_DN8109_c0_g1_i2	p3	(TGT)5	15	256	270
TRINITY_DN8109_c0_g1_i1	p2	(AG)7	14	140	153
TRINITY_DN8109_c0_g1_i1	p3	(TGT)5	15	256	270
TRINITY_DN8108_c1_g1_i1	p1	(T)10	10	204	213
TRINITY_DN8101_c1_g2_i1	p3	(GCT)6	18	11	28
TRINITY_DN8101_c1_g1_i1	p3	(GCT)6	18	11	28
TRINITY_DN8100_c0_g1_i1	p1	(T)14	14	747	760
TRINITY_DN8095_c0_g1_i1	p2	(CT)7	14	193	206
TRINITY_DN8094_c0_g1_i2	p2	(GA)9	18	3018	3035
TRINITY_DN8094_c0_g1_i1	p2	(GA)9	18	380	397
TRINITY_DN8092_c0_g2_i1	p2	(CA)7	14	22	35
TRINITY_DN8092_c0_g1_i1	p2	(CA)7	14	22	35
TRINITY_DN8091_c0_g2_i2	c	(TTA)5atattaa(TAT)5	37	997	1033
TRINITY_DN8089_c0_g1_i4	p1	(T)12	12	931	942
TRINITY_DN8082_c0_g2_i1	p1	(A)13	13	1	13
TRINITY_DN8074_c0_g1_i3	p1	(A)10	10	3302	3311
TRINITY_DN8071_c0_g4_i2	p1	(A)11	11	1785	1795
TRINITY_DN8069_c0_g2_i1	p1	(T)17	17	1793	1809
TRINITY_DN8069_c0_g1_i2	p1	(T)17	17	2474	2490
TRINITY_DN8069_c0_g1_i1	p1	(T)17	17	2379	2395
TRINITY_DN8066_c0_g1_i7	p4	(GTAT)6	24	2239	2262
TRINITY_DN8066_c0_g1_i6	p4	(GTAT)6	24	2620	2643
TRINITY_DN8066_c0_g1_i5	p4	(GTAT)6	24	2314	2337
TRINITY_DN8066_c0_g1_i1	p4	(GTAT)6	24	2545	2568
TRINITY_DN8061_c1_g1_i1	p1	(A)12	12	12	23
TRINITY_DN8061_c0_g2_i1	p3	(TAC)6	18	935	952
TRINITY_DN8056_c0_g1_i3	p1	(A)10	10	44	53
TRINITY_DN8055_c0_g1_i2	p1	(T)11	11	5672	5682
TRINITY_DN8055_c0_g1_i1	p1	(T)11	11	5634	5644
TRINITY_DN8054_c0_g1_i2	p3	(TAA)5	15	9	23
TRINITY_DN8045_c0_g1_i1	p3	(GAA)5	15	2110	2124
TRINITY_DN8044_c0_g1_i1	p3	(GAT)6	18	943	960
TRINITY_DN803_c0_g2_i1	c	(AAT)5aaagtaaataaaatagaat(A)13	47	2228	2274
TRINITY_DN8036_c0_g2_i4	p2	(CT)8	16	184	199
TRINITY_DN8036_c0_g2_i1	p2	(CT)8	16	184	199
TRINITY_DN8030_c2_g1_i1	p1	(A)15	15	1	15
TRINITY_DN802_c0_g2_i1	p1	(T)11	11	468	478
TRINITY_DN8028_c0_g2_i2	p1	(T)11	11	1764	1774
TRINITY_DN8028_c0_g2_i2	p1	(A)10	10	1884	1893
TRINITY_DN8028_c0_g2_i1	p1	(T)11	11	1764	1774
TRINITY_DN8028_c0_g2_i1	p1	(A)10	10	1884	1893
TRINITY_DN8024_c0_g3_i1	c	(T)10gtattt(G)12	28	640	667
TRINITY_DN8024_c0_g2_i3	c	(T)10gtattt(G)12	28	1142	1169
TRINITY_DN8024_c0_g2_i2	c	(T)10gtattt(G)12	28	1233	1260
TRINITY_DN8024_c0_g2_i1	c	(T)10gtattt(G)12	28	773	800
TRINITY_DN8024_c0_g1_i1	c	(T)10gtattt(G)12	28	270	297
TRINITY_DN8020_c0_g1_i1	p1	(A)10	10	12	21
TRINITY_DN8019_c0_g1_i2	p1	(A)29	29	1630	1658
TRINITY_DN8019_c0_g1_i1	p1	(A)29	29	1288	1316
TRINITY_DN8015_c0_g2_i2	p1	(T)11	11	137	147
TRINITY_DN8015_c0_g2_i2	p3	(TTC)7	21	1975	1995
TRINITY_DN8015_c0_g1_i1	p3	(TTC)7	21	1546	1566
TRINITY_DN8013_c0_g1_i4	p2	(TC)6	12	81	92
TRINITY_DN8013_c0_g1_i3	p1	(A)12	12	1	12
TRINITY_DN8013_c0_g1_i3	p2	(TC)6	12	1250	1261
TRINITY_DN8013_c0_g1_i2	p2	(TC)6	12	81	92
TRINITY_DN8013_c0_g1_i2	p2	(TC)6	12	1132	1143
TRINITY_DN8013_c0_g1_i1	p1	(A)12	12	1	12
TRINITY_DN8009_c0_g1_i2	p1	(T)11	11	291	301
TRINITY_DN8009_c0_g1_i1	p1	(T)11	11	291	301
TRINITY_DN8005_c0_g1_i4	p1	(A)11	11	1289	1299
TRINITY_DN8005_c0_g1_i3	p1	(A)11	11	1746	1756
TRINITY_DN8001_c2_g1_i1	p1	(T)11	11	35	45
TRINITY_DN8001_c0_g2_i1	p1	(A)13	13	2063	2075
TRINITY_DN7_c0_g1_i1	p1	(T)11	11	95	105
TRINITY_DN7999_c0_g1_i1	p2	(TC)6	12	520	531
TRINITY_DN7997_c0_g2_i1	p1	(T)12	12	1	12
TRINITY_DN7995_c0_g1_i1	p1	(A)10	10	1405	1414
TRINITY_DN7994_c0_g1_i2	p3	(TTC)5	15	539	553
TRINITY_DN7994_c0_g1_i1	p3	(TTC)5	15	790	804
TRINITY_DN7991_c2_g1_i1	p2	(TA)6	12	8	19
TRINITY_DN7991_c0_g2_i1	p3	(CTT)5	15	12	26
TRINITY_DN7988_c0_g3_i1	p2	(CA)7	14	1	14
TRINITY_DN7987_c1_g1_i1	p1	(T)11	11	1552	1562
TRINITY_DN7984_c0_g1_i2	p1	(T)13	13	1833	1845
TRINITY_DN7984_c0_g1_i1	p1	(T)13	13	1244	1256
TRINITY_DN7983_c0_g1_i1	p1	(A)10	10	1	10
TRINITY_DN7983_c0_g1_i1	p1	(T)12	12	1039	1050
TRINITY_DN7973_c0_g1_i2	p1	(A)11	11	455	465
TRINITY_DN7973_c0_g1_i1	p1	(A)11	11	455	465
TRINITY_DN7969_c0_g3_i1	p1	(A)15	15	2	16
TRINITY_DN7969_c0_g2_i2	p1	(A)10	10	327	336
TRINITY_DN7969_c0_g2_i1	p1	(A)15	15	2	16
TRINITY_DN7966_c0_g2_i1	p3	(TCT)5	15	494	508
TRINITY_DN7965_c0_g3_i1	p2	(AG)6	12	176	187
TRINITY_DN7965_c0_g2_i1	p2	(AG)6	12	192	203
TRINITY_DN7965_c0_g1_i1	p2	(AG)6	12	374	385
TRINITY_DN7961_c0_g2_i2	p1	(A)11	11	33	43
TRINITY_DN7961_c0_g2_i1	p1	(A)11	11	33	43
TRINITY_DN7961_c0_g1_i1	p1	(A)11	11	33	43
TRINITY_DN795_c0_g1_i1	p1	(A)10	10	99	108
TRINITY_DN7959_c0_g2_i1	p2	(TC)7	14	231	244
TRINITY_DN7959_c0_g2_i1	p1	(A)11	11	1418	1428
TRINITY_DN7949_c3_g1_i1	c	(GAA)5ggtttgagagaagt(AGA)13	68	567	634
TRINITY_DN7949_c1_g2_i1	p3	(TCT)7	21	1	21
TRINITY_DN7945_c0_g1_i1	p1	(A)13	13	109	121
TRINITY_DN7945_c0_g1_i1	p1	(A)13	13	433	445
TRINITY_DN7936_c0_g2_i1	p1	(T)13	13	1	13
TRINITY_DN7936_c0_g1_i1	p2	(CT)6	12	193	204
TRINITY_DN7936_c0_g1_i1	p1	(A)15	15	1171	1185
TRINITY_DN7933_c0_g2_i1	p1	(T)10	10	73	82
TRINITY_DN7929_c0_g1_i1	p1	(A)18	18	1	18
TRINITY_DN7929_c0_g1_i1	p3	(CTG)6	18	1061	1078
TRINITY_DN791_c0_g1_i1	p2	(AT)11	22	801	822
TRINITY_DN7916_c0_g1_i4	p3	(CTT)5	15	15	29
TRINITY_DN7916_c0_g1_i3	p3	(CTT)5	15	15	29
TRINITY_DN7916_c0_g1_i2	p3	(CTT)5	15	15	29
TRINITY_DN7916_c0_g1_i1	p3	(CTT)5	15	15	29
TRINITY_DN7915_c0_g1_i1	p1	(A)10	10	222	231
TRINITY_DN7907_c0_g3_i1	p1	(G)13	13	1	13
TRINITY_DN7907_c0_g2_i1	p1	(G)13	13	1	13
TRINITY_DN7907_c0_g1_i1	p1	(G)13	13	1	13
TRINITY_DN7905_c0_g1_i1	p1	(T)11	11	1381	1391
TRINITY_DN7904_c0_g1_i2	p3	(GAA)6	18	172	189
TRINITY_DN7904_c0_g1_i2	p3	(GTT)6	18	521	538
TRINITY_DN7904_c0_g1_i1	p3	(GAA)6	18	172	189
TRINITY_DN7904_c0_g1_i1	p4	(TGTA)6	24	365	388
TRINITY_DN7904_c0_g1_i1	p3	(GTT)6	18	615	632
TRINITY_DN789_c0_g2_i1	p1	(T)12	12	1736	1747
TRINITY_DN7896_c0_g2_i1	p3	(ATC)5	15	737	751
TRINITY_DN7896_c0_g2_i1	p2	(TG)8	16	1642	1657
TRINITY_DN7889_c0_g1_i1	p3	(TAT)6	18	1368	1385
TRINITY_DN7877_c0_g1_i1	c	(T)10(A)18	28	212	239
TRINITY_DN7862_c0_g2_i1	p3	(ACT)5	15	104	118
TRINITY_DN7862_c0_g1_i1	p3	(ACT)5	15	104	118
TRINITY_DN7862_c0_g1_i1	p1	(A)13	13	334	346
TRINITY_DN785_c0_g1_i1	p1	(A)10	10	116	125
TRINITY_DN7857_c0_g1_i4	c	(CT)8caagaagaagaagatagtgaaagagaaaatctgcatacatgatttcgagagcgagtgactgagtgcttcttag(TCT)5	104	30	133
TRINITY_DN7857_c0_g1_i1	c	(CT)8caagaagaagaagatagtgaaagagaaaatctgcatacatgatttcgagagcgagtgactgagtgcttcttag(TCT)5	104	30	133
TRINITY_DN7848_c0_g1_i1	p1	(T)13	13	1	13
TRINITY_DN7842_c0_g1_i2	p2	(TC)6	12	199	210
TRINITY_DN7837_c0_g1_i1	p1	(C)11	11	10	20
TRINITY_DN7830_c0_g2_i1	p1	(T)10	10	1379	1388
TRINITY_DN7830_c0_g2_i1	p1	(T)11	11	1608	1618
TRINITY_DN7829_c0_g2_i1	p1	(A)10	10	246	255
TRINITY_DN7827_c1_g1_i1	p3	(TTC)5	15	735	749
TRINITY_DN7827_c1_g1_i1	p3	(GAT)5	15	2221	2235
TRINITY_DN7827_c0_g2_i1	p3	(GAG)6	18	773	790
TRINITY_DN7827_c0_g1_i1	p3	(GAG)6	18	860	877
TRINITY_DN7824_c0_g1_i1	p1	(T)11	11	854	864
TRINITY_DN7822_c0_g1_i4	p3	(GAG)7	21	702	722
TRINITY_DN7822_c0_g1_i3	p3	(GAG)7	21	702	722
TRINITY_DN7822_c0_g1_i2	p3	(GAG)7	21	702	722
TRINITY_DN7822_c0_g1_i1	p3	(GAG)7	21	702	722
TRINITY_DN7821_c0_g2_i1	p1	(A)10	10	140	149
TRINITY_DN7817_c1_g2_i1	p1	(T)10	10	219	228
TRINITY_DN7817_c1_g1_i1	p1	(T)10	10	219	228
TRINITY_DN7816_c0_g1_i7	p1	(T)10	10	1124	1133
TRINITY_DN7816_c0_g1_i1	p1	(T)10	10	1219	1228
TRINITY_DN7810_c0_g1_i1	p2	(CT)11	22	1	22
TRINITY_DN7809_c1_g1_i1	p2	(CT)9	18	18	35
TRINITY_DN7804_c0_g2_i2	p2	(AG)6	12	2472	2483
TRINITY_DN7790_c0_g3_i1	p1	(T)15	15	572	586
TRINITY_DN7790_c0_g2_i1	p1	(T)10	10	489	498
TRINITY_DN7790_c0_g2_i1	p3	(AGA)7	21	684	704
TRINITY_DN7790_c0_g1_i1	p1	(T)10	10	124	133
TRINITY_DN7790_c0_g1_i1	p3	(AGA)7	21	319	339
TRINITY_DN7787_c0_g1_i2	p3	(AGA)15	45	2275	2319
TRINITY_DN7787_c0_g1_i1	p3	(AGA)15	45	1748	1792
TRINITY_DN7786_c0_g2_i1	p1	(T)10	10	1466	1475
TRINITY_DN7786_c0_g1_i1	p1	(T)10	10	1048	1057
TRINITY_DN7785_c0_g1_i1	p2	(TA)6	12	800	811
TRINITY_DN7783_c0_g1_i2	p2	(TC)6	12	71	82
TRINITY_DN7783_c0_g1_i1	p2	(TC)6	12	71	82
TRINITY_DN7780_c0_g2_i1	p3	(AGA)5	15	3570	3584
TRINITY_DN7780_c0_g1_i1	p3	(AGA)5	15	2621	2635
TRINITY_DN7779_c0_g3_i1	p2	(TC)7	14	1	14
TRINITY_DN7779_c0_g3_i1	p3	(AAG)5	15	718	732
TRINITY_DN7779_c0_g1_i3	p2	(TC)7	14	1	14
TRINITY_DN7779_c0_g1_i1	p2	(TC)7	14	1	14
TRINITY_DN7771_c1_g1_i1	p1	(A)12	12	604	615
TRINITY_DN7771_c0_g2_i1	p1	(A)18	18	1	18
TRINITY_DN7767_c0_g1_i1	p3	(AGA)5	15	1	15
TRINITY_DN7765_c0_g1_i1	p3	(GCG)6	18	71	88
TRINITY_DN7765_c0_g1_i1	p1	(A)12	12	927	938
TRINITY_DN7758_c0_g1_i3	p3	(GAA)5	15	800	814
TRINITY_DN7755_c1_g1_i1	p1	(T)19	19	792	810
TRINITY_DN7755_c0_g2_i1	p1	(T)16	16	11	26
TRINITY_DN7753_c0_g3_i1	p1	(A)12	12	1991	2002
TRINITY_DN7750_c0_g3_i1	p1	(T)10	10	52	61
TRINITY_DN7750_c0_g1_i1	p1	(T)10	10	52	61
TRINITY_DN774_c0_g1_i1	p1	(T)13	13	8	20
TRINITY_DN7747_c0_g2_i1	p1	(A)10	10	223	232
TRINITY_DN7743_c0_g1_i2	p1	(T)22	22	2020	2041
TRINITY_DN7743_c0_g1_i1	p1	(T)22	22	1986	2007
TRINITY_DN7741_c0_g2_i2	c	(T)10ataaatatccttcaacttcaacactcggaaacaaaaataacgaaacagaacagaagaaagcaggtagacttggaagcgcg(CA)7	104	26	129
TRINITY_DN7741_c0_g2_i1	c	(T)10ataaatatccttcaacttcaacactcggaaacaaaaataacgaaacagaacagaagaaagcaggtagacttggaagcgcg(CA)7	104	26	129
TRINITY_DN773_c0_g1_i1	p3	(ATT)6	18	1410	1427
TRINITY_DN7736_c0_g1_i2	p2	(AG)15	30	993	1022
TRINITY_DN7735_c0_g2_i1	c	(GCC)5tttgccactcatcctcctcacacactttcactccgccacctcaaccgctagggttccgccgcaatcacagaaacaccgcgatgcaaaatatctttct(TC)6gcacttcctatctctctcgatttgcaccaaaacggaaagaaagtgaaactgtcccccctcctcgccttttcttctctctctcaccgttctcag(T)11	228	2966	3193
TRINITY_DN772_c0_g1_i2	p3	(CAC)5	15	34	48
TRINITY_DN7727_c0_g2_i1	p2	(CT)11	22	25	46
TRINITY_DN7727_c0_g1_i1	p2	(CT)11	22	25	46
TRINITY_DN7721_c0_g3_i1	p1	(T)19	19	547	565
TRINITY_DN7721_c0_g2_i1	p1	(T)19	19	419	437
TRINITY_DN7721_c0_g1_i1	p1	(T)19	19	1136	1154
TRINITY_DN7718_c0_g2_i1	p1	(A)10	10	2741	2750
TRINITY_DN7717_c0_g1_i1	p1	(T)11	11	104	114
TRINITY_DN7712_c0_g2_i1	p3	(GAA)8	24	1883	1906
TRINITY_DN7705_c0_g2_i1	p2	(GA)6	12	589	600
TRINITY_DN7704_c0_g2_i2	p1	(T)18	18	3475	3492
TRINITY_DN7703_c0_g2_i2	p1	(T)11	11	676	686
TRINITY_DN7703_c0_g2_i1	p2	(CT)7	14	175	188
TRINITY_DN7703_c0_g2_i1	p1	(T)11	11	867	877
TRINITY_DN7703_c0_g1_i1	p1	(T)11	11	497	507
TRINITY_DN7696_c0_g1_i1	p1	(A)12	12	11	22
TRINITY_DN7696_c0_g1_i1	p3	(CTT)6	18	504	521
TRINITY_DN7696_c0_g1_i1	p1	(A)12	12	1547	1558
TRINITY_DN7692_c0_g2_i1	p1	(T)10	10	1926	1935
TRINITY_DN7691_c0_g2_i2	p1	(T)10	10	250	259
TRINITY_DN7691_c0_g2_i1	p1	(T)10	10	250	259
TRINITY_DN7684_c0_g1_i2	p1	(A)14	14	1	14
TRINITY_DN7684_c0_g1_i1	p1	(A)14	14	1	14
TRINITY_DN7683_c0_g3_i1	p2	(TC)6	12	158	169
TRINITY_DN7683_c0_g2_i1	p2	(TC)6	12	158	169
TRINITY_DN7681_c0_g2_i1	p3	(GAA)5	15	44	58
TRINITY_DN7681_c0_g1_i1	p3	(GAA)5	15	44	58
TRINITY_DN7680_c0_g1_i2	p3	(CCG)5	15	447	461
TRINITY_DN7680_c0_g1_i1	p3	(CCG)5	15	447	461
TRINITY_DN7679_c0_g3_i1	p1	(T)10	10	1688	1697
TRINITY_DN7676_c0_g2_i1	p1	(T)11	11	503	513
TRINITY_DN7675_c0_g2_i1	p1	(T)10	10	184	193
TRINITY_DN7673_c0_g1_i1	p1	(A)11	11	172	182
TRINITY_DN7666_c0_g2_i1	p1	(T)11	11	1202	1212
TRINITY_DN7666_c0_g2_i1	p1	(T)11	11	1938	1948
TRINITY_DN7666_c0_g1_i1	p1	(T)11	11	1829	1839
TRINITY_DN7666_c0_g1_i1	p1	(T)11	11	2565	2575
TRINITY_DN7655_c0_g1_i4	p2	(AT)6	12	78	89
TRINITY_DN7655_c0_g1_i4	p1	(A)10	10	641	650
TRINITY_DN7655_c0_g1_i3	p2	(AT)6	12	78	89
TRINITY_DN7655_c0_g1_i3	p1	(A)10	10	641	650
TRINITY_DN7655_c0_g1_i2	p2	(AT)6	12	78	89
TRINITY_DN7655_c0_g1_i1	p2	(AT)6	12	78	89
TRINITY_DN7649_c0_g1_i1	p3	(TTG)5	15	572	586
TRINITY_DN7649_c0_g1_i1	p4	(AAGA)5	20	1406	1425
TRINITY_DN7645_c1_g1_i1	p3	(TTC)6	18	123	140
TRINITY_DN7645_c0_g1_i1	p3	(TCT)5	15	1	15
TRINITY_DN7642_c0_g2_i1	p1	(A)13	13	724	736
TRINITY_DN7642_c0_g1_i1	p2	(TC)6	12	81	92
TRINITY_DN7642_c0_g1_i1	p1	(A)13	13	1793	1805
TRINITY_DN7637_c0_g1_i1	p3	(TTA)6	18	1091	1108
TRINITY_DN7636_c1_g1_i1	p3	(TGC)5	15	159	173
TRINITY_DN7636_c0_g2_i1	c	(GCA)5(ACA)5	30	657	686
TRINITY_DN7629_c0_g1_i4	p2	(TC)7	14	5904	5917
TRINITY_DN7629_c0_g1_i1	p2	(TC)7	14	6001	6014
TRINITY_DN761_c0_g2_i1	p2	(CA)6	12	159	170
TRINITY_DN7617_c1_g1_i1	p3	(TTC)7	21	222	242
TRINITY_DN7617_c0_g1_i2	p3	(TCT)7	21	23	43
TRINITY_DN7617_c0_g1_i1	p3	(TCT)7	21	23	43
TRINITY_DN7614_c0_g1_i1	p1	(A)17	17	2120	2136
TRINITY_DN7605_c0_g1_i4	p2	(CT)7	14	193	206
TRINITY_DN7605_c0_g1_i3	p2	(CT)7	14	193	206
TRINITY_DN7604_c0_g1_i1	p1	(T)11	11	363	373
TRINITY_DN7603_c0_g1_i1	p1	(A)11	11	57	67
TRINITY_DN7598_c0_g1_i2	p1	(A)11	11	140	150
TRINITY_DN7598_c0_g1_i1	p1	(A)10	10	19	28
TRINITY_DN7591_c1_g1_i1	p3	(AGA)6	18	9	26
TRINITY_DN7591_c0_g1_i1	c	(TTC)5gactgctacctgtgaagcatccactacccattcctccaaattccatcctctagtgggtccatctattaccagcgccgtcgatcatatcctcaa(TTC)5	123	262	384
TRINITY_DN7590_c0_g1_i2	p3	(GAA)5	15	1916	1930
TRINITY_DN7580_c0_g1_i1	p3	(CAG)5	15	999	1013
TRINITY_DN7579_c0_g1_i1	p1	(T)10	10	58	67
TRINITY_DN7577_c0_g2_i1	p1	(A)11	11	45	55
TRINITY_DN7573_c0_g2_i1	p1	(A)10	10	179	188
TRINITY_DN7566_c0_g2_i1	p1	(A)13	13	248	260
TRINITY_DN7566_c0_g1_i1	p1	(A)13	13	1616	1628
TRINITY_DN7565_c0_g1_i4	p1	(A)10	10	14	23
TRINITY_DN7565_c0_g1_i2	p1	(A)10	10	14	23
TRINITY_DN7565_c0_g1_i1	p1	(A)10	10	14	23
TRINITY_DN7564_c0_g1_i4	p1	(T)10	10	1490	1499
TRINITY_DN7564_c0_g1_i3	p1	(A)10	10	115	124
TRINITY_DN7564_c0_g1_i3	p1	(T)10	10	1708	1717
TRINITY_DN7564_c0_g1_i2	p1	(T)10	10	1534	1543
TRINITY_DN7564_c0_g1_i1	p1	(A)10	10	115	124
TRINITY_DN7564_c0_g1_i1	p1	(T)10	10	1752	1761
TRINITY_DN7563_c0_g1_i2	p1	(A)10	10	216	225
TRINITY_DN7558_c0_g1_i3	p1	(T)10	10	849	858
TRINITY_DN7558_c0_g1_i2	p1	(T)10	10	491	500
TRINITY_DN754_c0_g2_i1	p1	(A)11	11	299	309
TRINITY_DN7547_c0_g1_i1	p2	(AG)9	18	59	76
TRINITY_DN7537_c0_g2_i1	c	(GCA)5acagcaaccgcagcaatctcctttccaaccacagcaatcacctttccaaccacatcagagtagtttgttccttcc(GCA)5	105	158	262
TRINITY_DN7530_c0_g1_i3	p2	(AG)15	30	1732	1761
TRINITY_DN7530_c0_g1_i2	p2	(AG)15	30	1844	1873
TRINITY_DN7527_c0_g2_i1	p1	(A)10	10	327	336
TRINITY_DN7520_c0_g3_i1	p1	(T)17	17	1963	1979
TRINITY_DN7520_c0_g2_i1	p1	(T)17	17	469	485
TRINITY_DN7516_c0_g1_i3	p2	(TC)10	20	1199	1218
TRINITY_DN7516_c0_g1_i2	p2	(TC)10	20	1267	1286
TRINITY_DN7508_c0_g1_i2	p3	(TTA)5	15	311	325
TRINITY_DN7508_c0_g1_i1	p3	(TTA)5	15	311	325
TRINITY_DN7508_c0_g1_i1	p3	(ATT)7	21	634	654
TRINITY_DN7507_c0_g2_i1	p1	(T)11	11	1008	1018
TRINITY_DN7500_c0_g1_i4	p1	(A)10	10	1326	1335
TRINITY_DN7500_c0_g1_i2	p1	(A)10	10	1486	1495
TRINITY_DN7495_c0_g1_i1	p1	(A)12	12	60	71
TRINITY_DN7494_c0_g3_i1	p1	(T)10	10	415	424
TRINITY_DN747_c0_g1_i1	p3	(TTA)5	15	378	392
TRINITY_DN7477_c0_g2_i1	p2	(AG)6	12	1167	1178
TRINITY_DN7462_c0_g1_i1	p1	(A)17	17	1	17
TRINITY_DN7462_c0_g1_i1	c	(AAT)5ggcaatggattcacggtgcttcagcctcgaatagaacgagaaagataat(A)11	75	358	432
TRINITY_DN7462_c0_g1_i1	p3	(AGG)5	15	1300	1314
TRINITY_DN7462_c0_g1_i1	p3	(AGA)5	15	1616	1630
TRINITY_DN7457_c0_g2_i1	p2	(GA)11	22	1	22
TRINITY_DN7450_c0_g2_i1	p3	(CAA)5	15	247	261
TRINITY_DN7450_c0_g1_i1	p3	(CAA)5	15	247	261
TRINITY_DN7433_c0_g2_i1	p1	(T)10	10	178	187
TRINITY_DN7432_c1_g1_i1	p1	(T)10	10	6	15
TRINITY_DN7431_c0_g2_i1	p3	(GCA)5	15	1403	1417
TRINITY_DN7431_c0_g1_i1	p3	(GCA)5	15	411	425
TRINITY_DN7426_c0_g1_i4	p1	(T)13	13	1476	1488
TRINITY_DN7426_c0_g1_i1	p1	(T)13	13	1501	1513
TRINITY_DN7421_c0_g1_i1	p1	(T)13	13	253	265
TRINITY_DN7417_c0_g2_i1	p4	(GAAA)5	20	22	41
TRINITY_DN7417_c0_g2_i1	p3	(TAA)5	15	652	666
TRINITY_DN7417_c0_g1_i2	p4	(GAAA)5	20	22	41
TRINITY_DN7417_c0_g1_i2	p3	(TAA)5	15	462	476
TRINITY_DN7417_c0_g1_i1	p3	(TAA)5	15	447	461
TRINITY_DN7416_c0_g1_i2	p2	(GA)11	22	1211	1232
TRINITY_DN7415_c0_g1_i1	p1	(T)10	10	354	363
TRINITY_DN739_c0_g1_i1	p1	(A)13	13	506	518
TRINITY_DN7392_c0_g1_i4	p1	(A)10	10	3	12
TRINITY_DN7392_c0_g1_i4	p1	(T)10	10	162	171
TRINITY_DN7392_c0_g1_i3	p1	(A)10	10	3	12
TRINITY_DN7392_c0_g1_i3	p1	(T)10	10	162	171
TRINITY_DN7392_c0_g1_i2	p1	(A)10	10	3	12
TRINITY_DN7392_c0_g1_i1	p1	(A)10	10	3	12
TRINITY_DN7389_c0_g1_i2	p2	(TC)6	12	894	905
TRINITY_DN7389_c0_g1_i2	p1	(T)11	11	1017	1027
TRINITY_DN7389_c0_g1_i1	p2	(TC)6	12	936	947
TRINITY_DN7389_c0_g1_i1	p1	(T)11	11	1059	1069
TRINITY_DN7387_c1_g1_i1	p1	(T)10	10	296	305
TRINITY_DN7387_c0_g1_i1	c	(GA)6ggggaaggaaggacagtgggtgttgaattgta(GCAG)5	64	1339	1402
TRINITY_DN7384_c0_g1_i1	p1	(T)10	10	1480	1489
TRINITY_DN7380_c0_g1_i4	p1	(A)10	10	893	902
TRINITY_DN7380_c0_g1_i3	p1	(A)10	10	1740	1749
TRINITY_DN7380_c0_g1_i2	p1	(A)10	10	980	989
TRINITY_DN7380_c0_g1_i1	p1	(A)10	10	1653	1662
TRINITY_DN737_c0_g1_i1	p1	(T)10	10	537	546
TRINITY_DN7379_c0_g1_i1	p1	(A)13	13	1	13
TRINITY_DN7379_c0_g1_i1	p2	(GA)7	14	2065	2078
TRINITY_DN7377_c0_g1_i1	c	(T)11acttttcctccctccatactgacccaattaaagctgcaacctcattttaaattt(A)10	75	600	674
TRINITY_DN7376_c0_g2_i2	p3	(AGA)6	18	1393	1410
TRINITY_DN7376_c0_g2_i1	p3	(AGA)6	18	1535	1552
TRINITY_DN7376_c0_g1_i1	p3	(AGA)6	18	954	971
TRINITY_DN7371_c0_g1_i1	p3	(AAC)5	15	594	608
TRINITY_DN7370_c0_g3_i1	p1	(T)10	10	238	247
TRINITY_DN7370_c0_g2_i1	p1	(T)10	10	59	68
TRINITY_DN7370_c0_g2_i1	p1	(T)10	10	264	273
TRINITY_DN7370_c0_g1_i1	p1	(T)10	10	144	153
TRINITY_DN7361_c0_g3_i1	p1	(A)15	15	1	15
TRINITY_DN7357_c0_g3_i1	p2	(TA)8	16	171	186
TRINITY_DN7357_c0_g2_i1	p2	(TA)8	16	107	122
[truncated: 16,974 more rows]
