# Supplementary material for: Identification and characterization of SSR, SNP and InDel molecular markers from RNA-Seq data of guar (Cyamopsis tetragonoloba, L. Taub.) roots
Source: BMC Genomics. 2018 Dec 20;19:951. doi: 10.1186/s12864-018-5205-9 (PMC6302463; doi:10.1186/s12864-018-5205-9)
Supplement: Supplementary file 7 — Table S6. Characteristics of mononucleotide SSRs obtained in RGC-1066 and M-83 varieties of guar. (XLSX 391 kb) [file 12864_2018_5205_MOESM7_ESM.xlsx]

## Sheet: p1_result
Table S6. Characteristics of mononucleotide SSRs obtained in RGC-1066 and M-83 varieties of guar.
SSR name	Name of the gene containing SSR	SSR type	Size of SSR	Start position	End position	GO Annotation
SSR 1	PHAVU_009G019600g	(T)11	11	255	265	integral component of membrane [GO:0016021]; iron ion binding [GO:0005506]; L-ascorbic acid binding [GO:0031418]; oxidoreductase activity, acting on paired donors, with incorporation or reduction of molecular oxygen [GO:0016705]
SSR 3	LOC100790831 GLYMA_15G173300	(A)12	12	1146	1157	CCAAT-binding factor complex [GO:0016602]; DNA binding [GO:0003677]; transcription factor activity, sequence-specific DNA binding [GO:0003700]
SSR 4	LOC100796401 GLYMA_05G221700	(T)26	26	1896	1921	integral component of membrane [GO:0016021]; catalytic activity [GO:0003824]; biosynthetic process [GO:0009058]
SSR 5	LOC100799827 GLYMA_01G077300	(T)10	10	2224	2233	integral component of membrane [GO:0016021]; mitochondrial matrix [GO:0005759]; 2 iron, 2 sulfur cluster binding [GO:0051537]; ferrous iron binding [GO:0008198]; iron-sulfur cluster assembly [GO:0016226]; protein maturation by iron-sulfur cluster transfer [GO:0097428]
SSR 6	LOC100800231 GLYMA_03G218600	(A)10	10	2003	2012	NA
SSR 7	LOC100815942 GLYMA_20G150500	(T)14	14	1	14	Golgi apparatus [GO:0005794]; Golgi organization [GO:0007030]
SSR 8	LOC100815942 GLYMA_20G150500	(A)15	15	2718	2732	Golgi apparatus [GO:0005794]; Golgi organization [GO:0007030]
SSR 9	glysoja_012517	(T)14	14	1	14	NA
SSR 10	glysoja_012517	(A)15	15	2632	2646	NA
SSR 11	LOC100815942 GLYMA_20G150500	(T)14	14	1	14	Golgi apparatus [GO:0005794]; Golgi organization [GO:0007030]
SSR 12	LOC100815942 GLYMA_20G150500	(A)15	15	2724	2738	Golgi apparatus [GO:0005794]; Golgi organization [GO:0007030]
SSR 13	LOC100815942 GLYMA_20G150500	(T)14	14	1	14	Golgi apparatus [GO:0005794]; Golgi organization [GO:0007030]
SSR 14	LOC100815942 GLYMA_20G150500	(A)15	15	2391	2405	Golgi apparatus [GO:0005794]; Golgi organization [GO:0007030]
SSR 15	LOC100815942 GLYMA_20G150500	(T)14	14	1	14	Golgi apparatus [GO:0005794]; Golgi organization [GO:0007030]
SSR 16	LOC100815942 GLYMA_20G150500	(A)15	15	2305	2319	Golgi apparatus [GO:0005794]; Golgi organization [GO:0007030]
SSR 17	glysoja_000613	(A)12	12	33	44	RNA binding [GO:0003723]
SSR 18	glysoja_000613	(A)13	13	376	388	RNA binding [GO:0003723]
SSR 19	LOC100779557 GLYMA_04G194800	(A)10	10	875	884	calcium ion binding [GO:0005509]
SSR 20	LOC100816563 GLYMA_17G128900	(A)14	14	9	22	calcium ion binding [GO:0005509]
SSR 21	KK1_001399	(A)16	16	510	525	ATP binding [GO:0005524]; protein serine/threonine kinase activity [GO:0004674]
SSR 22	KK1_007339	(T)15	15	1	15	blue light photoreceptor activity [GO:0009882]
SSR 23	KK1_007339	(T)15	15	1	15	blue light photoreceptor activity [GO:0009882]
SSR 24	PHAVU_010G003400g	(T)15	15	1735	1749	NA
SSR 25	PHAVU_010G003400g	(T)15	15	2027	2041	NA
SSR 26	PHAVU_010G003400g	(T)15	15	1074	1088	NA
SSR 27	PHAVU_010G003400g	(T)15	15	1366	1380	NA
SSR 28	NA	(T)11	11	1524	1534	nucleus [GO:0005634]
SSR 29	LOC100805939 GLYMA_19G124000	(T)10	10	1720	1729	integral component of membrane [GO:0016021]; protein-cysteine S-palmitoyltransferase activity [GO:0019706]
SSR 30	LOC100804864 GLYMA_19G165500	(A)12	12	10	21	nucleus [GO:0005634]
SSR 31	LOC100804864 GLYMA_19G165500	(A)12	12	10	21	nucleus [GO:0005634]
SSR 32	LOC100804864 GLYMA_19G165500	(A)12	12	10	21	nucleus [GO:0005634]
SSR 33	LOC100804864 GLYMA_19G165500	(A)12	12	10	21	nucleus [GO:0005634]
SSR 34	LOC100805734 GLYMA_10G257600	(T)11	11	1601	1611	integral component of membrane [GO:0016021]
SSR 35	LOC101512036	(A)10	10	23	32	chromatin binding [GO:0003682]; DNA binding [GO:0003677]
SSR 36	LOC101512036	(A)10	10	23	32	chromatin binding [GO:0003682]; DNA binding [GO:0003677]
SSR 37	LOC101501119	(A)10	10	1315	1324	metal ion binding [GO:0046872]; N-acetyltransferase activity [GO:0008080]
SSR 38	LOC106765760	(A)10	10	67	76	nucleus [GO:0005634]; DNA binding [GO:0003677]; regulation of transcription, DNA-templated [GO:0006355]; transcription, DNA-templated [GO:0006351]
SSR 39	WRKY22 GLYMA_02G141000	(A)10	10	1220	1229	sequence-specific DNA binding [GO:0043565]; transcription factor activity, sequence-specific DNA binding [GO:0003700]
SSR 40	WRKY22 GLYMA_02G141000	(A)10	10	1329	1338	sequence-specific DNA binding [GO:0043565]; transcription factor activity, sequence-specific DNA binding [GO:0003700]
SSR 41	WRKY22 GLYMA_02G141000	(A)10	10	1560	1569	sequence-specific DNA binding [GO:0043565]; transcription factor activity, sequence-specific DNA binding [GO:0003700]
SSR 42	glysoja_032514	(T)12	12	731	742	sequence-specific DNA binding [GO:0043565]; transcription factor activity, sequence-specific DNA binding [GO:0003700]
SSR 43	glysoja_032514	(A)10	10	2649	2658	sequence-specific DNA binding [GO:0043565]; transcription factor activity, sequence-specific DNA binding [GO:0003700]
SSR 44	glysoja_032514	(A)10	10	2880	2889	sequence-specific DNA binding [GO:0043565]; transcription factor activity, sequence-specific DNA binding [GO:0003700]
SSR 45	WRKY22 GLYMA_02G141000	(A)10	10	1133	1142	sequence-specific DNA binding [GO:0043565]; transcription factor activity, sequence-specific DNA binding [GO:0003700]
SSR 46	LOC100781518 GLYMA_19G221300	(T)10	10	3673	3682	COPII vesicle coat [GO:0030127]; zinc ion binding [GO:0008270]; ER to Golgi vesicle-mediated transport [GO:0006888]; intracellular protein transport [GO:0006886]
SSR 47	LOC100781518 GLYMA_19G221300	(T)10	10	3758	3767	COPII vesicle coat [GO:0030127]; zinc ion binding [GO:0008270]; ER to Golgi vesicle-mediated transport [GO:0006888]; intracellular protein transport [GO:0006886]
SSR 48	LOC100814913 GLYMA_06G296900	(A)12	12	57	68	integral component of membrane [GO:0016021]; plasma membrane [GO:0005886]; transport vesicle membrane [GO:0030658]; protein transport [GO:0015031]
SSR 49	LOC100814913 GLYMA_06G296900	(A)12	12	57	68	integral component of membrane [GO:0016021]; plasma membrane [GO:0005886]; transport vesicle membrane [GO:0030658]; protein transport [GO:0015031]
SSR 50	VIT_13s0139g00160	(A)10	10	5	14	endoplasmic reticulum [GO:0005783]; ER to Golgi transport vesicle membrane [GO:0012507]; Golgi membrane [GO:0000139]; Golgi stack [GO:0005795]; protein transporter activity [GO:0008565]; ER to Golgi vesicle-mediated transport [GO:0006888]; Golgi vesicle docking [GO:0048211]; intracellular protein transport [GO:0006886]; membrane fusion [GO:0061025]; transcytosis [GO:0045056]; vesicle fusion with …
SSR 51	KK1_024578	(A)10	10	5	14	Golgi membrane [GO:0000139]; protein transporter activity [GO:0008565]; intracellular protein transport [GO:0006886]; vesicle fusion with Golgi apparatus [GO:0048280]
SSR 52	LOC106762607	(A)11	11	283	293	protein dimerization activity [GO:0046983]
SSR 53	LOC106762607	(A)11	11	283	293	protein dimerization activity [GO:0046983]
SSR 54	KK1_043067	(A)11	11	283	293	protein dimerization activity [GO:0046983]
SSR 55	KK1_043067	(A)11	11	283	293	protein dimerization activity [GO:0046983]
SSR 56	KK1_043067	(A)11	11	283	293	protein dimerization activity [GO:0046983]
SSR 57	PHAVU_007G094600g	(A)11	11	476	486	integral component of membrane [GO:0016021]; transporter activity [GO:0005215]
SSR 58	RCOM_1510800	(A)10	10	575	584	integral component of membrane [GO:0016021]
SSR 59	LOC104232202	(A)10	10	575	584	integral component of membrane [GO:0016021]; ligase activity [GO:0016874]
SSR 60	NA	(T)10	10	277	286	NA
SSR 61	NA	(A)11	11	1926	1936	NA
SSR 62	LOC106774587	(T)10	10	277	286	NA
SSR 63	LOC106774587	(A)11	11	1325	1335	NA
SSR 64	NA	(T)10	10	277	286	NA
SSR 65	NA	(A)11	11	2044	2054	NA
SSR 66	LOC106774587	(T)10	10	277	286	NA
SSR 67	LOC106774587	(A)11	11	1443	1453	NA
SSR 68	MTR_5g076080	(A)10	10	1279	1288	NA
SSR 69	LOC101501243	(A)10	10	1106	1115	NA
SSR 70	GLYMA_09G185100	(T)18	18	2	19	regulation of systemic acquired resistance [GO:0010112]
SSR 71	LR48_Vigan02g273700	(T)29	29	1223	1251	NA
SSR 72	LR48_Vigan02g273700	(T)29	29	1142	1170	NA
SSR 73	LR48_Vigan02g273700	(T)29	29	1384	1412	NA
SSR 74	LR48_Vigan02g273700	(T)29	29	1303	1331	NA
SSR 75	LR48_Vigan02g273700	(T)29	29	1591	1619	NA
SSR 76	LR48_Vigan02g273700	(T)29	29	1510	1538	NA
SSR 77	GLYMA_02G238600	(A)10	10	6	15	integral component of membrane [GO:0016021]
SSR 78	GLYMA_02G238600	(A)10	10	138	147	integral component of membrane [GO:0016021]
SSR 79	LOC100795647 GLYMA_18G048700	(A)10	10	6	15	integral component of membrane [GO:0016021]
SSR 80	LOC100795647 GLYMA_18G048700	(A)10	10	138	147	integral component of membrane [GO:0016021]
SSR 81	NA	(A)13	13	2	14	isomerase activity [GO:0016853]; metabolic process [GO:0008152]
SSR 82	LOC106767021	(A)13	13	2	14	catalytic activity [GO:0003824]; metabolic process [GO:0008152]
SSR 83	PHAVU_008G113400g	(A)11	11	159	169	NA
SSR 84	PHAVU_008G113400g	(A)10	10	2830	2839	NA
SSR 85	PHAVU_008G113400g	(A)10	10	3213	3222	NA
SSR 86	PHAVU_008G113400g	(A)11	11	159	169	NA
SSR 87	PHAVU_008G113400g	(A)10	10	2573	2582	NA
SSR 88	PHAVU_008G113400g	(A)11	11	159	169	NA
SSR 89	PHAVU_008G113400g	(A)11	11	159	169	NA
SSR 90	PHAVU_008G113400g	(A)10	10	2573	2582	NA
SSR 91	PHAVU_008G113400g	(A)10	10	2956	2965	NA
SSR 92	PHAVU_008G113400g	(A)11	11	159	169	NA
SSR 93	PHAVU_008G113400g	(A)10	10	3100	3109	NA
SSR 94	PHAVU_008G113400g	(A)11	11	159	169	NA
SSR 95	PHAVU_008G113400g	(A)11	11	159	169	NA
SSR 96	PHAVU_008G113400g	(A)10	10	2843	2852	NA
SSR 97	PHAVU_008G113400g	(A)11	11	159	169	NA
SSR 98	PHAVU_008G113400g	(A)10	10	2830	2839	NA
SSR 99	PHAVU_009G019600g	(T)11	11	255	265	integral component of membrane [GO:0016021]; iron ion binding [GO:0005506]; L-ascorbic acid binding [GO:0031418]; oxidoreductase activity, acting on paired donors, with incorporation or reduction of molecular oxygen [GO:0016705]
SSR 100	PHAVU_009G019600g	(T)11	11	255	265	integral component of membrane [GO:0016021]; iron ion binding [GO:0005506]; L-ascorbic acid binding [GO:0031418]; oxidoreductase activity, acting on paired donors, with incorporation or reduction of molecular oxygen [GO:0016705]
SSR 101	LOC100790831 GLYMA_15G173300	(A)12	12	1146	1157	CCAAT-binding factor complex [GO:0016602]; DNA binding [GO:0003677]; transcription factor activity, sequence-specific DNA binding [GO:0003700]
SSR 102	LOC100796401 GLYMA_05G221700	(T)26	26	1896	1921	integral component of membrane [GO:0016021]; catalytic activity [GO:0003824]; biosynthetic process [GO:0009058]
SSR 103	LOC100799827 GLYMA_01G077300	(T)10	10	2224	2233	integral component of membrane [GO:0016021]; mitochondrial matrix [GO:0005759]; 2 iron, 2 sulfur cluster binding [GO:0051537]; ferrous iron binding [GO:0008198]; iron-sulfur cluster assembly [GO:0016226]; protein maturation by iron-sulfur cluster transfer [GO:0097428]
SSR 104	LOC100800231 GLYMA_03G218600	(A)10	10	2003	2012	NA
SSR 105	LOC100815942 GLYMA_20G150500	(T)14	14	1	14	Golgi apparatus [GO:0005794]; Golgi organization [GO:0007030]
SSR 106	LOC100815942 GLYMA_20G150500	(A)15	15	2718	2732	Golgi apparatus [GO:0005794]; Golgi organization [GO:0007030]
SSR 107	glysoja_012517	(T)14	14	1	14	NA
SSR 108	glysoja_012517	(A)15	15	2632	2646	NA
SSR 109	LOC100815942 GLYMA_20G150500	(T)14	14	1	14	Golgi apparatus [GO:0005794]; Golgi organization [GO:0007030]
SSR 110	LOC100815942 GLYMA_20G150500	(A)15	15	2724	2738	Golgi apparatus [GO:0005794]; Golgi organization [GO:0007030]
SSR 111	LOC100815942 GLYMA_20G150500	(T)14	14	1	14	Golgi apparatus [GO:0005794]; Golgi organization [GO:0007030]
SSR 112	LOC100815942 GLYMA_20G150500	(A)15	15	2391	2405	Golgi apparatus [GO:0005794]; Golgi organization [GO:0007030]
SSR 113	LOC100815942 GLYMA_20G150500	(T)14	14	1	14	Golgi apparatus [GO:0005794]; Golgi organization [GO:0007030]
SSR 114	LOC100815942 GLYMA_20G150500	(A)15	15	2305	2319	Golgi apparatus [GO:0005794]; Golgi organization [GO:0007030]
SSR 115	glysoja_000613	(A)12	12	33	44	RNA binding [GO:0003723]
SSR 116	glysoja_000613	(A)13	13	376	388	RNA binding [GO:0003723]
SSR 117	LOC100779557 GLYMA_04G194800	(A)10	10	875	884	calcium ion binding [GO:0005509]
SSR 118	LOC100816563 GLYMA_17G128900	(A)14	14	9	22	calcium ion binding [GO:0005509]
SSR 119	KK1_001399	(A)16	16	510	525	ATP binding [GO:0005524]; protein serine/threonine kinase activity [GO:0004674]
SSR 120	KK1_007339	(T)15	15	1	15	blue light photoreceptor activity [GO:0009882]
SSR 121	KK1_007339	(T)15	15	1	15	blue light photoreceptor activity [GO:0009882]
SSR 122	PHAVU_010G003400g	(T)15	15	1735	1749	NA
SSR 123	PHAVU_010G003400g	(T)15	15	2027	2041	NA
SSR 124	PHAVU_010G003400g	(T)15	15	1074	1088	NA
SSR 125	PHAVU_010G003400g	(T)15	15	1366	1380	NA
SSR 126	NA	(T)11	11	1524	1534	nucleus [GO:0005634]
SSR 127	LOC100805939 GLYMA_19G124000	(T)10	10	1720	1729	integral component of membrane [GO:0016021]; protein-cysteine S-palmitoyltransferase activity [GO:0019706]
SSR 128	LOC100804864 GLYMA_19G165500	(A)12	12	10	21	nucleus [GO:0005634]
SSR 129	LOC100804864 GLYMA_19G165500	(A)12	12	10	21	nucleus [GO:0005634]
SSR 130	LOC100804864 GLYMA_19G165500	(A)12	12	10	21	nucleus [GO:0005634]
SSR 131	LOC100804864 GLYMA_19G165500	(A)12	12	10	21	nucleus [GO:0005634]
SSR 132	LOC100805734 GLYMA_10G257600	(T)11	11	1601	1611	integral component of membrane [GO:0016021]
SSR 133	LOC101512036	(A)10	10	23	32	chromatin binding [GO:0003682]; DNA binding [GO:0003677]
SSR 134	LOC101512036	(A)10	10	23	32	chromatin binding [GO:0003682]; DNA binding [GO:0003677]
SSR 135	LOC101501119	(A)10	10	1315	1324	metal ion binding [GO:0046872]; N-acetyltransferase activity [GO:0008080]
SSR 136	LOC106765760	(A)10	10	67	76	nucleus [GO:0005634]; DNA binding [GO:0003677]; regulation of transcription, DNA-templated [GO:0006355]; transcription, DNA-templated [GO:0006351]
SSR 137	WRKY22 GLYMA_02G141000	(A)10	10	1220	1229	sequence-specific DNA binding [GO:0043565]; transcription factor activity, sequence-specific DNA binding [GO:0003700]
SSR 138	WRKY22 GLYMA_02G141000	(A)10	10	1329	1338	sequence-specific DNA binding [GO:0043565]; transcription factor activity, sequence-specific DNA binding [GO:0003700]
SSR 139	WRKY22 GLYMA_02G141000	(A)10	10	1560	1569	sequence-specific DNA binding [GO:0043565]; transcription factor activity, sequence-specific DNA binding [GO:0003700]
SSR 140	glysoja_032514	(T)12	12	731	742	sequence-specific DNA binding [GO:0043565]; transcription factor activity, sequence-specific DNA binding [GO:0003700]
SSR 141	glysoja_032514	(A)10	10	2649	2658	sequence-specific DNA binding [GO:0043565]; transcription factor activity, sequence-specific DNA binding [GO:0003700]
SSR 142	glysoja_032514	(A)10	10	2880	2889	sequence-specific DNA binding [GO:0043565]; transcription factor activity, sequence-specific DNA binding [GO:0003700]
SSR 143	WRKY22 GLYMA_02G141000	(A)10	10	1133	1142	sequence-specific DNA binding [GO:0043565]; transcription factor activity, sequence-specific DNA binding [GO:0003700]
SSR 144	LOC100781518 GLYMA_19G221300	(T)10	10	3673	3682	COPII vesicle coat [GO:0030127]; zinc ion binding [GO:0008270]; ER to Golgi vesicle-mediated transport [GO:0006888]; intracellular protein transport [GO:0006886]
SSR 145	LOC100781518 GLYMA_19G221300	(T)10	10	3758	3767	COPII vesicle coat [GO:0030127]; zinc ion binding [GO:0008270]; ER to Golgi vesicle-mediated transport [GO:0006888]; intracellular protein transport [GO:0006886]
SSR 146	LOC100814913 GLYMA_06G296900	(A)12	12	57	68	integral component of membrane [GO:0016021]; plasma membrane [GO:0005886]; transport vesicle membrane [GO:0030658]; protein transport [GO:0015031]
SSR 147	LOC100814913 GLYMA_06G296900	(A)12	12	57	68	integral component of membrane [GO:0016021]; plasma membrane [GO:0005886]; transport vesicle membrane [GO:0030658]; protein transport [GO:0015031]
SSR 148	VIT_13s0139g00160	(A)10	10	5	14	endoplasmic reticulum [GO:0005783]; ER to Golgi transport vesicle membrane [GO:0012507]; Golgi membrane [GO:0000139]; Golgi stack [GO:0005795]; protein transporter activity [GO:0008565]; ER to Golgi vesicle-mediated transport [GO:0006888]; Golgi vesicle docking [GO:0048211]; intracellular protein transport [GO:0006886]; membrane fusion [GO:0061025]; transcytosis [GO:0045056]; vesicle fusion with …
SSR 149	KK1_024578	(A)10	10	5	14	Golgi membrane [GO:0000139]; protein transporter activity [GO:0008565]; intracellular protein transport [GO:0006886]; vesicle fusion with Golgi apparatus [GO:0048280]
SSR 150	LOC106762607	(A)11	11	283	293	protein dimerization activity [GO:0046983]
SSR 151	LOC106762607	(A)11	11	283	293	protein dimerization activity [GO:0046983]
SSR 152	KK1_043067	(A)11	11	283	293	protein dimerization activity [GO:0046983]
SSR 153	KK1_043067	(A)11	11	283	293	protein dimerization activity [GO:0046983]
SSR 154	KK1_043067	(A)11	11	283	293	protein dimerization activity [GO:0046983]
SSR 155	PHAVU_007G094600g	(A)11	11	476	486	integral component of membrane [GO:0016021]; transporter activity [GO:0005215]
SSR 156	RCOM_1510800	(A)10	10	575	584	integral component of membrane [GO:0016021]
SSR 157	LOC104232202	(A)10	10	575	584	integral component of membrane [GO:0016021]; ligase activity [GO:0016874]
SSR 158	NA	(T)10	10	277	286	NA
SSR 159	NA	(A)11	11	1926	1936	NA
SSR 160	LOC106774587	(T)10	10	277	286	NA
SSR 161	LOC106774587	(A)11	11	1325	1335	NA
SSR 162	NA	(T)10	10	277	286	NA
SSR 163	NA	(A)11	11	2044	2054	NA
SSR 164	LOC106774587	(T)10	10	277	286	NA
SSR 165	LOC106774587	(A)11	11	1443	1453	NA
SSR 166	MTR_5g076080	(A)10	10	1279	1288	NA
SSR 167	LOC101501243	(A)10	10	1106	1115	NA
SSR 168	GLYMA_09G185100	(T)18	18	2	19	regulation of systemic acquired resistance [GO:0010112]
SSR 169	LR48_Vigan02g273700	(T)29	29	1223	1251	NA
SSR 170	LR48_Vigan02g273700	(T)29	29	1142	1170	NA
SSR 171	LR48_Vigan02g273700	(T)29	29	1384	1412	NA
SSR 172	LR48_Vigan02g273700	(T)29	29	1303	1331	NA
SSR 173	LR48_Vigan02g273700	(T)29	29	1591	1619	NA
SSR 174	LR48_Vigan02g273700	(T)29	29	1510	1538	NA
SSR 175	GLYMA_02G238600	(A)10	10	6	15	integral component of membrane [GO:0016021]
SSR 176	GLYMA_02G238600	(A)10	10	138	147	integral component of membrane [GO:0016021]
SSR 177	LOC100795647 GLYMA_18G048700	(A)10	10	6	15	integral component of membrane [GO:0016021]
SSR 178	LOC100795647 GLYMA_18G048700	(A)10	10	138	147	integral component of membrane [GO:0016021]
SSR 179	NA	(A)13	13	2	14	isomerase activity [GO:0016853]; metabolic process [GO:0008152]
SSR 180	LOC106767021	(A)13	13	2	14	catalytic activity [GO:0003824]; metabolic process [GO:0008152]
SSR 181	PHAVU_008G113400g	(A)11	11	159	169	NA
SSR 182	PHAVU_008G113400g	(A)10	10	2830	2839	NA
SSR 183	PHAVU_008G113400g	(A)10	10	3213	3222	NA
SSR 184	PHAVU_008G113400g	(A)11	11	159	169	NA
SSR 185	PHAVU_008G113400g	(A)10	10	2573	2582	NA
SSR 186	PHAVU_008G113400g	(A)11	11	159	169	NA
SSR 187	PHAVU_008G113400g	(A)11	11	159	169	NA
SSR 188	PHAVU_008G113400g	(A)10	10	2573	2582	NA
SSR 189	PHAVU_008G113400g	(A)10	10	2956	2965	NA
SSR 190	PHAVU_008G113400g	(A)11	11	159	169	NA
SSR 191	PHAVU_008G113400g	(A)10	10	3100	3109	NA
SSR 192	PHAVU_008G113400g	(A)11	11	159	169	NA
SSR 193	PHAVU_008G113400g	(A)11	11	159	169	NA
SSR 194	PHAVU_008G113400g	(A)10	10	2843	2852	NA
SSR 195	PHAVU_008G113400g	(A)11	11	159	169	NA
SSR 196	PHAVU_008G113400g	(A)10	10	2830	2839	NA
SSR 197	TRINITY_DN9814_c0_g2_i1	(T)11	11	390	400
SSR 198	TRINITY_DN9814_c0_g2_i1	(T)11	11	4002	4012
SSR 199	TRINITY_DN9814_c0_g1_i2	(T)11	11	4428	4438
SSR 200	TRINITY_DN9814_c0_g1_i1	(T)11	11	4529	4539
SSR 201	LOC100811417 GLYMA_18G058800	(A)10	10	49	58	cytoplasm [GO:0005737]; ATP binding [GO:0005524]; protein kinase activity [GO:0004672]; signal transducer activity [GO:0004871]; intracellular signal transduction [GO:0035556]; protein phosphorylation [GO:0006468]
SSR 202	MTR_8g023310	(A)17	17	1	17	cell wall [GO:0005618]; integral component of membrane [GO:0016021]; aspartyl esterase activity [GO:0045330]; enzyme inhibitor activity [GO:0004857]; pectinesterase activity [GO:0030599]; cell wall modification [GO:0042545]; pectin catabolic process [GO:0045490]
SSR 203	MTR_8g023310	(A)17	17	1	17	cell wall [GO:0005618]; integral component of membrane [GO:0016021]; aspartyl esterase activity [GO:0045330]; enzyme inhibitor activity [GO:0004857]; pectinesterase activity [GO:0030599]; cell wall modification [GO:0042545]; pectin catabolic process [GO:0045490]
SSR 204	LOC100776339 GLYMA_18G286100	(T)11	11	48	58	integral component of membrane [GO:0016021]; cation transmembrane transporter activity [GO:0008324]
SSR 205	LOC100776339 GLYMA_18G286100	(T)11	11	48	58	integral component of membrane [GO:0016021]; cation transmembrane transporter activity [GO:0008324]
SSR 206	LOC100776339 GLYMA_18G286100	(T)11	11	48	58	integral component of membrane [GO:0016021]; cation transmembrane transporter activity [GO:0008324]
SSR 207	LOC100776360 GLYMA_19G186800	(T)14	14	1482	1495	NA
SSR 208	LOC106754315	(T)11	11	615	625	cytoplasm [GO:0005737]; nucleus [GO:0005634]; ATP binding [GO:0005524]; cytidylate kinase activity [GO:0004127]; uridylate kinase activity [GO:0009041]; 'de novo' pyrimidine nucleobase biosynthetic process [GO:0006207]; pyrimidine nucleotide biosynthetic process [GO:0006221]
SSR 209	LOC101502164	(A)12	12	902	913	cytoplasm [GO:0005737]; nucleus [GO:0005634]; ATP binding [GO:0005524]; cytidylate kinase activity [GO:0004127]; uridylate kinase activity [GO:0009041]; 'de novo' pyrimidine nucleobase biosynthetic process [GO:0006207]; pyrimidine nucleotide biosynthetic process [GO:0006221]
SSR 210	LOC101502164	(A)12	12	984	995	cytoplasm [GO:0005737]; nucleus [GO:0005634]; ATP binding [GO:0005524]; cytidylate kinase activity [GO:0004127]; uridylate kinase activity [GO:0009041]; 'de novo' pyrimidine nucleobase biosynthetic process [GO:0006207]; pyrimidine nucleotide biosynthetic process [GO:0006221]
SSR 211	KK1_025451	(T)11	11	1025	1035	intracellular [GO:0005622]; intracellular protein transport [GO:0006886]
SSR 212	KK1_025451	(T)11	11	1546	1556	intracellular [GO:0005622]; intracellular protein transport [GO:0006886]
SSR 213	KK1_025451	(T)11	11	1406	1416	intracellular [GO:0005622]; intracellular protein transport [GO:0006886]
SSR 214	LOC101512598	(T)12	12	643	654	cofactor binding [GO:0048037]
SSR 215	LOC101512598	(T)12	12	1196	1207	cofactor binding [GO:0048037]
SSR 216	TRINITY_DN9755_c0_g3_i3	(T)10	10	215	224
SSR 217	TRINITY_DN9755_c0_g3_i2	(T)10	10	215	224
SSR 218	LOC100778220 GLYMA_01G176100	(T)10	10	215	224	DNA binding [GO:0003677]
SSR 219	PHAVU_008G123800g	(T)10	10	1006	1015	integral component of membrane [GO:0016021]; vesicle-mediated transport [GO:0016192]
SSR 220	LR48_Vigan03g132300	(T)10	10	1097	1106	integral component of membrane [GO:0016021]; vesicle-mediated transport [GO:0016192]
SSR 221	LOC100795146 GLYMA_12G107700	(T)12	12	2157	2168	integral component of membrane [GO:0016021]; acetylglucosaminyltransferase activity [GO:0008375]
SSR 222	LOC100816318 GLYMA_06G297300	(T)12	12	2384	2395	integral component of membrane [GO:0016021]; acetylglucosaminyltransferase activity [GO:0008375]
SSR 223	LOC100795146 GLYMA_12G107700	(T)12	12	2226	2237	integral component of membrane [GO:0016021]; acetylglucosaminyltransferase activity [GO:0008375]
SSR 224	LOC100816318 GLYMA_06G297300	(T)12	12	2315	2326	integral component of membrane [GO:0016021]; acetylglucosaminyltransferase activity [GO:0008375]
SSR 225	HSFA4A	(T)10	10	500	509	nucleus [GO:0005634]; sequence-specific DNA binding [GO:0043565]; transcription factor activity, sequence-specific DNA binding [GO:0003700]
SSR 226	HSFA4A	(T)10	10	606	615	nucleus [GO:0005634]; sequence-specific DNA binding [GO:0043565]; transcription factor activity, sequence-specific DNA binding [GO:0003700]
SSR 227	NA	(A)12	12	384	395	NA
SSR 228	NA	(A)10	10	1252	1261	NA
SSR 229	NA	(A)12	12	384	395	NA
SSR 230	NA	(A)10	10	1252	1261	NA
SSR 231	NA	(A)10	10	847	856	NA
SSR 232	NA	(A)10	10	847	856	NA
SSR 233	NA	(A)12	12	384	395	NA
SSR 234	NA	(A)12	12	384	395	NA
SSR 235	NA	(A)12	12	384	395	NA
SSR 236	NA	(T)11	11	840	850	NA
SSR 237	KK1_033212	(A)10	10	79	88	cell [GO:0005623]; electron carrier activity [GO:0009055]; cell redox homeostasis [GO:0045454]
SSR 238	KK1_007153	(A)10	10	11	20	protein dimerization activity [GO:0046983]
SSR 239	B456_009G143900	(T)16	16	364	379	NA
SSR 240	KK1_022906	(A)11	11	4	14	cytosol [GO:0005829]; molybdopterin synthase complex [GO:0019008]; molybdopterin synthase activity [GO:0030366]; Mo-molybdopterin cofactor biosynthetic process [GO:0006777]
SSR 241	KK1_022906	(A)11	11	4	14	cytosol [GO:0005829]; molybdopterin synthase complex [GO:0019008]; molybdopterin synthase activity [GO:0030366]; Mo-molybdopterin cofactor biosynthetic process [GO:0006777]
SSR 242	KK1_022906	(A)11	11	4	14	cytosol [GO:0005829]; molybdopterin synthase complex [GO:0019008]; molybdopterin synthase activity [GO:0030366]; Mo-molybdopterin cofactor biosynthetic process [GO:0006777]
SSR 243	LOC100800885 GLYMA_08G237400	(A)35	35	1	35	NA
SSR 244	LOC100793630 GLYMA_15G213100	(A)35	35	1	35	NA
SSR 245	LOC100793630 GLYMA_15G213100	(A)35	35	1	35	NA
SSR 246	LOC100793630 GLYMA_15G213100	(A)35	35	1	35	NA
SSR 247	KK1_034148	(A)10	10	111	120	integral component of membrane [GO:0016021]
SSR 248	KK1_034148	(A)10	10	111	120	integral component of membrane [GO:0016021]
SSR 249	PHAVU_006G204800g	(T)13	13	23	35	calcium ion binding [GO:0005509]
SSR 250	PHAVU_006G204800g	(T)10	10	1238	1247	calcium ion binding [GO:0005509]
SSR 251	PHAVU_006G204800g	(T)13	13	23	35	calcium ion binding [GO:0005509]
SSR 252	PHAVU_006G204800g	(T)13	13	23	35	calcium ion binding [GO:0005509]
SSR 253	PHAVU_006G204800g	(T)13	13	23	35	calcium ion binding [GO:0005509]
SSR 254	PHAVU_006G204800g	(T)10	10	732	741	calcium ion binding [GO:0005509]
SSR 255	PHAVU_006G204800g	(T)13	13	23	35	calcium ion binding [GO:0005509]
SSR 256	PHAVU_006G204800g	(T)10	10	664	673	calcium ion binding [GO:0005509]
SSR 257	PHAVU_006G204800g	(T)13	13	23	35	calcium ion binding [GO:0005509]
SSR 258	LOC100794193 GLYMA_09G198700	(T)10	10	965	974	plasma membrane [GO:0005886]; ATP binding [GO:0005524]; transmembrane receptor protein serine/threonine kinase activity [GO:0004675]; cell surface receptor signaling pathway [GO:0007166]; protein phosphorylation [GO:0006468]
SSR 259	CISIN_1g043323mg	(A)17	17	1	17	NA
SSR 260	TRINITY_DN9669_c0_g2_i1	(T)10	10	389	398
SSR 261	TRINITY_DN9669_c0_g1_i2	(T)10	10	650	659
SSR 262	TRINITY_DN9669_c0_g1_i1	(T)10	10	923	932
SSR 263	PHAVU_002G300300g	(T)10	10	1515	1524	NA
SSR 264	PHAVU_002G300300g	(A)13	13	2643	2655	NA
SSR 265	PHAVU_002G300300g	(T)10	10	1258	1267	NA
SSR 266	PHAVU_002G300300g	(A)13	13	2386	2398	NA
SSR 267	PHAVU_002G300300g	(T)10	10	1088	1097	NA
SSR 268	PHAVU_002G300300g	(A)13	13	2216	2228	NA
SSR 269	LR48_Vigan818s004200	(A)13	13	2471	2483	NA
SSR 270	PHAVU_002G300300g	(T)10	10	1600	1609	NA
SSR 271	PHAVU_002G300300g	(A)13	13	2728	2740	NA
SSR 272	PHAVU_002G300300g	(A)13	13	2214	2226	NA
SSR 273	LR48_Vigan818s004200	(A)13	13	2129	2141	NA
SSR 274	PHAVU_002G300300g	(A)13	13	2641	2653	NA
SSR 275	PHAVU_002G300300g	(T)10	10	1173	1182	NA
SSR 276	PHAVU_002G300300g	(A)13	13	2301	2313	NA
SSR 277	LR48_Vigan818s004200	(A)13	13	2556	2568	NA
SSR 278	PHAVU_002G300300g	(T)10	10	1430	1439	NA
SSR 279	PHAVU_002G300300g	(A)13	13	2558	2570	NA
SSR 280	LOC100779871 GLYMA_10G196600	(T)12	12	901	912	integral component of membrane [GO:0016021]; nucleus [GO:0005634]; DNA binding [GO:0003677]; regulation of transcription, DNA-templated [GO:0006355]; transcription, DNA-templated [GO:0006351]
SSR 281	LOC100779871 GLYMA_10G196600	(T)12	12	1008	1019	integral component of membrane [GO:0016021]; nucleus [GO:0005634]; DNA binding [GO:0003677]; regulation of transcription, DNA-templated [GO:0006355]; transcription, DNA-templated [GO:0006351]
SSR 282	glysoja_024604	(A)10	10	329	338	ATP binding [GO:0005524]; protein serine/threonine kinase activity [GO:0004674]
SSR 283	glysoja_024604	(A)10	10	329	338	ATP binding [GO:0005524]; protein serine/threonine kinase activity [GO:0004674]
SSR 284	glysoja_024604	(A)10	10	453	462	ATP binding [GO:0005524]; protein serine/threonine kinase activity [GO:0004674]
SSR 285	glysoja_024604	(A)10	10	453	462	ATP binding [GO:0005524]; protein serine/threonine kinase activity [GO:0004674]
SSR 286	NA	(A)14	14	1	14	integral component of membrane [GO:0016021]
SSR 287	LOC106755591	(A)14	14	1	14	integral component of membrane [GO:0016021]
SSR 288	LOC106755591	(A)14	14	1	14	integral component of membrane [GO:0016021]
SSR 289	LOC101513758	(A)10	10	1	10	NA
SSR 290	GLYMA_13G006200	(A)10	10	113	122	nucleus [GO:0005634]; DNA binding [GO:0003677]; transcription coactivator activity [GO:0003713]; zinc ion binding [GO:0008270]; regulation of histone acetylation [GO:0035065]; regulation of transcription from RNA polymerase II promoter [GO:0006357]; transcription, DNA-templated [GO:0006351]
SSR 291	GLYMA_13G006200	(A)10	10	113	122	nucleus [GO:0005634]; DNA binding [GO:0003677]; transcription coactivator activity [GO:0003713]; zinc ion binding [GO:0008270]; regulation of histone acetylation [GO:0035065]; regulation of transcription from RNA polymerase II promoter [GO:0006357]; transcription, DNA-templated [GO:0006351]
SSR 292	GLYMA_13G006200	(A)10	10	113	122	nucleus [GO:0005634]; DNA binding [GO:0003677]; transcription coactivator activity [GO:0003713]; zinc ion binding [GO:0008270]; regulation of histone acetylation [GO:0035065]; regulation of transcription from RNA polymerase II promoter [GO:0006357]; transcription, DNA-templated [GO:0006351]
SSR 293	GLYMA_13G006200	(A)10	10	113	122	nucleus [GO:0005634]; DNA binding [GO:0003677]; transcription coactivator activity [GO:0003713]; zinc ion binding [GO:0008270]; regulation of histone acetylation [GO:0035065]; regulation of transcription from RNA polymerase II promoter [GO:0006357]; transcription, DNA-templated [GO:0006351]
SSR 294	LOC101488541	(T)10	10	360	369	NA
SSR 295	LOC101488541	(T)10	10	360	369	NA
SSR 296	KK1_023492	(T)11	11	1255	1265	ESCRT I complex [GO:0000813]; protein targeting to vacuole involved in ubiquitin-dependent protein catabolic process via the multivesicular body sorting pathway [GO:0043328]
SSR 297	B456_001G071800	(T)10	10	307	316	integral component of membrane [GO:0016021]; methyltransferase activity [GO:0008168]
SSR 298	glysoja_033097	(T)10	10	307	316	methyltransferase activity [GO:0008168]
SSR 299	LOC106763938	(A)21	21	1	21	ribosome [GO:0005840]; structural constituent of ribosome [GO:0003735]; translation [GO:0006412]
SSR 300	glysoja_008390	(T)11	11	1752	1762	nucleus [GO:0005634]; DNA binding [GO:0003677]
SSR 301	glysoja_008390	(T)11	11	1167	1177	nucleus [GO:0005634]; DNA binding [GO:0003677]
SSR 302	KK1_028997	(T)11	11	1962	1972	nucleus [GO:0005634]; DNA binding [GO:0003677]
SSR 303	KK1_028997	(T)11	11	2067	2077	nucleus [GO:0005634]; DNA binding [GO:0003677]
SSR 304	glysoja_008390	(T)11	11	1857	1867	nucleus [GO:0005634]; DNA binding [GO:0003677]
SSR 305	LOC101490927	(T)15	15	2	16	nucleus [GO:0005634]; sequence-specific DNA binding [GO:0043565]; regulation of transcription, DNA-templated [GO:0006355]
SSR 306	LOC100800822 GLYMA_U039200	(T)15	15	2	16	nucleus [GO:0005634]; sequence-specific DNA binding [GO:0043565]; regulation of transcription, DNA-templated [GO:0006355]
SSR 307	LOC100527210 GLYMA_19G241500	(A)10	10	930	939	N-acetyltransferase activity [GO:0008080]
SSR 308	NA	(A)10	10	1077	1086	N-acetyltransferase activity [GO:0008080]
SSR 309	NA	(A)11	11	845	855	metal ion binding [GO:0046872]; oxidoreductase activity [GO:0016491]
SSR 310	NA	(A)11	11	1179	1189	metal ion binding [GO:0046872]; oxidoreductase activity [GO:0016491]
SSR 311	LOC100815990 GLYMA_07G079600	(A)10	10	68	77	integral component of membrane [GO:0016021]
SSR 312	LOC547864 GLYMA_14G059200	(T)11	11	1986	1996	intracellular [GO:0005622]; phosphatidylinositol phospholipase C activity [GO:0004435]; signal transducer activity [GO:0004871]; intracellular signal transduction [GO:0035556]; lipid catabolic process [GO:0016042]
SSR 313	LR48_Vigan03g297400	(T)11	11	704	714	intracellular [GO:0005622]; phosphatidylinositol phospholipase C activity [GO:0004435]; signal transducer activity [GO:0004871]; intracellular signal transduction [GO:0035556]; lipid catabolic process [GO:0016042]
SSR 314	LOC547864 GLYMA_14G059200	(T)11	11	2260	2270	intracellular [GO:0005622]; phosphatidylinositol phospholipase C activity [GO:0004435]; signal transducer activity [GO:0004871]; intracellular signal transduction [GO:0035556]; lipid catabolic process [GO:0016042]
SSR 315	TRIUR3_08047	(A)10	10	50	59	NA
SSR 316	TRIUR3_08047	(A)11	11	387	397	NA
SSR 317	PHAVU_003G198200g	(T)10	10	981	990	integral component of membrane [GO:0016021]
SSR 318	LOC101488236	(T)10	10	970	979	integral component of membrane [GO:0016021]
SSR 319	RCOM_0169110	(A)15	15	4	18	RNA binding [GO:0003723]; tRNA (guanosine-2'-O-)-methyltransferase activity [GO:0009020]
SSR 320	MTR_5g055650	(A)10	10	377	386	cytosol [GO:0005829]; prefoldin complex [GO:0016272]; unfolded protein binding [GO:0051082]; cortical microtubule organization [GO:0043622]; protein folding [GO:0006457]
SSR 321	MTR_5g055650	(A)10	10	377	386	cytosol [GO:0005829]; prefoldin complex [GO:0016272]; unfolded protein binding [GO:0051082]; cortical microtubule organization [GO:0043622]; protein folding [GO:0006457]
SSR 322	MYB75 GLYMA_14G062200	(T)11	11	281	291	nucleus [GO:0005634]; DNA binding [GO:0003677]; regulation of transcription, DNA-templated [GO:0006355]; transcription, DNA-templated [GO:0006351]
SSR 323	MYB75 GLYMA_14G062200	(T)11	11	281	291	nucleus [GO:0005634]; DNA binding [GO:0003677]; regulation of transcription, DNA-templated [GO:0006355]; transcription, DNA-templated [GO:0006351]
SSR 324	LOC100800148 GLYMA_07G015500	(T)15	15	1	15	Cdc73/Paf1 complex [GO:0016593]; histone modification [GO:0016570]; transcription elongation from RNA polymerase II promoter [GO:0006368]
SSR 325	KK1_009140	(A)17	17	1	17	protein dimerization activity [GO:0046983]
SSR 326	LOC100779625 GLYMA_15G134500	(A)11	11	366	376	ATP binding [GO:0005524]; DNA helicase activity [GO:0003678]; DNA replication [GO:0006260]
SSR 327	LOC101496664	(A)12	12	3865	3876	NA
SSR 328	LOC101496664	(A)12	12	3834	3845	NA
SSR 329	LOC106772669	(A)12	12	63	74	oxidoreductase activity [GO:0016491]
SSR 330	MTR_4g107110	(A)15	15	4	18	microtubule [GO:0005874]; microtubule binding [GO:0008017]
SSR 331	LOC101503994	(A)15	15	4	18	microtubule [GO:0005874]; microtubule binding [GO:0008017]
SSR 332	LR48_Vigan03g235700	(T)10	10	540	549	Golgi membrane [GO:0000139]; galactosylgalactosylxylosylprotein 3-beta-glucuronosyltransferase activity [GO:0015018]; cell wall organization [GO:0071555]
SSR 333	GLYMA_08G033800	(A)18	18	412	429	protein serine/threonine phosphatase activity [GO:0004722]
SSR 334	LOC100805779 GLYMA_12G022200	(A)11	11	2	12	integral component of membrane [GO:0016021]; protein-cysteine S-palmitoyltransferase activity [GO:0019706]
SSR 335	LOC100805779 GLYMA_12G022200	(A)11	11	2	12	integral component of membrane [GO:0016021]; protein-cysteine S-palmitoyltransferase activity [GO:0019706]
SSR 336	ERF10	(T)12	12	154	165	nucleus [GO:0005634]; DNA binding [GO:0003677]; transcription factor activity, sequence-specific DNA binding [GO:0003700]; transcription, DNA-templated [GO:0006351]
SSR 337	LOC101511009	(A)12	12	4240	4251	NA
SSR 338	LOC101511009	(A)12	12	4328	4339	NA
SSR 339	TRINITY_DN9502_c0_g2_i2	(T)13	13	395	407
SSR 340	PHAVU_009G091900g	(T)13	13	395	407	NA
SSR 341	LOC100811652 GLYMA_04G059100	(T)11	11	228	238	NA
SSR 342	LOC100806856 GLYMA_13G162900	(T)10	10	26	35	integral component of membrane [GO:0016021]; plastid [GO:0009536]; inorganic phosphate transmembrane transporter activity [GO:0005315]; anion transmembrane transport [GO:0098656]
SSR 343	LOC100806856 GLYMA_13G162900	(T)10	10	26	35	integral component of membrane [GO:0016021]; plastid [GO:0009536]; inorganic phosphate transmembrane transporter activity [GO:0005315]; anion transmembrane transport [GO:0098656]
SSR 344	PHAVU_001G236000g	(A)17	17	1722	1738	metal ion binding [GO:0046872]; protein serine/threonine phosphatase activity [GO:0004722]
SSR 345	LOC100796161 GLYMA_18G035000	(A)17	17	1662	1678	metal ion binding [GO:0046872]; protein serine/threonine phosphatase activity [GO:0004722]
SSR 346	LOC100796161 GLYMA_18G035000	(A)17	17	1745	1761	metal ion binding [GO:0046872]; protein serine/threonine phosphatase activity [GO:0004722]
SSR 347	LOC100796161 GLYMA_18G035000	(A)17	17	1576	1592	metal ion binding [GO:0046872]; protein serine/threonine phosphatase activity [GO:0004722]
SSR 348	LOC100796161 GLYMA_18G035000	(A)17	17	1766	1782	metal ion binding [GO:0046872]; protein serine/threonine phosphatase activity [GO:0004722]
SSR 349	LOC100796161 GLYMA_18G035000	(A)17	17	1597	1613	metal ion binding [GO:0046872]; protein serine/threonine phosphatase activity [GO:0004722]
SSR 350	LOC100796161 GLYMA_18G035000	(A)17	17	1680	1696	metal ion binding [GO:0046872]; protein serine/threonine phosphatase activity [GO:0004722]
SSR 351	LOC100796161 GLYMA_18G035000	(A)17	17	1683	1699	metal ion binding [GO:0046872]; protein serine/threonine phosphatase activity [GO:0004722]
SSR 352	PHAVU_001G236000g	(A)17	17	1701	1717	metal ion binding [GO:0046872]; protein serine/threonine phosphatase activity [GO:0004722]
SSR 353	PHAVU_001G236000g	(A)17	17	1784	1800	metal ion binding [GO:0046872]; protein serine/threonine phosphatase activity [GO:0004722]
SSR 354	PHAVU_001G236000g	(A)17	17	1870	1886	metal ion binding [GO:0046872]; protein serine/threonine phosphatase activity [GO:0004722]
SSR 355	PHAVU_001G236000g	(A)17	17	1805	1821	metal ion binding [GO:0046872]; protein serine/threonine phosphatase activity [GO:0004722]
SSR 356	PHAVU_001G236000g	(A)17	17	1808	1824	metal ion binding [GO:0046872]; protein serine/threonine phosphatase activity [GO:0004722]
SSR 357	PHAVU_001G236000g	(A)17	17	1891	1907	metal ion binding [GO:0046872]; protein serine/threonine phosphatase activity [GO:0004722]
SSR 358	PHAVU_001G236000g	(A)17	17	1787	1803	metal ion binding [GO:0046872]; protein serine/threonine phosphatase activity [GO:0004722]
SSR 359	LOC100796161 GLYMA_18G035000	(A)17	17	1659	1675	metal ion binding [GO:0046872]; protein serine/threonine phosphatase activity [GO:0004722]
SSR 360	MTR_2g034680	(T)10	10	204	213	chitinase activity [GO:0004568]; carbohydrate metabolic process [GO:0005975]; cell wall macromolecule catabolic process [GO:0016998]; chitin catabolic process [GO:0006032]
SSR 361	MTR_2g034680	(T)11	11	1275	1285	chitinase activity [GO:0004568]; carbohydrate metabolic process [GO:0005975]; cell wall macromolecule catabolic process [GO:0016998]; chitin catabolic process [GO:0006032]
SSR 362	LOC100809617 GLYMA_09G038500	(T)10	10	204	213	chitinase activity [GO:0004568]; carbohydrate metabolic process [GO:0005975]; cell wall macromolecule catabolic process [GO:0016998]; chitin catabolic process [GO:0006032]
SSR 363	KK1_028479	(T)10	10	893	902	hydrolase activity [GO:0016787]
SSR 364	KK1_028479	(T)10	10	542	551	hydrolase activity [GO:0016787]
SSR 365	KK1_028479	(T)10	10	542	551	hydrolase activity [GO:0016787]
SSR 366	KK1_027743	(T)12	12	2066	2077	hydrolase activity [GO:0016787]; guanosine tetraphosphate metabolic process [GO:0015969]
SSR 367	LOC100787301 GLYMA_16G008400	(T)12	12	2149	2160	chloroplast [GO:0009507]; guanosine tetraphosphate metabolic process [GO:0015969]
SSR 368	GLYMA_19G236900	(A)10	10	119	128	protein dimerization activity [GO:0046983]
SSR 369	PHAVU_007G181900g	(A)10	10	119	128	protein dimerization activity [GO:0046983]
SSR 370	KK1_018843	(C)10	10	4	13	integral component of membrane [GO:0016021]; metalloendopeptidase activity [GO:0004222]; CAAX-box protein processing [GO:0071586]
SSR 371	LOC100814866 GLYMA_20G110600	(A)10	10	48	57	microtubule [GO:0005874]; beta-tubulin binding [GO:0048487]; GTPase activator activity [GO:0005096]; microtubule cytoskeleton organization [GO:0000226]; positive regulation of GTPase activity [GO:0043547]; post-chaperonin tubulin folding pathway [GO:0007023]; protein folding [GO:0006457]; tubulin complex assembly [GO:0007021]
SSR 372	LOC101503130	(T)11	11	2418	2428	nucleus [GO:0005634]
SSR 373	LOC101503130	(T)11	11	2332	2342	nucleus [GO:0005634]
SSR 374	LOC106774338	(T)12	12	1699	1710	acyl-CoA dehydrogenase activity [GO:0003995]; flavin adenine dinucleotide binding [GO:0050660]
SSR 375	GLYMA_03G056400	(T)12	12	1789	1800	acyl-CoA dehydrogenase activity [GO:0003995]; flavin adenine dinucleotide binding [GO:0050660]
SSR 376	NA	(T)12	12	1470	1481	acyl-CoA dehydrogenase activity [GO:0003995]; flavin adenine dinucleotide binding [GO:0050660]
SSR 377	NA	(T)12	12	1380	1391	acyl-CoA dehydrogenase activity [GO:0003995]; flavin adenine dinucleotide binding [GO:0050660]
SSR 378	VPE2 GLYMA_14G092800	(T)13	13	33	45	peptidase activity [GO:0008233]
SSR 379	KK1_029443	(T)10	10	1056	1065	cytoplasm [GO:0005737]; integral component of membrane [GO:0016021]; 3-deoxy-manno-octulosonate cytidylyltransferase activity [GO:0008690]
SSR 380	LOC100810120 GLYMA_15G049800	(T)10	10	770	779	integral component of membrane [GO:0016021]; plasma membrane [GO:0005886]; transmembrane transporter activity [GO:0022857]; transport [GO:0006810]
SSR 381	KK1_010534 KK1_010561	(T)12	12	435	446	NA
SSR 382	LOC106757246	(T)12	12	913	924	NA
SSR 383	KK1_013503	(T)10	10	1633	1642	endoplasmic reticulum membrane [GO:0005789]; integral component of membrane [GO:0016021]
SSR 384	LOC100807442 GLYMA_08G172100	(T)12	12	2197	2208	NA
SSR 385	LOC100807442 GLYMA_08G172100	(T)12	12	2225	2236	NA
SSR 386	LOC101501868	(A)11	11	108	118	RNA binding [GO:0003723]
SSR 387	NA	(T)10	10	776	785	raffinose alpha-galactosidase activity [GO:0052692]; carbohydrate metabolic process [GO:0005975]
SSR 388	LR48_Vigan06g149400	(A)15	15	1	15	nucleus [GO:0005634]; DNA binding [GO:0003677]; regulation of transcription, DNA-templated [GO:0006355]; transcription, DNA-templated [GO:0006351]
SSR 389	LOC101511724	(A)10	10	377	386	ATP binding [GO:0005524]; protein kinase activity [GO:0004672]
SSR 390	LOC101511724	(A)10	10	377	386	ATP binding [GO:0005524]; protein kinase activity [GO:0004672]
SSR 391	LOC101511724	(A)10	10	377	386	ATP binding [GO:0005524]; protein kinase activity [GO:0004672]
SSR 392	LOC101511724	(A)10	10	377	386	ATP binding [GO:0005524]; protein kinase activity [GO:0004672]
SSR 393	LOC106772171	(A)17	17	1	17	sequence-specific DNA binding [GO:0043565]; transcription factor activity, sequence-specific DNA binding [GO:0003700]
SSR 394	LR48_Vigan02g146800	(A)17	17	1	17	sequence-specific DNA binding [GO:0043565]; transcription factor activity, sequence-specific DNA binding [GO:0003700]
SSR 395	LR48_Vigan02g146800	(A)10	10	891	900	sequence-specific DNA binding [GO:0043565]; transcription factor activity, sequence-specific DNA binding [GO:0003700]
SSR 396	LOC101509874	(A)10	10	673	682	regulation of transcription, DNA-templated [GO:0006355]
SSR 397	LOC106756440	(T)10	10	801	810	ATP binding [GO:0005524]; metal ion binding [GO:0046872]; SUMO activating enzyme activity [GO:0019948]; protein sumoylation [GO:0016925]
SSR 398	LOC106756440	(T)10	10	1502	1511	ATP binding [GO:0005524]; metal ion binding [GO:0046872]; SUMO activating enzyme activity [GO:0019948]; protein sumoylation [GO:0016925]
SSR 399	LOC106756440	(T)10	10	801	810	ATP binding [GO:0005524]; metal ion binding [GO:0046872]; SUMO activating enzyme activity [GO:0019948]; protein sumoylation [GO:0016925]
SSR 400	LOC106756440	(T)10	10	1502	1511	ATP binding [GO:0005524]; metal ion binding [GO:0046872]; SUMO activating enzyme activity [GO:0019948]; protein sumoylation [GO:0016925]
SSR 401	MTR_4g092620	(A)10	10	1513	1522	L,L-diaminopimelate aminotransferase activity [GO:0010285]; pyridoxal phosphate binding [GO:0030170]; lysine biosynthetic process via diaminopimelate [GO:0009089]
SSR 402	LOC100801405 GLYMA_07G185700	(A)10	10	1557	1566	L,L-diaminopimelate aminotransferase activity [GO:0010285]; pyridoxal phosphate binding [GO:0030170]; lysine biosynthetic process via diaminopimelate [GO:0009089]
SSR 403	GLYMA_01G077700	(T)12	12	800	811	integral component of membrane [GO:0016021]; transmembrane transporter activity [GO:0022857]
SSR 404	LR48_Vigan630s001900	(A)22	22	1181	1202	NA
SSR 405	LOC100819339 GLYMA_13G101600	(T)11	11	1252	1262	NA
SSR 406	TRINITY_DN9321_c0_g3_i1	(A)12	12	499	510
SSR 407	LR48_Vigan10g159500	(A)12	12	499	510	NA
SSR 408	LOC100788851	(T)13	13	949	961	4-alpha-hydroxytetrahydrobiopterin dehydratase activity [GO:0008124]; tetrahydrobiopterin biosynthetic process [GO:0006729]
SSR 409	LOC100788851	(T)13	13	1035	1047	4-alpha-hydroxytetrahydrobiopterin dehydratase activity [GO:0008124]; tetrahydrobiopterin biosynthetic process [GO:0006729]
SSR 410	LOC101504812	(T)12	12	405	416	ATP binding [GO:0005524]; protein kinase activity [GO:0004672]
SSR 411	LOC100793646 GLYMA_08G213900	(A)13	13	10	22	catalytic activity [GO:0003824]
SSR 412	PHAVU_006G027100g	(A)11	11	149	159	Golgi apparatus [GO:0005794]; integral component of membrane [GO:0016021]; SNAP receptor activity [GO:0005484]; protein transport [GO:0015031]
SSR 413	glysoja_006515	(A)11	11	149	159	Golgi apparatus [GO:0005794]; integral component of membrane [GO:0016021]; SNAP receptor activity [GO:0005484]; protein transport [GO:0015031]
SSR 414	PHAVU_006G027100g	(A)11	11	149	159	Golgi apparatus [GO:0005794]; integral component of membrane [GO:0016021]; SNAP receptor activity [GO:0005484]; protein transport [GO:0015031]
SSR 415	PHAVU_006G027100g	(A)11	11	149	159	Golgi apparatus [GO:0005794]; integral component of membrane [GO:0016021]; SNAP receptor activity [GO:0005484]; protein transport [GO:0015031]
SSR 416	LOC100801749 GLYMA_14G064900	(T)10	10	207	216	integral component of membrane [GO:0016021]; transmembrane transport [GO:0055085]
SSR 417	LOC100801749 GLYMA_14G064900	(T)10	10	207	216	integral component of membrane [GO:0016021]; transmembrane transport [GO:0055085]
SSR 418	KK1_038233	(T)10	10	207	216	integral component of membrane [GO:0016021]; transmembrane transport [GO:0055085]
SSR 419	KK1_038233	(T)10	10	207	216	integral component of membrane [GO:0016021]; transmembrane transport [GO:0055085]
SSR 420	PHAVU_004G046800g	(A)19	19	1	19	integral component of membrane [GO:0016021]; ATP binding [GO:0005524]; protein serine/threonine kinase activity [GO:0004674]
SSR 421	GLYMA_19G126400	(T)14	14	1456	1469	integral component of membrane [GO:0016021]; transmembrane transporter activity [GO:0022857]
SSR 422	LOC101511852	(T)12	12	1518	1529	nucleus [GO:0005634]; methyltransferase activity [GO:0008168]; RNA (guanine-N7)-methylation [GO:0036265]; tRNA methylation [GO:0030488]
SSR 423	PHAVU_001G153300g	(T)12	12	1525	1536	nucleus [GO:0005634]; RNA (guanine-N7)-methylation [GO:0036265]; tRNA methylation [GO:0030488]
SSR 424	PHAVU_001G153300g	(T)12	12	1606	1617	nucleus [GO:0005634]; RNA (guanine-N7)-methylation [GO:0036265]; tRNA methylation [GO:0030488]
SSR 425	LOC100809122 GLYMA_03G155900	(T)12	12	1720	1731	cytosol [GO:0005829]; nucleus [GO:0005634]; tRNA methyltransferase complex [GO:0043527]; tRNA (guanine-N7)-methylation [GO:0106004]
SSR 426	LOC101511852	(T)12	12	1437	1448	nucleus [GO:0005634]; methyltransferase activity [GO:0008168]; RNA (guanine-N7)-methylation [GO:0036265]; tRNA methylation [GO:0030488]
SSR 427	LOC100809122 GLYMA_03G155900	(T)12	12	1808	1819	cytosol [GO:0005829]; nucleus [GO:0005634]; tRNA methyltransferase complex [GO:0043527]; tRNA (guanine-N7)-methylation [GO:0106004]
SSR 428	LR48_Vigan09g211300	(A)10	10	256	265	dihydroxy-acid dehydratase activity [GO:0004160]; branched-chain amino acid biosynthetic process [GO:0009082]
SSR 429	KK1_038311	(A)13	13	7	19	4-hydroxy-3-methylbut-2-en-1-yl diphosphate synthase activity [GO:0046429]; iron ion binding [GO:0005506]; terpenoid biosynthetic process [GO:0016114]
SSR 430	KK1_046380	(A)10	10	31	40	nucleus [GO:0005634]; DNA binding [GO:0003677]; regulation of transcription, DNA-templated [GO:0006355]; transcription, DNA-templated [GO:0006351]
SSR 431	KK1_046380	(A)10	10	31	40	nucleus [GO:0005634]; DNA binding [GO:0003677]; regulation of transcription, DNA-templated [GO:0006355]; transcription, DNA-templated [GO:0006351]
SSR 432	NA	(A)10	10	594	603	ligase activity [GO:0016874]; metabolic process [GO:0008152]
SSR 433	LOC100801724 GLYMA_05G163800	(A)11	11	2661	2671	GTP binding [GO:0005525]; GTPase activity [GO:0003924]; metal ion binding [GO:0046872]
SSR 434	LOC100801724 GLYMA_05G163800	(A)10	10	2	11	intracellular [GO:0005622]; GTP binding [GO:0005525]; GTPase activity [GO:0003924]; metal ion binding [GO:0046872]; translation elongation factor activity [GO:0003746]
SSR 435	LOC100801724 GLYMA_05G163800	(A)11	11	799	809	intracellular [GO:0005622]; GTP binding [GO:0005525]; GTPase activity [GO:0003924]; metal ion binding [GO:0046872]; translation elongation factor activity [GO:0003746]
SSR 436	LOC100801724 GLYMA_05G163800	(A)11	11	2583	2593	GTP binding [GO:0005525]; GTPase activity [GO:0003924]; metal ion binding [GO:0046872]
SSR 437	glysoja_010793	(A)11	11	2880	2890	GTP binding [GO:0005525]; GTPase activity [GO:0003924]; metal ion binding [GO:0046872]
SSR 438	KK1_009774	(T)10	10	505	514	ATP binding [GO:0005524]; protein kinase activity [GO:0004672]
SSR 439	LOC106757823	(T)10	10	505	514	ATP binding [GO:0005524]; protein kinase activity [GO:0004672]
SSR 440	LOC101496316	(A)14	14	77	90	integral component of membrane [GO:0016021]; acetylglucosaminyltransferase activity [GO:0008375]
SSR 441	KK1_000101	(A)10	10	140	149	mitochondrion [GO:0005739]; GTP binding [GO:0005525]; GTPase activity [GO:0003924]; translation elongation factor activity [GO:0003746]; mitochondrial translational elongation [GO:0070125]
SSR 442	LOC101513462	(A)10	10	79	88	metal ion binding [GO:0046872]
SSR 443	glysoja_009147	(T)10	10	270	279	NA
SSR 444	LOC101515623	(T)10	10	270	279	dioxygenase activity [GO:0051213]
SSR 445	NA	(A)10	10	357	366	nucleus [GO:0005634]; DNA binding [GO:0003677]; regulation of transcription, DNA-templated [GO:0006355]; transcription, DNA-templated [GO:0006351]
SSR 446	LOC100810201 GLYMA_03G076000	(A)11	11	15	25	integral component of membrane [GO:0016021]
SSR 447	LOC100793329 GLYMA_09G205700	(A)24	24	1	24	3-beta-hydroxy-delta5-steroid dehydrogenase activity [GO:0003854]; steroid biosynthetic process [GO:0006694]
SSR 448	KK1_019634	(T)11	11	99	109	GMP synthase (glutamine-hydrolyzing) activity [GO:0003922]; hydrolase activity [GO:0016787]; transferase activity [GO:0016740]; glutamine metabolic process [GO:0006541]
SSR 449	KK1_019634	(T)11	11	99	109	GMP synthase (glutamine-hydrolyzing) activity [GO:0003922]; hydrolase activity [GO:0016787]; transferase activity [GO:0016740]; glutamine metabolic process [GO:0006541]
SSR 450	KK1_019634	(T)11	11	99	109	GMP synthase (glutamine-hydrolyzing) activity [GO:0003922]; hydrolase activity [GO:0016787]; transferase activity [GO:0016740]; glutamine metabolic process [GO:0006541]
SSR 451	KK1_019634	(T)11	11	99	109	GMP synthase (glutamine-hydrolyzing) activity [GO:0003922]; hydrolase activity [GO:0016787]; transferase activity [GO:0016740]; glutamine metabolic process [GO:0006541]
SSR 452	LOC101491425	(T)11	11	99	109	hydrolase activity [GO:0016787]; glutamine metabolic process [GO:0006541]
SSR 453	GLYMA_02G276300	(A)10	10	12	21	heat shock protein binding [GO:0031072]; unfolded protein binding [GO:0051082]
SSR 454	GLYMA_02G276300	(A)10	10	12	21	heat shock protein binding [GO:0031072]; unfolded protein binding [GO:0051082]
SSR 455	LOC101498506	(A)10	10	113	122	NA
SSR 456	LOC100805073 GLYMA_05G243900	(A)11	11	2716	2726	actomyosin, actin portion [GO:0042643]; cortical actin cytoskeleton [GO:0030864]; actin filament binding [GO:0051015]; actin filament depolymerization [GO:0030042]; positive regulation of actin filament depolymerization [GO:0030836]
SSR 457	KK1_023812	(A)11	11	2537	2547	NA
SSR 458	glysoja_018785	(A)15	15	198	212	integral component of membrane [GO:0016021]
SSR 459	LOC106766232	(A)15	15	198	212	integral component of membrane [GO:0016021]
SSR 460	glysoja_018785	(A)15	15	198	212	integral component of membrane [GO:0016021]
SSR 461	LOC106766232	(A)15	15	198	212	integral component of membrane [GO:0016021]
SSR 462	glysoja_018785	(A)15	15	198	212	integral component of membrane [GO:0016021]
SSR 463	LOC106766232	(A)15	15	198	212	integral component of membrane [GO:0016021]
SSR 464	glysoja_018785	(A)15	15	198	212	integral component of membrane [GO:0016021]
SSR 465	LOC106766232	(A)15	15	198	212	integral component of membrane [GO:0016021]
SSR 466	KK1_006061	(T)10	10	1265	1274	nucleic acid binding [GO:0003676]
SSR 467	PHAVU_005G025300g	(T)10	10	1164	1173	nucleic acid binding [GO:0003676]
SSR 468	PHAVU_005G025300g	(T)10	10	1164	1173	nucleic acid binding [GO:0003676]
SSR 469	PHAVU_008G270400g	(T)10	10	974	983	nucleic acid binding [GO:0003676]
SSR 470	KK1_006061	(T)10	10	974	983	nucleic acid binding [GO:0003676]
SSR 471	Tre1	(A)19	19	191	209	alpha,alpha-trehalase activity [GO:0004555]; trehalose metabolic process [GO:0005991]
SSR 472	KK1_013734	(T)10	10	515	524	cell wall [GO:0005618]; extracellular region [GO:0005576]; integral component of membrane [GO:0016021]; aspartyl esterase activity [GO:0045330]; enzyme inhibitor activity [GO:0004857]; pectinesterase activity [GO:0030599]; cell wall modification [GO:0042545]; pectin catabolic process [GO:0045490]
SSR 473	KK1_012954	(A)11	11	1038	1048	NA
SSR 474	PHAVU_009G029600g	(A)15	15	1	15	nucleus [GO:0005634]; DNA binding [GO:0003677]; transcription factor activity, sequence-specific DNA binding [GO:0003700]; transcription, DNA-templated [GO:0006351]
SSR 475	LOC100799370 GLYMA_19G024200	(T)10	10	99	108	cell wall [GO:0005618]; extracellular region [GO:0005576]; membrane [GO:0016020]; plant-type cell wall organization [GO:0009664]
SSR 476	LOC100799370 GLYMA_19G024200	(T)13	13	218	230	cell wall [GO:0005618]; extracellular region [GO:0005576]; membrane [GO:0016020]; plant-type cell wall organization [GO:0009664]
SSR 477	MTR_3g009530	(T)10	10	222	231	integral component of membrane [GO:0016021]; voltage-gated chloride channel activity [GO:0005247]
SSR 478	glysoja_047709	(T)10	10	222	231	integral component of membrane [GO:0016021]; voltage-gated chloride channel activity [GO:0005247]
SSR 479	glysoja_041672	(A)16	16	1	16	cytoplasm [GO:0005737]; integral component of membrane [GO:0016021]; nucleus [GO:0005634]; proteasome core complex, alpha-subunit complex [GO:0019773]; threonine-type endopeptidase activity [GO:0004298]; cytochrome complex assembly [GO:0017004]; oxidation-reduction process [GO:0055114]; ubiquitin-dependent protein catabolic process [GO:0006511]
SSR 480	PHAVU_003G040800g	(A)10	10	1984	1993	6-phosphogluconolactonase activity [GO:0017057]; carbohydrate metabolic process [GO:0005975]; pentose-phosphate shunt [GO:0006098]
SSR 481	PHAVU_003G040800g	(A)11	11	187	197	6-phosphogluconolactonase activity [GO:0017057]; carbohydrate metabolic process [GO:0005975]; pentose-phosphate shunt [GO:0006098]
SSR 482	PHAVU_003G040800g	(A)11	11	187	197	6-phosphogluconolactonase activity [GO:0017057]; carbohydrate metabolic process [GO:0005975]; pentose-phosphate shunt [GO:0006098]
SSR 483	Ccrd_006700	(T)14	14	1819	1832	NA
SSR 484	LR48_Vigan02g174000	(T)14	14	1581	1594	NA
SSR 485	LR48_Vigan02g174000	(T)14	14	1703	1716	NA
SSR 486	LOC101515752	(T)14	14	1697	1710	NA
SSR 487	LR48_Vigan02g174000	(T)14	14	1590	1603	NA
SSR 488	LOC100812376 GLYMA_20G211100	(T)14	14	1675	1688	NA
SSR 489	LOC107891025	(T)10	10	193	202	integral component of membrane [GO:0016021]; GTP binding [GO:0005525]; GTPase activity [GO:0003924]
SSR 490	LOC106775764	(T)10	10	719	728	asparagine synthase (glutamine-hydrolyzing) activity [GO:0004066]; asparagine biosynthetic process [GO:0006529]
SSR 491	LOC106775764	(T)10	10	719	728	asparagine synthase (glutamine-hydrolyzing) activity [GO:0004066]; asparagine biosynthetic process [GO:0006529]
SSR 492	As1	(T)10	10	719	728	asparagine synthase (glutamine-hydrolyzing) activity [GO:0004066]; asparagine biosynthetic process [GO:0006529]
SSR 493	As1	(T)10	10	719	728	asparagine synthase (glutamine-hydrolyzing) activity [GO:0004066]; asparagine biosynthetic process [GO:0006529]
SSR 494	LOC100783095 GLYMA_10G181500	(T)10	10	877	886	intracellular [GO:0005622]; ATP binding [GO:0005524]; protein serine/threonine kinase activity [GO:0004674]; intracellular signal transduction [GO:0035556]; peptidyl-serine phosphorylation [GO:0018105]
SSR 495	KK1_003556	(T)10	10	305	314	ligase activity [GO:0016874]
SSR 496	KK1_003556	(T)10	10	305	314	ligase activity [GO:0016874]
SSR 497	LOC100794688 GLYMA_15G005300	(A)16	16	3	18	ubiquitin ligase complex [GO:0000151]; ubiquitin-protein transferase activity [GO:0004842]; zinc ion binding [GO:0008270]; regulation of seed germination [GO:0010029]
SSR 498	LOC100812963 GLYMA_07G042700	(A)13	13	10	22	NA
SSR 499	LOC101489328	(A)11	11	2098	2108	integral component of membrane [GO:0016021]
SSR 500	LOC100789519 GLYMA_19G254700	(A)12	12	1	12	catalytic activity [GO:0003824]; coenzyme binding [GO:0050662]
SSR 501	LR48_Vigan02g124900	(A)13	13	22	34	NA
SSR 502	NA	(A)13	13	22	34	acid phosphatase activity [GO:0003993]; metal ion binding [GO:0046872]
SSR 503	LOC100783693 GLYMA_12G221100	(A)13	13	22	34	acid phosphatase activity [GO:0003993]; metal ion binding [GO:0046872]
SSR 504	LR48_Vigan02g124900	(A)13	13	22	34	NA
SSR 505	PHAVU_007G023800g	(A)10	10	11	20	NA
SSR 506	LOC100795545 GLYMA_06G044300	(T)10	10	943	952	RNA binding [GO:0003723]
SSR 507	GLYMA_03G223700	(T)10	10	309	318	integral component of membrane [GO:0016021]
SSR 508	GLYMA_03G223700	(T)11	11	667	677	integral component of membrane [GO:0016021]
SSR 509	PHAVU_002G061500g	(A)11	11	27	37	flavin adenine dinucleotide binding [GO:0050660]; N,N-dimethylaniline monooxygenase activity [GO:0004499]; NADP binding [GO:0050661]
SSR 510	PHAVU_002G061500g	(T)10	10	1865	1874	flavin adenine dinucleotide binding [GO:0050660]; N,N-dimethylaniline monooxygenase activity [GO:0004499]; NADP binding [GO:0050661]
SSR 511	LOC100793203 GLYMA_11G031100	(A)11	11	27	37	flavin adenine dinucleotide binding [GO:0050660]; monooxygenase activity [GO:0004497]; N,N-dimethylaniline monooxygenase activity [GO:0004499]; NADP binding [GO:0050661]; oxidation-reduction process [GO:0055114]
SSR 512	LOC100793203 GLYMA_11G031100	(T)10	10	1870	1879	flavin adenine dinucleotide binding [GO:0050660]; monooxygenase activity [GO:0004497]; N,N-dimethylaniline monooxygenase activity [GO:0004499]; NADP binding [GO:0050661]; oxidation-reduction process [GO:0055114]
SSR 513	KK1_005173	(A)11	11	61	71	transferase activity, transferring hexosyl groups [GO:0016758]; metabolic process [GO:0008152]
SSR 514	CYP72A153	(T)11	11	455	465	integral component of membrane [GO:0016021]; heme binding [GO:0020037]; iron ion binding [GO:0005506]; monooxygenase activity [GO:0004497]; oxidoreductase activity, acting on paired donors, with incorporation or reduction of molecular oxygen [GO:0016705]
SSR 515	CYP72A153	(T)11	11	637	647	integral component of membrane [GO:0016021]; heme binding [GO:0020037]; iron ion binding [GO:0005506]; monooxygenase activity [GO:0004497]; oxidoreductase activity, acting on paired donors, with incorporation or reduction of molecular oxygen [GO:0016705]
SSR 516	NA	(T)12	12	2875	2886	microtubule [GO:0005874]; ATP binding [GO:0005524]; microtubule binding [GO:0008017]; microtubule motor activity [GO:0003777]; microtubule-based movement [GO:0007018]
SSR 517	MTR_4g008840	(T)10	10	2660	2669	ribonuclease P activity [GO:0004526]; rRNA processing [GO:0006364]; tRNA 5'-leader removal [GO:0001682]
SSR 518	LOC100499981 GLYMA_07G117300	(T)10	10	268	277	NA
SSR 519	KK1_035534	(A)10	10	7	16	integral component of membrane [GO:0016021]
SSR 520	WRKY50	(T)10	10	483	492	sequence-specific DNA binding [GO:0043565]; transcription factor activity, sequence-specific DNA binding [GO:0003700]
SSR 521	WRKY50	(T)10	10	483	492	sequence-specific DNA binding [GO:0043565]; transcription factor activity, sequence-specific DNA binding [GO:0003700]
SSR 522	WRKY50	(T)10	10	483	492	sequence-specific DNA binding [GO:0043565]; transcription factor activity, sequence-specific DNA binding [GO:0003700]
SSR 523	WRKY50	(T)10	10	483	492	sequence-specific DNA binding [GO:0043565]; transcription factor activity, sequence-specific DNA binding [GO:0003700]
SSR 524	KK1_016047	(T)11	11	1	11	cytoplasm [GO:0005737]; aminoacyl-tRNA ligase activity [GO:0004812]; ATP binding [GO:0005524]; nucleic acid binding [GO:0003676]; tRNA aminoacylation for protein translation [GO:0006418]
SSR 525	PHAVU_005G146300g	(A)13	13	10	22	NA
SSR 526	PHAVU_005G146300g	(A)13	13	10	22	NA
SSR 527	PHAVU_005G146300g	(A)13	13	10	22	NA
SSR 528	glysoja_044458	(T)15	15	2128	2142	nucleic acid binding [GO:0003676]; zinc ion binding [GO:0008270]
SSR 529	glysoja_044458	(T)15	15	1586	1600	nucleic acid binding [GO:0003676]; zinc ion binding [GO:0008270]
SSR 530	PHAVU_006G157900g	(T)10	10	791	800	metal ion binding [GO:0046872]; protein serine/threonine phosphatase activity [GO:0004722]
SSR 531	LOC101503439	(A)11	11	925	935	NA
SSR 532	LOC106767009	(T)13	13	182	194	nucleus [GO:0005634]; DNA binding [GO:0003677]
SSR 533	glysoja_000900	(A)10	10	1252	1261	integral component of membrane [GO:0016021]; ligase activity [GO:0016874]; metabolic process [GO:0008152]
SSR 534	glysoja_000900	(A)10	10	1448	1457	integral component of membrane [GO:0016021]; ligase activity [GO:0016874]; metabolic process [GO:0008152]
SSR 535	LOC100795521 GLYMA_05G195400	(T)15	15	2115	2129	chloroplast [GO:0009507]; mitochondrion [GO:0005739]; NAD(P)H dehydrogenase (quinone) activity [GO:0003955]; aerobic electron transport chain [GO:0019646]; phylloquinone biosynthetic process [GO:0042372]
SSR 536	PHAVU_002G275600g	(T)15	15	2157	2171	oxidoreductase activity [GO:0016491]
SSR 537	PHAVU_002G275600g	(T)15	15	2245	2259	oxidoreductase activity [GO:0016491]
SSR 538	LOC100795521 GLYMA_05G195400	(T)15	15	2027	2041	chloroplast [GO:0009507]; mitochondrion [GO:0005739]; NAD(P)H dehydrogenase (quinone) activity [GO:0003955]; aerobic electron transport chain [GO:0019646]; phylloquinone biosynthetic process [GO:0042372]
SSR 539	matR	(T)12	12	257	268	mitochondrion [GO:0005739]; mRNA processing [GO:0006397]
SSR 540	LOC100782217 GLYMA_18G287300	(A)11	11	249	259	NA
SSR 541	LOC101493584	(T)12	12	1846	1857	hydrolase activity [GO:0016787]; metabolic process [GO:0008152]
SSR 542	LOC101493584	(T)12	12	1935	1946	hydrolase activity [GO:0016787]; metabolic process [GO:0008152]
SSR 543	LR48_Vigan04g086900	(A)10	10	80	89	integral component of membrane [GO:0016021]; potassium ion transmembrane transporter activity [GO:0015079]
SSR 544	LR48_Vigan04g086900	(A)10	10	80	89	integral component of membrane [GO:0016021]; potassium ion transmembrane transporter activity [GO:0015079]
SSR 545	KK1_027793	(T)10	10	993	1002	integral component of membrane [GO:0016021]; heme binding [GO:0020037]; iron ion binding [GO:0005506]; monooxygenase activity [GO:0004497]; oxidoreductase activity, acting on paired donors, with incorporation or reduction of molecular oxygen [GO:0016705]
SSR 546	KK1_027793	(T)10	10	1077	1086	integral component of membrane [GO:0016021]; heme binding [GO:0020037]; iron ion binding [GO:0005506]; monooxygenase activity [GO:0004497]; oxidoreductase activity, acting on paired donors, with incorporation or reduction of molecular oxygen [GO:0016705]
SSR 547	PHAVU_009G140900g	(A)12	12	72	83	integral component of membrane [GO:0016021]; transporter activity [GO:0005215]; transmembrane transport [GO:0055085]
SSR 548	LOC100792072 GLYMA_01G157700	(A)10	10	181	190	integral component of membrane [GO:0016021]; transmembrane transport [GO:0055085]
SSR 549	LOC100792072 GLYMA_01G157700	(A)10	10	1777	1786	integral component of membrane [GO:0016021]; transmembrane transport [GO:0055085]
SSR 550	KK1_034218	(T)10	10	78	87	apoplast [GO:0048046]; cell wall [GO:0005618]; hydrolase activity, hydrolyzing O-glycosyl compounds [GO:0004553]; xyloglucan:xyloglucosyl transferase activity [GO:0016762]; cell wall biogenesis [GO:0042546]; cell wall organization [GO:0071555]; xyloglucan metabolic process [GO:0010411]
SSR 551	KK1_022243	(A)15	15	1	15	2 iron, 2 sulfur cluster binding [GO:0051537]; chlorophyllide a oxygenase [overall] activity [GO:0010277]
SSR 552	KK1_022243	(A)15	15	1	15	2 iron, 2 sulfur cluster binding [GO:0051537]; chlorophyllide a oxygenase [overall] activity [GO:0010277]
SSR 553	KK1_022243	(A)15	15	1	15	2 iron, 2 sulfur cluster binding [GO:0051537]; chlorophyllide a oxygenase [overall] activity [GO:0010277]
SSR 554	KK1_022243	(A)15	15	1	15	2 iron, 2 sulfur cluster binding [GO:0051537]; chlorophyllide a oxygenase [overall] activity [GO:0010277]
SSR 555	NA	(A)14	14	194	207	integral component of membrane [GO:0016021]; ribosome [GO:0005840]; structural constituent of ribosome [GO:0003735]; translation [GO:0006412]
SSR 556	LOC100778385 GLYMA_15G056600	(T)12	12	2397	2408	NA
SSR 557	LOC100778385 GLYMA_15G056600	(T)12	12	2619	2630	NA
SSR 558	LOC100778385 GLYMA_15G056600	(T)12	12	2536	2547	NA
SSR 559	LOC100778385 GLYMA_15G056600	(T)12	12	2314	2325	NA
SSR 560	LOC100813467 GLYMA_06G044600	(T)10	10	1442	1451	NA
SSR 561	PHAVU_007G007200g	(A)10	10	80	89	NA
SSR 562	LOC101491263	(A)13	13	105	117	NA
SSR 563	LOC106762914	(T)14	14	734	747	integral component of membrane [GO:0016021]
SSR 564	KK1_023598	(A)10	10	2182	2191	protein ubiquitination [GO:0016567]
SSR 565	LOC100815459 GLYMA_15G056500	(A)10	10	2181	2190	protein ubiquitination [GO:0016567]
SSR 566	PHAVU_011G106000g	(T)14	14	1523	1536	integral component of membrane [GO:0016021]
SSR 567	PHAVU_011G106000g	(T)14	14	1425	1438	integral component of membrane [GO:0016021]
SSR 568	KK1_010667	(A)10	10	82	91	ligase activity [GO:0016874]
SSR 569	KK1_010667	(A)13	13	36	48	ligase activity [GO:0016874]
SSR 570	TRINITY_DN8795_c0_g1_i2	(A)11	11	1418	1428
SSR 571	PHAVU_002G022000g	(T)17	17	849	865	nucleus [GO:0005634]; DNA binding [GO:0003677]; regulation of transcription, DNA-templated [GO:0006355]
SSR 572	glysoja_009180	(T)10	10	1346	1355	apoplast [GO:0048046]; copper ion binding [GO:0005507]; hydroquinone:oxygen oxidoreductase activity [GO:0052716]; lignin catabolic process [GO:0046274]
SSR 573	LOC100796779 GLYMA_14G062300	(T)10	10	1889	1898	apoplast [GO:0048046]; copper ion binding [GO:0005507]; hydroquinone:oxygen oxidoreductase activity [GO:0052716]; oxidoreductase activity, oxidizing metal ions [GO:0016722]; lignin catabolic process [GO:0046274]
SSR 574	LOC106769051	(A)15	15	1	15	RNA binding [GO:0003723]
SSR 575	LOC106769051	(A)15	15	1	15	RNA binding [GO:0003723]
SSR 576	LOC106755183	(T)12	12	37	48	catalytic activity [GO:0003824]
SSR 577	PHAVU_010G045000g	(A)10	10	440	449	integral component of membrane [GO:0016021]
SSR 578	PHAVU_010G045000g	(A)10	10	440	449	integral component of membrane [GO:0016021]
SSR 579	glysoja_031605	(A)12	12	1136	1147	proteasome complex [GO:0000502]
SSR 580	glysoja_031605	(A)12	12	1094	1105	proteasome complex [GO:0000502]
SSR 581	LOC100783925 GLYMA_07G197100	(A)14	14	1	14	NA
SSR 582	LOC100797510 GLYMA_15G074800	(A)14	14	1	14	NA
SSR 583	KK1_044679	(A)14	14	1	14	NA
SSR 584	glysoja_030899	(T)10	10	66	75	oxidoreductase activity [GO:0016491]
SSR 585	glysoja_030899	(A)12	12	1023	1034	oxidoreductase activity [GO:0016491]
SSR 586	glysoja_030899	(A)10	10	1152	1161	oxidoreductase activity [GO:0016491]
SSR 587	glysoja_016704	(T)10	10	66	75	nucleus [GO:0005634]; histone acetyltransferase activity [GO:0004402]; oxidoreductase activity [GO:0016491]; transcription cofactor activity [GO:0003712]; zinc ion binding [GO:0008270]; regulation of transcription, DNA-templated [GO:0006355]
SSR 588	LOC101496955	(T)10	10	61	70	nucleus [GO:0005634]; histone acetyltransferase activity [GO:0004402]; transcription cofactor activity [GO:0003712]; zinc ion binding [GO:0008270]; regulation of transcription, DNA-templated [GO:0006355]
SSR 589	LOC101496955	(T)10	10	265	274	nucleus [GO:0005634]; histone acetyltransferase activity [GO:0004402]; transcription cofactor activity [GO:0003712]; zinc ion binding [GO:0008270]; regulation of transcription, DNA-templated [GO:0006355]
SSR 590	KK1_011568	(T)10	10	61	70	nucleus [GO:0005634]; histone acetyltransferase activity [GO:0004402]; transcription cofactor activity [GO:0003712]; zinc ion binding [GO:0008270]; regulation of transcription, DNA-templated [GO:0006355]
SSR 591	KK1_011568	(T)10	10	265	274	nucleus [GO:0005634]; histone acetyltransferase activity [GO:0004402]; transcription cofactor activity [GO:0003712]; zinc ion binding [GO:0008270]; regulation of transcription, DNA-templated [GO:0006355]
SSR 592	glysoja_016704	(T)10	10	66	75	nucleus [GO:0005634]; histone acetyltransferase activity [GO:0004402]; oxidoreductase activity [GO:0016491]; transcription cofactor activity [GO:0003712]; zinc ion binding [GO:0008270]; regulation of transcription, DNA-templated [GO:0006355]
SSR 593	KK1_006302	(T)11	11	1488	1498	transferase activity, transferring acyl groups other than amino-acyl groups [GO:0016747]
SSR 594	glysoja_047742	(T)11	11	1116	1126	anthranilate N-benzoyltransferase activity [GO:0047672]; shikimate O-hydroxycinnamoyltransferase activity [GO:0047172]
SSR 595	RCOM_0866670	(T)11	11	1155	1165	transferase activity, transferring acyl groups other than amino-acyl groups [GO:0016747]
SSR 596	KK1_006302	(T)11	11	708	718	transferase activity, transferring acyl groups other than amino-acyl groups [GO:0016747]
SSR 597	LOC100777184 GLYMA_17G245700	(T)10	10	1841	1850	integral component of membrane [GO:0016021]; transporter activity [GO:0005215]; transmembrane transport [GO:0055085]
SSR 598	MTR_5g018850	(A)12	12	75	86	chromosome [GO:0005694]; nucleus [GO:0005634]; histone-lysine N-methyltransferase activity [GO:0018024]; nucleic acid binding [GO:0003676]; zinc ion binding [GO:0008270]
SSR 599	KK1_026889	(A)12	12	1544	1555	NA
SSR 600	glysoja_027409	(A)12	12	904	915	NA
SSR 601	LOC101498387	(A)10	10	300	309	nucleic acid binding [GO:0003676]
SSR 602	LOC101500740	(A)10	10	45	54	intracellular ribonucleoprotein complex [GO:0030529]; viral nucleocapsid [GO:0019013]; RNA binding [GO:0003723]
SSR 603	LOC106772431	(A)10	10	45	54	RNA binding [GO:0003723]
SSR 604	Vigan.08G087600 VIGAN_08087600	(A)10	10	45	54	RNA binding [GO:0003723]
SSR 605	Vigan.08G087600 VIGAN_08087600	(A)10	10	45	54	RNA binding [GO:0003723]
SSR 606	LOC106772431	(A)10	10	45	54	RNA binding [GO:0003723]
SSR 607	MTR_6g081060	(A)10	10	235	244	integral component of membrane [GO:0016021]; transferase activity [GO:0016740]
SSR 608	MTR_6g081060	(A)10	10	235	244	integral component of membrane [GO:0016021]; transferase activity [GO:0016740]
SSR 609	KK1_032869	(A)13	13	1	13	integral component of membrane [GO:0016021]
SSR 610	KK1_032869	(A)13	13	1	13	integral component of membrane [GO:0016021]
SSR 611	KK1_032869	(A)13	13	1	13	integral component of membrane [GO:0016021]
SSR 612	TRINITY_DN8675_c0_g3_i2	(A)10	10	1093	1102
SSR 613	MET	(A)19	19	1	19	metal ion binding [GO:0046872]
SSR 614	PHAVU_008G101800g	(A)19	19	1	19	metal ion binding [GO:0046872]
SSR 615	KK1_006338	(T)12	12	905	916	eukaryotic 43S preinitiation complex [GO:0016282]; eukaryotic 48S preinitiation complex [GO:0033290]; eukaryotic translation initiation factor 3 complex [GO:0005852]; translation initiation factor activity [GO:0003743]; formation of translation preinitiation complex [GO:0001731]; regulation of translational initiation [GO:0006446]
SSR 616	LOC101513922	(T)12	12	1466	1477	eukaryotic 43S preinitiation complex [GO:0016282]; eukaryotic 48S preinitiation complex [GO:0033290]; eukaryotic translation initiation factor 3 complex [GO:0005852]; translation initiation factor activity [GO:0003743]; formation of translation preinitiation complex [GO:0001731]; regulation of translational initiation [GO:0006446]
SSR 617	KK1_038808	(T)10	10	111	120	holo-[acyl-carrier-protein] synthase activity [GO:0008897]; magnesium ion binding [GO:0000287]
SSR 618	GLYMA_02G164100	(T)10	10	111	120	holo-[acyl-carrier-protein] synthase activity [GO:0008897]; magnesium ion binding [GO:0000287]
SSR 619	KK1_002283	(A)10	10	1194	1203	integral component of membrane [GO:0016021]; ATP binding [GO:0005524]; hydrogen-exporting ATPase activity, phosphorylative mechanism [GO:0008553]; ATP biosynthetic process [GO:0006754]
SSR 620	LR48_Vigan01g203600	(T)10	10	200	209	ATP binding [GO:0005524]; protein kinase activity [GO:0004672]
SSR 621	LOC100793576 GLYMA_05G070700	(T)10	10	200	209	plasma membrane [GO:0005886]; ATP binding [GO:0005524]; transmembrane receptor protein serine/threonine kinase activity [GO:0004675]; brassinosteroid mediated signaling pathway [GO:0009742]; cell surface receptor signaling pathway [GO:0007166]; protein phosphorylation [GO:0006468]
SSR 622	LOC100527877 GLYMA_10G187700	(A)14	14	1335	1348	integral component of membrane [GO:0016021]; plasma membrane [GO:0005886]; transmembrane transporter activity [GO:0022857]; transport [GO:0006810]
SSR 623	LOC106762772	(T)11	11	516	526	NA
SSR 624	LOC106762772	(T)11	11	516	526	NA
SSR 625	LOC100807968 GLYMA_15G130100	(A)10	10	134	143	ferredoxin-NADP+ reductase activity [GO:0004324]
SSR 626	LR48_Vigan02g046100	(T)12	12	2399	2410	ATP binding [GO:0005524]; protein kinase activity [GO:0004672]
SSR 627	KK1_023437	(A)10	10	590	599	hydrolase activity [GO:0016787]
SSR 628	LOC107860757	(A)12	12	400	411	NA
SSR 629	LOC107860757	(A)10	10	1584	1593	NA
SSR 630	LOC100781401 GLYMA_07G247900	(A)11	11	50	60	alanine-tRNA ligase activity [GO:0004813]; ATP binding [GO:0005524]; alanyl-tRNA aminoacylation [GO:0006419]
SSR 631	NA	(A)11	11	50	60	alanine-tRNA ligase activity [GO:0004813]; ATP binding [GO:0005524]; nucleic acid binding [GO:0003676]; alanyl-tRNA aminoacylation [GO:0006419]
SSR 632	NA	(T)11	11	1304	1314	NA
SSR 633	KK1_038207	(T)11	11	1191	1201	NA
SSR 634	KK1_038207	(T)11	11	2052	2062	NA
SSR 635	MTR_5g022960	(T)10	10	91	100	integral component of membrane [GO:0016021]; iron ion binding [GO:0005506]; L-ascorbic acid binding [GO:0031418]; oxidoreductase activity, acting on paired donors, with incorporation or reduction of molecular oxygen [GO:0016705]
SSR 636	NA	(T)10	10	91	100	integral component of membrane [GO:0016021]; iron ion binding [GO:0005506]; L-ascorbic acid binding [GO:0031418]; oxidoreductase activity, acting on paired donors, with incorporation or reduction of molecular oxygen [GO:0016705]
SSR 637	glysoja_041496	(T)12	12	1016	1027	ligase activity [GO:0016874]
SSR 638	LOC100820554 GLYMA_05G246500	(A)10	10	449	458	cytoplasm [GO:0005737]; phosphoethanolamine N-methyltransferase activity [GO:0000234]; S-adenosylmethionine-dependent methyltransferase activity [GO:0008757]; methylation [GO:0032259]; phosphatidylcholine biosynthetic process [GO:0006656]
SSR 639	LOC100792158 GLYMA_04G217100	(T)10	10	79	88	nucleic acid binding [GO:0003676]
SSR 640	LOC106775009	(A)10	10	62	71	integral component of membrane [GO:0016021]
SSR 641	LOC106775009	(A)10	10	62	71	integral component of membrane [GO:0016021]
SSR 642	MTR_2g016470	(A)10	10	62	71	integral component of membrane [GO:0016021]; transferase activity, transferring glycosyl groups [GO:0016757]
SSR 643	MTR_2g016470	(A)10	10	62	71	integral component of membrane [GO:0016021]; transferase activity, transferring glycosyl groups [GO:0016757]
SSR 644	PHAVU_005G051600g	(A)10	10	302	311	oxidoreductase activity, acting on single donors with incorporation of molecular oxygen, incorporation of two atoms of oxygen [GO:0016702]
SSR 645	TCM_005234	(T)11	11	140	150	integral component of membrane [GO:0016021]; oxidoreductase activity [GO:0016491]; lipid metabolic process [GO:0006629]
SSR 646	GLYMA_13G211300	(A)12	12	41	52	integral component of membrane [GO:0016021]
SSR 647	GLYMA_13G211300	(A)12	12	41	52	integral component of membrane [GO:0016021]
SSR 648	LOC100798940 GLYMA_08G217500	(T)12	12	2182	2193	nucleolar ribonuclease P complex [GO:0005655]; gene silencing by RNA [GO:0031047]
SSR 649	LOC100798940 GLYMA_08G217500	(T)12	12	2118	2129	nucleolar ribonuclease P complex [GO:0005655]; gene silencing by RNA [GO:0031047]
SSR 650	LOC100820411 GLYMA_04G246200	(T)10	10	408	417	vesicle [GO:0031982]; receptor-mediated endocytosis [GO:0006898]
SSR 651	TRINITY_DN8500_c0_g1_i4	(T)10	10	1223	1232
SSR 652	TRINITY_DN8500_c0_g1_i2	(T)10	10	1317	1326
SSR 653	LOC106764854	(T)12	12	57	68	membrane [GO:0016020]; ATP binding [GO:0005524]; metalloendopeptidase activity [GO:0004222]
SSR 654	F383_00114	(T)12	12	57	68	membrane [GO:0016020]; ATP binding [GO:0005524]; metalloendopeptidase activity [GO:0004222]
SSR 655	Vigan.08G035200 VIGAN_08035200	(A)13	13	733	745	integral component of membrane [GO:0016021]
SSR 656	LOC100792763 MLO GLYMA_15G124500	(A)10	10	1100	1109	integral component of membrane [GO:0016021]; calmodulin binding [GO:0005516]; defense response [GO:0006952]; response to biotic stimulus [GO:0009607]
SSR 657	MLO MTR_2g028470	(A)10	10	1100	1109	integral component of membrane [GO:0016021]; calmodulin binding [GO:0005516]; defense response [GO:0006952]; response to biotic stimulus [GO:0009607]
SSR 658	LR48_Vigan470s000800	(A)10	10	158	167	amylopectin maltohydrolase activity [GO:0102229]; beta-amylase activity [GO:0016161]; polysaccharide catabolic process [GO:0000272]
SSR 659	GLYMA_U020600	(A)12	12	3	14	NA
SSR 660	LOC106767006	(A)10	10	411	420	ligase activity [GO:0016874]
SSR 661	LOC106767006	(A)10	10	411	420	ligase activity [GO:0016874]
SSR 662	LOC100784511 GLYMA_09G017400	(A)10	10	46	55	nucleus [GO:0005634]; DNA binding [GO:0003677]; regulation of transcription, DNA-templated [GO:0006355]; transcription, DNA-templated [GO:0006351]
SSR 663	LOC100807515 GLYMA_18G233500	(T)11	11	326	336	ATP binding [GO:0005524]; protein kinase activity [GO:0004672]; ubiquitin-protein transferase activity [GO:0004842]
SSR 664	glysoja_032406	(T)13	13	1697	1709	NA
SSR 665	NA	(T)13	13	1657	1669	nucleic acid binding [GO:0003676]
SSR 666	glysoja_002916	(A)11	11	2492	2502	integral component of membrane [GO:0016021]; transport [GO:0006810]
SSR 667	LOC100812271 GLYMA_08G014700	(A)11	11	2777	2787	integral component of membrane [GO:0016021]; transport [GO:0006810]
SSR 668	KK1_013060	(T)10	10	7	16	integral component of membrane [GO:0016021]; heme binding [GO:0020037]; iron ion binding [GO:0005506]; monooxygenase activity [GO:0004497]; oxidoreductase activity, acting on paired donors, with incorporation or reduction of molecular oxygen [GO:0016705]
SSR 669	LR48_Vigan06g044600	(T)10	10	7	16	heme binding [GO:0020037]; iron ion binding [GO:0005506]; monooxygenase activity [GO:0004497]; oxidoreductase activity, acting on paired donors, with incorporation or reduction of molecular oxygen [GO:0016705]
SSR 670	LOC106778030	(T)10	10	7	16	integral component of membrane [GO:0016021]; heme binding [GO:0020037]; iron ion binding [GO:0005506]; monooxygenase activity [GO:0004497]; oxidoreductase activity, acting on paired donors, with incorporation or reduction of molecular oxygen [GO:0016705]
SSR 671	KK1_013060	(T)10	10	7	16	integral component of membrane [GO:0016021]; heme binding [GO:0020037]; iron ion binding [GO:0005506]; monooxygenase activity [GO:0004497]; oxidoreductase activity, acting on paired donors, with incorporation or reduction of molecular oxygen [GO:0016705]
SSR 672	LOC100819858 GLYMA_05G079100	(A)11	11	189	199	mitochondrial outer membrane translocase complex [GO:0005742]; protein import into mitochondrial outer membrane [GO:0045040]
SSR 673	LOC100819858 GLYMA_05G079100	(A)11	11	189	199	integral component of membrane [GO:0016021]; mitochondrial outer membrane translocase complex [GO:0005742]; protein import into mitochondrial outer membrane [GO:0045040]
SSR 674	KK1_019979	(T)12	12	1159	1170	NA
SSR 675	KK1_009293	(A)10	10	122	131	GTPase activator activity [GO:0005096]; signal transduction [GO:0007165]
SSR 676	LOC101514041	(T)10	10	19	28	1-deoxy-D-xylulose-5-phosphate synthase activity [GO:0008661]; terpenoid biosynthetic process [GO:0016114]
SSR 677	LOC100811247 GLYMA_02G103500	(A)10	10	1238	1247	O-methyltransferase activity [GO:0008171]
SSR 678	LOC100811247 GLYMA_02G103500	(A)10	10	1112	1121	O-methyltransferase activity [GO:0008171]
SSR 679	LOC547734 GLYMA_09G069800	(T)10	10	1739	1748	cysteine-type peptidase activity [GO:0008234]
SSR 680	LOC101496978	(T)12	12	1847	1858	integral component of membrane [GO:0016021]
SSR 681	LOC101496978	(T)12	12	1596	1607	integral component of membrane [GO:0016021]
SSR 682	PHAVU_004G110000g	(A)10	10	34	43	integral component of membrane [GO:0016021]; antiporter activity [GO:0015297]; drug transmembrane transporter activity [GO:0015238]
SSR 683	PHAVU_004G110000g	(A)10	10	34	43	integral component of membrane [GO:0016021]; antiporter activity [GO:0015297]; drug transmembrane transporter activity [GO:0015238]
SSR 684	PHAVU_003G152300g	(T)15	15	1783	1797	integral component of membrane [GO:0016021]; racemase and epimerase activity, acting on carbohydrates and derivatives [GO:0016857]; carbohydrate metabolic process [GO:0005975]
SSR 685	GLYMA_19G212000	(T)10	10	56	65	integral component of membrane [GO:0016021]
SSR 686	GLYMA_01G150700	(A)10	10	358	367	integral component of membrane [GO:0016021]; ATP binding [GO:0005524]; protein serine/threonine kinase activity [GO:0004674]; cellulose biosynthetic process [GO:0030244]
SSR 687	MTR_5g034090	(T)19	19	2198	2216	extracellular region [GO:0005576]; polygalacturonase activity [GO:0004650]; carbohydrate metabolic process [GO:0005975]; cell wall organization [GO:0071555]
SSR 688	MTR_5g034090	(T)19	19	1892	1910	extracellular region [GO:0005576]; polygalacturonase activity [GO:0004650]; carbohydrate metabolic process [GO:0005975]; cell wall organization [GO:0071555]
SSR 689	LOC106762917	(T)11	11	406	416	NA
SSR 690	LOC100777919 GLYMA_18G228500	(T)10	10	2134	2143	intracellular membrane-bounded organelle [GO:0043231]; endonuclease activity [GO:0004519]; RNA binding [GO:0003723]; RNA modification [GO:0009451]
SSR 691	LR48_Vigan01g151200	(T)10	10	347	356	NA
SSR 692	LOC106774881	(T)10	10	347	356	NA
SSR 693	LOC106774881	(T)10	10	347	356	NA
SSR 694	GLYMA_09G205300	(T)10	10	347	356	integral component of membrane [GO:0016021]
SSR 695	LOC101513629	(A)14	14	1208	1221	integral component of membrane [GO:0016021]; metal ion transmembrane transporter activity [GO:0046873]
SSR 696	LOC101513629	(A)14	14	1304	1317	integral component of membrane [GO:0016021]; metal ion transmembrane transporter activity [GO:0046873]
SSR 697	MTR_2g026180	(A)11	11	235	245	RNA binding [GO:0003723]
SSR 698	KK1_036828	(A)10	10	25	34	intracellular [GO:0005622]; phosphorelay signal transduction system [GO:0000160]
SSR 699	KK1_036828	(T)14	14	399	412	intracellular [GO:0005622]; phosphorelay signal transduction system [GO:0000160]
SSR 700	LOC100306152 GLYMA_04G177900	(T)14	14	743	756	intracellular [GO:0005622]; phosphorelay signal transduction system [GO:0000160]
SSR 701	glysoja_012267	(A)10	10	25	34	intracellular [GO:0005622]; phosphorelay signal transduction system [GO:0000160]
SSR 702	LOC100809246 GLYMA_09G212200	(T)13	13	1336	1348	integral component of membrane [GO:0016021]
SSR 703	GLYMA_15G258500	(A)11	11	213	223	NA
SSR 704	GLYMA_15G258500	(A)10	10	1344	1353	NA
SSR 705	glysoja_011440	(A)11	11	213	223	peptidyl-prolyl cis-trans isomerase activity [GO:0003755]
SSR 706	glysoja_011440	(A)10	10	1344	1353	peptidyl-prolyl cis-trans isomerase activity [GO:0003755]
SSR 707	glysoja_011440	(A)10	10	2724	2733	peptidyl-prolyl cis-trans isomerase activity [GO:0003755]
SSR 708	L484_018259	(T)14	14	1	14	isocitrate lyase activity [GO:0004451]; carboxylic acid metabolic process [GO:0019752]
SSR 709	L484_018259	(T)14	14	1	14	isocitrate lyase activity [GO:0004451]; carboxylic acid metabolic process [GO:0019752]
SSR 710	LR48_Vigan541s002500	(T)10	10	3716	3725	protein metabolic process [GO:0019538]
SSR 711	LOC100785122 GLYMA_13G092700	(T)10	10	3615	3624	protein metabolic process [GO:0019538]
SSR 712	PHAVU_001G256000g	(A)14	14	1	14	nuclear pore [GO:0005643]; poly(A)+ mRNA export from nucleus [GO:0016973]
SSR 713	PHYPADRAFT_108007	(A)11	11	111	121	microtubule [GO:0005874]; GTP binding [GO:0005525]; GTPase activity [GO:0003924]; structural constituent of cytoskeleton [GO:0005200]; microtubule-based process [GO:0007017]
SSR 714	alpha-TUB1	(A)11	11	111	121	microtubule [GO:0005874]; GTP binding [GO:0005525]; GTPase activity [GO:0003924]; structural constituent of cytoskeleton [GO:0005200]; microtubule-based process [GO:0007017]
SSR 715	TRINITY_DN8226_c0_g1_i6	(A)26	26	1	26
SSR 716	TRINITY_DN8226_c0_g1_i3	(A)26	26	1	26
SSR 717	LR48_Vigan511s002400	(A)10	10	1025	1034	NA
SSR 718	KK1_018245	(T)10	10	1341	1350	integral component of membrane [GO:0016021]; histone binding [GO:0042393]; metal ion binding [GO:0046872]; regulation of transcription, DNA-templated [GO:0006355]
SSR 719	KK1_018245	(T)10	10	944	953	integral component of membrane [GO:0016021]; histone binding [GO:0042393]; metal ion binding [GO:0046872]; regulation of transcription, DNA-templated [GO:0006355]
SSR 720	LOC106776022	(A)10	10	1338	1347	nucleus [GO:0005634]; DNA binding [GO:0003677]; regulation of transcription, DNA-templated [GO:0006355]
SSR 721	JCGZ_07622	(T)10	10	1480	1489	histone binding [GO:0042393]; metal ion binding [GO:0046872]; regulation of transcription, DNA-templated [GO:0006355]
SSR 722	LOC100815393 GLYMA_04G236800	(A)24	24	1	24	spliceosomal complex [GO:0005681]; RNA binding [GO:0003723]; zinc ion binding [GO:0008270]; mRNA splicing, via spliceosome [GO:0000398]
SSR 723	LOC100815393 GLYMA_04G236800	(T)13	13	319	331	spliceosomal complex [GO:0005681]; RNA binding [GO:0003723]; zinc ion binding [GO:0008270]; mRNA splicing, via spliceosome [GO:0000398]
SSR 724	LR48_Vigan03g059100	(A)15	15	1	15	integral component of membrane [GO:0016021]; methyltransferase activity [GO:0008168]
SSR 725	LOC101497295	(A)10	10	1037	1046	NA
SSR 726	PHAVU_007G003400g	(T)10	10	397	406	NA
SSR 727	LOC106760737	(T)17	17	1843	1859	L-aspartate:2-oxoglutarate aminotransferase activity [GO:0004069]; L-phenylalanine:2-oxoglutarate aminotransferase activity [GO:0080130]; pyridoxal phosphate binding [GO:0030170]; biosynthetic process [GO:0009058]; cellular amino acid metabolic process [GO:0006520]
SSR 728	LOC106760737	(T)17	17	1691	1707	L-aspartate:2-oxoglutarate aminotransferase activity [GO:0004069]; L-phenylalanine:2-oxoglutarate aminotransferase activity [GO:0080130]; pyridoxal phosphate binding [GO:0030170]; biosynthetic process [GO:0009058]; cellular amino acid metabolic process [GO:0006520]
SSR 729	TanjilG_32936	(T)17	17	599	615	L-aspartate:2-oxoglutarate aminotransferase activity [GO:0004069]; L-phenylalanine:2-oxoglutarate aminotransferase activity [GO:0080130]; pyridoxal phosphate binding [GO:0030170]; biosynthetic process [GO:0009058]; cellular amino acid metabolic process [GO:0006520]
SSR 730	LOC100781238 GLYMA_15G135200	(A)12	12	261	272	heme binding [GO:0020037]; iron ion binding [GO:0005506]; monooxygenase activity [GO:0004497]; oxidoreductase activity, acting on paired donors, with incorporation or reduction of molecular oxygen [GO:0016705]
SSR 731	glysoja_012325	(A)12	12	261	272	heme binding [GO:0020037]; iron ion binding [GO:0005506]; monooxygenase activity [GO:0004497]; oxidoreductase activity, acting on paired donors, with incorporation or reduction of molecular oxygen [GO:0016705]
SSR 732	MTR_2g031930	(A)12	12	261	272	integral component of membrane [GO:0016021]; heme binding [GO:0020037]; iron ion binding [GO:0005506]; monooxygenase activity [GO:0004497]; oxidoreductase activity, acting on paired donors, with incorporation or reduction of molecular oxygen [GO:0016705]
SSR 733	MTR_2g031930	(A)12	12	261	272	integral component of membrane [GO:0016021]; heme binding [GO:0020037]; iron ion binding [GO:0005506]; monooxygenase activity [GO:0004497]; oxidoreductase activity, acting on paired donors, with incorporation or reduction of molecular oxygen [GO:0016705]
SSR 734	LOC101509454	(A)10	10	1510	1519	protein transport [GO:0015031]
SSR 735	LOC101509454	(A)10	10	1588	1597	protein transport [GO:0015031]
SSR 736	LOC101509454	(A)10	10	1609	1618	protein transport [GO:0015031]
SSR 737	LOC106772158	(T)13	13	1	13	endoplasmic reticulum membrane [GO:0005789]; integral component of membrane [GO:0016021]; ethylene binding [GO:0051740]; ethylene receptor activity [GO:0038199]; metal ion binding [GO:0046872]; phosphorelay sensor kinase activity [GO:0000155]; negative regulation of ethylene-activated signaling pathway [GO:0010105]
SSR 738	LOC106772158	(T)13	13	1	13	endoplasmic reticulum membrane [GO:0005789]; integral component of membrane [GO:0016021]; ethylene binding [GO:0051740]; ethylene receptor activity [GO:0038199]; metal ion binding [GO:0046872]; phosphorelay sensor kinase activity [GO:0000155]; negative regulation of ethylene-activated signaling pathway [GO:0010105]
SSR 739	LOC106772158	(T)13	13	1	13	endoplasmic reticulum membrane [GO:0005789]; integral component of membrane [GO:0016021]; ethylene binding [GO:0051740]; ethylene receptor activity [GO:0038199]; metal ion binding [GO:0046872]; phosphorelay sensor kinase activity [GO:0000155]; negative regulation of ethylene-activated signaling pathway [GO:0010105]
SSR 740	LOC106772158	(T)13	13	1	13	endoplasmic reticulum membrane [GO:0005789]; integral component of membrane [GO:0016021]; ethylene binding [GO:0051740]; ethylene receptor activity [GO:0038199]; metal ion binding [GO:0046872]; phosphorelay sensor kinase activity [GO:0000155]; negative regulation of ethylene-activated signaling pathway [GO:0010105]
SSR 741	LOC100527133 GLYMA_02G004000	(A)12	12	1015	1026	cytoplasm [GO:0005737]; glycolipid binding [GO:0051861]; glycolipid transporter activity [GO:0017089]
SSR 742	LOC100812259 GLYMA_08G188300	(A)11	11	49	59	cytoplasm [GO:0005737]; nucleus [GO:0005634]; ATP binding [GO:0005524]; protein serine/threonine kinase activity [GO:0004674]; intracellular signal transduction [GO:0035556]; protein phosphorylation [GO:0006468]
SSR 743	LOC107918163	(A)12	12	765	776	ATP binding [GO:0005524]; protein kinase activity [GO:0004672]
SSR 744	MYB131 GLYMA_16G217700	(T)10	10	424	433	nucleus [GO:0005634]; DNA binding [GO:0003677]; regulation of transcription, DNA-templated [GO:0006355]; transcription, DNA-templated [GO:0006351]
SSR 745	KK1_032735	(A)10	10	8	17	cytoskeleton [GO:0005856]; actin cytoskeleton organization [GO:0030036]
SSR 746	PHAVU_004G066000g	(T)10	10	48	57	NA
SSR 747	LOC100782441 GLYMA_13G046000	(T)10	10	48	57	membrane [GO:0016020]; lipase activity [GO:0016298]; lipid metabolic process [GO:0006629]
SSR 748	LOC100782441 GLYMA_13G046000	(T)10	10	48	57	membrane [GO:0016020]; lipase activity [GO:0016298]; lipid metabolic process [GO:0006629]
SSR 749	LR48_Vigan09g038100	(T)14	14	747	760	catalase activity [GO:0004096]; heme binding [GO:0020037]; metal ion binding [GO:0046872]; hydrogen peroxide catabolic process [GO:0042744]; response to oxidative stress [GO:0006979]
SSR 750	PHAVU_002G301900g	(T)12	12	931	942	ATP binding [GO:0005524]; protein kinase activity [GO:0004672]
SSR 751	NA	(A)13	13	1	13	NA
SSR 752	LOC100813824 GLYMA_05G040800	(A)10	10	3302	3311	cytoplasm [GO:0005737]; nucleus [GO:0005634]
SSR 753	KK1_019228	(A)11	11	1785	1795	nucleus [GO:0005634]; DNA binding [GO:0003677]; regulation of transcription, DNA-templated [GO:0006355]
SSR 754	GLYMA_17G143500	(T)17	17	1793	1809	NA
SSR 755	LOC100801105 GLYMA_17G143500	(T)17	17	2474	2490	NA
SSR 756	LOC100801105 GLYMA_17G143500	(T)17	17	2379	2395	NA
SSR 757	LR48_Vigan03g305900	(A)12	12	12	23	integral component of membrane [GO:0016021]
SSR 758	LOC106761181	(A)10	10	44	53	integral component of membrane [GO:0016021]; transmembrane transport [GO:0055085]
SSR 759	LOC100803849 GLYMA_13G273300	(T)11	11	5672	5682	nucleus [GO:0005634]; ATP binding [GO:0005524]; ATPase activity [GO:0016887]; chromatin binding [GO:0003682]; histone binding [GO:0042393]; negative regulation of chromatin silencing [GO:0031936]; positive regulation of transcription from RNA polymerase II promoter [GO:0045944]
SSR 760	LOC100803849 GLYMA_13G273300	(T)11	11	5634	5644	nucleus [GO:0005634]; ATP binding [GO:0005524]; ATPase activity [GO:0016887]; chromatin binding [GO:0003682]; histone binding [GO:0042393]; negative regulation of chromatin silencing [GO:0031936]; positive regulation of transcription from RNA polymerase II promoter [GO:0045944]
SSR 761	LOC100819507 GLYMA_13G091000	(T)11	11	1764	1774	integral component of membrane [GO:0016021]
SSR 762	LOC100819507 GLYMA_13G091000	(A)10	10	1884	1893	integral component of membrane [GO:0016021]
SSR 763	LOC100819507 GLYMA_13G091000	(T)11	11	1764	1774	integral component of membrane [GO:0016021]
SSR 764	LOC100819507 GLYMA_13G091000	(A)10	10	1884	1893	integral component of membrane [GO:0016021]
SSR 765	KK1_028179	(A)29	29	1630	1658	integral component of membrane [GO:0016021]
SSR 766	KK1_028179	(A)29	29	1288	1316	integral component of membrane [GO:0016021]
SSR 767	MTR_8g030840	(T)11	11	137	147	NA
SSR 768	LOC101509450	(A)12	12	1	12	NA
SSR 769	LOC101509450	(A)12	12	1	12	NA
SSR 770	LOC100815801 GLYMA_07G099400	(T)11	11	291	301	nucleus [GO:0005634]; polynucleotide adenylyltransferase activity [GO:0004652]; RNA binding [GO:0003723]; mRNA polyadenylation [GO:0006378]
SSR 771	glysoja_027210	(T)11	11	291	301	nucleus [GO:0005634]; polynucleotide adenylyltransferase activity [GO:0004652]; RNA binding [GO:0003723]; RNA 3'-end processing [GO:0031123]; RNA polyadenylation [GO:0043631]
SSR 772	NAC5	(A)11	11	1289	1299	nucleus [GO:0005634]; DNA binding [GO:0003677]; regulation of transcription, DNA-templated [GO:0006355]; transcription, DNA-templated [GO:0006351]
SSR 773	MTR_3g088110	(A)11	11	1746	1756	nucleus [GO:0005634]; DNA binding [GO:0003677]; regulation of transcription, DNA-templated [GO:0006355]; transcription, DNA-templated [GO:0006351]
SSR 774	MTR_6g472110	(A)13	13	2063	2075	NA
SSR 775	KK1_011091	(A)10	10	1405	1414	ATP binding [GO:0005524]; protein kinase activity [GO:0004672]
SSR 776	LR48_Vigan01g023600	(T)11	11	1552	1562	extracellular region [GO:0005576]; copper ion binding [GO:0005507]; oxidoreductase activity [GO:0016491]
SSR 777	glysoja_035227	(T)13	13	1833	1845	NA
SSR 778	LOC101506940	(A)10	10	1	10	integral component of membrane [GO:0016021]
SSR 779	LOC101506940	(T)12	12	1039	1050	integral component of membrane [GO:0016021]
SSR 780	KK1_037776	(A)11	11	455	465	dioxygenase activity [GO:0051213]
SSR 781	KK1_037776	(A)11	11	455	465	dioxygenase activity [GO:0051213]
SSR 782	LOC101492065	(A)10	10	327	336	NA
SSR 783	LOC101492065	(A)15	15	2	16	NA
SSR 784	ACMD2_18597	(A)11	11	33	43	NA
SSR 785	NA	(A)11	11	33	43	NA
SSR 786	NA	(A)11	11	33	43	NA
SSR 787	LOC100797240 GLYMA_04G226300	(A)10	10	99	108	integral component of membrane [GO:0016021]
SSR 788	LOC107944666	(A)13	13	109	121	ribosome [GO:0005840]; RNA binding [GO:0003723]
SSR 789	LOC107944666	(A)13	13	433	445	ribosome [GO:0005840]; RNA binding [GO:0003723]
SSR 790	LOC101493917	(A)15	15	1171	1185	NA
SSR 791	LOC101511997	(A)18	18	1	18	nuclear pore [GO:0005643]
SSR 792	LOC107807965	(G)13	13	1	13	NA
SSR 793	KK1_032728	(T)11	11	1381	1391	integral component of membrane [GO:0016021]; transport [GO:0006810]
SSR 794	TRINITY_DN789_c0_g2_i1	(T)12	12	1736	1747
SSR 795	LOC100808324 GLYMA_08G033300	(A)13	13	334	346	cytosol [GO:0005829]; ATP binding [GO:0005524]; fructokinase activity [GO:0008865]; glucokinase activity [GO:0004340]; glucose binding [GO:0005536]; mannokinase activity [GO:0019158]; cellular glucose homeostasis [GO:0001678]; glycolytic process [GO:0006096]
SSR 796	KK1_038865	(C)11	11	10	20	nucleic acid binding [GO:0003676]; zinc ion binding [GO:0008270]
SSR 797	LOC106762330	(A)10	10	246	255	integral component of membrane [GO:0016021]; ATP binding [GO:0005524]; protein kinase activity [GO:0004672]
SSR 798	GLYMA_10G025400	(A)10	10	140	149	nucleic acid binding [GO:0003676]
SSR 799	glysoja_027642	(T)10	10	219	228	integral component of membrane [GO:0016021]
SSR 800	GLYMA_13G219600	(T)10	10	1124	1133	NA
SSR 801	GLYMA_13G219600	(T)10	10	1219	1228	NA
SSR 802	LOC101504278	(A)12	12	927	938	intracellular [GO:0005622]; transport [GO:0006810]
SSR 803	LOC100801125 GLYMA_03G152400	(T)16	16	11	26	Golgi apparatus [GO:0005794]; integral component of membrane [GO:0016021]; O-acetyltransferase activity [GO:0016413]; cell wall organization or biogenesis [GO:0071554]
SSR 804	LOC100804988 GLYMA_09G242000	(A)12	12	1991	2002	integral component of membrane [GO:0016021]; amino acid transmembrane transporter activity [GO:0015171]
SSR 805	PHAVU_002G087900g	(T)10	10	52	61	unfolded protein binding [GO:0051082]; protein folding [GO:0006457]
SSR 806	PHAVU_002G087900g	(T)10	10	52	61	unfolded protein binding [GO:0051082]; protein folding [GO:0006457]
SSR 807	KK1_030769	(A)10	10	223	232	transcription factor activity, sequence-specific DNA binding [GO:0003700]
SSR 808	LOC101498500	(T)22	22	2020	2041	NA
SSR 809	LOC101498500	(T)22	22	1986	2007	NA
SSR 810	LOC100820330 GLYMA_18G146100	(T)19	19	1136	1154	NA
SSR 811	LOC100785146 GLYMA_07G217900	(A)10	10	2741	2750	endoplasmic reticulum [GO:0005783]; integral component of membrane [GO:0016021]; plasma membrane [GO:0005886]; auxin efflux transmembrane transporter activity [GO:0010329]; auxin homeostasis [GO:0010252]; auxin polar transport [GO:0009926]; auxin-activated signaling pathway [GO:0009734]
SSR 812	PHAVU_006G216200g	(T)18	18	3475	3492	intracellular [GO:0005622]; ATP binding [GO:0005524]; ATP-dependent 3'-5' DNA helicase activity [GO:0043140]; nucleic acid binding [GO:0003676]; DNA recombination [GO:0006310]; DNA repair [GO:0006281]; DNA replication [GO:0006260]
SSR 813	LOC100306331 GLYMA_05G027700	(T)11	11	676	686	integral component of membrane [GO:0016021]
SSR 814	LOC100306331 GLYMA_05G027700	(T)11	11	867	877	integral component of membrane [GO:0016021]
SSR 815	KK1_001738	(T)11	11	497	507	membrane [GO:0016020]; oxidoreductase activity [GO:0016491]
SSR 816	LOC101489636	(A)12	12	11	22	intracellular [GO:0005622]; transporter activity [GO:0005215]
SSR 817	LOC101489636	(A)12	12	1547	1558	intracellular [GO:0005622]; transporter activity [GO:0005215]
SSR 818	LOC100814644 GLYMA_10G289600	(T)10	10	1926	1935	chloroplast stroma [GO:0009570]; mitochondrion [GO:0005739]; ATP binding [GO:0005524]; methionine-tRNA ligase activity [GO:0004825]; methionyl-tRNA aminoacylation [GO:0006431]
SSR 819	CCD8 GLYMA_06G085800	(T)10	10	250	259	oxidoreductase activity, acting on single donors with incorporation of molecular oxygen, incorporation of two atoms of oxygen [GO:0016702]
SSR 820	CCD8 GLYMA_06G085800	(T)10	10	250	259	oxidoreductase activity, acting on single donors with incorporation of molecular oxygen, incorporation of two atoms of oxygen [GO:0016702]
SSR 821	LOC106765772	(A)14	14	1	14	integral component of membrane [GO:0016021]
SSR 822	LOC106765772	(A)14	14	1	14	integral component of membrane [GO:0016021]
SSR 823	LOC100787345 GLYMA_09G020900	(T)10	10	1688	1697	NA
SSR 824	glysoja_034244	(T)10	10	184	193	pseudouridine synthase activity [GO:0009982]; RNA binding [GO:0003723]; pseudouridine synthesis [GO:0001522]
SSR 825	PHAVU_009G085200g	(A)11	11	172	182	integral component of membrane [GO:0016021]
SSR 826	LOC100819173 GLYMA_02G211700	(T)11	11	1202	1212	integral component of membrane [GO:0016021]; transport [GO:0006810]
SSR 827	LOC100819173 GLYMA_02G211700	(T)11	11	1938	1948	integral component of membrane [GO:0016021]; transport [GO:0006810]
SSR 828	KK1_005248	(T)11	11	1829	1839	integral component of membrane [GO:0016021]; transmembrane transport [GO:0055085]
SSR 829	KK1_005248	(T)11	11	2565	2575	integral component of membrane [GO:0016021]; transmembrane transport [GO:0055085]
SSR 830	LR48_Vigan541s000900	(A)10	10	641	650	integral component of membrane [GO:0016021]; transmembrane transporter activity [GO:0022857]
SSR 831	LR48_Vigan541s000900	(A)10	10	641	650	integral component of membrane [GO:0016021]; transmembrane transporter activity [GO:0022857]
SSR 832	PHAVU_003G238900g	(A)17	17	2120	2136	zinc ion binding [GO:0008270]
SSR 833	KK1_024635	(T)11	11	363	373	NA
SSR 834	LOC101515686	(A)11	11	57	67	amino acid binding [GO:0016597]; aspartate carbamoyltransferase activity [GO:0004070]; 'de novo' pyrimidine nucleobase biosynthetic process [GO:0006207]; cellular amino acid metabolic process [GO:0006520]
SSR 835	LOC106763970	(A)11	11	140	150	integral component of membrane [GO:0016021]; transport [GO:0006810]
SSR 836	LOC106763970	(A)10	10	19	28	integral component of membrane [GO:0016021]; transport [GO:0006810]
SSR 837	MTR_4g104260	(T)10	10	58	67	metal ion binding [GO:0046872]
SSR 838	glysoja_029695	(A)11	11	45	55	integral component of membrane [GO:0016021]; glucuronosyl-N-acetylglucosaminyl-proteoglycan 4-alpha-N-acetylglucosaminyltransferase activity [GO:0050508]
SSR 839	LOC100778303 GLYMA_11G018700	(A)10	10	179	188	NA
SSR 840	KK1_025041	(A)13	13	248	260	protein dimerization activity [GO:0046983]
SSR 841	LOC100527800 GLYMA_20G184300	(A)13	13	1616	1628	nucleus [GO:0005634]; core promoter sequence-specific DNA binding [GO:0001046]; protein dimerization activity [GO:0046983]; transcriptional activator activity, RNA polymerase II transcription regulatory region sequence-specific binding [GO:0001228]; transcription from RNA polymerase II promoter [GO:0006366]
SSR 842	LOC100790201 GLYMA_18G002700	(A)10	10	14	23	NA
SSR 843	LOC100790201 GLYMA_18G002700	(A)10	10	14	23	NA
SSR 844	glysoja_037135	(T)10	10	1490	1499	mitochondrial protein-transporting ATPase activity [GO:0008566]
SSR 845	glysoja_037135	(A)10	10	115	124	mitochondrial protein-transporting ATPase activity [GO:0008566]
SSR 846	glysoja_037135	(T)10	10	1708	1717	mitochondrial protein-transporting ATPase activity [GO:0008566]
SSR 847	glysoja_037135	(T)10	10	1534	1543	mitochondrial protein-transporting ATPase activity [GO:0008566]
SSR 848	KK1_015267	(A)10	10	115	124	NA
SSR 849	KK1_015267	(T)10	10	1752	1761	NA
SSR 850	GLYMA_14G008700	(A)10	10	216	225	ADP binding [GO:0043531]; defense response [GO:0006952]
SSR 851	LOC100782355 GLYMA_01G183100	(T)10	10	849	858	plant-type cell wall [GO:0009505]; plasmodesma [GO:0009506]; copper ion binding [GO:0005507]; oxidoreductase activity, oxidizing metal ions [GO:0016722]
SSR 852	LOC100782355 GLYMA_01G183100	(T)10	10	491	500	plant-type cell wall [GO:0009505]; plasmodesma [GO:0009506]; copper ion binding [GO:0005507]; oxidoreductase activity, oxidizing metal ions [GO:0016722]
SSR 853	LOC104248688	(A)11	11	299	309	integral component of membrane [GO:0016021]; transporter activity [GO:0005215]
SSR 854	LR48_Vigan05g146500	(A)10	10	327	336	nucleosome [GO:0000786]; nucleus [GO:0005634]; DNA binding [GO:0003677]; protein heterodimerization activity [GO:0046982]
SSR 855	GLYMA_08G257700	(T)17	17	1963	1979	integral component of membrane [GO:0016021]; ATP binding [GO:0005524]; protein kinase activity [GO:0004672]
SSR 856	GLYMA_18G282100	(T)17	17	469	485	integral component of membrane [GO:0016021]; ATP binding [GO:0005524]; protein kinase activity [GO:0004672]
SSR 857	LOC101497618	(A)10	10	1326	1335	integral component of membrane [GO:0016021]; transport [GO:0006810]
SSR 858	LOC101497618	(A)10	10	1486	1495	integral component of membrane [GO:0016021]; transport [GO:0006810]
SSR 859	LOC100780155 GLYMA_14G049200	(A)12	12	60	71	metal ion binding [GO:0046872]; oxidoreductase activity [GO:0016491]; ethylene biosynthetic process [GO:0009693]
SSR 860	LOC100806519 GLYMA_13G131300	(T)10	10	415	424	GTPase activator activity [GO:0005096]; metal ion binding [GO:0046872]
SSR 861	MTR_4g094908	(A)17	17	1	17	sequence-specific DNA binding [GO:0043565]; transcription factor activity, sequence-specific DNA binding [GO:0003700]
SSR 862	KK1_030935	(T)10	10	178	187	integral component of membrane [GO:0016021]; zinc ion binding [GO:0008270]
SSR 863	KK1_010411	(T)13	13	1476	1488	carboxypeptidase activity [GO:0004180]
SSR 864	TCO	(T)13	13	1501	1513	integral component of membrane [GO:0016021]; carboxypeptidase activity [GO:0004180]
SSR 865	LOC100527088 GLYMA_03G040900	(T)10	10	354	363	NA
SSR 866	MTR_7g114400	(A)13	13	506	518	NA
SSR 867	PHAVU_009G211400g	(A)10	10	3	12	NA
SSR 868	PHAVU_009G211400g	(T)10	10	162	171	NA
SSR 869	PHAVU_009G211400g	(A)10	10	3	12	NA
SSR 870	PHAVU_009G211400g	(T)10	10	162	171	NA
SSR 871	TRINITY_DN7392_c0_g1_i2	(A)10	10	3	12
SSR 872	PHAVU_009G211400g	(A)10	10	3	12	NA
SSR 873	AP1A GLYMA_06G205800	(T)11	11	1017	1027	nucleus [GO:0005634]; protein dimerization activity [GO:0046983]; RNA polymerase II regulatory region sequence-specific DNA binding [GO:0000977]; transcription factor activity, sequence-specific DNA binding [GO:0003700]; positive regulation of transcription from RNA polymerase II promoter [GO:0045944]; transcription, DNA-templated [GO:0006351]
SSR 874	AP1A GLYMA_06G205800	(T)11	11	1059	1069	nucleus [GO:0005634]; protein dimerization activity [GO:0046983]; RNA polymerase II regulatory region sequence-specific DNA binding [GO:0000977]; transcription factor activity, sequence-specific DNA binding [GO:0003700]; positive regulation of transcription from RNA polymerase II promoter [GO:0045944]; transcription, DNA-templated [GO:0006351]
SSR 875	LOC100808416 GLYMA_11G233300	(T)10	10	296	305	NA
SSR 876	LR48_Vigan406s005900	(T)10	10	1480	1489	cis-Golgi network [GO:0005801]; Golgi membrane [GO:0000139]; integral component of membrane [GO:0016021]; ER to Golgi vesicle-mediated transport [GO:0006888]; protein transport [GO:0015031]
SSR 877	KK1_013162	(A)10	10	893	902	translation initiation factor activity [GO:0003743]
SSR 878	KK1_013162	(A)10	10	1740	1749	translation initiation factor activity [GO:0003743]
SSR 879	KK1_013162	(A)10	10	980	989	translation initiation factor activity [GO:0003743]
SSR 880	KK1_013162	(A)10	10	1653	1662	translation initiation factor activity [GO:0003743]
SSR 881	NA	(A)13	13	1	13	signal transduction [GO:0007165]
SSR 882	nad2	(T)10	10	238	247	integral component of membrane [GO:0016021]; mitochondrion [GO:0005739]; NADH dehydrogenase (ubiquinone) activity [GO:0008137]; ATP synthesis coupled electron transport [GO:0042773]
SSR 883	LOC100786272 GLYMA_02G183100	(A)15	15	1	15	nucleic acid binding [GO:0003676]; zinc ion binding [GO:0008270]
SSR 884	KK1_021169	(A)10	10	117	126	NA
SSR 885	glysoja_024043	(A)10	10	90	99	gibberellin-44 dioxygenase activity [GO:0047927]; metal ion binding [GO:0046872]
SSR 886	glysoja_024043	(A)10	10	90	99	gibberellin-44 dioxygenase activity [GO:0047927]; metal ion binding [GO:0046872]
SSR 887	PHAVU_003G082300g	(A)13	13	29	41	metal ion binding [GO:0046872]; oxidoreductase activity [GO:0016491]
SSR 888	LOC100779940 GLYMA_05G044000	(T)10	10	295	304	metal ion binding [GO:0046872]; pectate lyase activity [GO:0030570]; pectin catabolic process [GO:0045490]
SSR 889	LOC100805426 GLYMA_04G204300	(T)13	13	785	797	NA
SSR 890	LOC100805426 GLYMA_04G204300	(T)13	13	580	592	cytoplasm [GO:0005737]; acyl-CoA hydrolase activity [GO:0047617]
SSR 891	LOC100805426 GLYMA_04G204300	(T)13	13	869	881	NA
SSR 892	LOC100805426 GLYMA_04G204300	(T)13	13	664	676	cytoplasm [GO:0005737]; acyl-CoA hydrolase activity [GO:0047617]
SSR 893	KK1_019529	(A)10	10	1019	1028	response to stress [GO:0006950]; response to water [GO:0009415]
SSR 894	glysoja_014619	(A)10	10	1128	1137	response to stress [GO:0006950]; response to water [GO:0009415]
SSR 895	JCGZ_05587	(T)12	12	659	670	integral component of membrane [GO:0016021]
SSR 896	LOC106756518	(T)10	10	442	451	integral component of membrane [GO:0016021]
SSR 897	GLYMA_14G154000	(A)10	10	44	53	transcription factor TFIID complex [GO:0005669]; transcription initiation from RNA polymerase II promoter [GO:0006367]
SSR 898	KK1_033527	(A)10	10	1	10	prephenate dehydrogenase (NAD+) activity [GO:0008977]; prephenate dehydrogenase (NADP+) activity [GO:0004665]; tyrosine biosynthetic process [GO:0006571]
SSR 899	KK1_036915	(T)16	16	2	17	NA
SSR 900	LOC101509429	(T)10	10	1226	1235	NA
SSR 901	MTR_3g064140	(A)11	11	163	173	glyoxalase III activity [GO:0019172]; transferase activity [GO:0016740]; glutamine metabolic process [GO:0006541]
SSR 902	PHAVU_011G118600g	(A)12	12	248	259	nucleus [GO:0005634]; DNA binding [GO:0003677]; transcription factor activity, sequence-specific DNA binding [GO:0003700]; transcription, DNA-templated [GO:0006351]
SSR 903	KK1_017235	(A)10	10	218	227	nucleus [GO:0005634]; catalytic activity [GO:0003824]; DNA binding [GO:0003677]; translation initiation factor activity [GO:0003743]; positive regulation of transcription elongation from RNA polymerase II promoter [GO:0032968]; transcription initiation from RNA polymerase II promoter [GO:0006367]
SSR 904	KK1_017235	(A)10	10	218	227	nucleus [GO:0005634]; catalytic activity [GO:0003824]; DNA binding [GO:0003677]; translation initiation factor activity [GO:0003743]; positive regulation of transcription elongation from RNA polymerase II promoter [GO:0032968]; transcription initiation from RNA polymerase II promoter [GO:0006367]
SSR 905	LOC100783650 GLYMA_18G050900	(A)10	10	1835	1844	cytoplasm [GO:0005737]; ATP binding [GO:0005524]; hydrolase activity [GO:0016787]; protein catabolic process [GO:0030163]
SSR 906	KK1_020308	(A)10	10	737	746	cytoplasm [GO:0005737]; ATP binding [GO:0005524]; peptidase activity [GO:0008233]; protein catabolic process [GO:0030163]
SSR 907	GLYMA_04G226700	(A)17	17	1	17	nucleus [GO:0005634]; DNA binding [GO:0003677]; regulation of transcription, DNA-templated [GO:0006355]; transcription, DNA-templated [GO:0006351]
SSR 908	PHAVU_009G039000g	(A)17	17	1	17	integral component of membrane [GO:0016021]; nucleus [GO:0005634]; DNA binding [GO:0003677]; regulation of transcription, DNA-templated [GO:0006355]; transcription, DNA-templated [GO:0006351]
SSR 909	PHAVU_008G052900g	(A)10	10	1168	1177	NA
SSR 910	LOC100809104 GLYMA_18G154700	(T)10	10	13	22	integral component of membrane [GO:0016021]
SSR 911	LOC100809104 GLYMA_18G154700	(T)10	10	13	22	integral component of membrane [GO:0016021]
SSR 912	LOC100783896 GLYMA_13G137800	(T)14	14	1246	1259	chloroplast [GO:0009507]; integral component of endoplasmic reticulum membrane [GO:0030176]; dolichyldiphosphatase activity [GO:0047874]; diacylglycerol biosynthetic process [GO:0006651]; protein N-linked glycosylation [GO:0006487]
SSR 913	LOC100793947 GLYMA_13G115600	(T)13	13	2198	2210	5'-nucleotidase activity [GO:0008253]; deoxyribonucleotide catabolic process [GO:0009264]
SSR 914	LOC100798037 GLYMA_14G041500	(T)17	17	2	18	nucleus [GO:0005634]; transcription factor activity, sequence-specific DNA binding [GO:0003700]
SSR 915	LOC100798037 GLYMA_14G041500	(A)11	11	2214	2224	nucleus [GO:0005634]; transcription factor activity, sequence-specific DNA binding [GO:0003700]
SSR 916	LOC100798037 GLYMA_14G041500	(T)11	11	2891	2901	nucleus [GO:0005634]; transcription factor activity, sequence-specific DNA binding [GO:0003700]
SSR 917	LOC100798037 GLYMA_14G041500	(T)17	17	2	18	nucleus [GO:0005634]; transcription factor activity, sequence-specific DNA binding [GO:0003700]
SSR 918	LOC100798037 GLYMA_14G041500	(T)11	11	2087	2097	nucleus [GO:0005634]; transcription factor activity, sequence-specific DNA binding [GO:0003700]
SSR 919	MTR_7g059460	(A)11	11	757	767	NA
SSR 920	KK1_018748	(T)10	10	733	742	protein tyrosine phosphatase activity [GO:0004725]
SSR 921	PHAVU_007G268300g	(T)13	13	1092	1104	NA
SSR 922	LOC100820535 GLYMA_04G084800	(T)12	12	11	22	defense response [GO:0006952]
SSR 923	LOC106761364	(T)12	12	11	22	defense response [GO:0006952]
SSR 924	LOC101499831	(A)10	10	11	20	integral component of membrane [GO:0016021]; transferase activity, transferring alkyl or aryl (other than methyl) groups [GO:0016765]
SSR 925	glysoja_040031	(A)10	10	11	20	integral component of membrane [GO:0016021]; transferase activity, transferring alkyl or aryl (other than methyl) groups [GO:0016765]
SSR 926	LOC100809539 GLYMA_17G118000	(T)10	10	1537	1546	NA
SSR 927	LOC100809539 GLYMA_17G118000	(T)10	10	1534	1543	NA
SSR 928	PHAVU_009G019500g	(T)10	10	702	711	pseudouridine synthase activity [GO:0009982]; RNA binding [GO:0003723]; pseudouridine synthesis [GO:0001522]
SSR 929	PHAVU_009G019500g	(T)10	10	851	860	pseudouridine synthase activity [GO:0009982]; RNA binding [GO:0003723]; pseudouridine synthesis [GO:0001522]
SSR 930	MTR_5g048570	(A)10	10	67	76	metal ion binding [GO:0046872]; oxidoreductase activity [GO:0016491]
SSR 931	glysoja_038431	(A)10	10	67	76	metal ion binding [GO:0046872]; oxidoreductase activity [GO:0016491]
SSR 932	LOC106755896	(T)16	16	1	16	nucleus [GO:0005634]; DNA binding [GO:0003677]; transcription factor activity, sequence-specific DNA binding [GO:0003700]; transcription, DNA-templated [GO:0006351]
SSR 933	LOC106755896	(T)12	12	731	742	nucleus [GO:0005634]; DNA binding [GO:0003677]; transcription factor activity, sequence-specific DNA binding [GO:0003700]; transcription, DNA-templated [GO:0006351]
SSR 934	LOC100780149 GLYMA_14G097500	(A)11	11	7	17	plasma membrane [GO:0005886]
SSR 935	LOC100805755 GLYMA_19G165400	(A)14	14	1	14	cytoplasm [GO:0005737]; carbohydrate derivative binding [GO:0097367]; IMP dehydrogenase activity [GO:0003938]; isomerase activity [GO:0016853]; carbohydrate metabolic process [GO:0005975]; GTP biosynthetic process [GO:0006183]
SSR 936	LOC100805755 GLYMA_19G165400	(A)14	14	1	14	cytoplasm [GO:0005737]; carbohydrate derivative binding [GO:0097367]; IMP dehydrogenase activity [GO:0003938]; isomerase activity [GO:0016853]; carbohydrate metabolic process [GO:0005975]; GTP biosynthetic process [GO:0006183]
SSR 937	LOC100805755 GLYMA_19G165400	(A)14	14	1	14	cytoplasm [GO:0005737]; carbohydrate derivative binding [GO:0097367]; IMP dehydrogenase activity [GO:0003938]; isomerase activity [GO:0016853]; carbohydrate metabolic process [GO:0005975]; GTP biosynthetic process [GO:0006183]
SSR 938	LOC100805755 GLYMA_19G165400	(A)14	14	1	14	cytoplasm [GO:0005737]; carbohydrate derivative binding [GO:0097367]; IMP dehydrogenase activity [GO:0003938]; isomerase activity [GO:0016853]; carbohydrate metabolic process [GO:0005975]; GTP biosynthetic process [GO:0006183]
SSR 939	KK1_018761	(T)10	10	2549	2558	protein serine/threonine phosphatase activity [GO:0004722]
SSR 940	LOC106759501	(T)11	11	170	180	NA
SSR 941	NA	(A)13	13	115	127	cell [GO:0005623]; protein disulfide oxidoreductase activity [GO:0015035]; cell redox homeostasis [GO:0045454]; glycerol ether metabolic process [GO:0006662]
SSR 942	LOC101510330	(A)13	13	115	127	cell [GO:0005623]; protein disulfide oxidoreductase activity [GO:0015035]; cell redox homeostasis [GO:0045454]; glycerol ether metabolic process [GO:0006662]
SSR 943	LOC101510330	(A)13	13	115	127	cell [GO:0005623]; protein disulfide oxidoreductase activity [GO:0015035]; cell redox homeostasis [GO:0045454]; glycerol ether metabolic process [GO:0006662]
SSR 944	LOC100809228 GLYMA_16G093400	(A)12	12	2608	2619	integral component of membrane [GO:0016021]
SSR 945	LOC100809228 GLYMA_16G093400	(A)12	12	2533	2544	integral component of membrane [GO:0016021]
SSR 946	LOC100809228 GLYMA_16G093400	(A)12	12	1298	1309	integral component of membrane [GO:0016021]
SSR 947	MDH	(A)10	10	1435	1444	L-malate dehydrogenase activity [GO:0030060]; carbohydrate metabolic process [GO:0005975]; malate metabolic process [GO:0006108]; tricarboxylic acid cycle [GO:0006099]
SSR 948	MDH	(A)10	10	1392	1401	L-malate dehydrogenase activity [GO:0030060]; carbohydrate metabolic process [GO:0005975]; malate metabolic process [GO:0006108]; tricarboxylic acid cycle [GO:0006099]
SSR 949	MDH	(A)10	10	1677	1686	L-malate dehydrogenase activity [GO:0030060]; carbohydrate metabolic process [GO:0005975]; malate metabolic process [GO:0006108]; tricarboxylic acid cycle [GO:0006099]
SSR 950	LOC100775714	(T)10	10	120	129	lactoylglutathione lyase activity [GO:0004462]; metal ion binding [GO:0046872]
SSR 951	petN	(T)10	10	1016	1025	chloroplast [GO:0009507]
SSR 952	KK1_037583	(A)12	12	7	18	DNA binding [GO:0003677]; endonuclease activity [GO:0004519]
SSR 953	TRINITY_DN6969_c1_g1_i1	(T)10	10	382	391
SSR 954	NA	(A)10	10	258	267	NA
SSR 955	NA	(A)23	23	1499	1521	NA
SSR 956	NA	(A)10	10	258	267	NA
SSR 957	NA	(A)23	23	1764	1786	NA
SSR 958	NA	(A)23	23	1221	1243	NA
SSR 959	KK1_002544	(T)11	11	78	88	ATP binding [GO:0005524]; protein kinase activity [GO:0004672]
SSR 960	TRINITY_DN6956_c0_g4_i1	(A)13	13	30	42
SSR 961	TRINITY_DN6956_c0_g3_i1	(A)13	13	30	42
SSR 962	TRINITY_DN6956_c0_g1_i1	(A)13	13	30	42
SSR 963	glysoja_020648	(A)11	11	55	65	cell wall [GO:0005618]; aspartyl esterase activity [GO:0045330]; pectinesterase activity [GO:0030599]; cell wall modification [GO:0042545]; pectin catabolic process [GO:0045490]
SSR 964	LOC100784642 GLYMA_16G014000	(A)11	11	55	65	cell wall [GO:0005618]; integral component of membrane [GO:0016021]; aspartyl esterase activity [GO:0045330]; enzyme inhibitor activity [GO:0004857]; pectinesterase activity [GO:0030599]; cell wall modification [GO:0042545]; pectin catabolic process [GO:0045490]
SSR 965	KK1_007241	(T)10	10	35	44	integral component of membrane [GO:0016021]; aspartic-type endopeptidase activity [GO:0004190]
SSR 966	LOC100818938 GLYMA_04G112300	(A)27	27	1	27	NA
SSR 967	LOC100818938 GLYMA_04G112300	(A)27	27	1	27	NA
SSR 968	LOC101501117	(T)11	11	1329	1339	integral component of membrane [GO:0016021]
SSR 969	PHAVU_007G133100g	(A)10	10	175	184	nucleus [GO:0005634]; cyclin-dependent protein serine/threonine kinase inhibitor activity [GO:0004861]; cell cycle arrest [GO:0007050]
SSR 970	LOC100794852 GLYMA_14G023500	(T)11	11	378	388	cytoplasm [GO:0005737]; nucleus [GO:0005634]; ATP binding [GO:0005524]; calcium ion binding [GO:0005509]; calcium-dependent protein serine/threonine kinase activity [GO:0009931]; calmodulin binding [GO:0005516]; calmodulin-dependent protein kinase activity [GO:0004683]; abscisic acid-activated signaling pathway [GO:0009738]; intracellular signal transduction [GO:0035556]; peptidyl-serine phosphor…
SSR 971	glysoja_019894	(T)11	11	298	308	integral component of membrane [GO:0016021]; ATP binding [GO:0005524]; calcium ion binding [GO:0005509]; calmodulin-dependent protein kinase activity [GO:0004683]
SSR 972	GH1 GLYMA_01G019400	(T)11	11	1656	1666	nucleus [GO:0005634]; auxin-activated signaling pathway [GO:0009734]; regulation of transcription, DNA-templated [GO:0006355]; transcription, DNA-templated [GO:0006351]
SSR 973	LOC101503896	(T)11	11	1961	1971	nucleus [GO:0005634]; auxin-activated signaling pathway [GO:0009734]; regulation of transcription, DNA-templated [GO:0006355]; transcription, DNA-templated [GO:0006351]
SSR 974	LOC100787213 GLYMA_04G075400	(A)13	13	2273	2285	NA
SSR 975	KK1_016404	(T)14	14	1	14	nucleotidyltransferase activity [GO:0016779]
SSR 976	NA	(T)10	10	590	599	NA
SSR 977	sas3 SAS3 GLYMA_18G017200	(T)11	11	2045	2055	asparagine synthase (glutamine-hydrolyzing) activity [GO:0004066]; protein homodimerization activity [GO:0042803]; asparagine biosynthetic process [GO:0006529]; response to absence of light [GO:0009646]
SSR 978	MTR_4g015790	(T)14	14	1142	1155	dioxygenase activity [GO:0051213]; metal ion binding [GO:0046872]
SSR 979	NA	(T)13	13	1	13	embryo development ending in seed dormancy [GO:0009793]
SSR 980	NA	(T)13	13	1	13	embryo development ending in seed dormancy [GO:0009793]
SSR 981	NA	(T)13	13	1	13	embryo development ending in seed dormancy [GO:0009793]
SSR 982	LOC100306591 GLYMA_17G092500	(T)11	11	237	247	NA
SSR 983	KK1_039219	(T)11	11	878	888	NA
SSR 984	LOC100815599 GLYMA_13G326500	(T)10	10	810	819	integral component of membrane [GO:0016021]; zinc ion binding [GO:0008270]
SSR 985	LOC100815599 GLYMA_13G326500	(T)10	10	832	841	integral component of membrane [GO:0016021]; zinc ion binding [GO:0008270]
SSR 986	PHAVU_002G022000g	(A)12	12	82	93	nucleus [GO:0005634]; DNA binding [GO:0003677]; regulation of transcription, DNA-templated [GO:0006355]
SSR 987	TRINITY_DN6822_c0_g1_i1	(T)10	10	467	476
SSR 988	PHAVU_003G166700g	(T)32	32	1386	1417	integral component of membrane [GO:0016021]; electron carrier activity [GO:0009055]
SSR 989	PHAVU_003G166700g	(T)32	32	1623	1654	integral component of membrane [GO:0016021]; electron carrier activity [GO:0009055]
SSR 990	PHAVU_003G166700g	(T)32	32	1527	1558	integral component of membrane [GO:0016021]; electron carrier activity [GO:0009055]
SSR 991	PHAVU_003G166700g	(T)32	32	1290	1321	integral component of membrane [GO:0016021]; electron carrier activity [GO:0009055]
SSR 992	LOC106768930	(A)11	11	9	19	AP-3 adaptor complex [GO:0030123]; Golgi apparatus [GO:0005794]; intracellular protein transport [GO:0006886]; vesicle-mediated transport [GO:0016192]
SSR 993	GLYMA_18G071000	(A)10	10	34	43	CCAAT-binding factor complex [GO:0016602]; DNA binding [GO:0003677]; transcription factor activity, sequence-specific DNA binding [GO:0003700]
SSR 994	KK1_020521	(A)10	10	34	43	CCAAT-binding factor complex [GO:0016602]; DNA binding [GO:0003677]; transcription factor activity, sequence-specific DNA binding [GO:0003700]
SSR 995	LOC100806860	(A)10	10	78	87	NA
SSR 996	LOC101488990	(A)11	11	103	113	NA
SSR 997	glysoja_009711	(A)13	13	1084	1096	NA
SSR 998	KK1_027435	(T)13	13	5032	5044	integral component of membrane [GO:0016021]; ATP binding [GO:0005524]; ATPase activity, coupled to transmembrane movement of substances [GO:0042626]
SSR 999	GLYMA_12G194900	(G)10	10	1	10	integral component of membrane [GO:0016021]
SSR 1000	GLYMA_12G194900	(G)10	10	1	10	integral component of membrane [GO:0016021]
SSR 1001	GLYMA_12G194900	(G)10	10	1	10	integral component of membrane [GO:0016021]
SSR 1002	LOC100817344 GLYMA_20G132600	(A)11	11	92	102	SAGA-type complex [GO:0070461]
SSR 1003	KK1_004354	(T)10	10	1996	2005	metal ion binding [GO:0046872]; transferase activity [GO:0016740]
SSR 1004	LOC101495505	(T)12	12	471	482	integral component of membrane [GO:0016021]; ATP binding [GO:0005524]; protein serine/threonine kinase activity [GO:0004674]
SSR 1005	KK1_004044	(T)12	12	994	1005	cell wall [GO:0005618]; extracellular region [GO:0005576]; hydrolase activity [GO:0016787]; cell wall organization [GO:0071555]
SSR 1006	KK1_004044	(T)12	12	1648	1659	cell wall [GO:0005618]; extracellular region [GO:0005576]; hydrolase activity [GO:0016787]; cell wall organization [GO:0071555]
SSR 1007	LR48_Vigan09g191000	(T)13	13	434	446	ATP binding [GO:0005524]; protein kinase activity [GO:0004672]
SSR 1008	KK1_004667	(A)10	10	1486	1495	nucleus [GO:0005634]
SSR 1009	LOC106765496	(A)12	12	52	63	RNA binding [GO:0003723]
SSR 1010	LOC106765496	(A)12	12	52	63	RNA binding [GO:0003723]
SSR 1011	EUGRSUZ_J00924	(A)10	10	41	50	NA
SSR 1012	PHAVU_005G050000g	(A)15	15	1	15	nucleus [GO:0005634]; protein heterodimerization activity [GO:0046982]
SSR 1013	GLYMA_17G070200	(A)10	10	80	89	NA
SSR 1014	LOC100810681 GLYMA_01G149300	(T)10	10	248	257	methyltransferase activity [GO:0008168]
SSR 1015	LOC100810681 GLYMA_01G149300	(T)10	10	248	257	methyltransferase activity [GO:0008168]
SSR 1016	NA	(A)10	10	1231	1240	integral component of membrane [GO:0016021]; transporter activity [GO:0005215]
SSR 1017	NA	(A)10	10	1029	1038	integral component of membrane [GO:0016021]; transporter activity [GO:0005215]
SSR 1018	LOC101509947	(T)17	17	333	349	NA
SSR 1019	PHAVU_006G162900g	(T)10	10	200	209	NA
SSR 1020	KK1_032626	(A)10	10	180	189	phosphoserine phosphatase activity [GO:0004647]; L-serine biosynthetic process [GO:0006564]
SSR 1021	CISIN_1g0025161mg	(T)11	11	220	230	nucleus [GO:0005634]; DNA binding [GO:0003677]; auxin-activated signaling pathway [GO:0009734]; regulation of transcription, DNA-templated [GO:0006355]; transcription, DNA-templated [GO:0006351]
SSR 1022	LOC101499806	(T)10	10	512	521	catalytic activity [GO:0003824]; trehalose biosynthetic process [GO:0005992]
SSR 1023	LOC101499806	(T)10	10	512	521	catalytic activity [GO:0003824]; trehalose biosynthetic process [GO:0005992]
SSR 1024	KK1_021180	(T)11	11	932	942	endoplasmic reticulum [GO:0005783]; ATP binding [GO:0005524]; ATPase activity [GO:0016887]; protein insertion into ER membrane [GO:0045048]; transport [GO:0006810]
SSR 1025	LOC100816517 GLYMA_07G079700	(T)11	11	1415	1425	endoplasmic reticulum [GO:0005783]; ATP binding [GO:0005524]; ATPase activity [GO:0016887]; protein insertion into ER membrane [GO:0045048]; transport [GO:0006810]
SSR 1026	KK1_013422	(A)10	10	1568	1577	ATP binding [GO:0005524]; protein serine/threonine kinase activity [GO:0004674]
SSR 1027	LOC101504169	(A)10	10	1	10	integral component of membrane [GO:0016021]; plasma membrane [GO:0005886]; carbohydrate transport [GO:0008643]
SSR 1028	TRINITY_DN66015_c0_g1_i1	(A)12	12	272	283
SSR 1029	JCGZ_03996	(T)12	12	458	469	integral component of membrane [GO:0016021]; vesicle-mediated transport [GO:0016192]
SSR 1030	KK1_045148	(C)10	10	3053	3062	nucleic acid binding [GO:0003676]; zinc ion binding [GO:0008270]; DNA integration [GO:0015074]
SSR 1031	LOC101506246	(G)11	11	1030	1040	integral component of membrane [GO:0016021]; ATP binding [GO:0005524]; ATPase activity, coupled to transmembrane movement of substances [GO:0042626]
SSR 1032	LOC101506246	(G)11	11	1116	1126	integral component of membrane [GO:0016021]; ATP binding [GO:0005524]; ATPase activity, coupled to transmembrane movement of substances [GO:0042626]
SSR 1033	LOC100813242 GLYMA_03G004500	(A)11	11	3024	3034	NA
SSR 1034	KK1_037960	(A)11	11	286	296	nucleic acid binding [GO:0003676]
SSR 1035	PHAVU_007G224400g	(A)10	10	169	178	cytoplasm [GO:0005737]; UMP kinase activity [GO:0033862]; pyrimidine nucleotide biosynthetic process [GO:0006221]
SSR 1036	TRINITY_DN6542_c0_g3_i1	(T)20	20	1460	1479
SSR 1037	TRINITY_DN6542_c0_g1_i1	(T)20	20	957	976
SSR 1038	LOC100798240 GLYMA_16G026700	(T)15	15	1	15	NA
SSR 1039	LOC100798240 GLYMA_16G026700	(T)15	15	1	15	NA
SSR 1040	PHAVU_002G061900g	(T)13	13	246	258	integral component of membrane [GO:0016021]; transporter activity [GO:0005215]; oligopeptide transport [GO:0006857]
SSR 1041	LR48_Vigan03g191700	(T)13	13	11	23	integral component of membrane [GO:0016021]
SSR 1042	glysoja_001237	(A)14	14	325	338	GTP binding [GO:0005525]; hydrolase activity [GO:0016787]
SSR 1043	LOC100775499 GLYMA_13G312200	(A)14	14	739	752	cytosol [GO:0005829]; GTP binding [GO:0005525]; GTPase activity [GO:0003924]; ribosome biogenesis [GO:0042254]
SSR 1044	LOC107803083	(A)11	11	304	314	regulation of transcription, DNA-templated [GO:0006355]
SSR 1045	LR48_Vigan06g021600	(T)11	11	501	511	integral component of membrane [GO:0016021]; ATP binding [GO:0005524]; protein kinase activity [GO:0004672]
SSR 1046	LOC100818106 GLYMA_07G230700	(A)11	11	1	11	NA
SSR 1047	PHAVU_008G255300g	(A)10	10	129	138	integral component of membrane [GO:0016021]
SSR 1048	KK1_034132	(A)10	10	129	138	integral component of membrane [GO:0016021]
SSR 1049	KK1_034132	(A)10	10	129	138	integral component of membrane [GO:0016021]
SSR 1050	PHAVU_008G255300g	(A)10	10	129	138	integral component of membrane [GO:0016021]
SSR 1051	LOC106774191	(A)13	13	1608	1620	thiol-dependent ubiquitinyl hydrolase activity [GO:0036459]; protein deubiquitination [GO:0016579]; ubiquitin-dependent protein catabolic process [GO:0006511]
SSR 1052	LOC101490193	(A)11	11	11	21	NA
SSR 1053	LOC100527032 GLYMA_02G017100	(A)10	10	1062	1071	response to stress [GO:0006950]
SSR 1054	LOC100527032 GLYMA_02G017100	(T)10	10	553	562	response to stress [GO:0006950]
SSR 1055	LOC100527032 GLYMA_02G017100	(A)10	10	1254	1263	response to stress [GO:0006950]
SSR 1056	NA	(A)15	15	1670	1684	nucleus [GO:0005634]; DNA binding [GO:0003677]; regulation of transcription, DNA-templated [GO:0006355]
SSR 1057	LOC100811377 GLYMA_01G057900	(T)12	12	181	192	integral component of membrane [GO:0016021]
SSR 1058	LOC100791129 GLYMA_05G159600	(A)10	10	483	492	integral component of membrane [GO:0016021]; zinc ion binding [GO:0008270]
SSR 1059	GLYMA_20G0118001	(T)10	10	553	562	calcium ion binding [GO:0005509]; calcium-dependent phospholipid binding [GO:0005544]
SSR 1060	DCAR_009105	(T)10	10	294	303	catalytic activity [GO:0003824]
SSR 1061	LOC100819013 GLYMA_08G104400	(T)11	11	1480	1490	NA
SSR 1062	LOC100819013 GLYMA_08G104400	(T)11	11	1384	1394	NA
SSR 1063	LOC100819013 GLYMA_08G104400	(T)11	11	1519	1529	NA
SSR 1064	LOC100819013 GLYMA_08G104400	(T)11	11	1615	1625	NA
SSR 1065	SOVF_010360	(T)10	10	527	536	metal ion binding [GO:0046872]; protein serine/threonine phosphatase activity [GO:0004722]
SSR 1066	L484_007150	(A)10	10	95	104	NA
SSR 1067	MTR_8g045220	(T)14	14	459	472	cytochrome b6f complex [GO:0009512]; integral component of membrane [GO:0016021]; nucleic acid binding [GO:0003676]
SSR 1068	LOC100795104 GLYMA_18G261900	(T)11	11	578	588	integral component of membrane [GO:0016021]; plasma membrane [GO:0005886]; trans-Golgi network [GO:0005802]
SSR 1069	LOC100777260 GLYMA_20G101700	(A)16	16	1	16	integral component of membrane [GO:0016021]; calcium ion binding [GO:0005509]
SSR 1070	LOC101514504	(A)11	11	188	198	oxidoreductase activity [GO:0016491]
SSR 1071	NA	(A)11	11	188	198	oxidoreductase activity [GO:0016491]
SSR 1072	NA	(A)11	11	188	198	oxidoreductase activity [GO:0016491]
SSR 1073	LOC101514504	(A)11	11	188	198	oxidoreductase activity [GO:0016491]
SSR 1074	LOC106754770	(T)10	10	929	938	NA
SSR 1075	LOC101497379	(A)10	10	1148	1157	endonuclease activity [GO:0004519]
SSR 1076	LOC101497379	(A)10	10	1736	1745	endonuclease activity [GO:0004519]
SSR 1077	LOC100807381 GLYMA_05G149300	(A)13	13	2	14	intracellular ribonucleoprotein complex [GO:0030529]; mRNA splicing, via spliceosome [GO:0000398]; nuclear-transcribed mRNA catabolic process [GO:0000956]
SSR 1078	glysoja_009405	(T)16	16	1	16	metal ion binding [GO:0046872]; metal ion transport [GO:0030001]
SSR 1079	glysoja_009405	(A)10	10	791	800	metal ion binding [GO:0046872]; metal ion transport [GO:0030001]
SSR 1080	KK1_042362	(T)16	16	1	16	metal ion binding [GO:0046872]; metal ion transport [GO:0030001]
SSR 1081	KK1_042362	(T)16	16	1	16	metal ion binding [GO:0046872]; metal ion transport [GO:0030001]
SSR 1082	LOC100803126 GLYMA_20G060100	(T)19	19	2632	2650	integral component of membrane [GO:0016021]; catalytic activity [GO:0003824]; metabolic process [GO:0008152]
SSR 1083	PHAVU_005G027500g	(T)13	13	255	267	integral component of membrane [GO:0016021]
SSR 1084	MTR_4g033295	(G)11	11	552	562	protein dimerization activity [GO:0046983]
SSR 1085	LOC100808703 GLYMA_17G143300	(T)10	10	581	590	integral component of membrane [GO:0016021]; nucleus [GO:0005634]; nucleic acid binding [GO:0003676]; zinc ion binding [GO:0008270]
SSR 1086	LOC100808703 GLYMA_17G143300	(T)10	10	789	798	integral component of membrane [GO:0016021]; nucleus [GO:0005634]; nucleic acid binding [GO:0003676]; zinc ion binding [GO:0008270]
SSR 1087	LOC100791885 GLYMA_15G106600	(A)14	14	168	181	endoplasmic reticulum membrane [GO:0005789]; integral component of membrane [GO:0016021]; serine-type endopeptidase activity [GO:0004252]
SSR 1088	LOC106764079	(A)14	14	1	14	NA
SSR 1089	L484_002931	(A)19	19	1	19	NA
SSR 1090	LOC101504246	(A)13	13	1	13	integral component of membrane [GO:0016021]; hydrolase activity [GO:0016787]; lipid metabolic process [GO:0006629]
SSR 1091	LOC101504246	(A)13	13	1	13	integral component of membrane [GO:0016021]; hydrolase activity [GO:0016787]; lipid metabolic process [GO:0006629]
SSR 1092	LOC100818546 GLYMA_18G217900	(T)16	16	240	255	integral component of membrane [GO:0016021]
SSR 1093	LOC106761331	(T)13	13	220	232	NA
SSR 1094	glysoja_022723	(T)10	10	261	270	integral component of membrane [GO:0016021]
SSR 1095	RCOM_1429410	(T)10	10	261	270	integral component of membrane [GO:0016021]
SSR 1096	LOC100791829 GLYMA_12G179900	(T)10	10	2093	2102	cytoplasm [GO:0005737]; nucleus [GO:0005634]; ATP binding [GO:0005524]; protein serine/threonine kinase activity [GO:0004674]; intracellular signal transduction [GO:0035556]; regulation of mRNA processing [GO:0050684]; spliceosomal complex assembly [GO:0000245]
SSR 1097	LOC100791829 GLYMA_12G179900	(T)10	10	2163	2172	cytoplasm [GO:0005737]; nucleus [GO:0005634]; ATP binding [GO:0005524]; protein serine/threonine kinase activity [GO:0004674]; intracellular signal transduction [GO:0035556]; regulation of mRNA processing [GO:0050684]; spliceosomal complex assembly [GO:0000245]
SSR 1098	LOC101510528	(A)11	11	66	76	calcium ion binding [GO:0005509]
SSR 1099	LOC100801946 GLYMA_15G261100	(A)11	11	37	47	cytoplasm [GO:0005737]; ATP binding [GO:0005524]; protein kinase activity [GO:0004672]; signal transducer activity [GO:0004871]; intracellular signal transduction [GO:0035556]; protein phosphorylation [GO:0006468]
SSR 1100	LOC100801946 GLYMA_15G261100	(A)11	11	37	47	cytoplasm [GO:0005737]; ATP binding [GO:0005524]; protein kinase activity [GO:0004672]; signal transducer activity [GO:0004871]; intracellular signal transduction [GO:0035556]; protein phosphorylation [GO:0006468]
SSR 1101	LOC101508958	(T)10	10	211	220	nucleus [GO:0005634]; protein dimerization activity [GO:0046983]; RNA polymerase II regulatory region sequence-specific DNA binding [GO:0000977]; transcription factor activity, sequence-specific DNA binding [GO:0003700]; positive regulation of transcription from RNA polymerase II promoter [GO:0045944]; transcription, DNA-templated [GO:0006351]
SSR 1102	NA	(T)10	10	211	220	nucleus [GO:0005634]; protein dimerization activity [GO:0046983]; RNA polymerase II regulatory region sequence-specific DNA binding [GO:0000977]; transcription factor activity, sequence-specific DNA binding [GO:0003700]; positive regulation of transcription from RNA polymerase II promoter [GO:0045944]; transcription, DNA-templated [GO:0006351]
SSR 1103	LOC100783345 GLYMA_12G005000	(T)10	10	211	220	nucleus [GO:0005634]; protein dimerization activity [GO:0046983]; RNA polymerase II regulatory region sequence-specific DNA binding [GO:0000977]; transcription factor activity, sequence-specific DNA binding [GO:0003700]; positive regulation of transcription from RNA polymerase II promoter [GO:0045944]; transcription, DNA-templated [GO:0006351]
SSR 1104	LOC100783345 GLYMA_12G005000	(T)10	10	211	220	nucleus [GO:0005634]; protein dimerization activity [GO:0046983]; RNA polymerase II regulatory region sequence-specific DNA binding [GO:0000977]; transcription factor activity, sequence-specific DNA binding [GO:0003700]; positive regulation of transcription from RNA polymerase II promoter [GO:0045944]; transcription, DNA-templated [GO:0006351]
SSR 1105	LOC100783345 GLYMA_12G005000	(T)10	10	211	220	nucleus [GO:0005634]; protein dimerization activity [GO:0046983]; RNA polymerase II regulatory region sequence-specific DNA binding [GO:0000977]; transcription factor activity, sequence-specific DNA binding [GO:0003700]; positive regulation of transcription from RNA polymerase II promoter [GO:0045944]; transcription, DNA-templated [GO:0006351]
SSR 1106	glysoja_019006	(T)10	10	493	502	integral component of membrane [GO:0016021]
SSR 1107	glysoja_019006	(T)10	10	374	383	integral component of membrane [GO:0016021]
SSR 1108	LOC106765044	(T)14	14	6	19	NA
SSR 1109	MTR_2g069400	(A)11	11	208	218	NA
SSR 1110	LOC106754559	(T)11	11	576	586	regulation of transcription, DNA-templated [GO:0006355]; transcription, DNA-templated [GO:0006351]
SSR 1111	GLYMA_12G237500	(T)11	11	112	122	nucleus [GO:0005634]; RNA polymerase II transcription factor activity, sequence-specific DNA binding [GO:0000981]; sequence-specific DNA binding [GO:0043565]; transcription factor activity, RNA polymerase II transcription factor recruiting [GO:0001135]; transcription regulatory region DNA binding [GO:0044212]; cell differentiation [GO:0030154]; regulation of transcription from RNA polymerase II p…
SSR 1112	gamma-TMT	(A)12	12	1345	1356	2-methyl-6-phytyl-1,4-benzoquinone methyltransferase activity [GO:0051741]; vitamin E biosynthetic process [GO:0010189]
SSR 1113	NA	(T)12	12	736	747	sequence-specific DNA binding [GO:0043565]; transcription factor activity, sequence-specific DNA binding [GO:0003700]
SSR 1114	LOC100793844 GLYMA_01G005400	(A)11	11	1036	1046	6-phosphofructokinase activity [GO:0003872]; ATP binding [GO:0005524]; fructose 6-phosphate metabolic process [GO:0006002]
SSR 1115	NA	(T)11	11	60	70	nucleosome [GO:0000786]; nucleus [GO:0005634]; DNA binding [GO:0003677]; nucleosome assembly [GO:0006334]; regulation of transcription, DNA-templated [GO:0006355]
SSR 1116	PHAVU_008G149400g	(A)13	13	1	13	hydrolase activity [GO:0016787]; metabolic process [GO:0008152]
SSR 1117	AMTR_s00038p00196460	(A)12	12	991	1002	nucleic acid binding [GO:0003676]; rRNA processing [GO:0006364]
SSR 1118	KK1_003735	(A)10	10	183	192	nucleus [GO:0005634]; DNA binding [GO:0003677]; DNA recombination [GO:0006310]; DNA repair [GO:0006281]; DNA replication [GO:0006260]
SSR 1119	LOC106761354	(A)10	10	37	46	NA
SSR 1120	LOC106761354	(T)10	10	998	1007	NA
SSR 1121	KK1_045282	(A)10	10	3	12	NA
SSR 1122	LOC100780438 GLYMA_19G221000	(T)15	15	1	15	integral component of plasma membrane [GO:0005887]; plant-type vacuole membrane [GO:0009705]; potassium ion leak channel activity [GO:0022841]; potassium ion transmembrane transport [GO:0071805]; stabilization of membrane potential [GO:0030322]
SSR 1123	GLYMA_11G022400	(T)11	11	665	675	integral component of membrane [GO:0016021]; ubiquitin protein ligase activity [GO:0061630]; proteasome-mediated ubiquitin-dependent protein catabolic process [GO:0043161]
SSR 1124	NA	(A)16	16	1	16	translation elongation factor activity [GO:0003746]
SSR 1125	MTR_1g022495	(A)13	13	929	941	transcription factor activity, sequence-specific DNA binding [GO:0003700]
SSR 1126	LOC100800694 GLYMA_08G147700	(A)14	14	138	151	NA
SSR 1127	LOC101488283	(A)13	13	8	20	DNA binding [GO:0003677]
SSR 1128	KK1_032035	(A)13	13	8	20	DNA binding [GO:0003677]
SSR 1129	CYP97C10 GLYMA_18G239900	(T)20	20	1	20	heme binding [GO:0020037]; iron ion binding [GO:0005506]; monooxygenase activity [GO:0004497]; oxidoreductase activity, acting on paired donors, with incorporation or reduction of molecular oxygen [GO:0016705]
SSR 1130	LOC101501150	(T)20	20	1	20	heme binding [GO:0020037]; iron ion binding [GO:0005506]; monooxygenase activity [GO:0004497]; oxidoreductase activity, acting on paired donors, with incorporation or reduction of molecular oxygen [GO:0016705]
SSR 1131	LOC101501150	(T)20	20	1	20	heme binding [GO:0020037]; iron ion binding [GO:0005506]; monooxygenase activity [GO:0004497]; oxidoreductase activity, acting on paired donors, with incorporation or reduction of molecular oxygen [GO:0016705]
SSR 1132	CYP97C10 GLYMA_18G239900	(T)20	20	1	20	heme binding [GO:0020037]; iron ion binding [GO:0005506]; monooxygenase activity [GO:0004497]; oxidoreductase activity, acting on paired donors, with incorporation or reduction of molecular oxygen [GO:0016705]
SSR 1133	KK1_021001	(T)12	12	924	935	NA
SSR 1134	LOC101512240	(T)12	12	1055	1066	NA
SSR 1135	PHAVU_009G103800g	(T)10	10	616	625	response to auxin [GO:0009733]
SSR 1136	PRUPE_ppa013350mg	(A)12	12	70	81	ribosome [GO:0005840]; structural constituent of ribosome [GO:0003735]; translation [GO:0006412]
SSR 1137	PHAVU_001G194600g	(A)12	12	1322	1333	integral component of membrane [GO:0016021]
SSR 1138	LOC101500048	(A)10	10	21	30	zinc ion binding [GO:0008270]
SSR 1139	NA	(A)10	10	15	24	large ribosomal subunit [GO:0015934]; structural constituent of ribosome [GO:0003735]; translation [GO:0006412]
SSR 1140	TRINITY_DN61463_c0_g1_i1	(A)10	10	249	258
SSR 1141	TRINITY_DN6139_c0_g1_i1	(A)11	11	8	18
SSR 1142	PHAVU_002G079900g	(T)14	14	1	14	Golgi apparatus [GO:0005794]; integral component of membrane [GO:0016021]; carbohydrate binding [GO:0030246]; galactosyltransferase activity [GO:0008378]; protein glycosylation [GO:0006486]
SSR 1143	LOC100806835 GLYMA_04G136700	(T)12	12	120	131	NA
SSR 1144	LOC101506373	(A)10	10	204	213	ligase activity [GO:0016874]
SSR 1145	LOC101506373	(T)11	11	1744	1754	ligase activity [GO:0016874]
SSR 1146	TRINITY_DN61234_c0_g1_i1	(A)10	10	251	260
SSR 1147	LOC100791856 GLYMA_13G219000	(T)13	13	209	221	NA
SSR 1148	LOC101507794	(A)15	15	6	20	nucleosome [GO:0000786]; nucleus [GO:0005634]; DNA binding [GO:0003677]; nucleosome assembly [GO:0006334]
SSR 1149	KK1_005219	(T)11	11	828	838	integral component of membrane [GO:0016021]
SSR 1150	LOC101492152	(A)12	12	5	16	O-phospho-L-serine:2-oxoglutarate aminotransferase activity [GO:0004648]; L-serine biosynthetic process [GO:0006564]
SSR 1151	PHAVU_010G062000g	(A)10	10	1005	1014	NA
SSR 1152	PHAVU_010G062100g	(A)10	10	491	500	methyltransferase activity [GO:0008168]
SSR 1153	LOC101508320	(T)12	12	279	290	transferase activity [GO:0016740]
SSR 1154	LOC100820154 GLYMA_18G181700	(T)10	10	137	146	cell wall [GO:0005618]; extracellular region [GO:0005576]; membrane [GO:0016020]; plant-type cell wall organization [GO:0009664]
SSR 1155	PHAVU_008G181900g	(A)19	19	1	19	NA
SSR 1156	PHAVU_008G181900g	(T)10	10	412	421	NA
SSR 1157	KK1_045609	(A)13	13	1197	1209	integral component of membrane [GO:0016021]
SSR 1158	KK1_007616	(T)13	13	403	415	NA
SSR 1159	VITISV_015446	(A)10	10	242	251	nucleic acid binding [GO:0003676]
SSR 1160	KK1_004540	(A)12	12	3	14	NA
SSR 1161	glysoja_000673	(A)17	17	1	17	heat shock protein binding [GO:0031072]; unfolded protein binding [GO:0051082]
SSR 1162	KK1_034657	(A)15	15	1	15	nucleus [GO:0005634]; sequence-specific DNA binding [GO:0043565]; transcription factor activity, sequence-specific DNA binding [GO:0003700]
SSR 1163	LOC100817381 GLYMA_06G205900	(T)13	13	765	777	Golgi membrane [GO:0000139]; integral component of membrane [GO:0016021]; polygalacturonate 4-alpha-galacturonosyltransferase activity [GO:0047262]; cell wall organization [GO:0071555]; pectin biosynthetic process [GO:0045489]
SSR 1164	TRINITY_DN60596_c0_g1_i1	(A)10	10	397	406
SSR 1165	LOC101508005	(A)15	15	1	15	metal ion binding [GO:0046872]; metal ion transport [GO:0030001]
SSR 1166	KK1_019910 KK1_019970	(T)15	15	1	15	nucleus [GO:0005634]; sequence-specific DNA binding [GO:0043565]; transcription factor activity, sequence-specific DNA binding [GO:0003700]
SSR 1167	KK1_019910 KK1_019970	(T)15	15	1	15	nucleus [GO:0005634]; sequence-specific DNA binding [GO:0043565]; transcription factor activity, sequence-specific DNA binding [GO:0003700]
SSR 1168	KK1_001520 KK1_012263	(T)10	10	1153	1162	integral component of membrane [GO:0016021]; serine-type endopeptidase activity [GO:0004252]
SSR 1169	LOC100797053 GLYMA_03G133400	(A)10	10	293	302	NA
SSR 1170	LOC100783860 GLYMA_12G210100	(A)11	11	136	146	cell [GO:0005623]; cell redox homeostasis [GO:0045454]
SSR 1171	KK1_024672	(A)11	11	136	146	cell [GO:0005623]; cell redox homeostasis [GO:0045454]
SSR 1172	NA	(T)14	14	362	375	catalytic activity [GO:0003824]; coenzyme binding [GO:0050662]
SSR 1173	PHAVU_004G023700g	(T)18	18	1	18	integral component of membrane [GO:0016021]; ATP binding [GO:0005524]; protein kinase activity [GO:0004672]
SSR 1174	LOC100780729 GLYMA_01G021100	(T)13	13	912	924	nucleus [GO:0005634]; DNA binding [GO:0003677]; regulation of transcription, DNA-templated [GO:0006355]
SSR 1175	PHAVU_001G229700g	(A)17	17	603	619	hydrolase activity [GO:0016787]
SSR 1176	LOC100803742 GLYMA_01G015100	(T)10	10	1246	1255	NA
SSR 1177	NA	(T)10	10	1196	1205	coenzyme binding [GO:0050662]; oxidoreductase activity [GO:0016491]; defense response [GO:0006952]; flavonoid biosynthetic process [GO:0009813]
SSR 1178	LR48_Vigan04g017600	(A)11	11	10	20	enzyme inhibitor activity [GO:0004857]
SSR 1179	PHAVU_001G031300g	(A)14	14	1846	1859	protein dimerization activity [GO:0046983]
SSR 1180	LOC100799349 GLYMA_18G010600	(T)11	11	1790	1800	NA
SSR 1181	TRINITY_DN60163_c0_g1_i1	(A)12	12	520	531
SSR 1182	KK1_033891	(T)10	10	2160	2169	NA
SSR 1183	LOC100305924 GLYMA_01G102300	(A)10	10	794	803	NA
SSR 1184	TRINITY_DN59942_c0_g1_i1	(T)12	12	4	15
SSR 1185	PHAVU_003G003900g	(T)10	10	3179	3188	GTP binding [GO:0005525]; GTPase activity [GO:0003924]
SSR 1186	LOC106761946	(A)20	20	1083	1102	integral component of membrane [GO:0016021]
SSR 1187	PHAVU_006G121200g	(A)11	11	88	98	metal ion binding [GO:0046872]; protein serine/threonine phosphatase activity [GO:0004722]
SSR 1188	PHAVU_006G121200g	(A)11	11	88	98	metal ion binding [GO:0046872]; protein serine/threonine phosphatase activity [GO:0004722]
SSR 1189	LOC100794805 GLYMA_20G143100	(T)12	12	1421	1432	NA
SSR 1190	GLYMA_03G123500	(T)10	10	1	10	ATP binding [GO:0005524]
SSR 1191	LOC100499990 GLYMA_02G305100	(A)11	11	21	31	NA
SSR 1192	LOC100499990 GLYMA_02G305100	(A)14	14	1	14	NA
SSR 1193	glysoja_030102	(A)21	21	1	21	integral component of membrane [GO:0016021]
SSR 1194	LOC100819725 GLYMA_07G086000	(A)12	12	1	12	integral component of membrane [GO:0016021]; glucose transmembrane transporter activity [GO:0005355]; sugar:proton symporter activity [GO:0005351]; glucose import [GO:0046323]; hexose transmembrane transport [GO:0035428]
SSR 1195	LOC101495742	(T)18	18	794	811	integral component of membrane [GO:0016021]
SSR 1196	glysoja_032238	(T)12	12	429	440	integral component of membrane [GO:0016021]; ligase activity [GO:0016874]
SSR 1197	glysoja_034683	(A)11	11	53	63	integral component of membrane [GO:0016021]; serine-type endopeptidase activity [GO:0004252]
SSR 1198	glysoja_034683	(T)11	11	2940	2950	integral component of membrane [GO:0016021]; serine-type endopeptidase activity [GO:0004252]
SSR 1199	KK1_028011	(A)11	11	1	11	regulation of transcription, DNA-templated [GO:0006355]
SSR 1200	LOC101500913	(A)11	11	1	11	integral component of membrane [GO:0016021]
SSR 1201	KK1_010456	(A)10	10	161	170	metal ion binding [GO:0046872]; metal ion transport [GO:0030001]
SSR 1202	KK1_010456	(A)10	10	161	170	metal ion binding [GO:0046872]; metal ion transport [GO:0030001]
SSR 1203	LOC100796404	(T)10	10	409	418	intracellular membrane-bounded organelle [GO:0043231]; endonuclease activity [GO:0004519]; RNA binding [GO:0003723]; RNA modification [GO:0009451]
SSR 1204	LOC106780529	(T)16	16	8	23	response to auxin [GO:0009733]
SSR 1205	LOC100788556 GLYMA_08G117000	(A)13	13	134	146	integral component of membrane [GO:0016021]; ATP binding [GO:0005524]; protein kinase activity [GO:0004672]
SSR 1206	LOC100817537 GLYMA_12G031800	(A)13	13	143	155	serine-type endopeptidase activity [GO:0004252]
SSR 1207	KK1_003416	(T)11	11	485	495	NA
SSR 1208	PHAVU_003G220100g	(T)10	10	253	262	aspartic-type endopeptidase activity [GO:0004190]
SSR 1209	LOC100813279 GLYMA_12G003900	(A)11	11	754	764	NA
SSR 1210	LOC101505015	(T)11	11	462	472	protein dimerization activity [GO:0046983]
SSR 1211	LOC100793808 GLYMA_14G087500	(T)11	11	930	940	serine-type endopeptidase activity [GO:0004252]
SSR 1212	LR48_Vigan10g187100	(A)15	15	1439	1453	ATP binding [GO:0005524]; RNA binding [GO:0003723]
SSR 1213	PHAVU_002G183500g	(A)12	12	8	19	NA
SSR 1214	glysoja_001679	(T)16	16	3036	3051	kinase activity [GO:0016301]
SSR 1215	PHAVU_010G016200g	(T)10	10	156	165	NA
SSR 1216	KK1_031648	(A)12	12	397	408	nucleic acid binding [GO:0003676]
SSR 1217	KK1_040517	(A)10	10	56	65	integral component of membrane [GO:0016021]
SSR 1218	KK1_040517	(A)10	10	1289	1298	integral component of membrane [GO:0016021]
SSR 1219	LOC100779440 GLYMA_07G149600	(A)14	14	1711	1724	integral component of membrane [GO:0016021]; plant-type vacuole membrane [GO:0009705]; calcium:proton antiporter activity [GO:0015369]
SSR 1220	LOC100795934 GLYMA_16G164500	(T)12	12	1900	1911	integral component of membrane [GO:0016021]; protein-cysteine S-palmitoyltransferase activity [GO:0019706]
SSR 1221	PHAVU_005G018200g	(T)11	11	2107	2117	NA
SSR 1222	glysoja_024904	(A)14	14	14	27	NA
SSR 1223	LR48_Vigan01g255300	(A)11	11	39	49	NA
SSR 1224	glysoja_050040	(T)10	10	77	86	endoplasmic reticulum membrane [GO:0005789]; integral component of membrane [GO:0016021]
SSR 1225	LOC106767429	(T)10	10	1180	1189	integral component of membrane [GO:0016021]
SSR 1226	LOC100803254 GLYMA_18G025900	(T)10	10	961	970	integral component of membrane [GO:0016021]
SSR 1227	MTR_4g091320	(A)10	10	1	10	NA
SSR 1228	LOC100802360 GLYMA_18G244700	(A)10	10	2048	2057	integral component of membrane [GO:0016021]; hydrolase activity [GO:0016787]
SSR 1229	LOC100809172 GLYMA_05G217600	(T)11	11	2244	2254	kinase activity [GO:0016301]
SSR 1230	TRINITY_DN59179_c0_g1_i1	(A)18	18	1	18
SSR 1231	LOC100794979 GLYMA_20G187900	(T)13	13	1602	1614	integral component of membrane [GO:0016021]; ubiquitin protein ligase activity [GO:0061630]; proteasome-mediated ubiquitin-dependent protein catabolic process [GO:0043161]
SSR 1232	TRINITY_DN59153_c0_g1_i1	(T)12	12	980	991
SSR 1233	KK1_006137	(A)12	12	97	108	transferase activity [GO:0016740]
SSR 1234	KK1_017236	(T)10	10	752	761	integral component of membrane [GO:0016021]; electron carrier activity [GO:0009055]
SSR 1235	LOC101515642	(A)10	10	29	38	exocyst [GO:0000145]; vesicle docking involved in exocytosis [GO:0006904]
SSR 1236	LOC100784222 GLYMA_20G103300	(T)16	16	1218	1233	cytoplasm [GO:0005737]; prefoldin complex [GO:0016272]; unfolded protein binding [GO:0051082]; protein folding [GO:0006457]; regulation of transcription, DNA-templated [GO:0006355]
SSR 1237	LOC101510420	(A)11	11	165	175	regulation of transcription, DNA-templated [GO:0006355]; transcription, DNA-templated [GO:0006351]
SSR 1238	LOC100819764 GLYMA_09G199500	(A)11	11	445	455	nucleus [GO:0005634]; transcription coactivator activity [GO:0003713]; transcription from RNA polymerase II promoter [GO:0006366]
SSR 1239	glysoja_031558	(A)11	11	50	60	integral component of membrane [GO:0016021]; ribosome [GO:0005840]; structural constituent of ribosome [GO:0003735]; translation [GO:0006412]
SSR 1240	MTR_4g094265	(A)11	11	852	862	cytoplasm [GO:0005737]; hydro-lyase activity [GO:0016836]; fatty acid biosynthetic process [GO:0006633]
SSR 1241	PHAVU_008G154000g	(T)12	12	2284	2295	ATP binding [GO:0005524]; protein kinase activity [GO:0004672]
SSR 1242	LOC101491767	(T)10	10	1579	1588	nucleus [GO:0005634]
SSR 1243	KK1_019145	(T)16	16	1420	1435	DNA binding [GO:0003677]
SSR 1244	PHAVU_010G060200g	(A)10	10	264	273	NA
SSR 1245	glysoja_021670	(T)12	12	2120	2131	DNA-directed DNA polymerase activity [GO:0003887]; metal ion binding [GO:0046872]
SSR 1246	LOC101490667	(A)10	10	2067	2076	NA
SSR 1247	LOC100802936 GLYMA_12G015700	(A)10	10	73	82	NA
SSR 1248	LOC106778208	(A)16	16	1	16	integral component of membrane [GO:0016021]; cation transmembrane transporter activity [GO:0008324]
SSR 1249	1-3-1A GLYMA_10G277800	(A)13	13	1	13	nucleus [GO:0005634]; DNA binding [GO:0003677]; regulation of transcription, DNA-templated [GO:0006355]; transcription, DNA-templated [GO:0006351]
SSR 1250	KK1_008325	(A)10	10	882	891	nucleus [GO:0005634]; DNA binding [GO:0003677]; regulation of transcription, DNA-templated [GO:0006355]; transcription, DNA-templated [GO:0006351]
SSR 1251	COI1 GLYMA_11G227300	(T)10	10	934	943	NA
SSR 1252	PHAVU_003G185200g	(A)16	16	570	585	nucleus [GO:0005634]; NAD-dependent histone deacetylase activity (H3-K14 specific) [GO:0032041]; regulation of transcription, DNA-templated [GO:0006355]; transcription, DNA-templated [GO:0006351]
SSR 1253	PHAVU_003G185200g	(A)16	16	495	510	nucleus [GO:0005634]; NAD-dependent histone deacetylase activity (H3-K14 specific) [GO:0032041]; regulation of transcription, DNA-templated [GO:0006355]; transcription, DNA-templated [GO:0006351]
SSR 1254	LOC104223120	(A)16	16	321	336	hydrolase activity [GO:0016787]
SSR 1255	LOC106756638	(A)10	10	195	204	integral component of membrane [GO:0016021]
SSR 1256	NODL4	(A)10	10	195	204	integral component of membrane [GO:0016021]
SSR 1257	LOC100801376 GLYMA_13G111700	(T)13	13	1037	1049	mitochondrial inner membrane [GO:0005743]; lipid binding [GO:0008289]; ubiquinone biosynthetic process [GO:0006744]
SSR 1258	LOC100801376 GLYMA_13G111700	(T)13	13	1621	1633	mitochondrial inner membrane [GO:0005743]; lipid binding [GO:0008289]; ubiquinone biosynthetic process [GO:0006744]
SSR 1259	LR48_Vigan03g025400	(T)10	10	83	92	cell [GO:0005623]; electron carrier activity [GO:0009055]; protein disulfide oxidoreductase activity [GO:0015035]; cell redox homeostasis [GO:0045454]
SSR 1260	GLYMA_10G263500	(T)19	19	208	226	nucleus [GO:0005634]
SSR 1261	MTR_8g059770	(A)13	13	344	356	NA
SSR 1262	GLYMA_19G184500	(A)10	10	88	97	nucleus [GO:0005634]; RNA polymerase II transcription factor activity, sequence-specific DNA binding [GO:0000981]; sequence-specific DNA binding [GO:0043565]; transcription factor activity, RNA polymerase II transcription factor recruiting [GO:0001135]; transcription regulatory region DNA binding [GO:0044212]; cell differentiation [GO:0030154]; regulation of transcription from RNA polymerase II p…
SSR 1263	LOC100816107 GLYMA_04G208600 GLYMA_06G157100	(T)22	22	732	753	precatalytic spliceosome [GO:0071011]; U1 snRNP [GO:0005685]; U2 snRNP [GO:0005686]; U4 snRNP [GO:0005687]; U4/U6 x U5 tri-snRNP complex [GO:0046540]; U5 snRNP [GO:0005682]; spliceosomal snRNP assembly [GO:0000387]
SSR 1264	LOC101514094	(T)22	22	808	829	spliceosomal complex [GO:0005681]; viral nucleocapsid [GO:0019013]; mRNA splicing, via spliceosome [GO:0000398]
SSR 1265	LOC101512920	(T)10	10	1044	1053	hydrolase activity [GO:0016787]; metabolic process [GO:0008152]
SSR 1266	PHAVU_003G174600g	(A)16	16	1	16	NA
SSR 1267	KK1_006755	(T)14	14	1924	1937	integral component of membrane [GO:0016021]
SSR 1268	LR48_Vigan09g143100	(T)12	12	201	212	integral component of membrane [GO:0016021]
SSR 1269	LOC106775141	(T)12	12	506	517	integral component of membrane [GO:0016021]
SSR 1270	KK1_013406	(A)10	10	34	43	nucleus [GO:0005634]; sequence-specific DNA binding [GO:0043565]; transcription factor activity, sequence-specific DNA binding [GO:0003700]
SSR 1271	KK1_013406	(T)11	11	282	292	nucleus [GO:0005634]; sequence-specific DNA binding [GO:0043565]; transcription factor activity, sequence-specific DNA binding [GO:0003700]
SSR 1272	LOC106776938	(A)10	10	34	43	nucleus [GO:0005634]; sequence-specific DNA binding [GO:0043565]; transcription factor activity, sequence-specific DNA binding [GO:0003700]
SSR 1273	LOC106776938	(T)11	11	282	292	nucleus [GO:0005634]; sequence-specific DNA binding [GO:0043565]; transcription factor activity, sequence-specific DNA binding [GO:0003700]
SSR 1274	LOC106767682	(T)14	14	770	783	NA
SSR 1275	LOC106767682	(T)14	14	1302	1315	NA
SSR 1276	glysoja_031822	(A)10	10	23	32	NA
SSR 1277	glysoja_031822	(A)10	10	23	32	NA
SSR 1278	PHAVU_001G119500g	(A)11	11	171	181	nucleus [GO:0005634]; DNA binding [GO:0003677]; regulation of transcription, DNA-templated [GO:0006355]; transcription, DNA-templated [GO:0006351]
SSR 1279	KK1_018388	(T)10	10	49	58	NA
SSR 1280	PHAVU_002G262500g	(A)10	10	309	318	metal ion binding [GO:0046872]; metal ion transport [GO:0030001]
SSR 1281	TRINITY_DN5734_c0_g2_i2	(A)11	11	154	164
SSR 1282	TRINITY_DN5734_c0_g2_i2	(A)14	14	714	727
SSR 1283	TRINITY_DN5734_c0_g2_i1	(A)14	14	797	810
SSR 1284	TRINITY_DN5734_c0_g1_i1	(A)14	14	585	598
SSR 1285	GLYMA_20G142100	(A)10	10	972	981	NA
SSR 1286	NA	(T)12	12	262	273	chloroplast [GO:0009507]
SSR 1287	LR48_Vigan01g058400	(T)11	11	922	932	integral component of membrane [GO:0016021]
SSR 1288	PHAVU_005G174100g	(T)11	11	312	322	integral component of membrane [GO:0016021]; catalytic activity [GO:0003824]
SSR 1289	PHAVU_005G174100g	(T)10	10	2510	2519	integral component of membrane [GO:0016021]; catalytic activity [GO:0003824]
SSR 1290	KK1_007502	(A)10	10	3	12	integral component of membrane [GO:0016021]; oxidation-reduction process [GO:0055114]
SSR 1291	MTR_7g093050	(A)11	11	37	47	integral component of membrane [GO:0016021]
SSR 1292	PHAVU_007G207800g	(A)13	13	1	13	extracellular region [GO:0005576]; manganese ion binding [GO:0030145]; nutrient reservoir activity [GO:0045735]
SSR 1293	glysoja_001059	(G)13	13	725	737	microtubule-severing ATPase activity [GO:0008568]
SSR 1294	KK1_044709	(A)11	11	19	29	integral component of membrane [GO:0016021]
SSR 1295	LOC100785795 GLYMA_19G060200	(A)10	10	51	60	integral component of membrane [GO:0016021]
SSR 1296	rpoC2	(A)16	16	1	16	chloroplast [GO:0009507]; DNA binding [GO:0003677]; DNA-directed 5'-3' RNA polymerase activity [GO:0003899]; transcription, DNA-templated [GO:0006351]
SSR 1297	TRINITY_DN5660_c0_g1_i2	(A)10	10	251	260
SSR 1298	TRINITY_DN5660_c0_g1_i1	(A)10	10	251	260
SSR 1299	KK1_015168	(A)12	12	1	12	NA
SSR 1300	glysoja_010666	(A)10	10	71	80	intracellular [GO:0005622]; clathrin binding [GO:0030276]; protein targeting to vacuole [GO:0006623]
SSR 1301	LOC100813091 GLYMA_12G087200	(T)11	11	1821	1831	integral component of membrane [GO:0016021]; heme binding [GO:0020037]; iron ion binding [GO:0005506]; oxidoreductase activity, acting on paired donors, with incorporation or reduction of molecular oxygen [GO:0016705]
SSR 1302	LOC100779884 GLYMA_18G050600	(A)10	10	21	30	cytosolic large ribosomal subunit [GO:0022625]; RNA binding [GO:0003723]; structural constituent of ribosome [GO:0003735]; ribosomal large subunit assembly [GO:0000027]; translation [GO:0006412]
SSR 1303	PHAVU_010G147700g	(A)12	12	975	986	catalytic activity [GO:0003824]; metabolic process [GO:0008152]
SSR 1304	KK1_040473	(A)10	10	1675	1684	apoplast [GO:0048046]; cell wall [GO:0005618]; integral component of membrane [GO:0016021]; hydrolase activity, hydrolyzing O-glycosyl compounds [GO:0004553]; xyloglucan:xyloglucosyl transferase activity [GO:0016762]; cell wall biogenesis [GO:0042546]; cell wall organization [GO:0071555]; xyloglucan metabolic process [GO:0010411]
SSR 1305	GLYMA_05G150400	(A)10	10	1025	1034	apoplast [GO:0048046]; cell wall [GO:0005618]; integral component of membrane [GO:0016021]; hydrolase activity, hydrolyzing O-glycosyl compounds [GO:0004553]; xyloglucan:xyloglucosyl transferase activity [GO:0016762]; cell wall biogenesis [GO:0042546]; cell wall organization [GO:0071555]; xyloglucan metabolic process [GO:0010411]
SSR 1306	KK1_040473	(A)10	10	1749	1758	apoplast [GO:0048046]; cell wall [GO:0005618]; integral component of membrane [GO:0016021]; hydrolase activity, hydrolyzing O-glycosyl compounds [GO:0004553]; xyloglucan:xyloglucosyl transferase activity [GO:0016762]; cell wall biogenesis [GO:0042546]; cell wall organization [GO:0071555]; xyloglucan metabolic process [GO:0010411]
SSR 1307	GLYMA_05G150400	(A)10	10	1099	1108	apoplast [GO:0048046]; cell wall [GO:0005618]; integral component of membrane [GO:0016021]; hydrolase activity, hydrolyzing O-glycosyl compounds [GO:0004553]; xyloglucan:xyloglucosyl transferase activity [GO:0016762]; cell wall biogenesis [GO:0042546]; cell wall organization [GO:0071555]; xyloglucan metabolic process [GO:0010411]
SSR 1308	TRINITY_DN56302_c0_g1_i1	(A)14	14	8	21
SSR 1309	TRINITY_DN56267_c0_g1_i1	(A)11	11	164	174
SSR 1310	TRINITY_DN56267_c0_g1_i1	(T)10	10	860	869
SSR 1311	GLYMA_05G139200	(A)11	11	44	54	NA
SSR 1312	GLYMA_05G139200	(T)12	12	485	496	NA
SSR 1313	glysoja_030095	(A)11	11	44	54	NA
SSR 1314	glysoja_030095	(T)12	12	485	496	NA
SSR 1315	LOC101494863	(A)10	10	18	27	integral component of membrane [GO:0016021]
SSR 1316	LOC101494863	(A)10	10	18	27	integral component of membrane [GO:0016021]
SSR 1317	GLYMA_01G244400	(T)10	10	4019	4028	equatorial microtubule organizing center [GO:0000923]; gamma-tubulin ring complex [GO:0008274]; integral component of membrane [GO:0016021]; spindle pole [GO:0000922]; gamma-tubulin binding [GO:0043015]; structural constituent of cytoskeleton [GO:0005200]; cytoplasmic microtubule organization [GO:0031122]; interphase microtubule nucleation by interphase microtubule organizing center [GO:0051415];…
SSR 1318	LOC101507612	(A)10	10	1013	1022	integral component of membrane [GO:0016021]; thiol-dependent ubiquitinyl hydrolase activity [GO:0036459]; protein deubiquitination [GO:0016579]; ubiquitin-dependent protein catabolic process [GO:0006511]
SSR 1319	TRINITY_DN5601_c0_g2_i1	(A)10	10	1016	1025
SSR 1320	TRINITY_DN5601_c0_g1_i1	(A)10	10	1103	1112
SSR 1321	LOC106775418	(A)11	11	8	18	hydrolase activity [GO:0016787]
SSR 1322	GLYMA_16G209900	(A)11	11	8	18	NA
SSR 1323	LOC100815784 GLYMA_13G003500	(T)13	13	2774	2786	integral component of membrane [GO:0016021]
SSR 1324	KK1_010285	(T)11	11	3715	3725	ubiquitin-dependent protein catabolic process [GO:0006511]
SSR 1325	KK1_010285	(T)11	11	2265	2275	ubiquitin-dependent protein catabolic process [GO:0006511]
SSR 1326	LOC106765345	(T)11	11	2928	2938	ubiquitin-dependent protein catabolic process [GO:0006511]
SSR 1327	KK1_010285	(T)11	11	3052	3062	ubiquitin-dependent protein catabolic process [GO:0006511]
SSR 1328	MTR_4g080060	(A)13	13	2651	2663	ADP binding [GO:0043531]; defense response [GO:0006952]; signal transduction [GO:0007165]
SSR 1329	TRINITY_DN55629_c0_g1_i1	(A)10	10	208	217
SSR 1330	glysoja_004801	(A)10	10	30	39	nucleus [GO:0005634]; DNA binding [GO:0003677]; regulation of transcription, DNA-templated [GO:0006355]
SSR 1331	KK1_007404	(A)10	10	1	10	NA
SSR 1332	KK1_044611	(T)10	10	121	130	DNA binding [GO:0003677]
SSR 1333	TRINITY_DN55464_c0_g1_i1	(T)10	10	510	519
SSR 1334	KK1_007423	(A)23	23	515	537	integral component of membrane [GO:0016021]
SSR 1335	KK1_038498	(A)11	11	1	11	nucleic acid binding [GO:0003676]; zinc ion binding [GO:0008270]; DNA integration [GO:0015074]
SSR 1336	TRINITY_DN5503_c0_g3_i1	(G)11	11	1606	1616
SSR 1337	LR48_Vigan06g014700	(A)19	19	1071	1089	nucleus [GO:0005634]; DNA binding [GO:0003677]; transcription factor activity, sequence-specific DNA binding [GO:0003700]; transcription, DNA-templated [GO:0006351]
SSR 1338	PHAVU_004G011200g	(A)10	10	1918	1927	isocitrate dehydrogenase (NADP+) activity [GO:0004450]; magnesium ion binding [GO:0000287]; NAD binding [GO:0051287]; isocitrate metabolic process [GO:0006102]; tricarboxylic acid cycle [GO:0006099]
SSR 1339	LOC100799728 GLYMA_04G166300	(T)16	16	1	16	nucleus [GO:0005634]; phosphorelay signal transduction system [GO:0000160]
SSR 1340	MTR_3g086530	(A)10	10	435	444	ATP binding [GO:0005524]; protein kinase activity [GO:0004672]
SSR 1341	PHAVU_003G193600g	(A)11	11	1	11	integral component of membrane [GO:0016021]; transporter activity [GO:0005215]
SSR 1342	LOC101501844	(T)13	13	1	13	transferase activity, transferring acyl groups other than amino-acyl groups [GO:0016747]
SSR 1343	LOC101501844	(A)13	13	860	872	transferase activity, transferring acyl groups other than amino-acyl groups [GO:0016747]
SSR 1344	KK1_027798	(T)10	10	88	97	transferase activity, transferring acyl groups other than amino-acyl groups [GO:0016747]
SSR 1345	KK1_027798	(A)10	10	1872	1881	transferase activity, transferring acyl groups other than amino-acyl groups [GO:0016747]
SSR 1346	NA	(A)10	10	137	146	integral component of membrane [GO:0016021]; protein-cysteine S-palmitoyltransferase activity [GO:0019706]
SSR 1347	LOC101498901	(T)10	10	878	887	NA
SSR 1348	LR48_Vigan09g118500	(T)10	10	878	887	NA
SSR 1349	KK1_002368	(A)10	10	196	205	regulation of systemic acquired resistance [GO:0010112]
SSR 1350	KK1_014332	(T)10	10	1901	1910	NA
SSR 1351	GLYMA_19G180700	(A)18	18	1	18	NA
SSR 1352	KK1_030054	(T)10	10	74	83	metabolic process [GO:0008152]
SSR 1353	LOC100794288 THI1 GLYMA_20G142000	(T)14	14	694	707	chloroplast stroma [GO:0009570]; cytosol [GO:0005829]; iron ion binding [GO:0005506]; oxidoreductase activity [GO:0016491]; response to stress [GO:0006950]; thiamine biosynthetic process [GO:0009228]; thiazole biosynthetic process [GO:0052837]
SSR 1354	KK1_019114	(T)11	11	1251	1261	NA
SSR 1355	KK1_019114	(T)11	11	1172	1182	NA
SSR 1356	KK1_019114	(T)11	11	1244	1254	NA
SSR 1357	KK1_019114	(T)11	11	1323	1333	NA
SSR 1358	LOC106768372	(A)10	10	136	145	integral component of membrane [GO:0016021]; ligase activity [GO:0016874]; zinc ion binding [GO:0008270]
SSR 1359	Csa_4G000670	(A)10	10	13	22	integral component of membrane [GO:0016021]; transporter activity [GO:0005215]; transmembrane transport [GO:0055085]
SSR 1360	glysoja_038455	(A)10	10	2661	2670	NA
SSR 1361	glysoja_038455	(T)10	10	2832	2841	NA
SSR 1362	PHAVU_001G100500g	(A)12	12	83	94	nucleus [GO:0005634]; DNA binding [GO:0003677]; regulation of transcription, DNA-templated [GO:0006355]; transcription, DNA-templated [GO:0006351]
SSR 1363	PHAVU_001G100500g	(A)12	12	83	94	nucleus [GO:0005634]; DNA binding [GO:0003677]; regulation of transcription, DNA-templated [GO:0006355]; transcription, DNA-templated [GO:0006351]
SSR 1364	GLYMA_17G243200	(T)12	12	1000	1011	nucleus [GO:0005634]; origin recognition complex [GO:0000808]; DNA replication [GO:0006260]
SSR 1365	LOC100797368 GLYMA_14G082100	(T)12	12	1702	1713	nuclear origin of replication recognition complex [GO:0005664]; DNA replication origin binding [GO:0003688]; DNA replication [GO:0006260]
SSR 1366	TRINITY_DN53990_c0_g1_i1	(T)11	11	491	501
SSR 1367	LOC106779475	(A)12	12	164	175	transcription factor activity, sequence-specific DNA binding [GO:0003700]; brassinosteroid mediated signaling pathway [GO:0009742]; transcription, DNA-templated [GO:0006351]
SSR 1368	LR48_Vigan01g205600	(A)14	14	803	816	NA
SSR 1369	LOC106767300	(A)14	14	803	816	NA
SSR 1370	KK1_006209	(A)16	16	1	16	integral component of membrane [GO:0016021]; kinase activity [GO:0016301]
SSR 1371	NA	(A)11	11	496	506	integral component of membrane [GO:0016021]
SSR 1372	LOC106772170	(T)11	11	316	326	hydrolase activity [GO:0016787]; lipid catabolic process [GO:0016042]
SSR 1373	glysoja_032212	(T)11	11	873	883	carbon-sulfur lyase activity [GO:0016846]; metabolic process [GO:0008152]
SSR 1374	LOC106758785	(T)11	11	1414	1424	integral component of membrane [GO:0016021]
SSR 1375	LOC100819340 GLYMA_13G146100	(T)11	11	175	185	integral component of membrane [GO:0016021]; carbonate dehydratase activity [GO:0004089]; zinc ion binding [GO:0008270]; one-carbon metabolic process [GO:0006730]
SSR 1376	NA	(T)10	10	739	748	NA
SSR 1377	KK1_007852	(T)10	10	2273	2282	ATP binding [GO:0005524]; cysteine-tRNA ligase activity [GO:0004817]; cysteinyl-tRNA aminoacylation [GO:0006423]
SSR 1378	glysoja_035752	(T)10	10	2222	2231	ATP binding [GO:0005524]; cysteine-tRNA ligase activity [GO:0004817]; cysteinyl-tRNA aminoacylation [GO:0006423]
SSR 1379	glysoja_035752	(T)10	10	2332	2341	ATP binding [GO:0005524]; cysteine-tRNA ligase activity [GO:0004817]; cysteinyl-tRNA aminoacylation [GO:0006423]
SSR 1380	KK1_007852	(T)10	10	2163	2172	ATP binding [GO:0005524]; cysteine-tRNA ligase activity [GO:0004817]; cysteinyl-tRNA aminoacylation [GO:0006423]
SSR 1381	KK1_008018	(T)10	10	1348	1357	ligase activity [GO:0016874]
SSR 1382	KK1_008018	(T)10	10	1560	1569	ligase activity [GO:0016874]
SSR 1383	LOC100804036 GLYMA_13G327000	(A)11	11	3314	3324	cell wall [GO:0005618]; vacuole [GO:0005773]; beta-galactosidase activity [GO:0004565]; carbohydrate binding [GO:0030246]; carbohydrate metabolic process [GO:0005975]
SSR 1384	LOC100812251 GLYMA_08G043800	(A)19	19	1	19	enzyme inhibitor activity [GO:0004857]
SSR 1385	Csa_2G037270	(A)13	13	1	13	integral component of membrane [GO:0016021]; photosystem [GO:0009521]; chlorophyll binding [GO:0016168]; photosynthetic electron transport chain [GO:0009767]; protein-chromophore linkage [GO:0018298]
SSR 1386	LOC101514828	(A)11	11	30	40	NA
SSR 1387	NtSIP2	(T)10	10	10	19	NA
SSR 1388	LOC106767456	(A)13	13	39	51	integral component of membrane [GO:0016021]
SSR 1389	LOC100814739 GLYMA_14G031300	(T)12	12	2448	2459	cytoplasm [GO:0005737]; SCF ubiquitin ligase complex [GO:0019005]; ubiquitin protein ligase binding [GO:0031625]; proteasome-mediated ubiquitin-dependent protein catabolic process [GO:0043161]; protein ubiquitination involved in ubiquitin-dependent protein catabolic process [GO:0042787]; regulation of proteolysis [GO:0030162]
SSR 1390	PHAVU_002G203300g	(T)16	16	492	507	transcription factor activity, sequence-specific DNA binding [GO:0003700]
SSR 1391	NA	(T)13	13	704	716	NA
SSR 1392	PHAVU_003G244100g	(T)14	14	1	14	integral component of membrane [GO:0016021]
SSR 1393	LOC101490824	(A)14	14	15	28	integral component of membrane [GO:0016021]
SSR 1394	LOC106753776	(A)14	14	281	294	phosphoribosylglycinamide formyltransferase activity [GO:0004644]; 'de novo' IMP biosynthetic process [GO:0006189]
SSR 1395	LOC100527775 GLYMA_02G277800	(A)11	11	712	722	NA
SSR 1396	KK1_009773	(A)10	10	64	73	integral component of membrane [GO:0016021]
SSR 1397	LOC106771205	(A)22	22	1	22	ligase activity [GO:0016874]
SSR 1398	TCM_020648	(A)11	11	7	17	integral component of membrane [GO:0016021]; transport [GO:0006810]
SSR 1399	LOC100818159 GLYMA_17G024000	(A)10	10	2305	2314	NA
SSR 1400	PHAVU_011G187600g	(T)12	12	228	239	phosphatidylinositol-3-phosphate binding [GO:0032266]; ubiquitin binding [GO:0043130]
SSR 1401	LOC100784454 GLYMA_07G197200	(A)10	10	2140	2149	cytoplasm [GO:0005737]; ATP binding [GO:0005524]; protein kinase activity [GO:0004672]; signal transducer activity [GO:0004871]; intracellular signal transduction [GO:0035556]; protein phosphorylation [GO:0006468]
SSR 1402	KK1_044678	(A)10	10	2633	2642	intracellular [GO:0005622]; ATP binding [GO:0005524]; MAP kinase kinase kinase activity [GO:0004709]
SSR 1403	glysoja_049804	(T)10	10	477	486	nucleus [GO:0005634]; DNA binding [GO:0003677]; transcription factor activity, sequence-specific DNA binding [GO:0003700]; transcription, DNA-templated [GO:0006351]
SSR 1404	KK1_038092	(T)11	11	913	923	queuine tRNA-ribosyltransferase activity [GO:0008479]; tRNA-guanine transglycosylation [GO:0101030]
SSR 1405	LOC101494744	(T)12	12	1010	1021	NA
SSR 1406	LOC100816639 GLYMA_20G081600	(A)11	11	1	11	NA
SSR 1407	LOC100816639 GLYMA_20G081600	(T)10	10	140	149	NA
SSR 1408	KK1_028939	(A)11	11	43	53	NA
SSR 1409	KK1_014306	(A)10	10	2429	2438	nucleic acid binding [GO:0003676]
SSR 1410	KK1_002990	(T)10	10	1566	1575	agmatine deiminase activity [GO:0047632]; protein-arginine deiminase activity [GO:0004668]; putrescine biosynthetic process [GO:0009446]
SSR 1411	LR48_Vigan07g008000	(A)11	11	6	16	ATP binding [GO:0005524]; DNA binding [GO:0003677]; DNA replication [GO:0006260]
SSR 1412	LOC100810899 GLYMA_11G011600	(T)10	10	1057	1066	intracellular membrane-bounded organelle [GO:0043231]; endonuclease activity [GO:0004519]; RNA binding [GO:0003723]; RNA modification [GO:0009451]
SSR 1413	MTR_7g011900	(A)10	10	1	10	O-methyltransferase activity [GO:0008171]; protein dimerization activity [GO:0046983]
SSR 1414	LOC106767514	(T)12	12	337	348	nucleus [GO:0005634]; DNA binding [GO:0003677]; transcription factor activity, sequence-specific DNA binding [GO:0003700]; transcription, DNA-templated [GO:0006351]
SSR 1415	LR48_Vigan08g195400	(A)13	13	395	407	integral component of membrane [GO:0016021]; ATP binding [GO:0005524]; ATPase activity [GO:0016887]
SSR 1416	glysoja_044537	(T)12	12	684	695	integral component of membrane [GO:0016021]
SSR 1417	LOC101488584	(A)10	10	360	369	actin binding [GO:0003779]
SSR 1418	LOC101488584	(A)10	10	301	310	actin binding [GO:0003779]
SSR 1419	LOC101491352	(A)10	10	1507	1516	NA
SSR 1420	LOC100814383	(T)10	10	2760	2769	NA
SSR 1421	LOC100796435 GLYMA_14G212700	(A)11	11	1019	1029	aspartic-type endopeptidase activity [GO:0004190]; protein catabolic process [GO:0030163]; proteolysis [GO:0006508]
SSR 1422	MTR_2g450740	(A)22	22	1	22	NA
SSR 1423	LOC100782710 GLYMA_01G038700	(T)10	10	805	814	integral component of membrane [GO:0016021]
SSR 1424	LOC101496171	(T)11	11	177	187	NA
SSR 1425	TRINITY_DN51326_c0_g1_i1	(A)12	12	295	306
SSR 1426	LOC100807387 GLYMA_13G163600	(A)10	10	24	33	NA
SSR 1427	glysoja_024213	(A)11	11	1824	1834	nucleus [GO:0005634]; DNA binding [GO:0003677]; regulation of transcription, DNA-templated [GO:0006355]; transcription, DNA-templated [GO:0006351]
SSR 1428	KK1_000752	(A)12	12	1	12	integral component of membrane [GO:0016021]; ATP binding [GO:0005524]; protein kinase activity [GO:0004672]
SSR 1429	LOC106774231	(A)10	10	2025	2034	integral component of membrane [GO:0016021]; malate transport [GO:0015743]
SSR 1430	LOC100797652 GLYMA_05G207500	(T)11	11	365	375	cytoplasm [GO:0005737]; microtubule [GO:0005874]; GTP binding [GO:0005525]; GTPase activity [GO:0003924]; structural constituent of cytoskeleton [GO:0005200]; microtubule-based process [GO:0007017]
SSR 1431	AMTR_s00096p00114120	(T)11	11	556	566	inositol 3-alpha-galactosyltransferase activity [GO:0047216]; galactose metabolic process [GO:0006012]
SSR 1432	GLYMA_15G170100	(A)10	10	167	176	integral component of membrane [GO:0016021]
SSR 1433	MTR_3g116840	(A)14	14	17	30	NA
SSR 1434	LOC100787156 GLYMA_09G251300 GLYMA_18G241200	(T)11	11	923	933	NA
SSR 1435	LOC101495440	(T)10	10	1741	1750	transferase activity, transferring glycosyl groups [GO:0016757]
SSR 1436	TRINITY_DN50954_c0_g1_i1	(A)11	11	113	123
SSR 1437	NA	(T)11	11	889	899	NA
SSR 1438	LOC100795150 GLYMA_20G125200	(T)11	11	120	130	ribose-5-phosphate isomerase activity [GO:0004751]; pentose-phosphate shunt, non-oxidative branch [GO:0009052]
SSR 1439	glysoja_028991	(A)16	16	1627	1642	integral component of membrane [GO:0016021]; transmembrane transport [GO:0055085]
SSR 1440	Csa_3G120400	(A)16	16	551	566	integral component of membrane [GO:0016021]; transport [GO:0006810]
SSR 1441	LOC106766817	(A)12	12	107	118	nucleus [GO:0005634]; DNA binding [GO:0003677]; transcription factor activity, sequence-specific DNA binding [GO:0003700]; transcription, DNA-templated [GO:0006351]
SSR 1442	LOC106775805	(A)11	11	519	529	nucleus [GO:0005634]; protein transporter activity [GO:0008565]; Ran GTPase binding [GO:0008536]; intracellular protein transport [GO:0006886]; nucleocytoplasmic transport [GO:0006913]
SSR 1443	KK1_038710	(T)12	12	6	17	NA
SSR 1444	LOC100786523 GLYMA_13G110800	(A)12	12	2794	2805	serine-type endopeptidase activity [GO:0004252]
SSR 1445	glysoja_030711	(T)10	10	2566	2575	NA
SSR 1446	B456_007G347600	(A)12	12	28	39	cytoplasm [GO:0005737]; microtubule [GO:0005874]; beta-tubulin binding [GO:0048487]; post-chaperonin tubulin folding pathway [GO:0007023]; tubulin complex assembly [GO:0007021]
SSR 1447	KK1_019359	(A)10	10	25	34	intracellular [GO:0005622]; RNA binding [GO:0003723]; transport [GO:0006810]
SSR 1448	LOC106756758	(A)13	13	1165	1177	NA
SSR 1449	KK1_019817	(T)11	11	294	304	blue light photoreceptor activity [GO:0009882]
SSR 1450	glysoja_013992	(T)10	10	2494	2503	ATP binding [GO:0005524]; microtubule binding [GO:0008017]; microtubule motor activity [GO:0003777]; microtubule-based movement [GO:0007018]
SSR 1451	KK1_048597	(A)11	11	548	558	nucleus [GO:0005634]; DNA binding [GO:0003677]; transcription factor activity, sequence-specific DNA binding [GO:0003700]; transcription, DNA-templated [GO:0006351]
SSR 1452	PHAVU_007G180100g	(T)12	12	655	666	mannosylglycoprotein endo-beta-mannosidase activity [GO:0033947]; carbohydrate metabolic process [GO:0005975]
SSR 1453	ACMD2_27123	(T)11	11	182	192	translation initiation factor activity [GO:0003743]
SSR 1454	GLYMA_07G016800	(A)10	10	54	63	nucleus [GO:0005634]; sequence-specific DNA binding [GO:0043565]; transcription factor activity, sequence-specific DNA binding [GO:0003700]; zinc ion binding [GO:0008270]; positive regulation of transcription, DNA-templated [GO:0045893]; transcription, DNA-templated [GO:0006351]
SSR 1455	LR48_Vigan02g226800	(T)11	11	75	85	transferase activity [GO:0016740]; polyamine biosynthetic process [GO:0006596]
SSR 1456	LOC106771256	(A)10	10	266	275	integral component of membrane [GO:0016021]; oxidoreductase activity, acting on paired donors, with oxidation of a pair of donors resulting in the reduction of molecular oxygen to two molecules of water [GO:0016717]; lipid metabolic process [GO:0006629]
SSR 1457	KK1_027085	(T)11	11	623	633	NA
SSR 1458	TRINITY_DN50444_c0_g1_i1	(A)19	19	452	470
SSR 1459	MTR_7g022790	(A)11	11	77	87	chaperone binding [GO:0051087]
SSR 1460	GLYMA_06G146300	(A)10	10	1	10	NA
SSR 1461	LOC100804705 GLYMA_20G110700	(T)13	13	1244	1256	integral component of membrane [GO:0016021]; protein tyrosine/serine/threonine phosphatase activity [GO:0008138]
SSR 1462	KK1_040310	(T)10	10	125	134	aspartic-type endopeptidase activity [GO:0004190]
SSR 1463	KK1_040310	(A)11	11	1856	1866	aspartic-type endopeptidase activity [GO:0004190]
SSR 1464	TRINITY_DN5037_c0_g1_i1	(T)11	11	771	781
SSR 1465	TRINITY_DN50362_c0_g1_i1	(T)15	15	547	561
SSR 1466	PHAVU_002G292700g	(A)12	12	151	162	NA
SSR 1467	KK1_044412	(T)17	17	872	888	cytoplasm [GO:0005737]; microtubule [GO:0005874]; GTP binding [GO:0005525]; GTPase activity [GO:0003924]; structural constituent of cytoskeleton [GO:0005200]; microtubule-based process [GO:0007017]
SSR 1468	LOC100775345 GLYMA_14G004900	(A)12	12	247	258	integral component of membrane [GO:0016021]; transport [GO:0006810]
SSR 1469	LOC100802428 GLYMA_12G050700	(A)15	15	1528	1542	endoplasmic reticulum [GO:0005783]; calcium ion binding [GO:0005509]; unfolded protein binding [GO:0051082]; protein folding [GO:0006457]
SSR 1470	LOC100799127 GLYMA_09G151800	(T)10	10	71	80	integral component of membrane [GO:0016021]; metalloendopeptidase activity [GO:0004222]
SSR 1471	LOC100799127 GLYMA_09G151800	(T)10	10	71	80	integral component of membrane [GO:0016021]; metalloendopeptidase activity [GO:0004222]
SSR 1472	LOC103487829	(T)13	13	1981	1993	NA
SSR 1473	LOC101500701	(T)11	11	999	1009	cytoplasm [GO:0005737]; integral component of membrane [GO:0016021]; oxidoreductase activity, acting on the CH-CH group of donors [GO:0016627]; lipid metabolic process [GO:0006629]
SSR 1474	LOC100780376 GLYMA_17G021000	(T)10	10	143	152	NA
SSR 1475	LOC100780376 GLYMA_17G021000	(A)11	11	995	1005	NA
SSR 1476	KK1_050061	(A)10	10	350	359	NA
SSR 1477	LOC106773058	(A)11	11	37	47	NA
SSR 1478	GLYMA_09G185800	(T)10	10	2878	2887	DNA binding [GO:0003677]; oxidoreductase activity [GO:0016491]
SSR 1479	LOC101508199	(A)10	10	640	649	NA
SSR 1480	KK1_001879	(A)10	10	48	57	nucleus [GO:0005634]; DNA binding [GO:0003677]; regulation of transcription, DNA-templated [GO:0006355]; transcription, DNA-templated [GO:0006351]
SSR 1481	NA	(A)12	12	322	333	NA
SSR 1482	LOC100781660 GLYMA_10G138500	(T)10	10	712	721	nucleus [GO:0005634]; auxin-activated signaling pathway [GO:0009734]; regulation of transcription, DNA-templated [GO:0006355]; transcription, DNA-templated [GO:0006351]
SSR 1483	LOC100305688 GLYMA_07G139200	(A)17	17	554	570	NA
SSR 1484	MTR_7g094490	(T)11	11	1008	1018	NA
SSR 1485	LOC101513809	(T)10	10	6524	6533	ATP binding [GO:0005524]; helicase activity [GO:0004386]; metal ion binding [GO:0046872]; nucleic acid binding [GO:0003676]
SSR 1486	glysoja_022168	(A)16	16	1	16	metal ion binding [GO:0046872]; RNA binding [GO:0003723]
SSR 1487	VITISV_036298	(T)10	10	2217	2226	nucleic acid binding [GO:0003676]; DNA integration [GO:0015074]
SSR 1488	GLYMA_18G147000	(T)11	11	128	138	NA
SSR 1489	LOC100801007 GLYMA_05G220500	(A)11	11	13	23	integral component of membrane [GO:0016021]; heme binding [GO:0020037]; iron ion binding [GO:0005506]; monooxygenase activity [GO:0004497]; oxidoreductase activity, acting on paired donors, with incorporation or reduction of molecular oxygen [GO:0016705]; brassinosteroid biosynthetic process [GO:0016132]; brassinosteroid homeostasis [GO:0010268]; multicellular organism development [GO:0007275]; s…
SSR 1490	LOC100813889 GLYMA_01G197600	(A)14	14	1	14	integral component of membrane [GO:0016021]; ATP binding [GO:0005524]; protein kinase activity [GO:0004672]
SSR 1491	GLP21 GLYMA_03G227400	(T)10	10	1005	1014	cell wall [GO:0005618]; extracellular region [GO:0005576]; plasmodesma [GO:0009506]; manganese ion binding [GO:0030145]; nutrient reservoir activity [GO:0045735]; plasmodesmata-mediated intercellular transport [GO:0010497]; regulation of root development [GO:2000280]
SSR 1492	LOC100779358 GLYMA_11G099200	(A)21	21	1	21	mitochondrion [GO:0005739]; ATP metabolic process [GO:0046034]; mitochondrial respiratory chain complex I assembly [GO:0032981]
SSR 1493	KK1_043555	(A)14	14	209	222	integral component of membrane [GO:0016021]; amino acid transmembrane transporter activity [GO:0015171]
SSR 1494	GLYMA_10G205100	(T)10	10	538	547	integral component of membrane [GO:0016021]
SSR 1495	MTR_4g035030	(A)12	12	192	203	NA
SSR 1496	KK1_025003 KK1_025009	(A)10	10	925	934	RNA binding [GO:0003723]
SSR 1497	LOC106766773	(T)10	10	187	196	integral component of membrane [GO:0016021]
SSR 1498	LOC106766773	(T)10	10	448	457	integral component of membrane [GO:0016021]
SSR 1499	KK1_012822	(A)12	12	630	641	NA
SSR 1500	KK1_012822	(T)10	10	807	816	NA
SSR 1501	LOC106761089	(A)10	10	45	54	integral component of membrane [GO:0016021]
SSR 1502	NA	(A)12	12	6	17	integral component of membrane [GO:0016021]
SSR 1503	LOC106777177	(T)10	10	1767	1776	integral component of membrane [GO:0016021]
SSR 1504	LOC100799546 GLYMA_04G079700	(A)15	15	1	15	flavin adenine dinucleotide binding [GO:0050660]; N,N-dimethylaniline monooxygenase activity [GO:0004499]; NADP binding [GO:0050661]
SSR 1505	LOC100797636 GLYMA_12G181800	(T)11	11	2208	2218	chloroplast [GO:0009507]; chloroplast stroma [GO:0009570]; amino acid binding [GO:0016597]; arogenate dehydratase activity [GO:0047769]; L-phenylalanine biosynthetic process [GO:0009094]
SSR 1506	MTR_8g017210	(A)18	18	1	18	metal ion binding [GO:0046872]; nucleic acid binding [GO:0003676]
SSR 1507	PHAVU_003G109000g	(A)10	10	168	177	defense response [GO:0006952]; response to biotic stimulus [GO:0009607]
SSR 1508	LOC100795123 GLYMA_19G092900	(A)13	13	1	13	integral component of membrane [GO:0016021]
SSR 1509	LOC100795123 GLYMA_19G092900	(T)17	17	649	665	integral component of membrane [GO:0016021]
SSR 1510	LR48_Vigan07g050600	(A)10	10	926	935	nucleus [GO:0005634]; DNA binding [GO:0003677]; transcription factor activity, sequence-specific DNA binding [GO:0003700]; transcription, DNA-templated [GO:0006351]
SSR 1511	LOC100809766 GLYMA_01G168200	(T)10	10	3141	3150	kinesin complex [GO:0005871]; microtubule [GO:0005874]; ATP binding [GO:0005524]; ATPase activity [GO:0016887]; microtubule binding [GO:0008017]; microtubule motor activity [GO:0003777]; microtubule-based movement [GO:0007018]
SSR 1512	LOC106757637	(A)11	11	282	292	integral component of membrane [GO:0016021]; ATP binding [GO:0005524]; protein serine/threonine kinase activity [GO:0004674]
SSR 1513	LOC100799491 GLYMA_09G240100	(A)10	10	1207	1216	oxidoreductase activity, acting on single donors with incorporation of molecular oxygen, incorporation of two atoms of oxygen [GO:0016702]; oxidation-reduction process [GO:0055114]
SSR 1514	LOC100781307 GLYMA_18G256400	(A)10	10	1343	1352	oxidoreductase activity, acting on single donors with incorporation of molecular oxygen, incorporation of two atoms of oxygen [GO:0016702]; oxidation-reduction process [GO:0055114]
SSR 1515	PHAVU_011G0363000g	(T)15	15	1479	1493	NA
SSR 1516	PHAVU_011G0363000g	(T)15	15	956	970	NA
SSR 1517	LOC100797459 GLYMA_12G118700	(A)11	11	41	51	nucleus [GO:0005634]; DNA binding [GO:0003677]; regulation of transcription, DNA-templated [GO:0006355]; transcription, DNA-templated [GO:0006351]
SSR 1518	PHAVU_009G081300g	(T)17	17	2660	2676	integral component of membrane [GO:0016021]; transmembrane transport [GO:0055085]
SSR 1519	LOC100782901 GLYMA_02G059100	(A)13	13	2276	2288	integral component of membrane [GO:0016021]
SSR 1520	LOC100782901 GLYMA_02G059100	(A)13	13	2142	2154	integral component of membrane [GO:0016021]
SSR 1521	glysoja_000450	(T)17	17	789	805	glucuronosyl-N-acetylglucosaminyl-proteoglycan 4-alpha-N-acetylglucosaminyltransferase activity [GO:0050508]
SSR 1522	MTR_1g097090	(T)17	17	1582	1598	integral component of membrane [GO:0016021]
SSR 1523	LOC101496005	(A)11	11	39	49	calcium ion binding [GO:0005509]
SSR 1524	LOC101496005	(A)12	12	754	765	calcium ion binding [GO:0005509]
SSR 1525	NA	(A)12	12	6	17	NA
SSR 1526	glysoja_020645	(A)12	12	6	17	NA
SSR 1527	KK1_029623	(T)12	12	103	114	NA
SSR 1528	Vigan.05G105600 VIGAN_05105600	(T)22	22	1593	1614	hydrolase activity [GO:0016787]; lipid catabolic process [GO:0016042]
SSR 1529	KK1_025156	(A)11	11	1	11	integral component of membrane [GO:0016021]; signal peptidase complex [GO:0005787]; peptidase activity [GO:0008233]; signal peptide processing [GO:0006465]
SSR 1530	PHAVU_003G158300g	(A)10	10	8	17	NA
SSR 1531	KK1_017297	(A)13	13	1024	1036	endoplasmic reticulum [GO:0005783]; integral component of membrane [GO:0016021]; intracellular protein transport [GO:0006886]
SSR 1532	LR48_Vigan04g209100	(A)16	16	1261	1276	oxidoreductase activity [GO:0016491]
SSR 1533	TRINITY_DN4670_c0_g1_i1	(T)10	10	803	812
SSR 1534	TRINITY_DN4670_c0_g1_i1	(A)10	10	948	957
SSR 1535	LOC100807328 GLYMA_03G189500	(A)10	10	301	310	NA
SSR 1536	glysoja_014690	(A)10	10	2939	2948	nucleus [GO:0005634]; DNA binding [GO:0003677]; regulation of transcription, DNA-templated [GO:0006355]; transcription, DNA-templated [GO:0006351]
SSR 1537	MTR_1g063900	(T)10	10	223	232	NA
SSR 1538	LOC106772999	(T)10	10	7	16	cytoplasm [GO:0005737]; GTP cyclohydrolase I activity [GO:0003934]; tetrahydrofolate biosynthetic process [GO:0046654]
SSR 1539	KK1_014571	(A)10	10	286	295	response to auxin [GO:0009733]
SSR 1540	TRINITY_DN46388_c0_g1_i1	(T)17	17	288	304
SSR 1541	KK1_018517	(T)10	10	1381	1390	NA
SSR 1542	KK1_018517	(T)10	10	1299	1308	NA
SSR 1543	glysoja_012998	(A)10	10	1125	1134	protein tyrosine phosphatase activity [GO:0004725]; multicellular organism development [GO:0007275]
SSR 1544	MTR_4g073420	(T)10	10	112	121	DNA binding [GO:0003677]
SSR 1545	NA	(T)10	10	112	121	DNA binding [GO:0003677]
SSR 1546	KK1_039455	(T)11	11	143	153	NA
SSR 1547	KK1_039455	(T)10	10	1027	1036	NA
SSR 1548	LOC100797510 GLYMA_15G074800	(A)15	15	5	19	NA
SSR 1549	KK1_027730	(T)10	10	188	197	NA
SSR 1550	LOC100782138 GLYMA_15G152700	(T)11	11	654	664	hydrolase activity [GO:0016787]; lipid catabolic process [GO:0016042]
SSR 1551	KK1_035057	(T)11	11	501	511	hydrolase activity [GO:0016787]; lipid catabolic process [GO:0016042]
SSR 1552	NA	(A)13	13	1	13	carbohydrate binding [GO:0030246]
SSR 1553	LOC100817482 GLYMA_18G299800	(T)11	11	1121	1131	integral component of membrane [GO:0016021]; transport [GO:0006810]
SSR 1554	LOC100805326 GLYMA_08G362100	(T)11	11	1457	1467	integral component of membrane [GO:0016021]; transport [GO:0006810]
SSR 1555	GLYMA_06G258500	(A)11	11	2	12	integral component of membrane [GO:0016021]; ATP binding [GO:0005524]; protein kinase activity [GO:0004672]; recognition of pollen [GO:0048544]
SSR 1556	KK1_041317	(A)12	12	5	16	ATP binding [GO:0005524]; calcium ion binding [GO:0005509]; protein serine/threonine kinase activity [GO:0004674]
SSR 1557	KK1_006840	(A)10	10	9	18	DNA-templated transcription, termination [GO:0006353]
SSR 1558	LOC100816211 GLYMA_02G138600	(A)12	12	31	42	NA
SSR 1559	LOC100306581 GLYMA_20G249100	(A)19	19	591	609	NA
SSR 1560	KK1_008265	(A)19	19	821	839	NA
SSR 1561	KK1_029575	(T)19	19	1	19	integral component of membrane [GO:0016021]; intracellular [GO:0005622]; SNAP receptor activity [GO:0005484]; intracellular protein transport [GO:0006886]; vesicle-mediated transport [GO:0016192]
SSR 1562	ycf4	(A)12	12	248	259	chloroplast thylakoid membrane [GO:0009535]; integral component of membrane [GO:0016021]; photosystem I [GO:0009522]; photosynthesis [GO:0015979]
SSR 1563	LOC101502158	(A)16	16	746	761	nucleus [GO:0005634]; DNA binding [GO:0003677]; transcription factor activity, sequence-specific DNA binding [GO:0003700]; transcription, DNA-templated [GO:0006351]
SSR 1564	KK1_002291	(A)10	10	625	634	NA
SSR 1565	MTR_7g088350	(A)10	10	222	231	integral component of membrane [GO:0016021]; plasma membrane [GO:0005886]; root hair [GO:0035618]; trans-Golgi network transport vesicle [GO:0030140]; protein-cysteine S-palmitoyltransferase activity [GO:0019706]; root hair elongation [GO:0048767]
SSR 1566	MTR_4g010530	(A)12	12	54	65	integral component of membrane [GO:0016021]
SSR 1567	KK1_018572	(T)10	10	545	554	mitochondrion [GO:0005739]; ferric iron binding [GO:0008199]; ferroxidase activity [GO:0004322]; iron-sulfur cluster assembly [GO:0016226]
SSR 1568	LOC100801237 GLYMA_08G304000	(T)10	10	6	15	oxidoreductase activity [GO:0016491]
SSR 1569	LOC100801237 GLYMA_08G304000	(T)16	16	1594	1609	oxidoreductase activity [GO:0016491]
SSR 1570	LOC100801237 GLYMA_08G304000	(T)10	10	6	15	oxidoreductase activity [GO:0016491]
SSR 1571	LOC100801237 GLYMA_08G304000	(T)16	16	1513	1528	oxidoreductase activity [GO:0016491]
SSR 1572	glysoja_029726	(T)12	12	569	580	integral component of membrane [GO:0016021]; ATP binding [GO:0005524]; protein serine/threonine kinase activity [GO:0004674]; transmembrane receptor protein tyrosine kinase activity [GO:0004714]
SSR 1573	glysoja_029726	(A)16	16	1	16	integral component of membrane [GO:0016021]; ATP binding [GO:0005524]; protein serine/threonine kinase activity [GO:0004674]; transmembrane receptor protein tyrosine kinase activity [GO:0004714]
SSR 1574	glysoja_029726	(T)12	12	2117	2128	integral component of membrane [GO:0016021]; ATP binding [GO:0005524]; protein serine/threonine kinase activity [GO:0004674]; transmembrane receptor protein tyrosine kinase activity [GO:0004714]
SSR 1575	LOC101502418	(T)11	11	1132	1142	ribosome [GO:0005840]; structural constituent of ribosome [GO:0003735]; translation [GO:0006412]
SSR 1576	LOC101500319	(T)11	11	454	464	O-methyltransferase activity [GO:0008171]; protein dimerization activity [GO:0046983]
SSR 1577	PHAVU_003G269600g	(A)10	10	117	126	transferase activity, transferring alkyl or aryl (other than methyl) groups [GO:0016765]
SSR 1578	LOC107865746	(A)10	10	158	167	serine-type endopeptidase activity [GO:0004252]
SSR 1579	KK1_015830	(T)11	11	278	288	nucleic acid binding [GO:0003676]
SSR 1580	GLYMA_19G217000	(A)17	17	1	17	sequence-specific DNA binding [GO:0043565]; transcription factor activity, sequence-specific DNA binding [GO:0003700]
SSR 1581	LOC101497466	(A)11	11	83	93	ligase activity [GO:0016874]
SSR 1582	GLYMA_05G050000	(A)10	10	66	75	NA
SSR 1583	KK1_038299	(A)10	10	12	21	integral component of membrane [GO:0016021]
SSR 1584	LOC101506460	(A)10	10	60	69	integral component of membrane [GO:0016021]
SSR 1585	glysoja_003756	(A)10	10	83	92	integral component of membrane [GO:0016021]
SSR 1586	LOC100777132 GLYMA_14G128800	(T)13	13	981	993	nucleus [GO:0005634]
SSR 1587	LOC100808197 GLYMA_10G149500	(T)11	11	427	437	kinesin complex [GO:0005871]; ATP binding [GO:0005524]; ATPase activity [GO:0016887]; microtubule binding [GO:0008017]; microtubule motor activity [GO:0003777]; microtubule-based movement [GO:0007018]
SSR 1588	MTR_2g078010	(T)10	10	624	633	ATP binding [GO:0005524]; ubiquitin-protein transferase activity [GO:0004842]; postreplication repair [GO:0006301]; response to cadmium ion [GO:0046686]; response to iron ion [GO:0010039]; root epidermal cell differentiation [GO:0010053]; ubiquitin-dependent protein catabolic process [GO:0006511]
SSR 1589	TRINITY_DN44167_c0_g1_i1	(T)11	11	844	854
SSR 1590	GLYMA_05G021500	(T)14	14	64	77	NA
SSR 1591	PHAVU_003G285500g	(A)10	10	1	10	NA
SSR 1592	LOC101502812	(T)10	10	90	99	integral component of membrane [GO:0016021]; ATP binding [GO:0005524]; protein kinase activity [GO:0004672]
SSR 1593	LOC101502812	(T)16	16	1031	1046	integral component of membrane [GO:0016021]; ATP binding [GO:0005524]; protein kinase activity [GO:0004672]
SSR 1594	KK1_027719	(T)10	10	90	99	integral component of membrane [GO:0016021]; ATP binding [GO:0005524]; protein kinase activity [GO:0004672]
SSR 1595	KK1_027719	(T)16	16	854	869	integral component of membrane [GO:0016021]; ATP binding [GO:0005524]; protein kinase activity [GO:0004672]
SSR 1596	LOC100808758 GLYMA_19G199000	(T)11	11	346	356	integral component of membrane [GO:0016021]; heme-copper terminal oxidase activity [GO:0015002]
SSR 1597	TRINITY_DN43921_c0_g1_i1	(T)14	14	8	21
SSR 1598	TRINITY_DN43921_c0_g1_i1	(T)11	11	1135	1145
SSR 1599	KK1_032057	(T)14	14	884	897	intracellular [GO:0005622]; phosphorelay signal transduction system [GO:0000160]
SSR 1600	LOC100816686 GLYMA_15G181600	(A)19	19	1	19	enzyme inhibitor activity [GO:0004857]
SSR 1601	glysoja_041815	(A)11	11	13	23	3-hydroxyisobutyrate dehydrogenase activity [GO:0008442]; NAD binding [GO:0051287]; phosphogluconate dehydrogenase (decarboxylating) activity [GO:0004616]
SSR 1602	LOC101499121	(A)10	10	94	103	NA
SSR 1603	glysoja_038750	(A)10	10	275	284	cytoplasm [GO:0005737]; GTP binding [GO:0005525]; GTPase activity [GO:0003924]; cell division [GO:0051301]
SSR 1604	NA	(T)20	20	695	714	NA
SSR 1605	Vigan.06G216300 VIGAN_06216300	(A)15	15	67	81	metal ion binding [GO:0046872]
SSR 1606	NA	(T)10	10	148	157	integral component of membrane [GO:0016021]
SSR 1607	KK1_004730	(A)10	10	19	28	metal ion binding [GO:0046872]; protein serine/threonine phosphatase activity [GO:0004722]
SSR 1608	LOC100793531 GLYMA_18G039700	(T)10	10	668	677	NA
SSR 1609	NA	(A)11	11	10	20	NA
SSR 1610	LOC106777255	(A)15	15	513	527	NA
SSR 1611	JCGZ_01211	(A)13	13	259	271	cell [GO:0005623]; ferric iron binding [GO:0008199]; ferroxidase activity [GO:0004322]; cellular iron ion homeostasis [GO:0006879]; iron ion transport [GO:0006826]
SSR 1612	PHAVU_009G077900g	(T)12	12	1329	1340	integral component of membrane [GO:0016021]
SSR 1613	LR48_Vigan02g247300	(A)11	11	1012	1022	large ribosomal subunit [GO:0015934]; structural constituent of ribosome [GO:0003735]; translation [GO:0006412]
SSR 1614	PHAVU_003G149300g	(A)13	13	1	13	integral component of membrane [GO:0016021]
SSR 1615	LOC101501714	(T)12	12	1198	1209	NA
SSR 1616	KK1_018789	(A)11	11	1820	1830	nucleic acid binding [GO:0003676]; DNA integration [GO:0015074]
SSR 1617	LR48_Vigan01g068700	(T)15	15	1404	1418	NA
SSR 1618	glysoja_033189	(A)14	14	1	14	N-acyltransferase activity [GO:0016410]; lipid A biosynthetic process [GO:0009245]
SSR 1619	glysoja_033189	(A)14	14	1	14	N-acyltransferase activity [GO:0016410]; lipid A biosynthetic process [GO:0009245]
SSR 1620	LOC101498403	(A)10	10	314	323	intracellular [GO:0005622]; intracellular protein transport [GO:0006886]
SSR 1621	LOC100797550 GLYMA_17G235600	(A)10	10	59	68	NA
SSR 1622	LOC100797550 GLYMA_17G235600	(A)10	10	59	68	NA
SSR 1623	GLYMA_14G005100	(T)13	13	1995	2007	NA
SSR 1624	KK1_018333	(A)11	11	706	716	nucleus [GO:0005634]; DNA binding [GO:0003677]; regulation of transcription, DNA-templated [GO:0006355]; transcription, DNA-templated [GO:0006351]
SSR 1625	LOC100813158 GLYMA_15G026600	(T)10	10	514	523	integral component of mitochondrial inner membrane [GO:0031305]; mitochondrial inner membrane presequence translocase complex [GO:0005744]; protein channel activity [GO:0015266]; protein import into mitochondrial matrix [GO:0030150]
SSR 1626	PHAVU_001G032400g	(A)16	16	1	16	hydrolase activity, acting on glycosyl bonds [GO:0016798]
SSR 1627	PHAVU_001G032400g	(T)12	12	175	186	hydrolase activity, acting on glycosyl bonds [GO:0016798]
SSR 1628	KK1_007439	(A)10	10	93	102	ribosome [GO:0005840]; structural constituent of ribosome [GO:0003735]; translation [GO:0006412]
SSR 1629	KK1_008168	(A)12	12	12	23	RNA binding [GO:0003723]; zinc ion binding [GO:0008270]
SSR 1630	MTR_8g083150	(A)11	11	142	152	NA
SSR 1631	PHAVU_009G121800g	(A)24	24	1	24	NA
SSR 1632	LOC106758201	(A)12	12	1	12	ribosome [GO:0005840]; structural constituent of ribosome [GO:0003735]; translation [GO:0006412]
SSR 1633	LOC106758201	(A)10	10	342	351	ribosome [GO:0005840]; structural constituent of ribosome [GO:0003735]; translation [GO:0006412]
SSR 1634	KK1_011747	(T)10	10	257	266	ATP binding [GO:0005524]; protein kinase activity [GO:0004672]
SSR 1635	KK1_032331	(A)10	10	59	68	integral component of membrane [GO:0016021]; RNA-directed DNA polymerase activity [GO:0003964]
SSR 1636	VITISV_035380	(A)10	10	703	712	nucleic acid binding [GO:0003676]; DNA integration [GO:0015074]
SSR 1637	LR48_Vigan01g323900	(A)11	11	582	592	integral component of membrane [GO:0016021]; hydrolase activity, acting on carbon-nitrogen (but not peptide) bonds, in linear amides [GO:0016811]; ceramide metabolic process [GO:0006672]
SSR 1638	KK1_012250	(T)12	12	495	506	cell [GO:0005623]; protein disulfide oxidoreductase activity [GO:0015035]; cell redox homeostasis [GO:0045454]; glycerol ether metabolic process [GO:0006662]
SSR 1639	MTR_2g041200	(A)24	24	1	24	integral component of membrane [GO:0016021]
SSR 1640	LOC101493183	(A)12	12	132	143	NA
SSR 1641	KK1_024935	(A)18	18	1	18	nucleotidyltransferase activity [GO:0016779]
SSR 1642	GLYMA_05G185200	(A)10	10	388	397	chloroplast envelope [GO:0009941]; integral component of membrane [GO:0016021]; mitochondrial inner membrane [GO:0005743]; S-adenosyl-L-methionine transmembrane transporter activity [GO:0000095]; mitochondrial transport [GO:0006839]
SSR 1643	TRINITY_DN42076_c0_g1_i1	(A)13	13	1	13
SSR 1644	PHAVU_008G111900g	(A)12	12	241	252	NA
SSR 1645	LOC101493545	(A)11	11	451	461	NA
SSR 1646	LOC100499977 GLYMA_04G067400	(T)12	12	1135	1146	endoplasmic reticulum [GO:0005783]
SSR 1647	KK1_035131	(T)12	12	1282	1293	NA
SSR 1648	KK1_002763	(T)11	11	1	11	transferase activity, transferring glycosyl groups [GO:0016757]
SSR 1649	LOC101500932	(A)10	10	56	65	nucleic acid binding [GO:0003676]
SSR 1650	NA	(A)10	10	877	886	NA
SSR 1651	TRINITY_DN41921_c0_g1_i1	(A)17	17	462	478
SSR 1652	LOC100817837 GLYMA_03G141900	(A)10	10	30	39	integral component of membrane [GO:0016021]
SSR 1653	LOC101511435	(T)10	10	101	110	NA
SSR 1654	TRINITY_DN4185_c0_g1_i1	(T)10	10	101	110
SSR 1655	MTR_1g116230	(A)12	12	2094	2105	metallopeptidase activity [GO:0008237]; zinc ion binding [GO:0008270]
SSR 1656	TRINITY_DN41838_c0_g1_i1	(A)12	12	18	29
SSR 1657	KK1_012413	(G)11	11	1108	1118	nucleic acid binding [GO:0003676]
SSR 1658	KK1_026235	(T)10	10	360	369	O-methyltransferase activity [GO:0008171]; protein dimerization activity [GO:0046983]
SSR 1659	KK1_026235	(A)11	11	630	640	O-methyltransferase activity [GO:0008171]; protein dimerization activity [GO:0046983]
SSR 1660	KK1_026235	(T)10	10	360	369	O-methyltransferase activity [GO:0008171]; protein dimerization activity [GO:0046983]
SSR 1661	KK1_026235	(A)11	11	630	640	O-methyltransferase activity [GO:0008171]; protein dimerization activity [GO:0046983]
SSR 1662	TRINITY_DN41647_c0_g1_i1	(T)10	10	89	98
SSR 1663	TRINITY_DN41647_c0_g1_i1	(T)10	10	977	986
SSR 1664	LOC100784792 GLYMA_06G302100	(A)17	17	1621	1637	NA
SSR 1665	GLYMA_02G157800	(A)12	12	249	260	nucleus [GO:0005634]
SSR 1666	GLYMA_10G100600	(T)17	17	1	17	integral component of membrane [GO:0016021]; plasma membrane [GO:0005886]; ATP binding [GO:0005524]; protein serine/threonine kinase activity [GO:0004674]; protein phosphorylation [GO:0006468]; recognition of pollen [GO:0048544]
SSR 1667	LOC101778720 SETIT_019787mg	(T)13	13	1031	1043	nucleosome [GO:0000786]; nucleus [GO:0005634]; DNA binding [GO:0003677]; protein heterodimerization activity [GO:0046982]
SSR 1668	LOC100790729 GLYMA_10G017200	(A)13	13	1	13	cell periphery [GO:0071944]; cell wall [GO:0005618]; aspartyl esterase activity [GO:0045330]; pectinesterase activity [GO:0030599]; pectinesterase inhibitor activity [GO:0046910]; cell wall modification [GO:0042545]; pectin catabolic process [GO:0045490]
SSR 1669	NA	(A)11	11	985	995	nucleic acid binding [GO:0003676]
SSR 1670	glysoja_032624	(A)10	10	168	177	integral component of membrane [GO:0016021]; electron carrier activity [GO:0009055]
SSR 1671	MTR_2g095840	(A)13	13	14	26	chloroplast [GO:0009507]; mitochondrion [GO:0005739]; nucleus [GO:0005634]; ATP binding [GO:0005524]; copper ion binding [GO:0005507]; oxidoreductase activity [GO:0016491]
SSR 1672	LOC106774563	(A)16	16	73	88	mRNA cleavage factor complex [GO:0005849]; hydrolase activity [GO:0016787]; mRNA binding [GO:0003729]; mRNA polyadenylation [GO:0006378]
SSR 1673	LOC106771047	(A)10	10	953	962	NA
SSR 1674	KK1_026113	(T)16	16	867	882	NA
SSR 1675	LOC100786391 GLYMA_07G030000	(A)10	10	392	401	integral component of membrane [GO:0016021]; oxidoreductase activity, acting on paired donors, with oxidation of a pair of donors resulting in the reduction of molecular oxygen to two molecules of water [GO:0016717]; fatty acid biosynthetic process [GO:0006633]
SSR 1676	ARALYDRAFT_481979	(A)14	14	243	256	mitochondrion [GO:0005739]; nucleolus [GO:0005730]; nucleosome [GO:0000786]; DNA binding [GO:0003677]; nucleosome assembly [GO:0006334]
SSR 1677	KK1_014637	(A)10	10	4	13	nucleic acid binding [GO:0003676]; RNA-DNA hybrid ribonuclease activity [GO:0004523]
SSR 1678	LR48_Vigan11g008500	(T)12	12	2989	3000	serine-type endopeptidase activity [GO:0004252]
SSR 1679	PHAVU_004G098600g	(T)14	14	1467	1480	ubiquitin-protein transferase activity [GO:0004842]
SSR 1680	LOC100786993 GLYMA_18G281000	(A)10	10	1003	1012	NA
SSR 1681	LOC100805414 GLYMA_11G248200	(A)11	11	171	181	NA
SSR 1682	LOC100805414 GLYMA_11G248200	(A)11	11	4157	4167	NA
SSR 1683	LOC100527046 GLYMA_15G168600	(T)11	11	576	586	integral component of membrane [GO:0016021]
SSR 1684	LR48_Vigan01g192300	(T)11	11	613	623	DNA binding [GO:0003677]
SSR 1685	LOC100780551 GLYMA_17G088100	(A)14	14	999	1012	integral component of membrane [GO:0016021]
SSR 1686	GLYMA_15G073400	(T)11	11	483	493	NA
SSR 1687	LOC101508932	(T)11	11	1806	1816	cell [GO:0005623]; isomerase activity [GO:0016853]; cell redox homeostasis [GO:0045454]
SSR 1688	LOC101492470	(A)10	10	390	399	GTP binding [GO:0005525]; hydrolase activity, acting on acid anhydrides [GO:0016817]
SSR 1689	KK1_050061	(T)12	12	920	931	NA
SSR 1690	LOC100812230 GLYMA_14G078200	(A)24	24	1744	1767	integral component of membrane [GO:0016021]
SSR 1691	LOC100796602 GLYMA_07G034400	(A)10	10	13	22	cytoplasm [GO:0005737]; SCF ubiquitin ligase complex [GO:0019005]; ubiquitin protein ligase binding [GO:0031625]; proteasome-mediated ubiquitin-dependent protein catabolic process [GO:0043161]; protein ubiquitination involved in ubiquitin-dependent protein catabolic process [GO:0042787]; regulation of proteolysis [GO:0030162]
SSR 1692	LOC100806294 GLYMA_19G065000	(T)13	13	1549	1561	NA
SSR 1693	LOC101506036	(T)15	15	5	19	NA
SSR 1694	glysoja_035586	(A)11	11	14	24	integral component of membrane [GO:0016021]
SSR 1695	LOC101493039	(A)12	12	265	276	proton-transporting ATP synthase complex assembly [GO:0043461]
SSR 1696	LOC101493039	(T)10	10	1493	1502	proton-transporting ATP synthase complex assembly [GO:0043461]
SSR 1697	LOC106765357	(T)12	12	167	178	defense response [GO:0006952]
SSR 1698	CICLE_v10017354mg	(T)11	11	571	581	NA
SSR 1699	KK1_035848	(A)15	15	1	15	NA
SSR 1700	LOC106769235	(A)12	12	196	207	exocyst [GO:0000145]; exocytosis [GO:0006887]
SSR 1701	KK1_005869	(A)11	11	122	132	integral component of membrane [GO:0016021]
SSR 1702	LOC106771412	(A)11	11	209	219	integral component of membrane [GO:0016021]; potassium ion transmembrane transporter activity [GO:0015079]
SSR 1703	LOC100777261 GLYMA_12G218400	(A)11	11	601	611	NA
SSR 1704	LOC101513517	(A)10	10	1573	1582	NA
SSR 1705	LOC101512406	(A)10	10	58	67	NA
SSR 1706	LOC100500243 GLYMA_07G163600	(A)11	11	242	252	cytochrome b6f complex [GO:0009512]; integral component of membrane [GO:0016021]
SSR 1707	PHAVU_001G211900g	(A)10	10	68	77	integral component of membrane [GO:0016021]; hydrolase activity [GO:0016787]; lipid metabolic process [GO:0006629]
SSR 1708	LOC106764150	(A)11	11	379	389	integral component of membrane [GO:0016021]
SSR 1709	LOC100811822 GLYMA_19G042500	(A)15	15	1	15	NA
SSR 1710	glysoja_011782	(T)11	11	2463	2473	microtubule [GO:0005874]; ATP binding [GO:0005524]; microtubule binding [GO:0008017]; microtubule motor activity [GO:0003777]; microtubule-based movement [GO:0007018]
SSR 1711	LOC101505040	(A)10	10	269	278	oxidoreductase activity, acting on single donors with incorporation of molecular oxygen, incorporation of two atoms of oxygen [GO:0016702]
SSR 1712	KK1_038973	(A)11	11	10	20	strictosidine synthase activity [GO:0016844]; biosynthetic process [GO:0009058]
SSR 1713	TRINITY_DN40160_c0_g2_i1	(A)10	10	152	161
SSR 1714	LOC101494484	(A)11	11	924	934	peptidyl-prolyl cis-trans isomerase activity [GO:0003755]; protein folding [GO:0006457]
SSR 1715	LOC100788111 GLYMA_20G212000	(A)10	10	209	218	Golgi apparatus [GO:0005794]; integral component of membrane [GO:0016021]; O-acetyltransferase activity [GO:0016413]; cell wall organization or biogenesis [GO:0071554]
SSR 1716	LOC100788111 GLYMA_20G212000	(T)12	12	2533	2544	Golgi apparatus [GO:0005794]; integral component of membrane [GO:0016021]; O-acetyltransferase activity [GO:0016413]; cell wall organization or biogenesis [GO:0071554]
SSR 1717	LR48_Vigan02g115800	(A)15	15	1	15	aspartic-type endopeptidase activity [GO:0004190]
SSR 1718	L484_013212	(T)10	10	1076	1085	ribosome binding [GO:0043022]; translation elongation factor activity [GO:0003746]; translation initiation factor activity [GO:0003743]; positive regulation of translational elongation [GO:0045901]; positive regulation of translational termination [GO:0045905]; translational frameshifting [GO:0006452]
SSR 1719	LOC106771032	(T)10	10	1161	1170	proteasome core complex [GO:0005839]; threonine-type endopeptidase activity [GO:0004298]; proteolysis involved in cellular protein catabolic process [GO:0051603]
SSR 1720	LOC101513744	(A)11	11	4	14	NA
SSR 1721	LOC101513744	(T)10	10	6866	6875	NA
SSR 1722	MTR_4g094958	(A)11	11	2458	2468	integral component of membrane [GO:0016021]; ATP binding [GO:0005524]; protein kinase activity [GO:0004672]
SSR 1723	LOC100794825 GLYMA_13G314700	(T)10	10	247	256	integral component of membrane [GO:0016021]
SSR 1724	glysoja_032436	(A)20	20	1	20	NA
SSR 1725	LOC100815103 GLYMA_08G302900	(A)24	24	3112	3135	integral component of membrane [GO:0016021]; ATP binding [GO:0005524]; protein kinase activity [GO:0004672]
SSR 1726	TRINITY_DN39937_c0_g1_i1	(T)10	10	100	109
SSR 1727	PHAVU_004G1352000g	(T)14	14	6	19	3-hydroxyisobutyryl-CoA hydrolase activity [GO:0003860]
SSR 1728	LOC101508558	(A)11	11	61	71	kinase activity [GO:0016301]
SSR 1729	LR48_Vigan406s023500	(A)13	13	1	13	NA
SSR 1730	LOC106755484	(T)16	16	1537	1552	coenzyme binding [GO:0050662]; oxidoreductase activity [GO:0016491]; nucleotide-sugar biosynthetic process [GO:0009226]
SSR 1731	LOC100812000 GLYMA_20G178600	(A)10	10	2059	2068	vacuole [GO:0005773]; serine-type carboxypeptidase activity [GO:0004185]; proteolysis involved in cellular protein catabolic process [GO:0051603]
SSR 1732	PHAVU_011G172200g	(T)12	12	138	149	tRNA (m1A) methyltransferase complex [GO:0031515]; tRNA (adenine-N1-)-methyltransferase activity [GO:0016429]
SSR 1733	LOC101510790	(A)11	11	17	27	integral component of membrane [GO:0016021]
SSR 1734	KK1_049653	(T)12	12	1193	1204	integral component of membrane [GO:0016021]
SSR 1735	TRINITY_DN389_c0_g1_i1	(A)10	10	2337	2346
SSR 1736	KK1_017218	(T)10	10	291	300	integral component of membrane [GO:0016021]; oxidation-reduction process [GO:0055114]
SSR 1737	LOC101498203	(A)11	11	65	75	integral component of membrane [GO:0016021]; ATP binding [GO:0005524]; ATPase activity [GO:0016887]; transport [GO:0006810]
SSR 1738	LOC106775670	(T)10	10	303	312	RNA binding [GO:0003723]
SSR 1739	SOVF_141190	(A)10	10	32	41	ATP binding [GO:0005524]
SSR 1740	SOVF_141190	(T)11	11	662	672	ATP binding [GO:0005524]
SSR 1741	LOC100794256 GLYMA_11G117100	(A)11	11	46	56	protein dimerization activity [GO:0046983]
SSR 1742	LR48_Vigan609s003000	(A)11	11	989	999	membrane [GO:0016020]; acetylglucosaminyltransferase activity [GO:0008375]
SSR 1743	LOC100786633 GLYMA_10G264600	(A)11	11	2160	2170	membrane [GO:0016020]; acetylglucosaminyltransferase activity [GO:0008375]
SSR 1744	MTR_3g112120	(A)10	10	40	49	heme binding [GO:0020037]; iron ion binding [GO:0005506]; monooxygenase activity [GO:0004497]; oxidoreductase activity, acting on paired donors, with incorporation or reduction of molecular oxygen [GO:0016705]
SSR 1745	glysoja_034134	(T)12	12	464	475	NA
SSR 1746	LOC106775019	(A)10	10	827	836	intracellular [GO:0005622]; Ran GTPase binding [GO:0008536]; intracellular protein transport [GO:0006886]
SSR 1747	LOC106775019	(A)10	10	827	836	intracellular [GO:0005622]; Ran GTPase binding [GO:0008536]; intracellular protein transport [GO:0006886]
SSR 1748	KK1_044290	(A)11	11	548	558	methylmalonate-semialdehyde dehydrogenase (acylating) activity [GO:0004491]; nucleic acid binding [GO:0003676]; DNA integration [GO:0015074]
SSR 1749	LOC101494718	(T)10	10	1450	1459	integral component of membrane [GO:0016021]
SSR 1750	LOC101490406	(T)13	13	947	959	aminoacyl-tRNA hydrolase activity [GO:0004045]
SSR 1751	LOC100783525 GLYMA_05G043100	(A)15	15	638	652	integral component of membrane [GO:0016021]; plasma membrane [GO:0005886]; amino acid transmembrane transporter activity [GO:0015171]; amino acid transmembrane transport [GO:0003333]
SSR 1752	LR48_Vigan10g137900	(A)11	11	226	236	NA
SSR 1753	LOC100791066 GLYMA_10G031500	(T)11	11	91	101	NA
SSR 1754	LOC100791066 GLYMA_10G031500	(T)11	11	91	101	NA
SSR 1755	CISIN_1g0098371mg	(A)14	14	358	371	integral component of membrane [GO:0016021]; transporter activity [GO:0005215]; transmembrane transport [GO:0055085]
SSR 1756	LOC100793178 GLYMA_18G275500	(T)10	10	2398	2407	Golgi apparatus [GO:0005794]
SSR 1757	LOC100796470 GLYMA_17G008400	(A)10	10	2932	2941	cytoplasm [GO:0005737]; ubiquitin protein ligase activity [GO:0061630]
SSR 1758	TRINITY_DN37230_c0_g1_i1	(A)12	12	50	61
SSR 1759	L484_000035	(A)11	11	63	73	integral component of membrane [GO:0016021]; transport [GO:0006810]
SSR 1760	LOC101510725	(A)13	13	36	48	metal ion binding [GO:0046872]; protein serine/threonine phosphatase activity [GO:0004722]
SSR 1761	LOC106756520	(A)10	10	1	10	NA
SSR 1762	PHAVU_006G158800g	(T)10	10	616	625	integral component of membrane [GO:0016021]
SSR 1763	LR48_Vigan01g057600	(A)11	11	723	733	nucleus [GO:0005634]; DNA binding [GO:0003677]; regulation of transcription, DNA-templated [GO:0006355]
SSR 1764	LR48_Vigan01g057600	(A)10	10	961	970	nucleus [GO:0005634]; DNA binding [GO:0003677]; regulation of transcription, DNA-templated [GO:0006355]
SSR 1765	LOC106779731	(T)14	14	739	752	integral component of membrane [GO:0016021]
SSR 1766	MTR_8g028615	(A)11	11	159	169	metal ion binding [GO:0046872]; metal ion transport [GO:0030001]
SSR 1767	LOC100787981 GLYMA_14G031900	(A)12	12	341	352	endoplasmic reticulum membrane [GO:0005789]; integral component of membrane [GO:0016021]
SSR 1768	LOC101504385	(T)10	10	93	102	mediator complex [GO:0016592]
SSR 1769	KK1_002065	(T)10	10	553	562	response to stress [GO:0006950]
SSR 1770	NA	(A)11	11	909	919	DNA binding [GO:0003677]
SSR 1771	glysoja_012870	(A)11	11	1012	1022	DNA binding [GO:0003677]
SSR 1772	TRINITY_DN3544_c0_g1_i1	(T)14	14	438	451
SSR 1773	glysoja_037735	(A)10	10	8	17	anaphase-promoting complex binding [GO:0010997]; ubiquitin-protein transferase activator activity [GO:0097027]; positive regulation of ubiquitin protein ligase activity [GO:1904668]
SSR 1774	Vigan.04G306000 VIGAN_04306000	(T)13	13	1829	1841	integral component of membrane [GO:0016021]; heme binding [GO:0020037]; iron ion binding [GO:0005506]; oxidoreductase activity, acting on paired donors, with incorporation or reduction of molecular oxygen [GO:0016705]
SSR 1775	KK1_013343	(A)12	12	245	256	hydrolase activity [GO:0016787]; metabolic process [GO:0008152]
SSR 1776	LOC106763436	(T)10	10	1	10	nucleic acid binding [GO:0003676]; RNA-DNA hybrid ribonuclease activity [GO:0004523]; DNA integration [GO:0015074]
SSR 1777	LOC106760974	(A)10	10	519	528	aminoacyl-tRNA hydrolase activity [GO:0004045]
SSR 1778	LOC106760974	(A)10	10	564	573	aminoacyl-tRNA hydrolase activity [GO:0004045]
SSR 1779	LOC106764343	(T)12	12	285	296	integral component of membrane [GO:0016021]; calcium:proton antiporter activity [GO:0015369]
SSR 1780	glysoja_028298	(T)12	12	1549	1560	integral component of membrane [GO:0016021]
SSR 1781	KK1_014049	(A)10	10	467	476	sequence-specific DNA binding [GO:0043565]; transcription factor activity, sequence-specific DNA binding [GO:0003700]
SSR 1782	TRINITY_DN3512_c0_g2_i1	(T)10	10	839	848
SSR 1783	TRINITY_DN3512_c0_g1_i1	(T)10	10	839	848
SSR 1784	NA	(T)10	10	69	78	integral component of membrane [GO:0016021]
SSR 1785	LOC101491068	(T)10	10	243	252	NA
SSR 1786	LOC100804161 GLYMA_19G260500	(A)10	10	845	854	anchored component of plasma membrane [GO:0046658]; integral component of membrane [GO:0016021]; plasmodesma [GO:0009506]; signal transducer activity [GO:0004871]; defense response [GO:0006952]
SSR 1787	LOC100820243 GLYMA_06G157600	(A)12	12	13	24	NA
SSR 1788	LOC100786626 GLYMA_02G108400	(A)17	17	1871	1887	integral component of membrane [GO:0016021]; flavin adenine dinucleotide binding [GO:0050660]; oxidoreductase activity, acting on CH-OH group of donors [GO:0016614]
SSR 1789	NA	(A)10	10	239	248	mitochondrial outer membrane translocase complex [GO:0005742]; protein import into mitochondrial matrix [GO:0030150]
SSR 1790	LOC100812171 GLYMA_04G068800	(T)10	10	1420	1429	NA
SSR 1791	GLYMA_18G003000	(T)11	11	3139	3149	integral component of membrane [GO:0016021]; ATP binding [GO:0005524]; protein serine/threonine kinase activity [GO:0004674]
SSR 1792	LOC100775871 GLYMA_13G064300	(T)12	12	1182	1193	oxidoreductase activity, acting on single donors with incorporation of molecular oxygen, incorporation of two atoms of oxygen [GO:0016702]; oxidation-reduction process [GO:0055114]
SSR 1793	LOC100799627 GLYMA_08G147200	(T)12	12	1	12	ubiquitin-protein transferase activity [GO:0004842]
SSR 1794	LOC100797849 GLYMA_13G010700	(T)11	11	1795	1805	nucleus [GO:0005634]; single-stranded DNA binding [GO:0003697]; double-strand break repair via homologous recombination [GO:0000724]; regulation of transcription, DNA-templated [GO:0006355]
SSR 1795	KK1_012603	(A)11	11	1429	1439	nucleus [GO:0005634]
SSR 1796	GLYMA_07G170900	(A)10	10	1466	1475	cytoplasm [GO:0005737]; integral component of membrane [GO:0016021]; thioredoxin-disulfide reductase activity [GO:0004791]
SSR 1797	LOC101500611	(A)14	14	888	901	NA
SSR 1798	CICLE_v10010285mg	(A)15	15	420	434	ATP binding [GO:0005524]; protein kinase activity [GO:0004672]; recognition of pollen [GO:0048544]
SSR 1799	PHAVU_009G070800g	(A)11	11	1317	1327	nucleic acid binding [GO:0003676]
SSR 1800	GLYMA_10G211000	(A)10	10	13	22	integral component of membrane [GO:0016021]; transporter activity [GO:0005215]
SSR 1801	GLYMA_13G087400	(A)10	10	1545	1554	actin filament binding [GO:0051015]; hydrolase activity, hydrolyzing O-glycosyl compounds [GO:0004553]; actin filament organization [GO:0007015]; carbohydrate metabolic process [GO:0005975]
SSR 1802	VITISV_026777	(T)12	12	455	466	nucleic acid binding [GO:0003676]; DNA integration [GO:0015074]
SSR 1803	KK1_004439	(A)19	19	1	19	integral component of membrane [GO:0016021]; transmembrane transporter activity [GO:0022857]
SSR 1804	KK1_003769	(A)13	13	1217	1229	transferase activity, transferring acyl groups other than amino-acyl groups [GO:0016747]
SSR 1805	LOC100786288 GLYMA_18G019700	(A)14	14	256	269	nucleic acid binding [GO:0003676]
SSR 1806	GLYMA_04G039400	(T)12	12	6	17	NA
SSR 1807	PHAVU_005G172400g	(A)11	11	1498	1508	NA
SSR 1808	TRINITY_DN3369_c0_g2_i1	(T)10	10	1336	1345
SSR 1809	KK1_001758	(A)11	11	1	11	hydrolase activity, acting on ester bonds [GO:0016788]
SSR 1810	KK1_001758	(A)11	11	1	11	hydrolase activity, acting on ester bonds [GO:0016788]
SSR 1811	LOC100810995 GLYMA_15G165000	(T)19	19	1242	1260	NA
SSR 1812	LOC101506673	(T)19	19	770	788	NA
SSR 1813	glysoja_013398	(T)11	11	6	16	aspartic-type endopeptidase activity [GO:0004190]; transferase activity [GO:0016740]
SSR 1814	CISIN_1g009081mg	(T)12	12	282	293	NA
SSR 1815	LOC100779473 GLYMA_01G244300	(A)11	11	57	67	mitochondrion [GO:0005739]; pseudouridine synthase activity [GO:0009982]; RNA binding [GO:0003723]; tRNA pseudouridine synthesis [GO:0031119]
SSR 1816	TRINITY_DN33510_c0_g1_i1	(A)11	11	1	11
SSR 1817	glysoja_005147	(A)10	10	61	70	ligase activity [GO:0016874]; regulation of transcription, DNA-templated [GO:0006355]; response to stress [GO:0006950]
SSR 1818	LOC100793062 GLYMA_05G048700	(T)11	11	311	321	NA
SSR 1819	LOC106760144	(T)10	10	466	475	cell [GO:0005623]; dihydrolipoyl dehydrogenase activity [GO:0004148]; flavin adenine dinucleotide binding [GO:0050660]; cell redox homeostasis [GO:0045454]
SSR 1820	Nod22	(T)16	16	116	131	NA
SSR 1821	glysoja_038634	(T)11	11	1449	1459	integral component of membrane [GO:0016021]; 1,4-beta-D-xylan synthase activity [GO:0047517]; cellulose synthase (UDP-forming) activity [GO:0016760]; cell wall organization [GO:0071555]; cellulose biosynthetic process [GO:0030244]
SSR 1822	LOC100816240 GLYMA_03G014800	(T)10	10	651	660	response to auxin [GO:0009733]
SSR 1823	LOC101508135	(T)10	10	1438	1447	integral component of membrane [GO:0016021]
SSR 1824	LOC101498581	(T)10	10	133	142	NA
SSR 1825	BRADI_3g07040	(T)10	10	133	142	NA
SSR 1826	LOC100811809 GLYMA_11G065100	(T)15	15	735	749	membrane [GO:0016020]
SSR 1827	KK1_027192	(T)11	11	22	32	integral component of membrane [GO:0016021]; intracellular [GO:0005622]; phosphorelay sensor kinase activity [GO:0000155]
SSR 1828	KK1_027192	(A)10	10	191	200	integral component of membrane [GO:0016021]; intracellular [GO:0005622]; phosphorelay sensor kinase activity [GO:0000155]
SSR 1829	KK1_005263	(A)13	13	96	108	NA
SSR 1830	LOC101500442	(A)10	10	2065	2074	ligase activity [GO:0016874]
SSR 1831	LOC101500442	(A)10	10	2153	2162	ligase activity [GO:0016874]
SSR 1832	NA	(T)11	11	83	93	NA
SSR 1833	TRINITY_DN32908_c0_g1_i1	(T)14	14	4	17
SSR 1834	glysoja_017121	(T)10	10	991	1000	peroxisome [GO:0005777]
SSR 1835	LOC100500051 GLYMA_17G141800	(T)10	10	1022	1031	peroxisome [GO:0005777]
SSR 1836	LOC100778445 GLYMA_18G072300	(T)12	12	395	406	NA
SSR 1837	NA	(A)13	13	1	13	NA
SSR 1838	Glyma04g03200.1	(T)12	12	124	135	transcription factor activity, sequence-specific DNA binding [GO:0003700]
SSR 1839	Glyma04g03200.1	(T)12	12	449	460	transcription factor activity, sequence-specific DNA binding [GO:0003700]
SSR 1840	GLYMA_12G219400	(A)13	13	753	765	myosin complex [GO:0016459]; actin binding [GO:0003779]; ATP binding [GO:0005524]; motor activity [GO:0003774]
SSR 1841	KK1_020243	(A)10	10	1895	1904	ligase activity [GO:0016874]; metabolic process [GO:0008152]
SSR 1842	LOC100820237 GLYMA_06G187300	(T)10	10	1554	1563	hydrolase activity [GO:0016787]; lipid metabolic process [GO:0006629]
SSR 1843	LOC101509849	(T)10	10	2196	2205	hydrolase activity [GO:0016787]; lipid metabolic process [GO:0006629]
SSR 1844	petA	(A)10	10	678	687	chloroplast [GO:0009507]; integral component of thylakoid membrane [GO:0031361]; electron carrier activity [GO:0009055]; heme binding [GO:0020037]; iron ion binding [GO:0005506]; photosynthesis [GO:0015979]
SSR 1845	LOC101494881	(T)14	14	709	722	NA
SSR 1846	LOC100499840 GLYMA_19G145900	(A)10	10	8	17	integral component of membrane [GO:0016021]; protein channel activity [GO:0015266]; protein localization to organelle [GO:0033365]
SSR 1847	KK1_005162	(A)11	11	647	657	NA
SSR 1848	L484_012721	(A)11	11	937	947	NA
SSR 1849	GLYMA_11G147900	(T)11	11	897	907	beta-galactosidase activity [GO:0004565]; carbohydrate binding [GO:0030246]; carbohydrate metabolic process [GO:0005975]
SSR 1850	NA	(T)10	10	369	378	actin cytoskeleton [GO:0015629]; actin binding [GO:0003779]; actin filament depolymerization [GO:0030042]
SSR 1851	glysoja_031540	(T)13	13	1840	1852	NA
SSR 1852	VITISV_041073	(A)10	10	194	203	nucleic acid binding [GO:0003676]; DNA integration [GO:0015074]
SSR 1853	LOC100776182 GLYMA_12G132800	(T)10	10	1960	1969	integral component of membrane [GO:0016021]; intracellular [GO:0005622]; flavin adenine dinucleotide binding [GO:0050660]; long-chain-alcohol oxidase activity [GO:0046577]; oxidoreductase activity [GO:0016491]
SSR 1854	LOC106757458	(T)10	10	708	717	NA
SSR 1855	LOC106767452	(A)18	18	1	18	protein dimerization activity [GO:0046983]
SSR 1856	glysoja_010954	(A)11	11	1	11	ligase activity [GO:0016874]
SSR 1857	LOC101506838	(A)10	10	31	40	integral component of membrane [GO:0016021]; ATP binding [GO:0005524]; carbohydrate binding [GO:0030246]; protein serine/threonine kinase activity [GO:0004674]; recognition of pollen [GO:0048544]
SSR 1858	LOC101506838	(A)11	11	154	164	integral component of membrane [GO:0016021]; ATP binding [GO:0005524]; carbohydrate binding [GO:0030246]; protein serine/threonine kinase activity [GO:0004674]; recognition of pollen [GO:0048544]
SSR 1859	TRINITY_DN32104_c0_g1_i1	(T)10	10	80	89
SSR 1860	LOC100818382 GLYMA_11G097200	(T)12	12	1	12	chloroplast [GO:0009507]; signal recognition particle, chloroplast targeting [GO:0080085]; protein import into chloroplast thylakoid membrane [GO:0045038]; response to light stimulus [GO:0009416]
SSR 1861	KK1_034092	(T)11	11	946	956	DNA binding [GO:0003677]
SSR 1862	LR48_Vigan08g071900	(A)23	23	699	721	NA
SSR 1863	CBF1	(T)15	15	850	864	nucleus [GO:0005634]; DNA binding [GO:0003677]; transcription factor activity, sequence-specific DNA binding [GO:0003700]; transcription, DNA-templated [GO:0006351]
SSR 1864	PHAVU_010G117500g	(T)17	17	665	681	response to auxin [GO:0009733]
SSR 1865	LOC100786060 GLYMA_15G165800	(A)13	13	39	51	clathrin-coated vesicle [GO:0030136]; 1-phosphatidylinositol binding [GO:0005545]; clathrin binding [GO:0030276]; clathrin coat assembly [GO:0048268]
SSR 1866	KK1_025550	(A)13	13	644	656	DNA binding [GO:0003677]
SSR 1867	PHAVU_008G246000g	(A)13	13	8	20	nucleus [GO:0005634]; DNA binding [GO:0003677]; transcription factor activity, sequence-specific DNA binding [GO:0003700]; transcription, DNA-templated [GO:0006351]
SSR 1868	PHAVU_008G246000g	(T)11	11	159	169	nucleus [GO:0005634]; DNA binding [GO:0003677]; transcription factor activity, sequence-specific DNA binding [GO:0003700]; transcription, DNA-templated [GO:0006351]
SSR 1869	GLYMA_11G090100	(A)12	12	5	16	Golgi transport complex [GO:0017119]; intra-Golgi vesicle-mediated transport [GO:0006891]
SSR 1870	PHAVU_005G093900g	(A)11	11	15	25	NA
SSR 1871	PHAVU_005G093900g	(T)13	13	830	842	NA
SSR 1872	LOC100783062 GLYMA_01G196100	(T)10	10	204	213	catalytic activity [GO:0003824]; pyridoxal phosphate binding [GO:0030170]; biosynthetic process [GO:0009058]
SSR 1873	KK1_000600	(A)10	10	332	341	integral component of membrane [GO:0016021]
SSR 1874	KK1_000600	(T)16	16	1442	1457	integral component of membrane [GO:0016021]
SSR 1875	NA	(A)13	13	1	13	ribosome [GO:0005840]; structural constituent of ribosome [GO:0003735]; translation [GO:0006412]
SSR 1876	Gm4CL-3	(T)12	12	9	20	4-coumarate-CoA ligase activity [GO:0016207]; metabolic process [GO:0008152]
SSR 1877	LOC100785365 GLYMA_08G161400	(A)13	13	38	50	NA
SSR 1878	LOC100817875 GLYMA_12G187400	(A)10	10	186	195	CCR4-NOT core complex [GO:0030015]; P-body [GO:0000932]; nucleic acid binding [GO:0003676]; poly(A)-specific ribonuclease activity [GO:0004535]; exonucleolytic nuclear-transcribed mRNA catabolic process involved in deadenylation-dependent decay [GO:0043928]; negative regulation of translation [GO:0017148]
SSR 1879	LOC100778133 GLYMA_12G001500	(A)17	17	1	17	integral component of membrane [GO:0016021]
SSR 1880	LOC100778133 GLYMA_12G001500	(A)10	10	3178	3187	integral component of membrane [GO:0016021]
SSR 1881	GLYMA_U0377002	(T)10	10	173	182	nucleus [GO:0005634]; DNA binding [GO:0003677]; transcription factor activity, sequence-specific DNA binding [GO:0003700]; multicellular organism development [GO:0007275]; transcription, DNA-templated [GO:0006351]
SSR 1882	LOC106770915	(A)10	10	3	12	integral component of membrane [GO:0016021]; ATP binding [GO:0005524]; protein serine/threonine kinase activity [GO:0004674]
SSR 1883	LR48_Vigan11g103500	(A)10	10	142	151	NA
SSR 1884	NA	(A)12	12	283	294	glucose-6-phosphate dehydrogenase activity [GO:0004345]; NADP binding [GO:0050661]; glucose metabolic process [GO:0006006]; pentose-phosphate shunt [GO:0006098]
SSR 1885	KK1_021062	(T)13	13	1276	1288	chromosome, centromeric region [GO:0000775]; mitotic cell cycle [GO:0000278]
SSR 1886	PHAVU_006G215500g	(T)15	15	2887	2901	integral component of membrane [GO:0016021]; ATP binding [GO:0005524]; protein kinase activity [GO:0004672]
SSR 1887	205D04_11	(T)10	10	1042	1051	ADP binding [GO:0043531]; defense response [GO:0006952]
SSR 1888	PHAVU_002G086600g	(A)12	12	12	23	nucleus [GO:0005634]; DNA binding [GO:0003677]; regulation of transcription, DNA-templated [GO:0006355]; transcription, DNA-templated [GO:0006351]
SSR 1889	TRINITY_DN3127_c0_g1_i1	(A)16	16	1	16
SSR 1890	Vigan.02G105600 Vigan.UMG083200 VIGAN_02105600 VIGAN_UM083200	(T)15	15	792	806	chloroplast [GO:0009507]; ribosome [GO:0005840]; rRNA binding [GO:0019843]; structural constituent of ribosome [GO:0003735]; translation [GO:0006412]
SSR 1891	LR48_Vigan564s002900	(T)10	10	947	956	integral component of membrane [GO:0016021]
SSR 1892	PHAVU_001G089100g	(T)12	12	280	291	nucleus [GO:0005634]; DNA binding [GO:0003677]; regulation of transcription, DNA-templated [GO:0006355]; transcription, DNA-templated [GO:0006351]
SSR 1893	LOC100777287 GLYMA_13G197000	(T)10	10	170	179	beta-galactosidase complex [GO:0009341]; beta-galactosidase activity [GO:0004565]; carbohydrate binding [GO:0030246]; lactose catabolic process [GO:0005990]
SSR 1894	glysoja_046743	(A)11	11	6	16	integral component of membrane [GO:0016021]
SSR 1895	LOC100791877 GLYMA_07G236000	(T)16	16	1709	1724	mitochondrion [GO:0005739]; glycopeptide alpha-N-acetylgalactosaminidase activity [GO:0033926]
SSR 1896	LOC106769064	(T)10	10	9	18	metal ion binding [GO:0046872]; metal ion transport [GO:0030001]
SSR 1897	glysoja_037289	(T)10	10	548	557	integral component of membrane [GO:0016021]
SSR 1898	NA	(T)10	10	443	452	integral component of membrane [GO:0016021]
SSR 1899	LOC100809056 GLYMA_16G194600	(A)13	13	1	13	integral component of membrane [GO:0016021]; ubiquitin protein ligase activity [GO:0061630]; proteasome-mediated ubiquitin-dependent protein catabolic process [GO:0043161]
SSR 1900	LOC100809056 GLYMA_16G194600	(T)11	11	1746	1756	integral component of membrane [GO:0016021]; ubiquitin protein ligase activity [GO:0061630]; proteasome-mediated ubiquitin-dependent protein catabolic process [GO:0043161]
SSR 1901	GLYMA_06G254300	(A)10	10	37	46	plasma membrane [GO:0005886]; ADP binding [GO:0043531]; defense response [GO:0006952]; signal transduction [GO:0007165]
SSR 1902	KK1_030253	(A)10	10	1	10	nucleic acid binding [GO:0003676]
SSR 1903	LR48_Vigan09g073500	(T)10	10	339	348	endoplasmic reticulum [GO:0005783]; integral component of membrane [GO:0016021]
SSR 1904	PHAVU_002G208100g	(T)10	10	3003	3012	RNA binding [GO:0003723]
SSR 1905	KK1_039633	(T)10	10	51	60	integral component of membrane [GO:0016021]
SSR 1906	LOC100810946 GLYMA_05G202700	(A)10	10	989	998	integral component of membrane [GO:0016021]; plasma membrane [GO:0005886]; sugar transmembrane transporter activity [GO:0051119]; carbohydrate transport [GO:0008643]
SSR 1907	LOC732656 GLYMA_17G047300	(A)11	11	278	288	nucleus [GO:0005634]; DNA binding [GO:0003677]; transcription factor activity, sequence-specific DNA binding [GO:0003700]; transcription, DNA-templated [GO:0006351]
SSR 1908	LOC100798782 GLYMA_01G234500	(A)10	10	71	80	NA
SSR 1909	LOC100798782 GLYMA_01G234500	(A)10	10	71	80	NA
SSR 1910	LOC101491685	(A)11	11	889	899	integral component of membrane [GO:0016021]
SSR 1911	LOC101491685	(A)13	13	1292	1304	integral component of membrane [GO:0016021]
SSR 1912	LOC100780587 GLYMA_10G023300	(T)12	12	1635	1646	plasma membrane [GO:0005886]; ATP binding [GO:0005524]; transmembrane receptor protein serine/threonine kinase activity [GO:0004675]; cell surface receptor signaling pathway [GO:0007166]; protein phosphorylation [GO:0006468]
SSR 1913	KK1_030523	(T)10	10	116	125	NA
SSR 1914	LOC100804693 GLYMA_04G155800	(T)10	10	2563	2572	holo TFIIH complex [GO:0005675]; DNA repair [GO:0006281]; regulation of cyclin-dependent protein serine/threonine kinase activity [GO:0000079]; regulation of transcription from RNA polymerase II promoter [GO:0006357]
SSR 1915	MTR_3g031800	(A)10	10	1177	1186	NA
SSR 1916	LOC101493331	(A)11	11	754	764	ribosome [GO:0005840]; structural constituent of ribosome [GO:0003735]; translation [GO:0006412]
SSR 1917	LOC100777345 GLYMA_08G338100	(T)16	16	1	16	intracellular membrane-bounded organelle [GO:0043231]; quercetin 3-O-glucosyltransferase activity [GO:0080043]; quercetin 7-O-glucosyltransferase activity [GO:0080044]; metabolic process [GO:0008152]
SSR 1918	LOC100780900 GLYMA_09G030100	(A)11	11	17	27	NA
SSR 1919	LOC106765050	(T)10	10	137	146	integral component of membrane [GO:0016021]
SSR 1920	TRINITY_DN30541_c0_g1_i1	(T)10	10	330	339
SSR 1921	NA	(T)11	11	450	460	ribosome [GO:0005840]
SSR 1922	LOC100801324 GLYMA_04G203400	(A)10	10	45	54	cell differentiation [GO:0030154]; flower development [GO:0009908]
SSR 1923	LOC100801324 GLYMA_04G203400	(T)13	13	2244	2256	cell differentiation [GO:0030154]; flower development [GO:0009908]
SSR 1924	KK1_015880	(A)18	18	1	18	acid phosphatase activity [GO:0003993]
SSR 1925	LOC100820249 GLYMA_14G020100	(A)11	11	1147	1157	nucleus [GO:0005634]; DNA binding [GO:0003677]; transcription factor activity, sequence-specific DNA binding [GO:0003700]; transcription, DNA-templated [GO:0006351]
SSR 1926	LR48_Vigan04g058400	(A)11	11	733	743	DNA binding [GO:0003677]; protein dimerization activity [GO:0046983]
SSR 1927	glysoja_018987	(A)11	11	2915	2925	NA
SSR 1928	TRINITY_DN30435_c0_g1_i1	(A)10	10	53	62
SSR 1929	LOC100804592 GLYMA_07G157400	(A)12	12	101	112	chromosome [GO:0005694]; nucleus [GO:0005634]; histone binding [GO:0042393]; histone-lysine N-methyltransferase activity [GO:0018024]; zinc ion binding [GO:0008270]
SSR 1930	TRINITY_DN30411_c0_g2_i1	(A)12	12	824	835
SSR 1931	LOC100814921 GLYMA_14G148300	(T)31	31	525	555	integral component of membrane [GO:0016021]; plasma membrane [GO:0005886]; amino acid transmembrane transporter activity [GO:0015171]; amino acid export [GO:0032973]; amino acid homeostasis [GO:0080144]; amino acid import [GO:0043090]
SSR 1932	NA	(T)31	31	1017	1047	integral component of membrane [GO:0016021]; transmembrane transporter activity [GO:0022857]
SSR 1933	LOC106757726	(A)11	11	2246	2256	nucleus [GO:0005634]; transcription factor activity, transcription factor binding [GO:0000989]; regulation of transcription, DNA-templated [GO:0006355]; transcription, DNA-templated [GO:0006351]
SSR 1934	KK1_032278	(G)10	10	508	517	integral component of membrane [GO:0016021]
SSR 1935	LOC101490817	(T)13	13	362	374	integral component of membrane [GO:0016021]; sulfotransferase activity [GO:0008146]
SSR 1936	MTR_1g089890	(A)11	11	2	12	NA
SSR 1937	LOC100807725 GLYMA_20G177900	(A)10	10	1659	1668	NA
SSR 1938	LOC101494655	(A)10	10	402	411	integral component of membrane [GO:0016021]
SSR 1939	LOC101504548	(A)10	10	204	213	DNA binding [GO:0003677]
SSR 1940	LOC100810335	(A)12	12	1142	1153	tRNA-intron endonuclease complex [GO:0000214]; tRNA-intron endonuclease activity [GO:0000213]; tRNA-type intron splice site recognition and cleavage [GO:0000379]
SSR 1941	glysoja_018884	(A)11	11	30	40	integral component of membrane [GO:0016021]
SSR 1942	glysoja_018884	(A)10	10	242	251	integral component of membrane [GO:0016021]
SSR 1943	PHAVU_006G106800g	(A)18	18	1	18	single-stranded DNA binding [GO:0003697]; defense response [GO:0006952]; regulation of transcription, DNA-templated [GO:0006355]
SSR 1944	KK1_011024	(A)11	11	90	100	transferase activity, transferring glycosyl groups [GO:0016757]
SSR 1945	KK1_011024	(A)14	14	1200	1213	transferase activity, transferring glycosyl groups [GO:0016757]
SSR 1946	PHAVU_007G196100g	(A)12	12	1872	1883	metal ion binding [GO:0046872]; nucleic acid binding [GO:0003676]
SSR 1947	LOC100785504 GLYMA_14G221100	(T)10	10	1789	1798	RNA binding [GO:0003723]
SSR 1948	KK1_037207	(A)11	11	203	213	NAD+ kinase activity [GO:0003951]
SSR 1949	KK1_038237	(T)15	15	798	812	metal ion binding [GO:0046872]; phosphoprotein phosphatase activity [GO:0004721]
SSR 1950	KK1_035573	(A)10	10	1	10	NA
SSR 1951	glysoja_047624	(A)12	12	1	12	integral component of membrane [GO:0016021]; ATP binding [GO:0005524]; non-membrane spanning protein tyrosine kinase activity [GO:0004715]
SSR 1952	MTR_3g083960	(T)10	10	10	19	early endosome [GO:0005769]; integral component of membrane [GO:0016021]; plasma membrane [GO:0005886]; magnesium ion transmembrane transporter activity [GO:0015095]
SSR 1953	LOC106756719	(A)12	12	2761	2772	ubiquitin protein ligase binding [GO:0031625]; ubiquitin-dependent protein catabolic process [GO:0006511]
SSR 1954	LOC100811231 GLYMA_01G037800	(A)10	10	139	148	cell wall [GO:0005618]; extracellular region [GO:0005576]; manganese ion binding [GO:0030145]; nutrient reservoir activity [GO:0045735]
SSR 1955	LOC100800304	(T)11	11	288	298	integral component of membrane [GO:0016021]; plasma membrane [GO:0005886]; carbohydrate transport [GO:0008643]
SSR 1956	PHAVU_001G103300g	(A)11	11	83	93	integral component of membrane [GO:0016021]; antiporter activity [GO:0015297]; drug transmembrane transporter activity [GO:0015238]
SSR 1957	LOC106776178	(A)10	10	129	138	fumarylacetoacetase activity [GO:0004334]; aromatic amino acid family metabolic process [GO:0009072]
SSR 1958	glysoja_011467	(A)10	10	167	176	integral component of membrane [GO:0016021]; ATP binding [GO:0005524]; ATPase activity, coupled to transmembrane movement of substances [GO:0042626]
SSR 1959	MTR_3g035960	(A)15	15	1	15	ADP binding [GO:0043531]; defense response [GO:0006952]
SSR 1960	LOC100799439 GLYMA_07G052800	(T)11	11	919	929	endosome [GO:0005768]; Golgi apparatus [GO:0005794]; GTP binding [GO:0005525]; GTPase activity [GO:0003924]
SSR 1961	KK1_013774	(A)10	10	236	245	ATP binding [GO:0005524]; helicase activity [GO:0004386]; nucleic acid binding [GO:0003676]
SSR 1962	PHAVU_002G285300g	(A)14	14	17	30	integral component of membrane [GO:0016021]
SSR 1963	LOC101513435	(T)10	10	437	446	serine-type endopeptidase activity [GO:0004252]
SSR 1964	LR48_Vigan07g045900	(A)11	11	1911	1921	protein phosphatase type 2A complex [GO:0000159]; protein phosphatase regulator activity [GO:0019888]; signal transduction [GO:0007165]
SSR 1965	glysoja_007284	(A)11	11	466	476	integral component of membrane [GO:0016021]
SSR 1966	KK1_050061	(A)13	13	473	485	NA
SSR 1967	NA	(A)10	10	624	633	NA
SSR 1968	KK1_026494	(A)11	11	9	19	NA
SSR 1969	glysoja_012915	(A)11	11	4	14	serine-type carboxypeptidase activity [GO:0004185]
SSR 1970	NA	(A)11	11	4	14	serine-type carboxypeptidase activity [GO:0004185]
SSR 1971	PHAVU_001G168000g	(T)10	10	136	145	integral component of membrane [GO:0016021]; flavin adenine dinucleotide binding [GO:0050660]; N,N-dimethylaniline monooxygenase activity [GO:0004499]; NADP binding [GO:0050661]
SSR 1972	KK1_044346	(A)13	13	208	220	integral component of membrane [GO:0016021]
SSR 1973	KK1_044346	(T)10	10	1346	1355	integral component of membrane [GO:0016021]
SSR 1974	PHAVU_009G038500g	(T)12	12	1128	1139	extracellular region [GO:0005576]; heme binding [GO:0020037]; metal ion binding [GO:0046872]; peroxidase activity [GO:0004601]; hydrogen peroxide catabolic process [GO:0042744]; response to oxidative stress [GO:0006979]
SSR 1975	GLYMA_10G047000	(T)15	15	770	784	extracellular region [GO:0005576]
SSR 1976	LOC106765557	(A)10	10	54	63	extrinsic component of membrane [GO:0019898]; photosystem II oxygen evolving complex [GO:0009654]; calcium ion binding [GO:0005509]; photosynthesis [GO:0015979]
SSR 1977	LR48_Vigan05g001600	(A)17	17	1	17	cell [GO:0005623]; electron carrier activity [GO:0009055]; protein disulfide oxidoreductase activity [GO:0015035]; cell redox homeostasis [GO:0045454]
SSR 1978	LR48_Vigan05g001600	(A)17	17	1	17	cell [GO:0005623]; electron carrier activity [GO:0009055]; protein disulfide oxidoreductase activity [GO:0015035]; cell redox homeostasis [GO:0045454]
SSR 1979	PHAVU_007G229700g	(T)10	10	687	696	integral component of membrane [GO:0016021]; heme binding [GO:0020037]; iron ion binding [GO:0005506]; oxidoreductase activity, acting on paired donors, with incorporation or reduction of molecular oxygen [GO:0016705]
SSR 1980	KK1_045205	(A)10	10	127	136	integral component of membrane [GO:0016021]
SSR 1981	GLYMA_07G260300	(A)16	16	8	23	heme binding [GO:0020037]; peroxidase activity [GO:0004601]; response to oxidative stress [GO:0006979]
SSR 1982	PHAVU_003G078600g	(A)16	16	8	23	extracellular region [GO:0005576]; heme binding [GO:0020037]; metal ion binding [GO:0046872]; peroxidase activity [GO:0004601]; hydrogen peroxide catabolic process [GO:0042744]; response to oxidative stress [GO:0006979]
SSR 1983	KK1_040629	(A)10	10	191	200	ADP binding [GO:0043531]; defense response [GO:0006952]
SSR 1984	rpoC1	(A)10	10	165	174	chloroplast [GO:0009507]; DNA binding [GO:0003677]; DNA-directed 5'-3' RNA polymerase activity [GO:0003899]; transcription, DNA-templated [GO:0006351]
SSR 1985	TRINITY_DN2585_c0_g2_i1	(A)15	15	1	15
SSR 1986	LOC101509021	(A)15	15	1	15	integral component of membrane [GO:0016021]
SSR 1987	LR48_Vigan08g181900	(T)10	10	593	602	metal ion binding [GO:0046872]; metal ion transport [GO:0030001]
SSR 1988	LOC100787501 GLYMA_01G026600	(T)11	11	610	620	NA
SSR 1989	Vigan.07G048700 VIGAN_07048700	(T)14	14	1	14	ubiquitin-dependent protein catabolic process [GO:0006511]
SSR 1990	MTR_4g046147	(A)11	11	191	201	NA
SSR 1991	glysoja_029660	(T)10	10	376	385	integral component of membrane [GO:0016021]; serine-type endopeptidase activity [GO:0004252]
SSR 1992	Vigan.01G294400 VIGAN_01294400	(T)10	10	347	356	NA
SSR 1993	LOC100803917 GLYMA_01G236100	(A)10	10	409	418	intracellular [GO:0005622]; ATP binding [GO:0005524]; protein kinase activity [GO:0004672]; signal transducer activity [GO:0004871]; intracellular signal transduction [GO:0035556]; protein phosphorylation [GO:0006468]
SSR 1994	LOC100803917 GLYMA_01G236100	(A)10	10	483	492	intracellular [GO:0005622]; ATP binding [GO:0005524]; protein kinase activity [GO:0004672]; signal transducer activity [GO:0004871]; intracellular signal transduction [GO:0035556]; protein phosphorylation [GO:0006468]
SSR 1995	LR48_Vigan115s001400	(T)10	10	702	711	NA
SSR 1996	LOC101491120	(T)12	12	2171	2182	transferase activity, transferring acyl groups other than amino-acyl groups [GO:0016747]
SSR 1997	KK1_019550	(T)13	13	711	723	mitochondrial respiratory chain complex I [GO:0005747]; mitochondrial electron transport, NADH to ubiquinone [GO:0006120]
SSR 1998	LOC100813234 GLYMA_03G012900	(A)13	13	842	854	NA
SSR 1999	LOC100787989 GLYMA_07G072600	(A)13	13	809	821	endomembrane system [GO:0012505]; glucosyltransferase activity [GO:0046527]; glycolipid metabolic process [GO:0006664]
[truncated: 4,267 more rows]
