# Supplementary material for: Identification and characterization of SSR, SNP and InDel molecular markers from RNA-Seq data of guar (Cyamopsis tetragonoloba, L. Taub.) roots
Source: BMC Genomics. 2018 Dec 20;19:951. doi: 10.1186/s12864-018-5205-9 (PMC6302463; doi:10.1186/s12864-018-5205-9)
Supplement: Supplementary file 8 — Table S7. Characteristics of dinucleotide SSRs obtained in RGC-1066 and M-83 varieties of guar. (XLSX 142 kb) [file 12864_2018_5205_MOESM8_ESM.xlsx]

## Sheet: p2_result
Table S7. Characteristics of dinucleotide SSRs obtained in RGC-1066 and M-83 varieties of guar.
SSR Index	Gene name	SSR type	Size of SSR	Start position	End position	GO annotation
1	LOC100814158 GLYMA_04G120000	(AG)10	20	1902	1921	NA
2	glysoja_000613	(TC)6	12	1409	1420	RNA binding [GO:0003723]
3	glysoja_000613	(AG)6	12	1563	1574	RNA binding [GO:0003723]
4	glysoja_000613	(TC)6	12	1696	1707	RNA binding [GO:0003723]
5	glysoja_000613	(AG)6	12	1126	1137	RNA binding [GO:0003723]
6	glysoja_000613	(TC)6	12	1259	1270	RNA binding [GO:0003723]
7	LOC100801999 GLYMA_02G022200	(CT)6	12	92	103	integral component of membrane [GO:0016021]; transporter activity [GO:0005215]
8	LOC100801999 GLYMA_02G022200	(CT)6	12	92	103	integral component of membrane [GO:0016021]; transporter activity [GO:0005215]
9	NA	(AG)6	12	1	12	intracellular [GO:0005622]; phosphorelay signal transduction system [GO:0000160]
10	glysoja_028296	(AG)6	12	103	114	integral component of membrane [GO:0016021]; ATP binding [GO:0005524]; protein kinase activity [GO:0004672]
11	glysoja_028296	(AG)6	12	103	114	integral component of membrane [GO:0016021]; ATP binding [GO:0005524]; protein kinase activity [GO:0004672]
12	KK1_038604	(AG)6	12	103	114	integral component of membrane [GO:0016021]; ATP binding [GO:0005524]; protein kinase activity [GO:0004672]
13	KK1_038604	(AG)6	12	103	114	integral component of membrane [GO:0016021]; ATP binding [GO:0005524]; protein kinase activity [GO:0004672]
14	LOC106759847	(CT)6	12	1258	1269	nucleus [GO:0005634]; DNA binding [GO:0003677]; regulation of transcription, DNA-templated [GO:0006355]; transcription, DNA-templated [GO:0006351]
15	RCOM_1510800	(TG)10	20	1147	1166	integral component of membrane [GO:0016021]
16	LR48_Vigan01g237200	(TG)10	20	1974	1993	integral component of membrane [GO:0016021]; zinc ion binding [GO:0008270]
17	GLYMA_05G037000	(TG)10	20	1241	1260	integral component of membrane [GO:0016021]
18	KK1_002541	(TG)10	20	1717	1736	integral component of membrane [GO:0016021]
19	RCOM_1510800	(TG)10	20	853	872	integral component of membrane [GO:0016021]
20	LOC100812016 GLYMA_05G037000	(TG)10	20	1782	1801	integral component of membrane [GO:0016021]; ubiquitin protein ligase activity [GO:0061630]; proteasome-mediated ubiquitin-dependent protein catabolic process [GO:0043161]
21	MTR_1g019440	(TA)7	14	1833	1846	alpha-amylase activity [GO:0004556]; calcium ion binding [GO:0005509]; carbohydrate metabolic process [GO:0005975]
22	MTR_1g019440	(TA)7	14	1364	1377	alpha-amylase activity [GO:0004556]; calcium ion binding [GO:0005509]; carbohydrate metabolic process [GO:0005975]
23	PHAVU_010G017600g	(TA)7	14	683	696	alpha-amylase activity [GO:0004556]; calcium ion binding [GO:0005509]; carbohydrate metabolic process [GO:0005975]
24	PHAVU_010G017600g	(TA)7	14	1152	1165	alpha-amylase activity [GO:0004556]; calcium ion binding [GO:0005509]; carbohydrate metabolic process [GO:0005975]
25	LOC106768584	(AG)6	12	1609	1620	NA
26	LOC100800145 GLYMA_07G203600	(AG)6	12	1777	1788	NA
27	LOC100790119 GLYMA_07G153800	(TA)6	12	2597	2608	integral component of membrane [GO:0016021]; ammonium transmembrane transporter activity [GO:0008519]
28	LOC100798599 GLYMA_01G123400	(TA)6	12	4281	4292	integral component of membrane [GO:0016021]; ammonium transmembrane transporter activity [GO:0008519]
29	MTR_7g069640	(TA)6	12	3209	3220	integral component of membrane [GO:0016021]; ammonium transmembrane transporter activity [GO:0008519]
30	KK1_046244	(TA)6	12	3669	3680	integral component of membrane [GO:0016021]; ammonium transmembrane transporter activity [GO:0008519]
31	glysoja_005008	(TC)6	12	39	50	NA
32	glysoja_005008	(TC)6	12	39	50	NA
33	LOC100792953 GLYMA_16G002800	(AT)8	16	2545	2560	NA
34	KK1_017782	(AT)8	16	1727	1742	NA
35	LOC100776264 GLYMA_15G202000	(GA)8	16	215	230	cytoplasm [GO:0005737]; ATP binding [GO:0005524]; protein kinase activity [GO:0004672]; signal transducer activity [GO:0004871]; intracellular signal transduction [GO:0035556]; protein phosphorylation [GO:0006468]
36	MTR_8g066155	(AG)10	20	411	430	NA
37	LOC100811270 GLYMA_10G272200	(CT)7	14	248	261	NA
38	glysoja_021222	(CT)7	14	1018	1031	NA
39	LOC100811270 GLYMA_10G272200	(CT)7	14	1662	1675	NA
40	KK1_007848	(CT)7	14	580	593	NA
41	PHAVU_008G123800g	(AG)6	12	1625	1636	integral component of membrane [GO:0016021]; vesicle-mediated transport [GO:0016192]
42	LR48_Vigan03g132300	(AG)6	12	1716	1727	integral component of membrane [GO:0016021]; vesicle-mediated transport [GO:0016192]
43	glysoja_001243	(TC)6	12	131	142	thiol-dependent ubiquitin-specific protease activity [GO:0004843]; protein deubiquitination [GO:0016579]; ubiquitin-dependent protein catabolic process [GO:0006511]
44	glysoja_035080	(TC)6	12	131	142	thiol-dependent ubiquitin-specific protease activity [GO:0004843]; protein deubiquitination [GO:0016579]; ubiquitin-dependent protein catabolic process [GO:0006511]
45	PHAVU_002G134200g	(CT)6	12	138	149	G-protein beta/gamma-subunit complex binding [GO:0031683]; GTP binding [GO:0005525]; GTPase activity [GO:0003924]; signal transducer activity [GO:0004871]; G-protein coupled receptor signaling pathway [GO:0007186]
46	MTR_2g009650	(AG)6	12	87	98	RNA binding [GO:0003723]
47	LOC107862578	(GA)19	38	1	38	large ribosomal subunit [GO:0015934]; structural constituent of ribosome [GO:0003735]; translation [GO:0006412]
48	LR48_Vigan564s000400	(AG)6	12	41	52	nucleus [GO:0005634]; nucleic acid binding [GO:0003676]; DNA repair [GO:0006281]
49	KK1_023943	(AG)6	12	41	52	nucleus [GO:0005634]; nucleic acid binding [GO:0003676]; DNA repair [GO:0006281]
50	LOC100794193 GLYMA_09G198700	(GA)7	14	1628	1641	plasma membrane [GO:0005886]; ATP binding [GO:0005524]; transmembrane receptor protein serine/threonine kinase activity [GO:0004675]; cell surface receptor signaling pathway [GO:0007166]; protein phosphorylation [GO:0006468]
51	LOC100794193 GLYMA_09G198700	(GA)7	14	1719	1732	plasma membrane [GO:0005886]; ATP binding [GO:0005524]; transmembrane receptor protein serine/threonine kinase activity [GO:0004675]; cell surface receptor signaling pathway [GO:0007166]; protein phosphorylation [GO:0006468]
52	NA	(AT)9	18	39	56	NA
53	LOC101493796	(AT)9	18	39	56	kinase activity [GO:0016301]
54	KK1_010179	(CT)7	14	37	50	nucleic acid binding [GO:0003676]
55	KK1_010179	(CT)7	14	37	50	nucleic acid binding [GO:0003676]
56	KK1_007279	(GA)8	16	2468	2483	metal ion binding [GO:0046872]
57	MTR_1g076990	(GA)8	16	1628	1643	metal ion binding [GO:0046872]
58	PHAVU_002G300300g	(AT)8	16	1809	1824	NA
59	PHAVU_002G300300g	(AT)8	16	1552	1567	NA
60	PHAVU_002G300300g	(AT)8	16	1382	1397	NA
61	LR48_Vigan818s004200	(AT)8	16	1637	1652	NA
62	PHAVU_002G300300g	(AT)8	16	1894	1909	NA
63	PHAVU_002G300300g	(AT)8	16	1380	1395	NA
64	LR48_Vigan818s004200	(AT)8	16	1295	1310	NA
65	PHAVU_002G300300g	(AT)8	16	1807	1822	NA
66	PHAVU_002G300300g	(AT)8	16	1467	1482	NA
67	LR48_Vigan818s004200	(AT)8	16	1722	1737	NA
68	PHAVU_002G300300g	(AT)8	16	1724	1739	NA
69	LOC100217338 GLYMA_09G020800	(TC)10	20	41	60	cytoplasm [GO:0005737]; SCF ubiquitin ligase complex [GO:0019005]; ubiquitin protein ligase binding [GO:0031625]; defense response to bacterium [GO:0042742]; proteasome-mediated ubiquitin-dependent protein catabolic process [GO:0043161]; protein ubiquitination involved in ubiquitin-dependent protein catabolic process [GO:0042787]; regulation of jasmonic acid mediated signaling pathway [GO:2000022…
70	LOC100217338 GLYMA_09G020800	(TC)10	20	41	60	cytoplasm [GO:0005737]; SCF ubiquitin ligase complex [GO:0019005]; ubiquitin protein ligase binding [GO:0031625]; defense response to bacterium [GO:0042742]; proteasome-mediated ubiquitin-dependent protein catabolic process [GO:0043161]; protein ubiquitination involved in ubiquitin-dependent protein catabolic process [GO:0042787]; regulation of jasmonic acid mediated signaling pathway [GO:2000022…
71	NA	(TC)10	20	41	60	NA
72	LOC100217338 GLYMA_09G020800	(TC)10	20	41	60	cytoplasm [GO:0005737]; SCF ubiquitin ligase complex [GO:0019005]; ubiquitin protein ligase binding [GO:0031625]; defense response to bacterium [GO:0042742]; proteasome-mediated ubiquitin-dependent protein catabolic process [GO:0043161]; protein ubiquitination involved in ubiquitin-dependent protein catabolic process [GO:0042787]; regulation of jasmonic acid mediated signaling pathway [GO:2000022…
73	LOC100217338 GLYMA_09G020800	(TC)10	20	41	60	cytoplasm [GO:0005737]; SCF ubiquitin ligase complex [GO:0019005]; ubiquitin protein ligase binding [GO:0031625]; defense response to bacterium [GO:0042742]; proteasome-mediated ubiquitin-dependent protein catabolic process [GO:0043161]; protein ubiquitination involved in ubiquitin-dependent protein catabolic process [GO:0042787]; regulation of jasmonic acid mediated signaling pathway [GO:2000022…
74	LOC100794252 GLYMA_03G246900	(TG)6	12	937	948	calcium ion binding [GO:0005509]
75	LOC100783604 GLYMA_17G105500	(GA)6	12	2100	2111	ubiquitin protein ligase activity [GO:0061630]; proteasome-mediated ubiquitin-dependent protein catabolic process [GO:0043161]
76	LOC100783604 GLYMA_17G105500	(GA)6	12	2245	2256	ubiquitin protein ligase activity [GO:0061630]; proteasome-mediated ubiquitin-dependent protein catabolic process [GO:0043161]
77	LOC100807602 GLYMA_14G091200	(CT)8	16	109	124	nucleus [GO:0005634]; sequence-specific DNA binding [GO:0043565]; regulation of transcription, DNA-templated [GO:0006355]
78	LOC100807602 GLYMA_14G091200	(CT)8	16	109	124	nucleus [GO:0005634]; sequence-specific DNA binding [GO:0043565]; regulation of transcription, DNA-templated [GO:0006355]
79	LOC100807602 GLYMA_14G091200	(CT)8	16	109	124	nucleus [GO:0005634]; sequence-specific DNA binding [GO:0043565]; regulation of transcription, DNA-templated [GO:0006355]
80	GLYMA_04G049500	(CT)8	16	109	124	nucleus [GO:0005634]; DNA binding [GO:0003677]
81	GLYMA_04G049500	(CT)8	16	109	124	nucleus [GO:0005634]; DNA binding [GO:0003677]
82	LOC100807602 GLYMA_14G091200	(CT)8	16	109	124	nucleus [GO:0005634]; sequence-specific DNA binding [GO:0043565]; regulation of transcription, DNA-templated [GO:0006355]
83	LOC547864 GLYMA_14G059200	(CA)8	16	18	33	intracellular [GO:0005622]; phosphatidylinositol phospholipase C activity [GO:0004435]; signal transducer activity [GO:0004871]; intracellular signal transduction [GO:0035556]; lipid catabolic process [GO:0016042]
84	LOC547864 GLYMA_14G059200	(CA)8	16	18	33	intracellular [GO:0005622]; phosphatidylinositol phospholipase C activity [GO:0004435]; signal transducer activity [GO:0004871]; intracellular signal transduction [GO:0035556]; lipid catabolic process [GO:0016042]
85	KK1_023841	(AG)12	24	19	42	nucleus [GO:0005634]; DNA binding [GO:0003677]; regulation of transcription, DNA-templated [GO:0006355]; transcription, DNA-templated [GO:0006351]
86	CesA	(AG)6	12	64	75	integral component of membrane [GO:0016021]; plasma membrane [GO:0005886]; cellulose synthase (UDP-forming) activity [GO:0016760]; metal ion binding [GO:0046872]; cell wall organization [GO:0071555]; cellulose biosynthetic process [GO:0030244]
87	LOC100809121 GLYMA_18G030900	(TC)9	18	137	154	metal ion binding [GO:0046872]
88	LOC101503167	(AC)6	12	70	81	NA
89	LOC101503167	(AC)6	12	70	81	NA
90	GLYMA_06G106900	(TA)6	12	321	332	NA
91	RCOM_0184440	(TG)6	12	882	893	translation initiation factor activity [GO:0003743]
92	B456_002G083300	(TG)6	12	882	893	translation initiation factor activity [GO:0003743]
93	KK1_023671	(AT)8	16	398	413	apoplast [GO:0048046]; cell wall [GO:0005618]; hydrolase activity, hydrolyzing O-glycosyl compounds [GO:0004553]; xyloglucan:xyloglucosyl transferase activity [GO:0016762]; cell wall biogenesis [GO:0042546]; cell wall organization [GO:0071555]; xyloglucan metabolic process [GO:0010411]
94	LOC100780167 GLYMA_15G148500	(GT)7	14	4776	4789	integral component of membrane [GO:0016021]; plant-type vacuole [GO:0000325]; vacuolar membrane [GO:0005774]; ATP binding [GO:0005524]; ATPase activity, coupled to transmembrane movement of substances [GO:0042626]; transmembrane transport [GO:0055085]
95	LOC106769212	(GA)7	14	1120	1133	heme binding [GO:0020037]; iron-sulfur cluster binding [GO:0051536]; oxidoreductase activity [GO:0016491]
96	KK1_046628	(GA)7	14	2030	2043	heme binding [GO:0020037]; iron-sulfur cluster binding [GO:0051536]; oxidoreductase activity [GO:0016491]
97	LOC100777318 GLYMA_07G195400	(TA)7	14	442	455	NA
98	LOC100777318 GLYMA_07G195400	(TA)7	14	442	455	NA
99	LOC100777318 GLYMA_07G195400	(TA)7	14	442	455	NA
100	PHAVU_002G145300g	(GA)6	12	1	12	RNA binding [GO:0003723]
101	PHAVU_002G145300g	(GA)6	12	1	12	RNA binding [GO:0003723]
102	PHAVU_002G145300g	(GA)6	12	1	12	RNA binding [GO:0003723]
103	PHAVU_002G145300g	(GA)6	12	1	12	RNA binding [GO:0003723]
104	LOC100786246	(GT)6	12	1469	1480	integral component of membrane [GO:0016021]; Golgi vesicle transport [GO:0048193]
105	LOC100795174 GLYMA_06G061100	(TC)9	18	381	398	nucleus [GO:0005634]; maturation of 5.8S rRNA [GO:0000460]
106	KK1_034293	(TC)9	18	1223	1240	NA
107	LOC106772171	(AG)12	24	1197	1220	sequence-specific DNA binding [GO:0043565]; transcription factor activity, sequence-specific DNA binding [GO:0003700]
108	LR48_Vigan02g146800	(AG)12	24	1626	1649	sequence-specific DNA binding [GO:0043565]; transcription factor activity, sequence-specific DNA binding [GO:0003700]
109	GLYMA_07G028800	(GA)7	14	1	14	NA
110	TRINITY_DN9321_c0_g3_i1	(TC)10	20	47	66
111	LR48_Vigan10g159500	(TC)10	20	47	66	NA
112	LOC100795291 GLYMA_18G229200	(GA)9	18	685	702	NA
113	NA	(CT)6	12	2526	2537	integral component of membrane [GO:0016021]; voltage-gated chloride channel activity [GO:0005247]
114	LR48_Vigan10g215100	(CT)6	12	939	950	integral component of membrane [GO:0016021]; voltage-gated chloride channel activity [GO:0005247]
115	LOC100527614 GLYMA_10G042900	(AT)8	16	326	341	metal ion binding [GO:0046872]
116	glysoja_025352	(AT)8	16	326	341	metal ion binding [GO:0046872]
117	KK1_009774	(CT)6	12	111	122	ATP binding [GO:0005524]; protein kinase activity [GO:0004672]
118	LOC106757823	(CT)6	12	111	122	ATP binding [GO:0005524]; protein kinase activity [GO:0004672]
119	MTR_2g069340	(AG)7	14	1007	1020	cellular response to DNA damage stimulus [GO:0006974]; response to UV-B [GO:0010224]
120	MTR_3g070400	(CT)8	16	2057	2072	integral component of membrane [GO:0016021]; hydrolase activity [GO:0016787]
121	MTR_3g070400	(CT)8	16	1951	1966	integral component of membrane [GO:0016021]; hydrolase activity [GO:0016787]
122	glysoja_041412	(CT)8	16	1104	1119	integral component of membrane [GO:0016021]
123	MTR_3g070400	(CT)8	16	1858	1873	integral component of membrane [GO:0016021]; hydrolase activity [GO:0016787]
124	MTR_3g070400	(CT)8	16	1964	1979	integral component of membrane [GO:0016021]; hydrolase activity [GO:0016787]
125	glysoja_041412	(CT)8	16	1197	1212	integral component of membrane [GO:0016021]
126	LOC106762610	(TA)6	12	711	722	chromatin binding [GO:0003682]; metal ion binding [GO:0046872]
127	TRINITY_DN9193_c0_g2_i4	(TA)7	14	486	499
128	LOC100812895	(CT)6	12	1	12	NA
129	glysoja_018785	(AG)8	16	1529	1544	integral component of membrane [GO:0016021]
130	LOC106766232	(AG)8	16	2269	2284	integral component of membrane [GO:0016021]
131	glysoja_018785	(AG)8	16	1969	1984	integral component of membrane [GO:0016021]
132	LOC106766232	(AG)8	16	1718	1733	integral component of membrane [GO:0016021]
133	glysoja_018785	(AG)8	16	1418	1433	integral component of membrane [GO:0016021]
134	LOC106766232	(AG)8	16	2158	2173	integral component of membrane [GO:0016021]
135	glysoja_018785	(AG)8	16	1858	1873	integral component of membrane [GO:0016021]
136	LOC106766232	(AG)8	16	1829	1844	integral component of membrane [GO:0016021]
137	KK1_000574	(AG)8	16	992	1007	NA
138	KK1_000574	(AG)8	16	1024	1039	NA
139	LOC106758889	(TC)7	14	1172	1185	NA
140	NA	(TC)7	14	1181	1194	NA
141	PHAVU_002G037900g	(AG)6	12	7	18	ATP binding [GO:0005524]; nucleic acid binding [GO:0003676]
142	PHAVU_002G037900g	(AG)6	12	7	18	ATP binding [GO:0005524]; nucleic acid binding [GO:0003676]
143	PHAVU_008G017000g	(AG)6	12	1719	1730	NA
144	LOC106775764	(AG)7	14	831	844	asparagine synthase (glutamine-hydrolyzing) activity [GO:0004066]; asparagine biosynthetic process [GO:0006529]
145	LOC106775764	(AG)7	14	831	844	asparagine synthase (glutamine-hydrolyzing) activity [GO:0004066]; asparagine biosynthetic process [GO:0006529]
146	As1	(AG)7	14	831	844	asparagine synthase (glutamine-hydrolyzing) activity [GO:0004066]; asparagine biosynthetic process [GO:0006529]
147	As1	(AG)7	14	831	844	asparagine synthase (glutamine-hydrolyzing) activity [GO:0004066]; asparagine biosynthetic process [GO:0006529]
148	glysoja_027072	(AG)6	12	148	159	methylisocitrate lyase activity [GO:0046421]
149	VITISV_023592	(GA)6	12	7	18	copper ion binding [GO:0005507]; primary amine oxidase activity [GO:0008131]; quinone binding [GO:0048038]; amine metabolic process [GO:0009308]
150	TRINITY_DN9037_c0_g1_i2	(AG)8	16	1123	1138
151	TRINITY_DN9037_c0_g1_i1	(AG)8	16	1225	1240
152	PHAVU_010G125500g	(GA)6	12	55	66	integral component of membrane [GO:0016021]
153	glysoja_009504	(GT)8	16	1526	1541	protein dimerization activity [GO:0046983]
154	glysoja_009504	(GT)8	16	1614	1629	protein dimerization activity [GO:0046983]
155	glysoja_009504	(GT)8	16	1382	1397	protein dimerization activity [GO:0046983]
156	glysoja_009504	(GT)8	16	1470	1485	protein dimerization activity [GO:0046983]
157	LOC100796381 GLYMA_04G245800	(AC)6	12	3206	3217	NAD+ kinase activity [GO:0003951]; NAD metabolic process [GO:0019674]; NADP biosynthetic process [GO:0006741]
158	LOC100783265 GLYMA_02G272700	(AG)8	16	809	824	cytoplasm [GO:0005737]; molybdopterin adenylyltransferase activity [GO:0061598]; molybdopterin molybdotransferase activity [GO:0061599]; Mo-molybdopterin cofactor biosynthetic process [GO:0006777]; molybdenum incorporation into molybdenum-molybdopterin complex [GO:0018315]; molybdopterin cofactor biosynthetic process [GO:0032324]
159	LOC106771706	(AG)7	14	2146	2159	ATP binding [GO:0005524]; protein serine/threonine kinase activity [GO:0004674]
160	glysoja_018419	(AT)6	12	1094	1105	ATP binding [GO:0005524]; protein serine/threonine/tyrosine kinase activity [GO:0004712]; chromosome separation [GO:0051304]; mitotic cell cycle checkpoint [GO:0007093]
161	LOC100816674 GLYMA_14G164400	(AT)6	12	1094	1105	ATP binding [GO:0005524]; protein serine/threonine/tyrosine kinase activity [GO:0004712]; chromosome separation [GO:0051304]; mitotic cell cycle checkpoint [GO:0007093]
162	GLYMA_10G146700	(AG)6	12	2252	2263	NA
163	LOC101488648	(AG)6	12	2833	2844	nucleus [GO:0005634]; DNA binding [GO:0003677]
164	LOC101488648	(AG)6	12	2766	2777	nucleus [GO:0005634]; DNA binding [GO:0003677]
165	KK1_013916	(CT)7	14	133	146	ATP binding [GO:0005524]; protein kinase activity [GO:0004672]
166	LOC100796316 GLYMA_01G050100	(CT)7	14	204	217	cell wall [GO:0005618]; extracellular region [GO:0005576]; membrane [GO:0016020]; plant-type cell wall organization [GO:0009664]
167	KK1_033049	(CT)7	14	204	217	cell wall [GO:0005618]; extracellular region [GO:0005576]; membrane [GO:0016020]; plant-type cell wall organization [GO:0009664]
168	CYP701A16 GLYMA_13G371400	(CT)10	20	24	43	heme binding [GO:0020037]; iron ion binding [GO:0005506]; oxidoreductase activity, acting on paired donors, with incorporation or reduction of molecular oxygen [GO:0016705]
169	CYP701A16 GLYMA_13G371400	(CT)10	20	24	43	heme binding [GO:0020037]; iron ion binding [GO:0005506]; oxidoreductase activity, acting on paired donors, with incorporation or reduction of molecular oxygen [GO:0016705]
170	CYP701A16 GLYMA_13G371400	(CT)10	20	24	43	heme binding [GO:0020037]; iron ion binding [GO:0005506]; oxidoreductase activity, acting on paired donors, with incorporation or reduction of molecular oxygen [GO:0016705]
171	CYP701A16 GLYMA_13G371400	(CT)10	20	24	43	heme binding [GO:0020037]; iron ion binding [GO:0005506]; oxidoreductase activity, acting on paired donors, with incorporation or reduction of molecular oxygen [GO:0016705]
172	LOC100786273 GLYMA_02G204900	(GA)10	20	1353	1372	NA
173	LOC100786273 GLYMA_02G204900	(GA)10	20	1434	1453	NA
174	LOC100786273 GLYMA_02G204900	(GA)10	20	676	695	NA
175	LOC100818822 GLYMA_07G172000	(TC)9	18	3505	3522	cytoplasm [GO:0005737]; phosphatase activity [GO:0016791]; trehalose biosynthetic process [GO:0005992]; trehalose metabolism in response to stress [GO:0070413]
176	LOC100818822 GLYMA_07G172000	(TC)9	18	3663	3680	cytoplasm [GO:0005737]; phosphatase activity [GO:0016791]; trehalose biosynthetic process [GO:0005992]; trehalose metabolism in response to stress [GO:0070413]
177	GLYMA_20G077300	(AG)6	12	1480	1491	metal ion binding [GO:0046872]; pectate lyase activity [GO:0030570]; pectin catabolic process [GO:0045490]
178	GLYMA_20G077300	(AG)6	12	1705	1716	metal ion binding [GO:0046872]; pectate lyase activity [GO:0030570]; pectin catabolic process [GO:0045490]
179	LOC106775799	(AG)6	12	77	88	nucleus [GO:0005634]; DNA binding [GO:0003677]; regulation of transcription, DNA-templated [GO:0006355]; transcription, DNA-templated [GO:0006351]
180	LOC106775799	(AG)6	12	77	88	nucleus [GO:0005634]; DNA binding [GO:0003677]; regulation of transcription, DNA-templated [GO:0006355]; transcription, DNA-templated [GO:0006351]
181	Vigan.05G100200 VIGAN_05100200	(AG)6	12	77	88	nucleus [GO:0005634]; DNA binding [GO:0003677]; regulation of transcription, DNA-templated [GO:0006355]; transcription, DNA-templated [GO:0006351]
182	NA	(GA)7	14	5	18	thiosulfate sulfurtransferase activity [GO:0004792]
183	GLYMA_02G296200	(AG)7	14	2698	2711	metal ion binding [GO:0046872]
184	MTR_6g081060	(CT)6	12	17	28	integral component of membrane [GO:0016021]; transferase activity [GO:0016740]
185	MTR_6g081060	(TC)9	18	552	569	integral component of membrane [GO:0016021]; transferase activity [GO:0016740]
186	MTR_6g081060	(CT)6	12	17	28	integral component of membrane [GO:0016021]; transferase activity [GO:0016740]
187	LOC100804953 GLYMA_07G027400	(AG)6	12	974	985	protein dimerization activity [GO:0046983]
188	LOC100804953 GLYMA_07G027400	(AG)6	12	899	910	protein dimerization activity [GO:0046983]
189	NA	(AG)6	12	566	577	oxidoreductase activity [GO:0016491]; zinc ion binding [GO:0008270]
190	LOC100799345 GLYMA_18G230300	(AG)6	12	1551	1562	ATP binding [GO:0005524]; protein serine/threonine kinase activity [GO:0004674]
191	LOC100799345 GLYMA_18G230300	(AG)8	16	1935	1950	ATP binding [GO:0005524]; protein serine/threonine kinase activity [GO:0004674]
192	LOC100793576 GLYMA_05G070700	(GA)8	16	1980	1995	plasma membrane [GO:0005886]; ATP binding [GO:0005524]; transmembrane receptor protein serine/threonine kinase activity [GO:0004675]; brassinosteroid mediated signaling pathway [GO:0009742]; cell surface receptor signaling pathway [GO:0007166]; protein phosphorylation [GO:0006468]
193	LR48_Vigan303s007500	(GT)6	12	2816	2827	NA
194	Vigan.10G250800 VIGAN_10250800	(GT)6	12	1504	1515	NA
195	LOC100777179 GLYMA_09G083700	(TA)8	16	7	22	intracellular [GO:0005622]; vacuolar transport [GO:0007034]
196	LOC100777179 GLYMA_09G083700	(TA)8	16	7	22	intracellular [GO:0005622]; vacuolar transport [GO:0007034]
197	LOC106753970	(AG)10	20	409	428	NA
198	TRINITY_DN8598_c0_g1_i1	(AG)10	20	1178	1197
199	LOC100806833 GLYMA_04G095700	(CT)8	16	58	73	nucleus [GO:0005634]; double-stranded RNA binding [GO:0003725]; ribonuclease III activity [GO:0004525]; pre-miRNA processing [GO:0031054]; primary miRNA processing [GO:0031053]; production of siRNA involved in RNA interference [GO:0030422]; RNA phosphodiester bond hydrolysis, endonucleolytic [GO:0090502]
200	LOC100820554 GLYMA_05G246500	(AG)9	18	1985	2002	cytoplasm [GO:0005737]; phosphoethanolamine N-methyltransferase activity [GO:0000234]; S-adenosylmethionine-dependent methyltransferase activity [GO:0008757]; methylation [GO:0032259]; phosphatidylcholine biosynthetic process [GO:0006656]
201	LOC100792158 GLYMA_04G217100	(GA)9	18	1303	1320	nucleic acid binding [GO:0003676]
202	CISIN_1g042002mg	(GA)9	18	719	736	nucleic acid binding [GO:0003676]
203	KK1_012100	(CT)7	14	139	152	NA
204	KK1_027278	(CT)7	14	139	152	NA
205	LOC100800548 GLYMA_01G043800	(AT)7	14	225	238	NA
206	LOC100820411 GLYMA_04G246200	(AG)10	20	231	250	vesicle [GO:0031982]; receptor-mediated endocytosis [GO:0006898]
207	LOC100792618 GLYMA_09G148900	(CT)7	14	162	175	kinase activity [GO:0016301]; phosphotransferase activity, alcohol group as acceptor [GO:0016773]
208	NA	(AT)6	12	1547	1558	NA
209	RCOM_0934400	(AT)6	12	833	844	NA
210	KK1_024083	(AT)6	12	857	868	NA
211	MTR_2g450730	(AT)6	12	1455	1466	NA
212	NA	(AT)6	12	1615	1626	NA
213	CISIN_1g014748mg	(AT)6	12	801	812	NA
214	CISIN_1g014748mg	(AT)6	12	765	776	NA
215	NA	(AT)6	12	1523	1534	NA
216	NA	(TA)7	14	988	1001	regulation of transcription, DNA-templated [GO:0006355]; transcription, DNA-templated [GO:0006351]
217	LOC100818660 GLYMA_15G182000	(AG)7	14	58	71	integral component of membrane [GO:0016021]; calcium ion binding [GO:0005509]; oxidoreductase activity, acting on NAD(P)H, oxygen as acceptor [GO:0050664]; peroxidase activity [GO:0004601]
218	LOC100813288 GLYMA_13G166300	(CT)7	14	69	82	NA
219	LOC100777114 GLYMA_13G063500	(AT)6	12	2988	2999	mitochondrial degradosome [GO:0045025]; ATP-dependent RNA helicase activity [GO:0004004]; mitochondrial RNA 3'-end processing [GO:0000965]; RNA catabolic process [GO:0006401]
220	CICLE_v10009919mg	(AG)11	22	3	24	integral component of membrane [GO:0016021]; mitochondrial proton-transporting ATP synthase complex, coupling factor F(o) [GO:0000276]; hydrogen ion transmembrane transporter activity [GO:0015078]; ATP synthesis coupled proton transport [GO:0015986]
221	EUGRSUZ_C00920	(AG)11	22	3	24	mitochondrial proton-transporting ATP synthase complex, coupling factor F(o) [GO:0000276]; hydrogen ion transmembrane transporter activity [GO:0015078]; ATP synthesis coupled proton transport [GO:0015986]
222	GLYMA_11G010700	(CA)6	12	5	16	poly(ADP-ribose) glycohydrolase activity [GO:0004649]; carbohydrate metabolic process [GO:0005975]
223	GLYMA_11G010700	(CA)6	12	5	16	poly(ADP-ribose) glycohydrolase activity [GO:0004649]; carbohydrate metabolic process [GO:0005975]
224	GLYMA_11G010700	(CA)6	12	5	16	poly(ADP-ribose) glycohydrolase activity [GO:0004649]; carbohydrate metabolic process [GO:0005975]
225	NIP3 MTR_4g006730	(AG)6	12	1301	1312	integral component of membrane [GO:0016021]; transporter activity [GO:0005215]
226	LOC101501060	(AG)6	12	1443	1454	ATP binding [GO:0005524]; protein kinase activity [GO:0004672]
227	LOC101501060	(AG)6	12	1804	1815	ATP binding [GO:0005524]; protein kinase activity [GO:0004672]
228	pepc	(GA)6	12	411	422	phosphoenolpyruvate carboxylase activity [GO:0008964]; carbon fixation [GO:0015977]; tricarboxylic acid cycle [GO:0006099]
229	pepc	(GA)6	12	799	810	phosphoenolpyruvate carboxylase activity [GO:0008964]; carbon fixation [GO:0015977]; tricarboxylic acid cycle [GO:0006099]
230	pepc	(GA)6	12	465	476	phosphoenolpyruvate carboxylase activity [GO:0008964]; carbon fixation [GO:0015977]; tricarboxylic acid cycle [GO:0006099]
231	LOC106774881	(AG)8	16	1398	1413	NA
232	GLYMA_09G205300	(AG)8	16	1914	1929	integral component of membrane [GO:0016021]
233	LOC106756352	(AT)6	12	16	27	DNA binding [GO:0003677]
234	LOC106756352	(TC)8	16	1511	1526	DNA binding [GO:0003677]
235	LOC106756352	(TC)6	12	395	406	DNA binding [GO:0003677]
236	LOC106756352	(TC)8	16	1815	1830	DNA binding [GO:0003677]
237	LOC106772660	(GA)10	20	2167	2186	NA
238	LOC106772660	(AC)6	12	3059	3070	NA
239	LOC106772660	(AC)6	12	2443	2454	NA
240	BnaC09g37930D GSBRNA2T00059395001	(AG)7	14	412	425	microtubule [GO:0005874]; GTP binding [GO:0005525]; GTPase activity [GO:0003924]; structural constituent of cytoskeleton [GO:0005200]; microtubule-based process [GO:0007017]
241	KK1_041758	(TG)6	12	2797	2808	NA
242	LOC100817831 GLYMA_18G019000	(AT)7	14	83	96	integral component of plasma membrane [GO:0005887]; secondary active sulfate transmembrane transporter activity [GO:0008271]; sulfate transmembrane transporter activity [GO:0015116]
243	glysoja_023008	(AT)7	14	83	96	integral component of membrane [GO:0016021]; secondary active sulfate transmembrane transporter activity [GO:0008271]
244	KK1_018245	(TC)6	12	93	104	integral component of membrane [GO:0016021]; histone binding [GO:0042393]; metal ion binding [GO:0046872]; regulation of transcription, DNA-templated [GO:0006355]
245	LOC100170700 GLYMA_16G005400	(TC)6	12	93	104	integral component of membrane [GO:0016021]; histone binding [GO:0042393]; metal ion binding [GO:0046872]; regulation of transcription, DNA-templated [GO:0006355]
246	RCOM_1046170	(GA)6	12	1066	1077	histone binding [GO:0042393]; metal ion binding [GO:0046872]; regulation of transcription, DNA-templated [GO:0006355]
247	JCGZ_07622	(AG)7	14	1678	1691	histone binding [GO:0042393]; metal ion binding [GO:0046872]; regulation of transcription, DNA-templated [GO:0006355]
248	PHAVU_008G072400g	(TG)8	16	2361	2376	integral component of membrane [GO:0016021]; methyltransferase activity [GO:0008168]
249	PHAVU_008G072400g	(TG)8	16	2008	2023	integral component of membrane [GO:0016021]; methyltransferase activity [GO:0008168]
250	LOC101495945	(CT)9	18	805	822	nucleus [GO:0005634]; cyclin-dependent protein serine/threonine kinase inhibitor activity [GO:0004861]; kinase activity [GO:0016301]; cell cycle arrest [GO:0007050]
251	PHAVU_007G230100g	(GA)7	14	810	823	NA
252	KK1_006749	(GA)7	14	1537	1550	NA
253	PHAVU_007G230100g	(GA)7	14	2006	2019	NA
254	KK1_006749	(GA)7	14	1655	1668	NA
255	PHAVU_007G230100g	(GA)7	14	1888	1901	NA
256	glysoja_012325	(AG)8	16	1822	1837	heme binding [GO:0020037]; iron ion binding [GO:0005506]; monooxygenase activity [GO:0004497]; oxidoreductase activity, acting on paired donors, with incorporation or reduction of molecular oxygen [GO:0016705]
257	LOC100795617 GLYMA_02G245500	(GA)8	16	2271	2286	NA
258	LOC106772158	(AG)6	12	3687	3698	endoplasmic reticulum membrane [GO:0005789]; integral component of membrane [GO:0016021]; ethylene binding [GO:0051740]; ethylene receptor activity [GO:0038199]; metal ion binding [GO:0046872]; phosphorelay sensor kinase activity [GO:0000155]; negative regulation of ethylene-activated signaling pathway [GO:0010105]
259	LOC106772158	(AG)6	12	3197	3208	endoplasmic reticulum membrane [GO:0005789]; integral component of membrane [GO:0016021]; ethylene binding [GO:0051740]; ethylene receptor activity [GO:0038199]; metal ion binding [GO:0046872]; phosphorelay sensor kinase activity [GO:0000155]; negative regulation of ethylene-activated signaling pathway [GO:0010105]
260	LOC106772158	(AG)6	12	3596	3607	endoplasmic reticulum membrane [GO:0005789]; integral component of membrane [GO:0016021]; ethylene binding [GO:0051740]; ethylene receptor activity [GO:0038199]; metal ion binding [GO:0046872]; phosphorelay sensor kinase activity [GO:0000155]; negative regulation of ethylene-activated signaling pathway [GO:0010105]
261	LOC106772158	(AG)6	12	3106	3117	endoplasmic reticulum membrane [GO:0005789]; integral component of membrane [GO:0016021]; ethylene binding [GO:0051740]; ethylene receptor activity [GO:0038199]; metal ion binding [GO:0046872]; phosphorelay sensor kinase activity [GO:0000155]; negative regulation of ethylene-activated signaling pathway [GO:0010105]
262	KK1_023024	(AG)8	16	1214	1229	nucleus [GO:0005634]; sequence-specific DNA binding [GO:0043565]; regulation of transcription, DNA-templated [GO:0006355]
263	LOC100807602 GLYMA_14G091200	(AG)8	16	1733	1748	nucleus [GO:0005634]; sequence-specific DNA binding [GO:0043565]; regulation of transcription, DNA-templated [GO:0006355]
264	LOC100812259 GLYMA_08G188300	(GA)10	20	994	1013	cytoplasm [GO:0005737]; nucleus [GO:0005634]; ATP binding [GO:0005524]; protein serine/threonine kinase activity [GO:0004674]; intracellular signal transduction [GO:0035556]; protein phosphorylation [GO:0006468]
265	LOC100812259 GLYMA_08G188300	(GA)10	20	573	592	cytoplasm [GO:0005737]; nucleus [GO:0005634]; ATP binding [GO:0005524]; protein serine/threonine kinase activity [GO:0004674]; intracellular signal transduction [GO:0035556]; protein phosphorylation [GO:0006468]
266	PHAVU_008G001700g	(AG)7	14	140	153	integral component of membrane [GO:0016021]; aspartic-type endopeptidase activity [GO:0004190]
267	PHAVU_008G001700g	(AG)7	14	140	153	integral component of membrane [GO:0016021]; aspartic-type endopeptidase activity [GO:0004190]
268	PHAVU_008G001700g	(AG)7	14	140	153	integral component of membrane [GO:0016021]; aspartic-type endopeptidase activity [GO:0004190]
269	PHAVU_008G001700g	(AG)7	14	140	153	integral component of membrane [GO:0016021]; aspartic-type endopeptidase activity [GO:0004190]
270	glysoja_027789	(CT)7	14	193	206	NA
271	TRINITY_DN8094_c0_g1_i2	(GA)9	18	3018	3035
272	glysoja_004117	(CT)8	16	184	199	Mo-molybdopterin cofactor biosynthetic process [GO:0006777]; molybdopterin cofactor biosynthetic process [GO:0032324]
273	glysoja_004117	(CT)8	16	184	199	Mo-molybdopterin cofactor biosynthetic process [GO:0006777]; molybdopterin cofactor biosynthetic process [GO:0032324]
274	LOC101509450	(TC)6	12	81	92	NA
275	LOC101509450	(TC)6	12	1250	1261	NA
276	LOC101509450	(TC)6	12	81	92	NA
277	LOC101509450	(TC)6	12	1132	1143	NA
278	KK1_028499	(TC)6	12	520	531	NA
279	Vigan.01G231000 VIGAN_01231000	(TA)6	12	8	19	ADP binding [GO:0043531]; defense response [GO:0006952]; signal transduction [GO:0007165]
280	LOC106765644	(CA)7	14	1	14	NA
281	LOC101493917	(CT)6	12	193	204	NA
282	LOC101492207	(TG)8	16	1642	1657	NA
283	LOC100800762 GLYMA_10G039200	(TC)6	12	199	210	NA
284	LOC100778987 GLYMA_02G047400	(CT)11	22	1	22	integral component of membrane [GO:0016021]
285	Vigan.08G273900 VIGAN_08273900	(CT)9	18	18	35	NA
286	LOC100803501 GLYMA_06G246600	(AG)6	12	2472	2483	integral component of membrane [GO:0016021]
287	LOC100806493 GLYMA_12G229500	(TA)6	12	800	811	nucleus [GO:0005634]; mRNA transcription [GO:0009299]; response to light stimulus [GO:0009416]
288	KK1_025221	(TC)6	12	71	82	cell [GO:0005623]; cell redox homeostasis [GO:0045454]
289	KK1_025221	(TC)6	12	71	82	cell [GO:0005623]; cell redox homeostasis [GO:0045454]
290	LOC100805585 GLYMA_04G205300	(TC)7	14	1	14	integral component of membrane [GO:0016021]; intracellular [GO:0005622]; transporter activity [GO:0005215]
291	PHAVU_002G278300g	(TC)7	14	1	14	integral component of membrane [GO:0016021]; intracellular [GO:0005622]; transporter activity [GO:0005215]
292	LOC100788197 GLYMA_08G005200	(TC)7	14	1	14	integral component of membrane [GO:0016021]; intracellular [GO:0005622]; transporter activity [GO:0005215]
293	LOC100809979 GLYMA_09G031600	(AG)15	30	993	1022	extracellular region [GO:0005576]; polygalacturonase activity [GO:0004650]; carbohydrate metabolic process [GO:0005975]; cell wall organization [GO:0071555]
294	KK1_007182	(CT)11	22	25	46	NA
295	KK1_008571	(GA)6	12	589	600	nucleus [GO:0005634]; RNA binding [GO:0003723]; mRNA processing [GO:0006397]
296	LOC100306331 GLYMA_05G027700	(CT)7	14	175	188	integral component of membrane [GO:0016021]
297	LOC100808425 GLYMA_04G157200	(TC)6	12	158	169	integral component of plasma membrane [GO:0005887]; voltage-gated potassium channel activity [GO:0005249]; regulation of membrane potential [GO:0042391]
298	LR48_Vigan541s000900	(AT)6	12	78	89	integral component of membrane [GO:0016021]; transmembrane transporter activity [GO:0022857]
299	LR48_Vigan541s000900	(AT)6	12	78	89	integral component of membrane [GO:0016021]; transmembrane transporter activity [GO:0022857]
300	KK1_026711	(AT)6	12	78	89	integral component of membrane [GO:0016021]; transmembrane transporter activity [GO:0022857]
301	LR48_Vigan541s000900	(AT)6	12	78	89	integral component of membrane [GO:0016021]; transmembrane transporter activity [GO:0022857]
302	LOC100803295 GLYMA_20G242400	(TC)7	14	5904	5917	NA
303	LOC100803295 GLYMA_20G242400	(TC)7	14	6001	6014	NA
304	GLYMA_17G069800	(CT)7	14	193	206	metal ion binding [GO:0046872]
305	LOC101499617	(CT)7	14	193	206	metal ion binding [GO:0046872]
306	LOC106756647	(AG)15	30	1732	1761	GTP binding [GO:0005525]; GTPase activity [GO:0003924]
307	LOC101511351	(AG)15	30	1844	1873	GTP binding [GO:0005525]; GTPase activity [GO:0003924]
308	NA	(TC)10	20	1199	1218	ATP binding [GO:0005524]; protein serine/threonine kinase activity [GO:0004674]
309	NA	(TC)10	20	1267	1286	ATP binding [GO:0005524]; protein serine/threonine kinase activity [GO:0004674]
310	LOC100805536 GLYMA_02G012300	(AG)6	12	1167	1178	NA
311	LOC100818984 GLYMA_14G015700	(GA)11	22	1	22	metal ion binding [GO:0046872]; RNA binding [GO:0003723]
312	AP1A GLYMA_06G205800	(TC)6	12	894	905	nucleus [GO:0005634]; protein dimerization activity [GO:0046983]; RNA polymerase II regulatory region sequence-specific DNA binding [GO:0000977]; transcription factor activity, sequence-specific DNA binding [GO:0003700]; positive regulation of transcription from RNA polymerase II promoter [GO:0045944]; transcription, DNA-templated [GO:0006351]
313	AP1A GLYMA_06G205800	(TC)6	12	936	947	nucleus [GO:0005634]; protein dimerization activity [GO:0046983]; RNA polymerase II regulatory region sequence-specific DNA binding [GO:0000977]; transcription factor activity, sequence-specific DNA binding [GO:0003700]; positive regulation of transcription from RNA polymerase II promoter [GO:0045944]; transcription, DNA-templated [GO:0006351]
314	NA	(GA)7	14	2065	2078	signal transduction [GO:0007165]
315	fdh	(AG)9	18	1629	1646	mitochondrion [GO:0005739]; formate dehydrogenase (NAD+) activity [GO:0008863]; NAD binding [GO:0051287]; oxidoreductase activity, acting on the CH-OH group of donors, NAD or NADP as acceptor [GO:0016616]; formate catabolic process [GO:0042183]
316	KK1_036495	(AC)7	14	13	26	glycine hydroxymethyltransferase activity [GO:0004372]; pyridoxal phosphate binding [GO:0030170]; glycine biosynthetic process [GO:0006545]; tetrahydrofolate interconversion [GO:0035999]
317	LOC100787082 GLYMA_06G174700	(AT)6	12	171	182	metal ion binding [GO:0046872]; pectate lyase activity [GO:0030570]; pectin catabolic process [GO:0045490]
318	LOC101504308	(AG)6	12	1162	1173	Ino80 complex [GO:0031011]; chromatin remodeling [GO:0006338]; regulation of transcription, DNA-templated [GO:0006355]
319	LOC101492964	(AG)6	12	2203	2214	ATP binding [GO:0005524]; calcium ion binding [GO:0005509]; protein kinase activity [GO:0004672]
320	KK1_036915	(AG)7	14	1754	1767	NA
321	KK1_026701	(AC)6	12	105	116	endoplasmic reticulum membrane [GO:0005789]; integral component of membrane [GO:0016021]; transferase activity, transferring glycosyl groups [GO:0016757]
322	LOC100788153 GLYMA_13G366000	(CA)6	12	1439	1450	plasma membrane [GO:0005886]; ATP binding [GO:0005524]; transmembrane receptor protein serine/threonine kinase activity [GO:0004675]; cell surface receptor signaling pathway [GO:0007166]; protein phosphorylation [GO:0006468]
323	LOC100788153 GLYMA_13G366000	(GA)6	12	1727	1738	plasma membrane [GO:0005886]; ATP binding [GO:0005524]; transmembrane receptor protein serine/threonine kinase activity [GO:0004675]; cell surface receptor signaling pathway [GO:0007166]; protein phosphorylation [GO:0006468]
324	LOC100798037 GLYMA_14G041500	(CT)8	16	3072	3087	nucleus [GO:0005634]; transcription factor activity, sequence-specific DNA binding [GO:0003700]
325	LOC100798037 GLYMA_14G041500	(CT)8	16	2268	2283	nucleus [GO:0005634]; transcription factor activity, sequence-specific DNA binding [GO:0003700]
326	PHAVU_004G129300g	(CT)6	12	188	199	NA
327	KK1_004219	(CT)6	12	188	199	zinc ion binding [GO:0008270]
328	LOC100805041 GLYMA_11G007200	(CT)6	12	188	199	intracellular membrane-bounded organelle [GO:0043231]; endonuclease activity [GO:0004519]; RNA binding [GO:0003723]; zinc ion binding [GO:0008270]; RNA modification [GO:0009451]
329	LOC100793181	(CT)6	12	846	857	integral component of membrane [GO:0016021]; plasma membrane [GO:0005886]
330	LOC100306188 GLYMA_01G102400	(CT)6	12	540	551	integral component of membrane [GO:0016021]; plasma membrane [GO:0005886]
331	LOC100799878 GLYMA_03G222900	(TC)7	14	239	252	nucleic acid binding [GO:0003676]
332	LOC100500634 GLYMA_08G146400	(AG)6	12	74	85	NA
333	PHAVU_001G143400g	(AT)6	12	197	208	NA
334	KK1_009457	(TA)6	12	1477	1488	oxidoreductase activity [GO:0016491]
335	MTR_7g065150	(AG)7	14	1180	1193	NA
336	KK1_014244	(AT)6	12	38	49	mitochondrial matrix [GO:0005759]; nucleus [GO:0005634]; tRNA (guanine(37)-N(1))-methyltransferase activity [GO:0052906]
337	GLYMA_07G270800	(GA)6	12	212	223	integral component of membrane [GO:0016021]; ATP binding [GO:0005524]; protein kinase activity [GO:0004672]
338	LOC101491372	(TA)6	12	107	118	nucleus [GO:0005634]; sequence-specific DNA binding [GO:0043565]; transcription factor activity, sequence-specific DNA binding [GO:0003700]
339	LOC101491372	(TA)6	12	107	118	nucleus [GO:0005634]; sequence-specific DNA binding [GO:0043565]; transcription factor activity, sequence-specific DNA binding [GO:0003700]
340	TRINITY_DN6956_c0_g3_i1	(GA)11	22	2040	2061
341	LOC101509635	(CA)7	14	2996	3009	NA
342	KK1_003992	(AG)6	12	1428	1439	cell cycle [GO:0007049]; cell division [GO:0051301]
343	PHAVU_007G133100g	(GA)6	12	1581	1592	nucleus [GO:0005634]; cyclin-dependent protein serine/threonine kinase inhibitor activity [GO:0004861]; cell cycle arrest [GO:0007050]
344	LOC100815599 GLYMA_13G326500	(GA)9	18	1001	1018	integral component of membrane [GO:0016021]; zinc ion binding [GO:0008270]
345	LOC100815599 GLYMA_13G326500	(GA)9	18	1023	1040	integral component of membrane [GO:0016021]; zinc ion binding [GO:0008270]
346	MTR_1g026190	(CT)11	22	70	91	ATP binding [GO:0005524]; calcium ion binding [GO:0005509]; protein kinase activity [GO:0004672]; defense response to fungus [GO:0050832]; positive regulation of response to salt stress [GO:1901002]
347	L484_011435	(GT)6	12	1	12	isoprenoid biosynthetic process [GO:0008299]
348	LR48_Vigan09g191000	(AG)6	12	2499	2510	ATP binding [GO:0005524]; protein kinase activity [GO:0004672]
349	LOC100807988 GLYMA_08G220400	(CT)8	16	175	190	NA
350	LOC100807988 GLYMA_08G220400	(CT)8	16	175	190	NA
351	LOC101499446	(CA)6	12	1615	1626	metal ion binding [GO:0046872]; RNA binding [GO:0003723]
352	LOC101499806	(GA)10	20	1708	1727	catalytic activity [GO:0003824]; trehalose biosynthetic process [GO:0005992]
353	NA	(TC)8	16	51	66	ATP binding [GO:0005524]
354	NA	(CT)6	12	178	189	ATP binding [GO:0005524]
355	LOC101504169	(CT)7	14	831	844	integral component of membrane [GO:0016021]; plasma membrane [GO:0005886]; carbohydrate transport [GO:0008643]
356	PHAVU_001G164600g	(GA)7	14	2052	2065	intracellular [GO:0005622]; RNA binding [GO:0003723]; transport [GO:0006810]
357	PHAVU_006G163300g	(TC)6	12	890	901	metal ion binding [GO:0046872]
358	PHAVU_006G163300g	(TC)6	12	817	828	metal ion binding [GO:0046872]
359	KK1_034932	(AG)6	12	1157	1168	ATP binding [GO:0005524]; protein kinase activity [GO:0004672]
360	LOC101512196	(AT)7	14	11	24	integral component of membrane [GO:0016021]
361	GLYMA_11G118800	(CT)6	12	1189	1200	GTP binding [GO:0005525]; GTPase activity [GO:0003924]
362	LOC101515117	(TA)6	12	189	200	integral component of membrane [GO:0016021]
363	NA	(TC)6	12	141	152	signal transduction [GO:0007165]
364	MTR_3g079750	(TC)6	12	27	38	hydrolase activity, hydrolyzing O-glycosyl compounds [GO:0004553]; carbohydrate metabolic process [GO:0005975]
365	PHAVU_008G133600g	(CT)6	12	130	141	protein dimerization activity [GO:0046983]
366	PHAVU_008G133600g	(CT)6	12	130	141	protein dimerization activity [GO:0046983]
367	MTR_4g113730	(AT)9	18	1954	1971	NA
368	MTR_4g113730	(AT)9	18	1867	1884	NA
369	MTR_4g113730	(AG)8	16	1877	1892	NA
370	MTR_4g113730	(AG)8	16	1790	1805	NA
371	LOC100802673 GLYMA_08G256300	(AG)7	14	24	37	NA
372	LR48_Vigan635s002900	(TC)8	16	73	88	RNA binding [GO:0003723]
373	PHAVU_008G200800g	(GA)6	12	1959	1970	NA
374	LOC100818106 GLYMA_07G230700	(GA)6	12	2124	2135	NA
375	LOC101500675	(CT)7	14	1364	1377	integral component of membrane [GO:0016021]
376	KK1_000937	(AT)7	14	549	562	AP-4 adaptor complex [GO:0030124]; intracellular protein transport [GO:0006886]; vesicle-mediated transport [GO:0016192]
377	GLYMA_12G013600	(AG)6	12	3262	3273	nucleolus [GO:0005730]; replication fork protection complex [GO:0031298]; DNA binding [GO:0003677]; DNA topoisomerase type I activity [GO:0003917]; chromatin remodeling [GO:0006338]; chromosome segregation [GO:0007059]; DNA replication [GO:0006260]; DNA topological change [GO:0006265]
378	GLYMA_12G013600	(AG)6	12	3178	3189	nucleolus [GO:0005730]; replication fork protection complex [GO:0031298]; DNA binding [GO:0003677]; DNA topoisomerase type I activity [GO:0003917]; chromatin remodeling [GO:0006338]; chromosome segregation [GO:0007059]; DNA replication [GO:0006260]; DNA topological change [GO:0006265]
379	PHAVU_008G191700g	(TC)6	12	20	31	NA
380	KK1_013435	(TC)6	12	179	190	DNA binding [GO:0003677]; endonuclease activity [GO:0004519]
381	LOC106759823	(GA)9	18	1582	1599	sequence-specific DNA binding [GO:0043565]; transcription factor activity, sequence-specific DNA binding [GO:0003700]
382	LOC106759823	(GA)9	18	1690	1707	sequence-specific DNA binding [GO:0043565]; transcription factor activity, sequence-specific DNA binding [GO:0003700]
383	LOC106759823	(GA)9	18	1725	1742	sequence-specific DNA binding [GO:0043565]; transcription factor activity, sequence-specific DNA binding [GO:0003700]
384	LOC106759823	(GA)9	18	1833	1850	sequence-specific DNA binding [GO:0043565]; transcription factor activity, sequence-specific DNA binding [GO:0003700]
385	LOC106777661	(AG)6	12	243	254	Cdc73/Paf1 complex [GO:0016593]; nucleic acid binding [GO:0003676]; zinc ion binding [GO:0008270]; histone modification [GO:0016570]; transcription elongation from RNA polymerase II promoter [GO:0006368]
386	glysoja_001429	(TA)17	34	1	34	NA
387	glysoja_010067	(AC)6	12	34	45	integral component of membrane [GO:0016021]; ribosome [GO:0005840]; structural constituent of ribosome [GO:0003735]; translation [GO:0006412]
388	glysoja_032201	(AT)6	12	250	261	nucleus [GO:0005634]; DNA binding [GO:0003677]; regulation of transcription, DNA-templated [GO:0006355]; transcription, DNA-templated [GO:0006351]
389	rpl14	(TA)6	12	179	190	chloroplast [GO:0009507]; large ribosomal subunit [GO:0015934]; rRNA binding [GO:0019843]; structural constituent of ribosome [GO:0003735]; translation [GO:0006412]
390	MTR_7g082940	(TA)8	16	70	85	translation initiation factor activity [GO:0003743]
391	MIMGU_mgv1a000997mg	(AG)8	16	197	212	COPI-coated vesicle membrane [GO:0030663]; Golgi membrane [GO:0000139]; membrane coat [GO:0030117]; structural molecule activity [GO:0005198]; intracellular protein transport [GO:0006886]; vesicle-mediated transport [GO:0016192]
392	glysoja_033081	(AG)7	14	3192	3205	NA
393	glysoja_033081	(AG)7	14	3646	3659	NA
394	glysoja_024131	(AG)6	12	3298	3309	spliceosomal complex [GO:0005681]; DNA binding [GO:0003677]; mRNA processing [GO:0006397]; regulation of transcription, DNA-templated [GO:0006355]; RNA splicing [GO:0008380]
395	TRINITY_DN63267_c0_g1_i1	(GT)6	12	188	199
396	PHAVU_003G142400g	(CA)11	22	150	171	integral component of membrane [GO:0016021]; acetylglucosaminyltransferase activity [GO:0008375]
397	PHAVU_003G142400g	(CA)11	22	150	171	integral component of membrane [GO:0016021]; acetylglucosaminyltransferase activity [GO:0008375]
398	PHAVU_003G142400g	(CA)11	22	150	171	integral component of membrane [GO:0016021]; acetylglucosaminyltransferase activity [GO:0008375]
399	LOC100787644 GLYMA_07G265300	(AG)8	16	41	56	integral component of membrane [GO:0016021]
400	KK1_028933	(TG)6	12	301	312	ATP binding [GO:0005524]
401	PHAVU_007G067100g	(TG)7	14	1705	1718	NA
402	PHAVU_007G067100g	(TG)7	14	1598	1611	NA
403	LOC101496225	(AG)9	18	436	453	integral component of membrane [GO:0016021]; ATP binding [GO:0005524]; protein serine/threonine kinase activity [GO:0004674]
404	Vigan.08G334300 VIGAN_08334300	(TC)6	12	1517	1528	DNA binding [GO:0003677]; zinc ion binding [GO:0008270]
405	LOC100777334 GLYMA_08G105100	(CT)6	12	220	231	intracellular [GO:0005622]; transport [GO:0006810]
406	Vigan.01G186300 VIGAN_01186300	(AG)7	14	944	957	NA
407	GLYMA_05G135800	(AG)7	14	239	252	metal ion binding [GO:0046872]
408	GLYMA_05G135800	(GA)9	18	2573	2590	metal ion binding [GO:0046872]
409	LOC101492152	(AG)12	24	1430	1453	O-phospho-L-serine:2-oxoglutarate aminotransferase activity [GO:0004648]; L-serine biosynthetic process [GO:0006564]
410	TRINITY_DN60963_c0_g1_i1	(GA)7	14	1398	1411
411	PHAVU_010G062000g	(GA)6	12	319	330	NA
412	PHAVU_010G062000g	(GA)6	12	319	330	NA
413	msg MSG GLYMA_20G017900	(TA)7	14	10	23	defense response [GO:0006952]; response to biotic stimulus [GO:0009607]
414	msg MSG GLYMA_20G017900	(TA)7	14	10	23	defense response [GO:0006952]; response to biotic stimulus [GO:0009607]
415	LOC100500688 GLYMA_08G236400	(TC)6	12	77	88	cytoplasm [GO:0005737]; ATP binding [GO:0005524]; ATPase activity [GO:0016887]; GTP binding [GO:0005525]; ribosomal large subunit binding [GO:0043023]; ribosome binding [GO:0043022]
416	LOC100813470 GLYMA_11G209000	(AG)12	24	3138	3161	cytoplasm [GO:0005737]; nucleus [GO:0005634]; plasma membrane [GO:0005886]; ATP binding [GO:0005524]; protein serine/threonine kinase activity [GO:0004674]; intracellular signal transduction [GO:0035556]
417	LOC106762246	(AG)17	34	2841	2874	integral component of membrane [GO:0016021]; substrate-specific transmembrane transporter activity [GO:0022891]
418	LOC100814969 GLYMA_17G084600	(TA)9	18	23	40	NA
419	LOC100803742 GLYMA_01G015100	(TC)6	12	173	184	NA
420	KK1_000193	(TA)6	12	17	28	nucleic acid binding [GO:0003676]; RNA-DNA hybrid ribonuclease activity [GO:0004523]
421	NA	(AG)8	16	664	679	integral component of membrane [GO:0016021]
422	LOC106767079	(TC)6	12	1	12	kinase activity [GO:0016301]
423	PHAVU_007G122300g	(TA)6	12	272	283	NA
424	PHAVU_007G122300g	(AT)6	12	448	459	NA
425	LOC100785789 GLYMA_03G258400	(TC)8	16	959	974	NA
426	LOC106766697	(AG)6	12	875	886	integral component of membrane [GO:0016021]; transport [GO:0006810]
427	LOC101492555	(GA)7	14	197	210	NA
428	KK1_018990	(CA)6	12	1257	1268	integral component of membrane [GO:0016021]; transmembrane transport [GO:0055085]
429	glysoja_033693	(AG)7	14	1426	1439	NA
430	LOC100800591 GLYMA_03G134800	(AG)8	16	1968	1983	integral component of membrane [GO:0016021]; transferase activity, transferring glycosyl groups [GO:0016757]
431	PHAVU_002G183500g	(AG)6	12	1603	1614	NA
432	glysoja_050040	(AG)7	14	217	230	endoplasmic reticulum membrane [GO:0005789]; integral component of membrane [GO:0016021]
433	KK1_020794	(CT)7	14	57	70	NA
434	MTR_4g091320	(AG)10	20	1893	1912	NA
435	LOC100784222 GLYMA_20G103300	(GA)8	16	68	83	cytoplasm [GO:0005737]; prefoldin complex [GO:0016272]; unfolded protein binding [GO:0051082]; protein folding [GO:0006457]; regulation of transcription, DNA-templated [GO:0006355]
436	LOC100784222 GLYMA_20G103300	(GA)8	16	68	83	cytoplasm [GO:0005737]; prefoldin complex [GO:0016272]; unfolded protein binding [GO:0051082]; protein folding [GO:0006457]; regulation of transcription, DNA-templated [GO:0006355]
437	MTR_8g012725	(CT)7	14	11	24	NA
438	TRINITY_DN59007_c0_g1_i1	(GA)6	12	892	903
439	LOC100802936 GLYMA_12G015700	(AG)6	12	247	258	NA
440	NMH7 GLYMA_06G027200	(AT)6	12	1115	1126	nucleus [GO:0005634]; protein dimerization activity [GO:0046983]; RNA polymerase II regulatory region sequence-specific DNA binding [GO:0000977]; transcription factor activity, sequence-specific DNA binding [GO:0003700]; positive regulation of transcription from RNA polymerase II promoter [GO:0045944]; transcription, DNA-templated [GO:0006351]
441	LOC100816481 GLYMA_12G045800	(CT)6	12	76	87	cytoplasm [GO:0005737]; nucleus [GO:0005634]; ubiquitin binding [GO:0043130]; proteasome-mediated ubiquitin-dependent protein catabolic process [GO:0043161]; ubiquitin homeostasis [GO:0010992]
442	LOC104232385	(TA)7	14	80	93	integral component of membrane [GO:0016021]
443	0_1185_02	(TA)7	14	80	93	NA
444	LR48_Vigan02g139100	(GT)6	12	999	1010	integral component of membrane [GO:0016021]; methyltransferase activity [GO:0008168]
445	LOC100801376 GLYMA_13G111700	(GT)6	12	438	449	mitochondrial inner membrane [GO:0005743]; lipid binding [GO:0008289]; ubiquinone biosynthetic process [GO:0006744]
446	glysoja_039870	(AG)6	12	2682	2693	integral component of membrane [GO:0016021]; ATP binding [GO:0005524]; transmembrane receptor protein tyrosine kinase activity [GO:0004714]
447	LOC100781455 GLYMA_09G007200	(GT)7	14	2691	2704	integral component of membrane [GO:0016021]; plasma membrane [GO:0005886]; ATP binding [GO:0005524]; transmembrane receptor protein serine/threonine kinase activity [GO:0004675]; cell surface receptor signaling pathway [GO:0007166]; protein phosphorylation [GO:0006468]
448	LOC100781455 GLYMA_09G007200	(GT)7	14	2592	2605	integral component of membrane [GO:0016021]; plasma membrane [GO:0005886]; ATP binding [GO:0005524]; transmembrane receptor protein serine/threonine kinase activity [GO:0004675]; cell surface receptor signaling pathway [GO:0007166]; protein phosphorylation [GO:0006468]
449	LOC106775665	(CT)8	16	1	16	nucleus [GO:0005634]; DNA binding [GO:0003677]; regulation of transcription, DNA-templated [GO:0006355]; transcription, DNA-templated [GO:0006351]
450	KK1_040381	(AG)6	12	19	30	NA
451	GLYMA_19G184500	(TC)8	16	1004	1019	nucleus [GO:0005634]; RNA polymerase II transcription factor activity, sequence-specific DNA binding [GO:0000981]; sequence-specific DNA binding [GO:0043565]; transcription factor activity, RNA polymerase II transcription factor recruiting [GO:0001135]; transcription regulatory region DNA binding [GO:0044212]; cell differentiation [GO:0030154]; regulation of transcription from RNA polymerase II p…
452	TRINITY_DN5776_c0_g1_i1	(AG)14	28	1143	1170
453	MTR_0003s0500	(TC)6	12	25	36	integral component of membrane [GO:0016021]; O-acyltransferase activity [GO:0008374]; sterol catabolic process [GO:0016127]; sterol esterification [GO:0034434]
454	PHAVU_001G119500g	(CT)6	12	30	41	nucleus [GO:0005634]; DNA binding [GO:0003677]; regulation of transcription, DNA-templated [GO:0006355]; transcription, DNA-templated [GO:0006351]
455	glysoja_032251	(GA)6	12	24	35	nucleus [GO:0005634]; histone acetyltransferase activity [GO:0004402]
456	NA	(TC)8	16	172	187	NA
457	NA	(TC)8	16	172	187	NA
458	LOC100781444 GLYMA_09G085700	(CT)6	12	1611	1622	NA
459	LOC100814031 GLYMA_14G027900	(AC)6	12	237	248	integral component of membrane [GO:0016021]
460	LOC100775824 GLYMA_20G113800	(AT)8	16	62	77	hydrolase activity [GO:0016787]; catabolic process [GO:0009056]
461	LOC100775824 GLYMA_20G113800	(AT)8	16	62	77	hydrolase activity [GO:0016787]; catabolic process [GO:0009056]
462	LOC101503216	(GA)6	12	13	24	integral component of membrane [GO:0016021]
463	LOC106778147	(AG)7	14	548	561	ubiquitin binding [GO:0043130]
464	PHAVU_007G095300g	(GA)8	16	1644	1659	nucleus [GO:0005634]; sequence-specific DNA binding [GO:0043565]; transcription factor activity, sequence-specific DNA binding [GO:0003700]; zinc ion binding [GO:0008270]; positive regulation of transcription, DNA-templated [GO:0045893]; transcription, DNA-templated [GO:0006351]
465	PHAVU_007G095300g	(GA)8	16	933	948	nucleus [GO:0005634]; sequence-specific DNA binding [GO:0043565]; transcription factor activity, sequence-specific DNA binding [GO:0003700]; zinc ion binding [GO:0008270]; positive regulation of transcription, DNA-templated [GO:0045893]; transcription, DNA-templated [GO:0006351]
466	PHAVU_007G095300g	(GA)8	16	2600	2615	nucleus [GO:0005634]; sequence-specific DNA binding [GO:0043565]; transcription factor activity, sequence-specific DNA binding [GO:0003700]; zinc ion binding [GO:0008270]; positive regulation of transcription, DNA-templated [GO:0045893]; transcription, DNA-templated [GO:0006351]
467	PHAVU_007G122300g	(TA)6	12	402	413	NA
468	glysoja_010666	(AT)6	12	295	306	intracellular [GO:0005622]; clathrin binding [GO:0030276]; protein targeting to vacuole [GO:0006623]
469	PHAVU_004G116700g	(AG)7	14	1059	1072	NA
470	LOC100801280 GLYMA_18G182400	(GT)9	18	2447	2464	nuclear telomere cap complex [GO:0000783]; double-stranded telomeric DNA binding [GO:0003691]; telomeric loop formation [GO:0031627]
471	PRUPE_ppa014299mg	(AG)7	14	346	359	integral component of membrane [GO:0016021]
472	TRINITY_DN5601_c0_g1_i1	(CT)8	16	15	30
473	KK1_032962	(TA)6	12	634	645	NA
474	LOC106758656	(TA)6	12	634	645	NA
475	TRINITY_DN55655_c0_g1_i1	(TA)6	12	204	215
476	PHAVU_001G120500g	(GA)6	12	556	567	cytoplasm [GO:0005737]; protein folding [GO:0006457]
477	glysoja_002617	(CT)14	28	19	46	nucleus [GO:0005634]; sequence-specific DNA binding [GO:0043565]; transcription factor activity, sequence-specific DNA binding [GO:0003700]
478	KK1_001737	(GA)6	12	1219	1230	microtubule [GO:0005874]; microtubule binding [GO:0008017]
479	PHAVU_009G188500g	(GA)6	12	544	555	microtubule [GO:0005874]; microtubule binding [GO:0008017]
480	PHAVU_002G153300g	(AG)6	12	1625	1636	nucleus [GO:0005634]; DNA binding [GO:0003677]; regulation of transcription, DNA-templated [GO:0006355]
481	LOC101499882	(TG)8	16	307	322	NA
482	MtrDRAFT_AC153125g45v2	(AT)6	12	331	342	NA
483	NA	(GA)6	12	69	80	NA
484	KK1_007771	(AT)8	16	249	264	apoplast [GO:0048046]; cell wall [GO:0005618]; hydrolase activity, hydrolyzing O-glycosyl compounds [GO:0004553]; xyloglucan:xyloglucosyl transferase activity [GO:0016762]; cell wall biogenesis [GO:0042546]; cell wall organization [GO:0071555]; xyloglucan metabolic process [GO:0010411]
485	LOC101502849	(AT)7	14	90	103	carbonate dehydratase activity [GO:0004089]; zinc ion binding [GO:0008270]; carbon utilization [GO:0015976]
486	LOC100815540 GLYMA_03G159500	(TC)6	12	712	723	NA
487	LOC100793835 GLYMA_08G056400	(AT)8	16	9	24	acid phosphatase activity [GO:0003993]
488	LOC100793835 GLYMA_08G056400	(AT)7	14	1194	1207	acid phosphatase activity [GO:0003993]
489	glysoja_030635	(GA)9	18	564	581	NA
490	LOC106779235	(AG)7	14	1509	1522	cell [GO:0005623]; electron carrier activity [GO:0009055]; protein disulfide oxidoreductase activity [GO:0015035]; cell redox homeostasis [GO:0045454]
491	LOC100820010 GLYMA_12G234200	(GT)10	20	621	640	cytoplasm [GO:0005737]; alpha,alpha-trehalose-phosphate synthase (UDP-forming) activity [GO:0003825]; phosphatase activity [GO:0016791]; trehalose biosynthetic process [GO:0005992]; trehalose metabolism in response to stress [GO:0070413]
492	LOC106772170	(TC)9	18	2295	2312	hydrolase activity [GO:0016787]; lipid catabolic process [GO:0016042]
493	TRINITY_DN53517_c0_g1_i1	(CT)8	16	40	55
494	LR48_Vigan07g003800	(CT)6	12	1765	1776	ATP binding [GO:0005524]; protein kinase activity [GO:0004672]
495	PHAVU_008G286300g	(CT)6	12	2224	2235	ATP binding [GO:0005524]; protein kinase activity [GO:0004672]
496	LOC100305676 GLYMA_15G141600	(TA)8	16	364	379	NA
497	TRINITY_DN52907_c0_g1_i1	(GA)6	12	595	606
498	KK1_000033	(CT)6	12	40	51	ribosome [GO:0005840]; structural constituent of ribosome [GO:0003735]; translation [GO:0006412]
499	TRINITY_DN52425_c0_g1_i1	(AC)6	12	129	140
500	TRINITY_DN5222_c0_g2_i1	(AG)6	12	13	24
501	RCOM_0826270	(CT)8	16	125	140	nucleosome [GO:0000786]; nucleus [GO:0005634]; DNA binding [GO:0003677]; protein heterodimerization activity [GO:0046982]
502	LOC104594128	(CT)6	12	1	12	NA
503	LOC106771205	(CT)9	18	739	756	ligase activity [GO:0016874]
504	LOC106777385	(TC)9	18	1003	1020	NA
505	F383_13364	(GA)8	16	205	220	hydrolase activity [GO:0016787]
506	NA	(GA)6	12	910	921	intracellular [GO:0005622]; membrane [GO:0016020]; GTP binding [GO:0005525]; GTPase activity [GO:0003924]; small GTPase mediated signal transduction [GO:0007264]
507	PHAVU_008G134400g	(CA)9	18	154	171	ubiquitin-protein transferase activity [GO:0004842]
508	glysoja_004831	(TC)7	14	569	582	integral component of membrane [GO:0016021]
509	glysoja_033083	(TC)8	16	923	938	integral component of membrane [GO:0016021]; ligase activity [GO:0016874]; metal ion binding [GO:0046872]; dolichol-linked oligosaccharide biosynthetic process [GO:0006488]
510	LOC106756753	(AG)7	14	2202	2215	NA
511	KK1_010316	(AG)7	14	3139	3152	NA
512	PHAVU_009G064300g	(GA)9	18	1016	1033	NA
513	LOC100783763 GLYMA_08G141300	(AG)6	12	934	945	integral component of membrane [GO:0016021]
514	KK1_041519	(TC)9	18	23	40	NA
515	LOC101508710	(AG)6	12	114	125	NA
516	LOC106771842	(TC)7	14	59	72	integral component of membrane [GO:0016021]; ATP binding [GO:0005524]; protein kinase activity [GO:0004672]
517	glysoja_024213	(TC)7	14	10	23	nucleus [GO:0005634]; DNA binding [GO:0003677]; regulation of transcription, DNA-templated [GO:0006355]; transcription, DNA-templated [GO:0006351]
518	LOC100781127 GLYMA_18G015100	(AG)8	16	100	115	integral component of membrane [GO:0016021]
519	KK1_000752	(AG)6	12	2205	2216	integral component of membrane [GO:0016021]; ATP binding [GO:0005524]; protein kinase activity [GO:0004672]
520	KK1_000752	(TC)9	18	2337	2354	integral component of membrane [GO:0016021]; ATP binding [GO:0005524]; protein kinase activity [GO:0004672]
521	LR48_Vigan07g128400	(TA)6	12	169	180	protein dimerization activity [GO:0046983]
522	LOC100786523 GLYMA_13G110800	(TC)6	12	2985	2996	serine-type endopeptidase activity [GO:0004252]
523	MTR_1g085680	(TG)6	12	1668	1679	integral component of membrane [GO:0016021]; heme binding [GO:0020037]; iron ion binding [GO:0005506]; monooxygenase activity [GO:0004497]; oxidoreductase activity, acting on paired donors, with incorporation or reduction of molecular oxygen [GO:0016705]
524	TRINITY_DN50585_c0_g1_i1	(AG)8	16	35	50
525	LOC106757168	(AG)20	40	1099	1138	integral component of membrane [GO:0016021]
526	NA	(TC)6	12	135	146	protein dimerization activity [GO:0046983]
527	GLYMA_06G146300	(CT)6	12	457	468	NA
528	TCM_017037	(TA)6	12	165	176	metal ion binding [GO:0046872]; pectate lyase activity [GO:0030570]; pectin catabolic process [GO:0045490]
529	LOC101497366	(GA)6	12	2374	2385	integral component of membrane [GO:0016021]; ATP binding [GO:0005524]; protein kinase activity [GO:0004672]
530	KK1_047442	(TA)7	14	33	46	integral component of membrane [GO:0016021]
531	LOC106765618	(AG)6	12	32	43	NA
532	LOC100781908 GLYMA_13G109100	(TC)8	16	995	1010	nucleus [GO:0005634]; RNA polymerase II transcription factor activity, sequence-specific DNA binding [GO:0000981]; sequence-specific DNA binding [GO:0043565]; transcription factor activity, RNA polymerase II transcription factor recruiting [GO:0001135]; transcription regulatory region DNA binding [GO:0044212]; cell differentiation [GO:0030154]; regulation of transcription from RNA polymerase II p…
533	LR48_Vigan02g001900	(AT)6	12	2116	2127	integral component of membrane [GO:0016021]; ATP binding [GO:0005524]; protein kinase activity [GO:0004672]
534	PHAVU_003G295400g	(TC)8	16	589	604	nucleus [GO:0005634]; cyclin-dependent protein serine/threonine kinase inhibitor activity [GO:0004861]; cell cycle arrest [GO:0007050]
535	KK1_004137	(AT)7	14	39	52	positive regulation of circadian rhythm [GO:0042753]
536	glysoja_028105	(CT)7	14	12	25	integral component of membrane [GO:0016021]
537	LOC100792213 GLYMA_06G322800	(GA)6	12	3	14	zinc ion binding [GO:0008270]
538	NA	(TA)6	12	30	41	NA
539	LOC101491265	(GA)9	18	2735	2752	MCM complex [GO:0042555]; nucleus [GO:0005634]; ATP binding [GO:0005524]; DNA binding [GO:0003677]; helicase activity [GO:0004386]; DNA replication initiation [GO:0006270]
540	glysoja_028717	(GA)8	16	979	994	integral component of membrane [GO:0016021]
541	MYB146 GLYMA_16G032600	(TA)6	12	1281	1292	nucleus [GO:0005634]; DNA binding [GO:0003677]; regulation of transcription, DNA-templated [GO:0006355]; transcription, DNA-templated [GO:0006351]
542	MTR_5g026260	(AG)7	14	717	730	NA
543	LOC106761089	(AG)6	12	1222	1233	integral component of membrane [GO:0016021]
544	LOC100799546 GLYMA_04G079700	(TA)6	12	2025	2036	flavin adenine dinucleotide binding [GO:0050660]; N,N-dimethylaniline monooxygenase activity [GO:0004499]; NADP binding [GO:0050661]
545	LOC100799546 GLYMA_04G079700	(TC)7	14	2160	2173	flavin adenine dinucleotide binding [GO:0050660]; N,N-dimethylaniline monooxygenase activity [GO:0004499]; NADP binding [GO:0050661]
546	MTR_8g017210	(GA)7	14	1999	2012	metal ion binding [GO:0046872]; nucleic acid binding [GO:0003676]
547	MTR_4g133230	(TA)6	12	1792	1803	integral component of membrane [GO:0016021]; transporter activity [GO:0005215]; sodium ion transport [GO:0006814]; transmembrane transport [GO:0055085]
548	KK1_003624	(AC)9	18	24	41	NA
549	LOC100527777 GLYMA_20G210500	(TC)7	14	755	768	nucleus [GO:0005634]; auxin-activated signaling pathway [GO:0009734]; regulation of transcription, DNA-templated [GO:0006355]; transcription, DNA-templated [GO:0006351]
550	LOC100820530 GLYMA_04G016700	(TG)6	12	183	194	nucleus [GO:0005634]; DNA binding [GO:0003677]
551	LOC100820530 GLYMA_04G016700	(TG)6	12	183	194	nucleus [GO:0005634]; DNA binding [GO:0003677]
552	KK1_005395	(AT)6	12	229	240	NA
553	KK1_005395	(CT)6	12	1440	1451	NA
554	LOC106765782	(TA)12	24	371	394	nutrient reservoir activity [GO:0045735]
555	glysoja_033589	(AG)6	12	374	385	NA
556	glysoja_033589	(AG)6	12	479	490	NA
557	LOC100790183 GLYMA_02G030900	(AG)6	12	1148	1159	endoplasmic reticulum membrane [GO:0005789]; integral component of membrane [GO:0016021]; C-4 methylsterol oxidase activity [GO:0000254]; iron ion binding [GO:0005506]; 4-alpha-methyl-delta7-sterol oxidation [GO:0080065]; sterol biosynthetic process [GO:0016126]
558	MTR_8g088720	(GA)7	14	8	21	chloroplast [GO:0009507]; 2 iron, 2 sulfur cluster binding [GO:0051537]; electron carrier activity [GO:0009055]; metal ion binding [GO:0046872]; electron transport chain [GO:0022900]
559	TRINITY_DN46330_c0_g1_i1	(TC)6	12	96	107
560	KK1_030071	(TC)7	14	211	224	integral component of membrane [GO:0016021]
561	LOC106765510	(GT)6	12	1335	1346	integral component of membrane [GO:0016021]
562	LOC106765510	(GT)6	12	1076	1087	integral component of membrane [GO:0016021]
563	LOC101512034	(AG)8	16	1059	1074	NA
564	LOC100785502 GLYMA_14G182300	(AG)10	20	26	45	NA
565	LOC100785502 GLYMA_14G182300	(CT)9	18	226	243	NA
566	PHAVU_003G285500g	(AG)9	18	983	1000	NA
567	KK1_000215	(AG)7	14	23	36	nucleus [GO:0005634]; DNA binding [GO:0003677]
568	NA	(AG)10	20	857	876	cytoplasm [GO:0005737]; phenylalanine ammonia-lyase activity [GO:0045548]; cinnamic acid biosynthetic process [GO:0009800]; L-phenylalanine catabolic process [GO:0006559]
569	LR48_Vigan09g255400	(AT)9	18	62	79	extracellular region [GO:0005576]
570	GLYMA_20G149800	(AG)8	16	990	1005	NA
571	KK1_033267	(AG)6	12	2152	2163	NA
572	KK1_018789	(GA)7	14	1	14	nucleic acid binding [GO:0003676]; DNA integration [GO:0015074]
573	LOC101493364	(TA)7	14	775	788	integral component of membrane [GO:0016021]
574	PHAVU_008G1904001g	(GA)6	12	768	779	DNA binding [GO:0003677]; DNA repair [GO:0006281]
575	GLYMA_02G288000	(GA)6	12	865	876	DNA binding [GO:0003677]; DNA repair [GO:0006281]
576	LOC101502947	(TC)7	14	46	59	nucleus [GO:0005634]; DNA binding [GO:0003677]; transcription factor activity, sequence-specific DNA binding [GO:0003700]; multicellular organism development [GO:0007275]; transcription, DNA-templated [GO:0006351]
577	LOC101502947	(TC)7	14	46	59	nucleus [GO:0005634]; DNA binding [GO:0003677]; transcription factor activity, sequence-specific DNA binding [GO:0003700]; multicellular organism development [GO:0007275]; transcription, DNA-templated [GO:0006351]
578	PHAVU_009G204000g	(CT)6	12	356	367	nucleus [GO:0005634]; DNA binding [GO:0003677]; regulation of transcription, DNA-templated [GO:0006355]
579	TRINITY_DN41885_c0_g1_i1	(CT)6	12	24	35
580	NA	(GA)6	12	1130	1141	integral component of membrane [GO:0016021]
581	NA	(GA)6	12	543	554	integral component of membrane [GO:0016021]
582	KK1_019999	(GA)9	18	783	800	NA
583	LOC100813803 GLYMA_20G152600	(TG)7	14	2948	2961	serine-type endopeptidase activity [GO:0004252]
584	TRINITY_DN41597_c0_g1_i1	(TA)8	16	238	253
585	glysoja_008222	(GA)6	12	772	783	integral component of membrane [GO:0016021]; cellulose synthase (UDP-forming) activity [GO:0016760]; glucomannan 4-beta-mannosyltransferase activity [GO:0047259]
586	glysoja_009148	(AT)8	16	1272	1287	metal ion binding [GO:0046872]; methyltransferase activity [GO:0008168]; oxidoreductase activity [GO:0016491]
587	LR48_Vigan01g313600	(GT)6	12	934	945	adenosylmethionine decarboxylase activity [GO:0004014]; S-adenosylmethioninamine biosynthetic process [GO:0006557]; spermidine biosynthetic process [GO:0008295]; spermine biosynthetic process [GO:0006597]
588	KK1_010033	(TA)8	16	34	49	NA
589	MTR_2g095840	(TC)8	16	1241	1256	chloroplast [GO:0009507]; mitochondrion [GO:0005739]; nucleus [GO:0005634]; ATP binding [GO:0005524]; copper ion binding [GO:0005507]; oxidoreductase activity [GO:0016491]
590	LOC100806484 GLYMA_04G204600	(CT)6	12	129	140	NA
591	LOC100527833 GLYMA_07G043200	(TC)6	12	880	891	NA
592	GLYMA_15G055200	(CT)6	12	186	197	NA
593	LOC100793448 GLYMA_07G013400	(AG)6	12	1789	1800	integral component of membrane [GO:0016021]; acetylglucosaminyltransferase activity [GO:0008375]
594	LOC101492451	(AG)7	14	63	76	nucleus [GO:0005634]; DNA binding [GO:0003677]; auxin-activated signaling pathway [GO:0009734]; regulation of transcription, DNA-templated [GO:0006355]; transcription, DNA-templated [GO:0006351]
595	GLYMA_15G073400	(CT)8	16	18	33	NA
596	LOC100777464 GLYMA_05G004000	(GA)7	14	86	99	NA
597	glysoja_041619	(TA)7	14	192	205	integral component of membrane [GO:0016021]
598	glysoja_041619	(TA)7	14	192	205	integral component of membrane [GO:0016021]
599	NA	(AG)7	14	703	716	integral component of membrane [GO:0016021]
600	PHAVU_008G105700g	(TC)6	12	1391	1402	integral component of membrane [GO:0016021]
601	LOC100798994 GLYMA_10G188400	(CT)6	12	6	17	nucleus [GO:0005634]; AT DNA binding [GO:0003680]; transcription factor activity, sequence-specific DNA binding [GO:0003700]
602	KK1_024972	(TC)6	12	149	160	nucleic acid binding [GO:0003676]
603	LOC100813480 GLYMA_06G083500	(AG)7	14	4602	4615	negative regulation of flower development [GO:0009910]; negative regulation of transcription, DNA-templated [GO:0045892]; shoot system development [GO:0048367]
604	PHAVU_001G035200g	(GA)9	18	2488	2505	NA
605	GLYMA_06G182500	(TC)8	16	18	33	NA
606	LOC100306452	(GA)9	18	15	32	integral component of membrane [GO:0016021]; mitochondrial respiratory chain complex I [GO:0005747]; electron transport chain [GO:0022900]
607	LOC100803765 GLYMA_17G035200	(AG)6	12	1056	1067	protein dimerization activity [GO:0046983]
608	LOC100794668 GLYMA_07G183100	(AG)7	14	1030	1043	NA
609	NA	(AG)6	12	1478	1489	endoplasmic reticulum membrane [GO:0005789]; integral component of membrane [GO:0016021]
610	LOC101499184	(TC)6	12	141	152	ubiquitin-protein transferase activity [GO:0004842]
611	LOC100786324 GLYMA_04G220500	(AG)6	12	767	778	NA
612	LOC100792490 GLYMA_19G125700	(TC)6	12	300	311	integral component of membrane [GO:0016021]
613	LOC101508005	(CA)7	14	241	254	metal ion binding [GO:0046872]; metal ion transport [GO:0030001]
614	PHAVU_011G210100g	(AT)8	16	7	22	NA
615	PHAVU_005G034400g	(CA)6	12	651	662	transcription factor activity, sequence-specific DNA binding [GO:0003700]
616	PHAVU_005G034400g	(CA)6	12	372	383	transcription factor activity, sequence-specific DNA binding [GO:0003700]
617	PHAVU_008G138500g	(AG)6	12	86	97	integral component of membrane [GO:0016021]
618	PHAVU_008G138500g	(AG)6	12	86	97	integral component of membrane [GO:0016021]
619	MTR_5g016540	(AT)9	18	150	167	intracellular [GO:0005622]; GTP binding [GO:0005525]; small GTPase mediated signal transduction [GO:0007264]
620	LOC100808107 GLYMA_05G235200	(TA)8	16	1391	1406	integral component of membrane [GO:0016021]
621	LOC106776482	(TC)6	12	235	246	integral component of membrane [GO:0016021]; sulfotransferase activity [GO:0008146]
622	NA	(AT)14	28	627	654	apoplast [GO:0048046]; isomerase activity [GO:0016853]
623	KK1_034622	(GA)9	18	62	79	enzyme activator activity [GO:0008047]; deadenylation-dependent decapping of nuclear-transcribed mRNA [GO:0000290]
624	KK1_005999	(AT)8	16	54	69	NA
625	PHAVU_005G046500g	(AT)9	18	41	58	NA
626	PHAVU_002G069000g	(AT)7	14	69	82	NA
627	GLYMA_20G073500	(TC)7	14	719	732	ATP binding [GO:0005524]; mismatched DNA binding [GO:0030983]; mismatch repair [GO:0006298]
628	LOC100794732 GLYMA_17G003900	(CT)11	22	367	388	Golgi membrane [GO:0000139]; polygalacturonate 4-alpha-galacturonosyltransferase activity [GO:0047262]; cell wall organization [GO:0071555]; pectin biosynthetic process [GO:0045489]
629	LOC106755651	(AG)10	20	336	355	DNA binding [GO:0003677]; DNA-directed 5'-3' RNA polymerase activity [GO:0003899]; protein dimerization activity [GO:0046983]; transcription, DNA-templated [GO:0006351]
630	LOC101514621	(GA)6	12	137	148	NA
631	MTR_6g008140	(AT)8	16	220	235	ADP binding [GO:0043531]; defense response [GO:0006952]; signal transduction [GO:0007165]
632	LOC100799328 GLYMA_10G132500	(AT)13	26	595	620	lipid transport [GO:0006869]
633	glysoja_034417	(CA)6	12	644	655	ribosome [GO:0005840]; structural constituent of ribosome [GO:0003735]; translation [GO:0006412]
634	LOC100787304 GLYMA_08G272600	(CT)10	20	123	142	integral component of membrane [GO:0016021]; mitochondrial inner membrane [GO:0005743]; L-ornithine transmembrane transporter activity [GO:0000064]; mitochondrial ornithine transport [GO:0000066]; mitochondrial transport [GO:0006839]
635	LOC104234727	(AT)6	12	7	18	NA
636	LOC104234727	(AG)7	14	909	922	NA
637	GLYMA_04G148600	(TC)6	12	262	273	integral component of membrane [GO:0016021]
638	glysoja_027560	(AT)6	12	349	360	integral component of membrane [GO:0016021]; cadmium-exporting ATPase activity [GO:0008551]; metal ion binding [GO:0046872]; nucleotide binding [GO:0000166]; zinc-exporting ATPase activity [GO:0016463]
639	LOC100820095 GLYMA_08G224000	(AG)9	18	75	92	integral component of membrane [GO:0016021]
640	LOC106767165	(AG)6	12	274	285	NA
641	PHAVU_007G108200g	(GA)6	12	684	695	NA
642	MTR_4g123760	(GT)6	12	475	486	autophagy [GO:0006914]
643	LOC101500611	(TC)6	12	116	127	NA
644	LOC101499182	(TA)7	14	244	257	integral component of membrane [GO:0016021]; heme binding [GO:0020037]; iron ion binding [GO:0005506]; monooxygenase activity [GO:0004497]; oxidoreductase activity, acting on paired donors, with incorporation or reduction of molecular oxygen [GO:0016705]
645	LR48_Vigan11g088600	(GA)6	12	1335	1346	NA
646	PHAVU_009G070800g	(TA)6	12	560	571	nucleic acid binding [GO:0003676]
647	LOC100818010 GLYMA_18G217800	(CT)6	12	1477	1488	integral component of membrane [GO:0016021]
648	LOC106753618	(TA)6	12	11	22	integral component of membrane [GO:0016021]
649	PHAVU_010G134400g	(GA)6	12	588	599	integral component of membrane [GO:0016021]
650	glysoja_007997	(AG)9	18	152	169	integral component of membrane [GO:0016021]; ATP binding [GO:0005524]; protein kinase activity [GO:0004672]
651	PHAVU_009G254900g	(CT)7	14	63	76	cell [GO:0005623]; dihydrolipoyl dehydrogenase activity [GO:0004148]; flavin adenine dinucleotide binding [GO:0050660]; cell redox homeostasis [GO:0045454]
652	LOC106760144	(CT)7	14	63	76	cell [GO:0005623]; dihydrolipoyl dehydrogenase activity [GO:0004148]; flavin adenine dinucleotide binding [GO:0050660]; cell redox homeostasis [GO:0045454]
653	LOC100802762 GLYMA_11G040800	(AG)7	14	1048	1061	hydrolase activity [GO:0016787]; metabolic process [GO:0008152]
654	LOC100792263 GLYMA_08G119200	(AC)6	12	161	172	ADP binding [GO:0043531]
655	KK1_039817	(CT)6	12	623	634	NA
656	NA	(CT)6	12	346	357	NA
657	KK1_010781	(TC)8	16	149	164	hydrolase activity [GO:0016787]; metabolic process [GO:0008152]
658	glysoja_025868	(AG)7	14	84	97	nucleus [GO:0005634]; DNA binding [GO:0003677]; DNA-directed 5'-3' RNA polymerase activity [GO:0003899]; transcription, DNA-templated [GO:0006351]
659	PHAVU_008G149500g	(AC)7	14	781	794	NA
660	LOC101496910	(TA)8	16	972	987	nucleus [GO:0005634]; DNA binding [GO:0003677]; transcription factor activity, sequence-specific DNA binding [GO:0003700]; transcription, DNA-templated [GO:0006351]
661	NA	(AG)6	12	29	40	cytoplasm [GO:0005737]; ATP binding [GO:0005524]; glutamate-ammonia ligase activity [GO:0004356]; identical protein binding [GO:0042802]; glutamine biosynthetic process [GO:0006542]; nitrogen fixation [GO:0009399]
662	KK1_041937	(CT)6	12	1898	1909	NA
663	MTR_8g007365	(CT)6	12	563	574	NA
664	LOC106769126	(CT)10	20	231	250	integral component of membrane [GO:0016021]
665	LOC106767452	(GA)7	14	772	785	protein dimerization activity [GO:0046983]
666	PHAVU_005G132700g	(AT)8	16	98	113	nucleus [GO:0005634]; DNA binding [GO:0003677]; regulation of transcription, DNA-templated [GO:0006355]
667	TRINITY_DN32104_c0_g1_i1	(GA)6	12	1697	1708
668	NA	(GA)8	16	1491	1506	cytoplasm [GO:0005737]; aspartate-semialdehyde dehydrogenase activity [GO:0004073]; N-acetyl-gamma-glutamyl-phosphate reductase activity [GO:0003942]; NAD binding [GO:0051287]; NADP binding [GO:0050661]; protein dimerization activity [GO:0046983]; isoleucine biosynthetic process [GO:0009097]; lysine biosynthetic process via diaminopimelate [GO:0009089]; methionine biosynthetic process [GO:0009086…
669	KK1_033503	(TC)6	12	1176	1187	NA
670	LOC100787293 GLYMA_15G272300	(CT)7	14	94	107	DNA binding [GO:0003677]; zinc ion binding [GO:0008270]
671	LOC107847628	(AC)7	14	1	14	nucleus [GO:0005634]; regulation of transcription, DNA-templated [GO:0006355]
672	LOC106764311	(AG)6	12	964	975	NA
673	LOC100801676 GLYMA_03G117300	(GA)6	12	1508	1519	3-hydroxyisobutyryl-CoA hydrolase activity [GO:0003860]
674	LR48_Vigan08g071900	(TC)6	12	445	456	NA
675	LOC100815772 GLYMA_06G093400	(CT)7	14	260	273	integral component of membrane [GO:0016021]; nucleus [GO:0005634]; AT DNA binding [GO:0003680]; transcription factor activity, sequence-specific DNA binding [GO:0003700]
676	LOC100778006 GLYMA_13G119600	(CT)6	12	36	47	chloroplast [GO:0009507]; calcium ion binding [GO:0005509]; guanosine tetraphosphate metabolic process [GO:0015969]
677	LOC100778133 GLYMA_12G001500	(AG)8	16	3359	3374	integral component of membrane [GO:0016021]
678	LOC100818873 GLYMA_09G247100 GLYMA_18G245900	(TC)7	14	779	792	cytosol [GO:0005829]; ACP phosphopantetheine attachment site binding involved in fatty acid biosynthetic process [GO:0000036]; acyl binding [GO:0000035]; phosphopantetheine binding [GO:0031177]; lipid A biosynthetic process [GO:0009245]
679	glysoja_040610	(TC)11	22	920	941	ligase activity [GO:0016874]; metal ion binding [GO:0046872]
680	NA	(TC)6	12	42	53	NA
681	glysoja_046743	(TC)8	16	937	952	integral component of membrane [GO:0016021]
682	LOC101511560	(TA)6	12	879	890	NA
683	LOC101509951	(TC)6	12	2121	2132	phosphatase activity [GO:0016791]
684	LOC101503418	(TA)6	12	233	244	NA
685	LOC100781689 GLYMA_03G145500	(TA)6	12	17	28	nucleus [GO:0005634]; developmental process [GO:0032502]; transcription, DNA-templated [GO:0006351]
686	LOC100818942 GLYMA_20G099700	(AG)7	14	983	996	integral component of membrane [GO:0016021]; plasma membrane [GO:0005886]; iron-sulfur cluster binding [GO:0051536]
687	MTR_2g020830	(AG)8	16	1119	1134	NA
688	KK1_031793	(AG)6	12	355	366	protein-L-isoaspartate (D-aspartate) O-methyltransferase activity [GO:0004719]
689	LOC100795813 GLYMA_02G018300	(CT)6	12	49	60	NA
690	LOC101489453	(CT)8	16	1947	1962	integral component of membrane [GO:0016021]; heme binding [GO:0020037]; iron ion binding [GO:0005506]; monooxygenase activity [GO:0004497]; oxidoreductase activity, acting on paired donors, with incorporation or reduction of molecular oxygen [GO:0016705]
691	LOC106755199	(GT)6	12	2715	2726	NA
692	TRINITY_DN30227_c0_g2_i1	(TC)7	14	255	268
693	LOC101493955	(AG)6	12	1	12	2-C-methyl-D-erythritol 4-phosphate cytidylyltransferase activity [GO:0050518]; isoprenoid biosynthetic process [GO:0008299]
694	NA	(AG)6	12	1	12	2-C-methyl-D-erythritol 4-phosphate cytidylyltransferase activity [GO:0050518]; isoprenoid biosynthetic process [GO:0008299]
695	LR48_Vigan04g198900	(TC)7	14	4	17	nucleus [GO:0005634]
696	KK1_035368 KK1_035378	(AG)7	14	24	37	integral component of membrane [GO:0016021]
697	KK1_035368 KK1_035378	(AG)7	14	24	37	integral component of membrane [GO:0016021]
698	LOC101501891	(CT)6	12	251	262	NA
699	LOC101501891	(CT)6	12	251	262	NA
700	CIPK26	(AG)10	20	188	207	cytoplasm [GO:0005737]; integral component of membrane [GO:0016021]; nucleus [GO:0005634]; ATP binding [GO:0005524]; protein serine/threonine kinase activity [GO:0004674]; intracellular signal transduction [GO:0035556]; protein phosphorylation [GO:0006468]
701	MTR_3g083960	(AG)9	18	1356	1373	early endosome [GO:0005769]; integral component of membrane [GO:0016021]; plasma membrane [GO:0005886]; magnesium ion transmembrane transporter activity [GO:0015095]
702	MTR_7g066780	(AT)9	18	1855	1872	integral component of membrane [GO:0016021]; transmembrane transport [GO:0055085]
703	PHAVU_002G037300g	(TA)7	14	108	121	aspartic-type endopeptidase activity [GO:0004190]
704	PHAVU_001G045100g	(TC)6	12	1896	1907	ATP binding [GO:0005524]; protein kinase activity [GO:0004672]
705	glysoja_043830	(TC)6	12	436	447	response to stress [GO:0006950]
706	MTR_4g081500	(TA)6	12	159	170	NA
707	KK1_018189	(AT)10	20	215	234	apoplast [GO:0048046]; isomerase activity [GO:0016853]
708	GLYMA_05G098800	(TC)7	14	25	38	integral component of membrane [GO:0016021]; cation-transporting ATPase activity [GO:0019829]; nucleotide binding [GO:0000166]
709	LOC100780256 GCP2 GLYMA_19G252200	(AG)6	12	80	91	cytoplasm [GO:0005737]; EKC/KEOPS complex [GO:0000408]; nucleus [GO:0005634]; metal ion binding [GO:0046872]; N(6)-L-threonylcarbamoyladenine synthase [GO:0061711]; tRNA threonylcarbamoyladenosine modification [GO:0002949]
710	LOC101500312	(AG)8	16	98	113	regulation of monopolar cell growth [GO:0051513]
711	RCOM_1762610	(GA)6	12	402	413	DNA binding [GO:0003677]
712	LOC100799486 GLYMA_09G094000	(CT)7	14	22	35	flavin adenine dinucleotide binding [GO:0050660]; monooxygenase activity [GO:0004497]; N,N-dimethylaniline monooxygenase activity [GO:0004499]; NADP binding [GO:0050661]; oxidation-reduction process [GO:0055114]
713	LOC100799486 GLYMA_09G094000	(CT)7	14	22	35	flavin adenine dinucleotide binding [GO:0050660]; monooxygenase activity [GO:0004497]; N,N-dimethylaniline monooxygenase activity [GO:0004499]; NADP binding [GO:0050661]; oxidation-reduction process [GO:0055114]
714	GLYMA_10G183000	(TC)7	14	611	624	membrane [GO:0016020]; flavin adenine dinucleotide binding [GO:0050660]; long-chain-alcohol oxidase activity [GO:0046577]
715	KK1_008242	(AG)6	12	634	645	hydrolase activity [GO:0016787]
716	KK1_045205	(TG)7	14	2539	2552	integral component of membrane [GO:0016021]
717	LOC100784924 GLYMA_04G124200	(AG)8	16	821	836	transcription factor activity, sequence-specific DNA binding [GO:0003700]
718	LOC100793971 GLYMA_14G069600	(CT)6	12	21	32	cytoplasm [GO:0005737]; nucleus [GO:0005634]
719	LOC100777442 GLYMA_04G099600	(TC)7	14	1359	1372	NA
720	LOC100794431 GLYMA_04G058900	(TA)6	12	337	348	nucleus [GO:0005634]; zinc ion binding [GO:0008270]; regulation of flower development [GO:0009909]; response to light stimulus [GO:0009416]
721	TRINITY_DN25255_c0_g1_i1	(CA)8	16	146	161
722	LOC100787570 GLYMA_19G044200	(GA)6	12	1010	1021	integral component of membrane [GO:0016021]; oxidation-reduction process [GO:0055114]
723	PHAVU_007G179800g	(CT)23	46	1395	1440	NA
724	LOC100810431 GLYMA_06G014800	(TA)12	24	1178	1201	extracellular space [GO:0005615]; lysosome [GO:0005764]; cysteine-type endopeptidase activity [GO:0004197]; proteolysis involved in cellular protein catabolic process [GO:0051603]
725	PHAVU_010G146300g	(AG)9	18	936	953	nucleus [GO:0005634]; sequence-specific DNA binding [GO:0043565]; transcription factor activity, sequence-specific DNA binding [GO:0003700]; zinc ion binding [GO:0008270]; positive regulation of transcription, DNA-templated [GO:0045893]; transcription, DNA-templated [GO:0006351]
726	PHAVU_005G134900g	(AG)7	14	31	44	NA
727	MTR_1g072110	(TA)6	12	26	37	NA
728	KK1_031589	(TC)6	12	152	163	plasma membrane [GO:0005886]
729	LOC100809695 GLYMA_12G006300	(AG)7	14	3319	3332	integral component of membrane [GO:0016021]; ATP binding [GO:0005524]; protein serine/threonine kinase activity [GO:0004674]
730	LOC100809695 GLYMA_12G006300	(AG)7	14	3488	3501	integral component of membrane [GO:0016021]; ATP binding [GO:0005524]; protein serine/threonine kinase activity [GO:0004674]
731	KK1_035728	(AG)6	12	66	77	photosystem I reaction center [GO:0009538]; photosynthesis [GO:0015979]
732	LOC100779435 GLYMA_14G027000	(TA)8	16	103	118	integral component of membrane [GO:0016021]
733	KK1_017802	(AG)6	12	3	14	integral component of membrane [GO:0016021]; acetylglucosaminyltransferase activity [GO:0008375]
734	LOC101504124	(TA)9	18	507	524	integral component of membrane [GO:0016021]
735	KK1_037276	(GA)8	16	507	522	integral component of membrane [GO:0016021]
736	LOC100814151 GLYMA_12G168300	(TC)10	20	1264	1283	nucleus [GO:0005634]; DNA binding [GO:0003677]; regulation of transcription, DNA-templated [GO:0006355]; transcription, DNA-templated [GO:0006351]
737	TRINITY_DN22866_c0_g1_i1	(TG)6	12	410	421
738	KK1_023145	(AG)6	12	126	137	NA
739	GLYMA_04G041400	(AG)6	12	1922	1933	integral component of membrane [GO:0016021]; ATP binding [GO:0005524]; protein kinase activity [GO:0004672]
740	Vigan.10G031600 VIGAN_10031600	(TC)6	12	58	69	NA
741	PHAVU_004G041600g	(AG)6	12	419	430	intramolecular transferase activity [GO:0016866]; cellulose biosynthetic process [GO:0030244]
742	LOC106762613	(TC)8	16	104	119	methyltransferase activity [GO:0008168]; oxidation-reduction process [GO:0055114]; porphyrin-containing compound biosynthetic process [GO:0006779]
743	LR48_Vigan08g062000	(TA)7	14	37	50	acid phosphatase activity [GO:0003993]
744	glysoja_032056	(GA)8	16	304	319	intracellular [GO:0005622]; intracellular protein transport [GO:0006886]
745	PHAVU_002G224500g	(AG)14	28	734	761	integral component of membrane [GO:0016021]
746	LOC100781634 GLYMA_01G019000	(AG)6	12	1314	1325	integral component of membrane [GO:0016021]; mitochondrial inner membrane [GO:0005743]; L-ornithine transmembrane transporter activity [GO:0000064]; mitochondrial ornithine transport [GO:0000066]; mitochondrial transport [GO:0006839]
747	TRINITY_DN22237_c0_g1_i1	(CT)8	16	10	25
748	LOC100794092 GLYMA_05G175100	(AG)6	12	943	954	phospholipid binding [GO:0005543]
749	KK1_039457	(AC)7	14	475	488	NA
750	KK1_007418	(TC)7	14	118	131	integral component of membrane [GO:0016021]
751	LOC100499725 GLYMA_13G244800	(TC)7	14	115	128	NA
752	KK1_030211	(AG)11	22	1241	1262	NA
753	LOC100817919 GLYMA_14G221800	(GA)6	12	843	854	integral component of membrane [GO:0016021]; ubiquitin protein ligase activity [GO:0061630]; proteasome-mediated ubiquitin-dependent protein catabolic process [GO:0043161]
754	LOC101508153	(AG)7	14	1182	1195	transferase activity, transferring glycosyl groups [GO:0016757]
755	LOC106765734	(GA)10	20	1	20	NA
756	LR48_Vigan03g036900	(CT)6	12	113	124	NA
757	KK1_036043	(AG)9	18	1201	1218	nucleic acid binding [GO:0003676]; DNA integration [GO:0015074]
758	MTR_7g067080	(CT)6	12	106	117	nucleus [GO:0005634]; DNA binding [GO:0003677]; regulation of transcription, DNA-templated [GO:0006355]; transcription, DNA-templated [GO:0006351]
759	MTR_7g067080	(CT)6	12	700	711	nucleus [GO:0005634]; DNA binding [GO:0003677]; regulation of transcription, DNA-templated [GO:0006355]; transcription, DNA-templated [GO:0006351]
760	glysoja_001562	(GA)6	12	1813	1824	cytoplasm [GO:0005737]; 2,3-diketo-5-methylthiopentyl-1-phosphate enolase activity [GO:0043715]; 2-hydroxy-3-keto-5-methylthiopentenyl-1-phosphate phosphatase activity [GO:0043716]; acireductone synthase activity [GO:0043874]; magnesium ion binding [GO:0000287]; methylthioribulose 1-phosphate dehydratase activity [GO:0046570]; zinc ion binding [GO:0008270]; L-methionine salvage from methylthioade…
761	LOC106755004	(GA)6	12	1107	1118	cytoplasm [GO:0005737]; 2,3-diketo-5-methylthiopentyl-1-phosphate enolase activity [GO:0043715]; 2-hydroxy-3-keto-5-methylthiopentenyl-1-phosphate phosphatase activity [GO:0043716]; acireductone synthase activity [GO:0043874]; magnesium ion binding [GO:0000287]; methylthioribulose 1-phosphate dehydratase activity [GO:0046570]; zinc ion binding [GO:0008270]; L-methionine salvage from methylthioade…
762	LOC101514454	(GA)10	20	2018	2037	regulation of transcription, DNA-templated [GO:0006355]; transcription, DNA-templated [GO:0006351]
763	KK1_001157	(CT)8	16	7	22	adenylate cyclase activity [GO:0004016]; ADP binding [GO:0043531]; defense response [GO:0006952]
764	LOC100803282 GLYMA_04G066400	(TC)7	14	53	66	clathrin-coated vesicle [GO:0030136]; 1-phosphatidylinositol binding [GO:0005545]; clathrin binding [GO:0030276]; clathrin coat assembly [GO:0048268]
765	LOC100812443 GLYMA_08G365000	(GA)6	12	1699	1710	heme binding [GO:0020037]; iron ion binding [GO:0005506]; monooxygenase activity [GO:0004497]; oxidoreductase activity, acting on paired donors, with incorporation or reduction of molecular oxygen [GO:0016705]
766	LOC106776281	(CT)7	14	1860	1873	integral component of membrane [GO:0016021]; transferase activity, transferring glycosyl groups [GO:0016757]
767	LR48_Vigan04g062300	(AG)7	14	1818	1831	integral component of membrane [GO:0016021]; transporter activity [GO:0005215]
768	LOC100799121 GLYMA_01G019500	(AT)6	12	38	49	integral component of membrane [GO:0016021]
769	LOC106757224	(GT)7	14	1433	1446	kinase activity [GO:0016301]; metal ion binding [GO:0046872]; metal ion transport [GO:0030001]
770	LOC100783216 GLYMA_15G121600	(TC)6	12	20	31	nuclear speck [GO:0016607]; mRNA binding [GO:0003729]; protein serine/threonine phosphatase inhibitor activity [GO:0004865]; negative regulation of protein dephosphorylation [GO:0035308]
771	PHAVU_002G125300g	(AG)7	14	701	714	nucleic acid binding [GO:0003676]
772	PHAVU_005G100400g	(CT)9	18	251	268	integral component of membrane [GO:0016021]; ATP binding [GO:0005524]; protein serine/threonine kinase activity [GO:0004674]
773	KK1_035503	(TC)6	12	843	854	integral component of membrane [GO:0016021]
774	LOC106767850	(CA)6	12	1387	1398	DNA binding [GO:0003677]
775	LOC106777064	(TC)6	12	33	44	DNA binding [GO:0003677]
776	GLYMA_11G112900	(GA)6	12	175	186	NA
777	glysoja_011806	(AG)6	12	162	173	transcription factor activity, sequence-specific DNA binding [GO:0003700]
778	NA	(CT)8	16	1003	1018	NA
779	LOC100787231 GLYMA_05G062700	(TC)8	16	535	550	nucleus [GO:0005634]; sequence-specific DNA binding [GO:0043565]; transcription factor activity, sequence-specific DNA binding [GO:0003700]
780	NA	(TA)6	12	300	311	metal ion binding [GO:0046872]; oxidoreductase activity [GO:0016491]
781	LOC100810953 GLYMA_13G369000	(TC)9	18	190	207	NA
782	LOC100810953 GLYMA_13G369000	(CT)8	16	583	598	NA
783	MTR_4g080777	(TA)6	12	176	187	ADP binding [GO:0043531]; signal transduction [GO:0007165]
784	LOC100797578 GLYMA_02G050100	(TA)6	12	501	512	nucleus [GO:0005634]; DNA binding [GO:0003677]; regulation of transcription, DNA-templated [GO:0006355]; transcription, DNA-templated [GO:0006351]
785	PHAVU_006G129200g	(TG)6	12	660	671	extracellular region [GO:0005576]; heme binding [GO:0020037]; metal ion binding [GO:0046872]; peroxidase activity [GO:0004601]; hydrogen peroxide catabolic process [GO:0042744]; response to oxidative stress [GO:0006979]
786	LOC106769781	(TA)9	18	1008	1025	membrane [GO:0016020]; endocytosis [GO:0006897]
787	LOC106769781	(TA)6	12	1366	1377	membrane [GO:0016020]; endocytosis [GO:0006897]
788	KK1_027413	(TG)7	14	1097	1110	nucleotidyltransferase activity [GO:0016779]
789	PHAVU_002G254200g	(AT)6	12	28	39	peroxisome [GO:0005777]; acyl-CoA oxidase activity [GO:0003997]; FAD binding [GO:0071949]; fatty acid beta-oxidation [GO:0006635]
790	LOC100500327	(GA)10	20	457	476	fatty-acyl-CoA binding [GO:0000062]
791	LOC106772892	(AG)6	12	1087	1098	proton-transporting ATP synthase complex, catalytic core F(1) [GO:0045261]; proton-transporting ATP synthase activity, rotational mechanism [GO:0046933]; ATP synthesis coupled proton transport [GO:0015986]
792	TRINITY_DN16651_c0_g1_i1	(CT)6	12	212	223
793	LOC100800865 GLYMA_07G185600	(TC)6	12	13	24	nucleic acid binding [GO:0003676]; zinc ion binding [GO:0008270]
794	FT10	(GA)6	12	1	12	phosphatidylethanolamine binding [GO:0008429]; photoperiodism, flowering [GO:0048573]; regulation of flower development [GO:0009909]
795	LOC101497630	(CT)8	16	189	204	integral component of membrane [GO:0016021]
796	PHAVU_007G222800g	(GA)6	12	2069	2080	NA
797	PHAVU_007G222800g	(TC)7	14	2242	2255	NA
798	LR48_Vigan06g099300	(TA)8	16	1278	1293	NA
799	KK1_031369	(AG)7	14	472	485	integral component of membrane [GO:0016021]
800	NA	(GA)9	18	384	401	NA
801	PHAVU_003G110200g	(TC)8	16	74	89	anchored component of membrane [GO:0031225]; cell growth [GO:0016049]; cellulose microfibril organization [GO:0010215]
802	GLYMA_17G030700	(TC)8	16	74	89	anchored component of membrane [GO:0031225]; cell growth [GO:0016049]; cellulose microfibril organization [GO:0010215]
803	PHAVU_007G081100g	(CT)6	12	205	216	NA
804	GLYMA_02G159900	(AG)6	12	51	62	integral component of membrane [GO:0016021]; plasma membrane [GO:0005886]; ATP binding [GO:0005524]; ATPase activity, coupled to transmembrane movement of substances [GO:0042626]
805	TRINITY_DN15947_c0_g1_i1	(CT)6	12	288	299
806	LOC100781376 GLYMA_13G261500	(AT)6	12	83	94	integral component of membrane [GO:0016021]; RNA binding [GO:0003723]; structural constituent of ribosome [GO:0003735]; translation [GO:0006412]
807	LOC106761898	(AG)6	12	308	319	histone binding [GO:0042393]; metal ion binding [GO:0046872]; regulation of transcription, DNA-templated [GO:0006355]
808	glysoja_041745	(CT)6	12	10	21	protein dimerization activity [GO:0046983]
809	MTR_4g102900	(CT)8	16	986	1001	integral component of membrane [GO:0016021]; xylan biosynthetic process [GO:0045492]
810	LOC100817278	(AG)7	14	1014	1027	nucleus [GO:0005634]; DNA binding [GO:0003677]; transcription factor activity, sequence-specific DNA binding [GO:0003700]; transcription, DNA-templated [GO:0006351]
811	glysoja_008110	(AG)14	28	9	36	integral component of membrane [GO:0016021]; Delta8-sphingolipid desaturase activity [GO:0102003]; lipid metabolic process [GO:0006629]
812	LOC100814850 GLYMA_19G169000	(AG)6	12	1445	1456	integral component of membrane [GO:0016021]; plant-type vacuole [GO:0000325]; vacuolar membrane [GO:0005774]; ATP binding [GO:0005524]; ATPase activity, coupled to transmembrane movement of substances [GO:0042626]; transmembrane transport [GO:0055085]
813	TRINITY_DN15406_c0_g1_i1	(TC)6	12	41	52
814	LOC100784708 GLYMA_18G082000	(CT)6	12	50	61	kinesin complex [GO:0005871]; ATP binding [GO:0005524]; ATP-dependent microtubule motor activity, plus-end-directed [GO:0008574]; microtubule binding [GO:0008017]; microtubule-based movement [GO:0007018]
815	KK1_031795	(GA)6	12	928	939	RNA binding [GO:0003723]
816	KK1_044659	(GT)7	14	2840	2853	ATP binding [GO:0005524]; protein serine/threonine kinase activity [GO:0004674]
817	MTR_8g011950	(TA)6	12	903	914	ADP binding [GO:0043531]; defense response [GO:0006952]; signal transduction [GO:0007165]
818	GLYMA_05G150100	(TC)14	28	1	28	NA
819	LOC106761092	(AT)14	28	1876	1903	phospholipid binding [GO:0005543]
820	LOC100797836 GLYMA_13G169900	(TC)6	12	366	377	nucleus [GO:0005634]; sequence-specific DNA binding [GO:0043565]; transcription factor activity, sequence-specific DNA binding [GO:0003700]
821	PHAVU_001G083300g	(AG)7	14	3892	3905	integral component of membrane [GO:0016021]; ATP binding [GO:0005524]; protein serine/threonine kinase activity [GO:0004674]; cellulose biosynthetic process [GO:0030244]
822	LR48_Vigan09g262700	(AG)7	14	2050	2063	chloroplast [GO:0009507]; 3-deoxy-7-phosphoheptulonate synthase activity [GO:0003849]; aromatic amino acid family biosynthetic process [GO:0009073]; chorismate biosynthetic process [GO:0009423]
823	KK1_029680	(TA)6	12	33	44	nucleic acid binding [GO:0003676]
824	KK1_040639	(AG)6	12	2242	2253	nucleic acid binding [GO:0003676]; zinc ion binding [GO:0008270]
825	KK1_032683	(TA)8	16	141	156	oxidoreductase activity [GO:0016491]
826	MTR_7g007830	(TA)6	12	2062	2073	NA
827	TRINITY_DN14122_c0_g1_i1	(CA)7	14	13	26
828	LOC101494118	(AT)9	18	2448	2465	integral component of membrane [GO:0016021]; amino acid transmembrane transporter activity [GO:0015171]
829	LOC106772618	(GA)6	12	2271	2282	positive gravitropism [GO:0009958]
830	LOC101514604	(CA)8	16	146	161	integral component of membrane [GO:0016021]
831	MTR_1g097240	(AG)8	16	923	938	integral component of membrane [GO:0016021]; heme binding [GO:0020037]; iron ion binding [GO:0005506]; monooxygenase activity [GO:0004497]; oxidoreductase activity, acting on paired donors, with incorporation or reduction of molecular oxygen [GO:0016705]
832	LOC100777338 GLYMA_16G057300	(AG)7	14	1928	1941	cytoplasm [GO:0005737]; SCF ubiquitin ligase complex [GO:0019005]; ubiquitin protein ligase binding [GO:0031625]; proteasome-mediated ubiquitin-dependent protein catabolic process [GO:0043161]; protein ubiquitination involved in ubiquitin-dependent protein catabolic process [GO:0042787]; regulation of proteolysis [GO:0030162]
833	LOC106754076	(TC)10	20	74	93	transcription coactivator activity [GO:0003713]
834	LOC106768661	(AT)7	14	886	899	NA
835	KK1_029284	(CT)6	12	146	157	RISC complex [GO:0016442]; gene silencing by RNA [GO:0031047]
836	NA	(AG)6	12	751	762	NA
837	NA	(AG)6	12	912	923	NA
838	LR48_Vigan442s007300	(AG)6	12	367	378	NA
839	PHAVU_002G038500g	(AG)6	12	503	514	nucleus [GO:0005634]; Ran GTPase binding [GO:0008536]; intracellular protein transport [GO:0006886]
840	TRINITY_DN13814_c1_g2_i4	(TA)6	12	570	581
841	GLYMA_16G086700	(AG)8	16	1469	1484	ADP binding [GO:0043531]; defense response [GO:0006952]; signal transduction [GO:0007165]
842	LOC100816882 GLYMA_08G223000	(TC)6	12	86	97	exocyst [GO:0000145]; exocyst assembly [GO:0001927]; exocyst localization [GO:0051601]
843	GLYMA_14G044500	(AG)7	14	1381	1394	thiol-dependent ubiquitinyl hydrolase activity [GO:0036459]; protein deubiquitination [GO:0016579]; ubiquitin-dependent protein catabolic process [GO:0006511]
844	Vigan.03G058100 VIGAN_03058100	(AG)7	14	368	381	integral component of membrane [GO:0016021]; thiol-dependent ubiquitinyl hydrolase activity [GO:0036459]; protein deubiquitination [GO:0016579]; ubiquitin-dependent protein catabolic process [GO:0006511]
845	LOC100812176 GLYMA_04G171700	(TA)6	12	815	826	mitochondrial large ribosomal subunit [GO:0005762]; structural constituent of ribosome [GO:0003735]; mitochondrial translation [GO:0032543]
846	KK1_032080	(GA)9	18	1483	1500	glutamate synthase activity [GO:0015930]; glutamate biosynthetic process [GO:0006537]
847	KK1_032080	(GA)9	18	2760	2777	glutamate synthase activity [GO:0015930]; glutamate biosynthetic process [GO:0006537]
848	KK1_032080	(GA)9	18	6688	6705	glutamate synthase activity [GO:0015930]; glutamate biosynthetic process [GO:0006537]
849	KK1_032080	(GA)9	18	719	736	glutamate synthase activity [GO:0015930]; glutamate biosynthetic process [GO:0006537]
850	KK1_032080	(GA)9	18	6607	6624	glutamate synthase activity [GO:0015930]; glutamate biosynthetic process [GO:0006537]
851	L484_019389	(GA)9	18	2841	2858	NA
852	SOVF_077630	(TG)6	12	649	660	ATP binding [GO:0005524]; histone binding [GO:0042393]
853	GLYMA_17G0223001	(TG)6	12	803	814	nucleus [GO:0005634]; ATP binding [GO:0005524]; regulation of transcription, DNA-templated [GO:0006355]
854	GLYMA_17G0223001	(TG)6	12	1141	1152	nucleus [GO:0005634]; ATP binding [GO:0005524]; regulation of transcription, DNA-templated [GO:0006355]
855	LOC100779868 GLYMA_18G302000	(AT)7	14	962	975	NA
856	LOC100779868 GLYMA_18G302000	(AT)7	14	602	615	NA
857	KK1_017123	(CT)6	12	3953	3964	integral component of membrane [GO:0016021]; cellulase activity [GO:0008810]; cellulose catabolic process [GO:0030245]
858	B456_011G090300	(AG)10	20	59	78	integral component of membrane [GO:0016021]; ATP binding [GO:0005524]; calcium-transporting ATPase activity [GO:0005388]; calmodulin binding [GO:0005516]
859	LOC100792796 GLYMA_17G135500	(AC)6	12	921	932	vesicle docking involved in exocytosis [GO:0006904]
860	LR48_Vigan01g219600	(AC)6	12	921	932	vesicle docking involved in exocytosis [GO:0006904]
861	GLYMA_11G029600	(AC)6	12	921	932	vesicle docking involved in exocytosis [GO:0006904]
862	GLYMA_11G029600	(AC)6	12	921	932	vesicle docking involved in exocytosis [GO:0006904]
863	LOC106768703	(AC)6	12	921	932	vesicle docking involved in exocytosis [GO:0006904]
864	LOC106768703	(AC)6	12	921	932	vesicle docking involved in exocytosis [GO:0006904]
865	LOC106768703	(AC)6	12	921	932	vesicle docking involved in exocytosis [GO:0006904]
866	LOC106768703	(AC)6	12	921	932	vesicle docking involved in exocytosis [GO:0006904]
867	LOC106768703	(AC)6	12	921	932	vesicle docking involved in exocytosis [GO:0006904]
868	LR48_Vigan01g219600	(AC)6	12	921	932	vesicle docking involved in exocytosis [GO:0006904]
869	LOC106768703	(AC)6	12	921	932	vesicle docking involved in exocytosis [GO:0006904]
870	LR48_Vigan01g219600	(AC)6	12	921	932	vesicle docking involved in exocytosis [GO:0006904]
871	GLYMA_11G029600	(AC)6	12	921	932	vesicle docking involved in exocytosis [GO:0006904]
872	SOVF_105040	(AC)6	12	921	932	vesicle docking involved in exocytosis [GO:0006904]
873	LOC100808350 GLYMA_17G248400	(AT)14	28	1414	1441	integral component of membrane [GO:0016021]; metalloendopeptidase activity [GO:0004222]; cell adhesion [GO:0007155]
874	LOC100808350 GLYMA_17G248400	(AT)14	28	1299	1326	integral component of membrane [GO:0016021]; metalloendopeptidase activity [GO:0004222]; cell adhesion [GO:0007155]
875	KK1_012395	(CT)8	16	1200	1215	intracellular [GO:0005622]; transporter activity [GO:0005215]
876	LOC100782686 GLYMA_08G141100	(TC)6	12	71	82	NA
877	TRINITY_DN13710_c1_g1_i7	(TC)6	12	71	82
878	TRINITY_DN13710_c1_g1_i4	(TC)6	12	71	82
879	LOC100782686 GLYMA_08G141100	(TC)6	12	71	82	NA
880	TRINITY_DN13710_c1_g1_i10	(TC)6	12	71	82
881	TRINITY_DN13710_c1_g1_i1	(TC)6	12	71	82
882	glysoja_010284	(CA)6	12	3996	4007	COPI vesicle coat [GO:0030126]; Golgi membrane [GO:0000139]; hydrolase activity [GO:0016787]; structural molecule activity [GO:0005198]; intracellular protein transport [GO:0006886]; vesicle-mediated transport [GO:0016192]
883	MTR_1g029750	(CA)6	12	4385	4396	integral component of membrane [GO:0016021]
884	MTR_1g029750	(CA)6	12	4494	4505	integral component of membrane [GO:0016021]
885	LOC106774180	(GT)6	12	1792	1803	NA
886	LOC106774180	(GT)6	12	1508	1519	NA
887	LOC106774180	(GT)6	12	1613	1624	NA
888	LOC106774180	(GT)6	12	1768	1779	NA
889	GmSGT3 Glyma08g19290 Gma.55603	(TA)6	12	61	72	intracellular membrane-bounded organelle [GO:0043231]; quercetin 3-O-glucosyltransferase activity [GO:0080043]; quercetin 7-O-glucosyltransferase activity [GO:0080044]; soyasaponin III rhamnosyltransferase activity [GO:0102241]; metabolic process [GO:0008152]
890	PHAVU_006G208300g	(TA)6	12	61	72	transferase activity, transferring hexosyl groups [GO:0016758]; metabolic process [GO:0008152]
891	MTR_5g016190	(TG)10	20	2265	2284	NA
892	KK1_025051	(CT)14	28	1	28	intracellular [GO:0005622]; intracellular protein transport [GO:0006886]
893	Vigan.04G277900 VIGAN_04277900	(TC)8	16	259	274	actin filament binding [GO:0051015]; actin filament bundle assembly [GO:0051017]
894	LOC101504346	(TC)8	16	259	274	actin filament binding [GO:0051015]; actin filament bundle assembly [GO:0051017]
895	LOC100788765 GLYMA_02G184600	(TC)8	16	259	274	actin filament binding [GO:0051015]; actin filament bundle assembly [GO:0051017]
896	L484_016271	(AG)6	12	318	329	GTP binding [GO:0005525]; GTPase activity [GO:0003924]; translation elongation factor activity [GO:0003746]
897	LOC106762028	(AG)6	12	3173	3184	GTP binding [GO:0005525]; GTPase activity [GO:0003924]; translation elongation factor activity [GO:0003746]
898	glysoja_003673	(CA)6	12	441	452	beta-galactosidase activity [GO:0004565]; carbohydrate binding [GO:0030246]; carbohydrate metabolic process [GO:0005975]
899	PHAVU_007G2436000g	(CA)6	12	217	228	intracellular [GO:0005622]; Ran GTPase binding [GO:0008536]; intracellular protein transport [GO:0006886]
900	srha4	(GA)8	16	4187	4202	integral component of membrane [GO:0016021]; ATP binding [GO:0005524]; hydrogen-exporting ATPase activity, phosphorylative mechanism [GO:0008553]; ATP biosynthetic process [GO:0006754]
901	srha4	(GA)8	16	2523	2538	integral component of membrane [GO:0016021]; ATP binding [GO:0005524]; hydrogen-exporting ATPase activity, phosphorylative mechanism [GO:0008553]; ATP biosynthetic process [GO:0006754]
902	srha4	(GA)8	16	4091	4106	integral component of membrane [GO:0016021]; ATP binding [GO:0005524]; hydrogen-exporting ATPase activity, phosphorylative mechanism [GO:0008553]; ATP biosynthetic process [GO:0006754]
903	glysoja_015417	(TG)6	12	426	437	Rab geranylgeranyltransferase activity [GO:0004663]; protein geranylgeranylation [GO:0018344]
904	glysoja_015417	(TG)6	12	426	437	Rab geranylgeranyltransferase activity [GO:0004663]; protein geranylgeranylation [GO:0018344]
905	NA	(TG)6	12	426	437	Rab geranylgeranyltransferase activity [GO:0004663]; protein geranylgeranylation [GO:0018344]
906	glysoja_015417	(TG)6	12	426	437	Rab geranylgeranyltransferase activity [GO:0004663]; protein geranylgeranylation [GO:0018344]
907	KK1_022895	(TC)8	16	120	135	actin binding [GO:0003779]
908	KK1_022895	(TC)8	16	120	135	actin binding [GO:0003779]
909	LOC101507841	(GA)11	22	7926	7947	ATP binding [GO:0005524]; protein kinase activity [GO:0004672]
910	LOC101507841	(GA)11	22	8037	8058	ATP binding [GO:0005524]; protein kinase activity [GO:0004672]
911	LOC101507841	(GA)11	22	8089	8110	ATP binding [GO:0005524]; protein kinase activity [GO:0004672]
912	glysoja_001431	(GA)11	22	8006	8027	intracellular [GO:0005622]; ATP binding [GO:0005524]; MAP kinase kinase kinase activity [GO:0004709]
913	glysoja_001431	(GA)11	22	6993	7014	intracellular [GO:0005622]; ATP binding [GO:0005524]; MAP kinase kinase kinase activity [GO:0004709]
914	LOC101507841	(GA)11	22	8053	8074	ATP binding [GO:0005524]; protein kinase activity [GO:0004672]
915	LOC101507841	(GA)11	22	8105	8126	ATP binding [GO:0005524]; protein kinase activity [GO:0004672]
916	glysoja_001431	(GA)11	22	8058	8079	intracellular [GO:0005622]; ATP binding [GO:0005524]; MAP kinase kinase kinase activity [GO:0004709]
917	LOC101507841	(GA)11	22	7874	7895	ATP binding [GO:0005524]; protein kinase activity [GO:0004672]
918	glysoja_001151	(TC)6	12	35	46	integral component of membrane [GO:0016021]
919	PHAVU_002G204000g	(TG)7	14	817	830	NA
920	PHAVU_002G204000g	(TA)11	22	1291	1312	NA
921	glysoja_027988	(TG)7	14	817	830	NA
922	glysoja_027988	(TA)11	22	1291	1312	NA
923	LOC100804082 GLYMA_08G077100	(TG)7	14	817	830	NA
924	LOC100804082 GLYMA_08G077100	(TA)11	22	1291	1312	NA
925	glysoja_027987	(TG)7	14	817	830	NA
926	glysoja_027987	(TA)11	22	1291	1312	NA
927	glysoja_027988	(TG)7	14	817	830	NA
928	glysoja_027988	(TA)11	22	1291	1312	NA
929	glysoja_027988	(TG)7	14	817	830	NA
930	glysoja_027988	(TA)11	22	1291	1312	NA
931	glysoja_027988	(TG)7	14	817	830	NA
932	glysoja_027988	(TA)11	22	1291	1312	NA
933	LOC100804082 GLYMA_08G077100	(TG)7	14	786	799	NA
934	LOC100804082 GLYMA_08G077100	(TA)11	22	1260	1281	NA
935	glysoja_027988	(TG)7	14	786	799	NA
936	glysoja_027988	(TA)11	22	1260	1281	NA
937	glysoja_027988	(TG)7	14	817	830	NA
938	glysoja_027988	(TA)11	22	1291	1312	NA
939	glysoja_027988	(TG)7	14	786	799	NA
940	glysoja_027988	(TA)11	22	1260	1281	NA
941	glysoja_027988	(TG)7	14	817	830	NA
942	glysoja_027988	(TA)11	22	1291	1312	NA
943	KK1_030392	(TG)7	14	786	799	NA
944	KK1_030392	(TA)11	22	1260	1281	NA
945	glysoja_027988	(TG)7	14	817	830	NA
946	glysoja_027988	(TA)11	22	1291	1312	NA
947	glysoja_027988	(TG)7	14	817	830	NA
948	glysoja_027988	(TA)11	22	1291	1312	NA
949	LOC100804082 GLYMA_08G077100	(TG)7	14	817	830	NA
950	LOC100804082 GLYMA_08G077100	(TA)11	22	1291	1312	NA
951	LOC100804082 GLYMA_08G077100	(TG)7	14	817	830	NA
952	LOC100804082 GLYMA_08G077100	(TA)11	22	1291	1312	NA
953	glysoja_027988	(TG)7	14	817	830	NA
954	glysoja_027988	(TA)11	22	1291	1312	NA
955	LOC100794121 GLYMA_13G352400	(AT)11	22	1	22	hydrolase activity [GO:0016787]; metabolic process [GO:0008152]
956	LOC100801564 GLYMA_06G087800	(AC)6	12	2377	2388	malate dehydrogenase (decarboxylating) (NAD+) activity [GO:0004471]; metal ion binding [GO:0046872]; NAD binding [GO:0051287]
957	LOC106759749	(AC)6	12	2293	2304	malate dehydrogenase (decarboxylating) (NAD+) activity [GO:0004471]; metal ion binding [GO:0046872]; NAD binding [GO:0051287]
958	KK1_035616	(AC)6	12	2402	2413	malate dehydrogenase (decarboxylating) (NAD+) activity [GO:0004471]; metal ion binding [GO:0046872]; NAD binding [GO:0051287]
959	glysoja_035922	(GA)9	18	28	45	integral component of membrane [GO:0016021]; 1,3-beta-D-glucan synthase activity [GO:0003843]
960	GLYMA_04G1923001	(GA)9	18	28	45	NA
961	KK1_019535	(TA)7	14	12	25	ATP binding [GO:0005524]; microtubule binding [GO:0008017]; microtubule motor activity [GO:0003777]; microtubule-based movement [GO:0007018]
962	LOC101508221	(TC)7	14	140	153	4-hydroxy-tetrahydrodipicolinate reductase [GO:0008839]; lysine biosynthetic process via diaminopimelate [GO:0009089]
963	LOC101508221	(TC)7	14	140	153	4-hydroxy-tetrahydrodipicolinate reductase [GO:0008839]; lysine biosynthetic process via diaminopimelate [GO:0009089]
964	LOC101508221	(TC)7	14	140	153	4-hydroxy-tetrahydrodipicolinate reductase [GO:0008839]; lysine biosynthetic process via diaminopimelate [GO:0009089]
965	LOC101508221	(TC)7	14	140	153	4-hydroxy-tetrahydrodipicolinate reductase [GO:0008839]; lysine biosynthetic process via diaminopimelate [GO:0009089]
966	LOC101508221	(TC)7	14	140	153	4-hydroxy-tetrahydrodipicolinate reductase [GO:0008839]; lysine biosynthetic process via diaminopimelate [GO:0009089]
967	KK1_024168	(CT)6	12	137	148	integral component of membrane [GO:0016021]; plasma membrane [GO:0005886]; cellulose synthase (UDP-forming) activity [GO:0016760]; metal ion binding [GO:0046872]; cell wall organization [GO:0071555]; cellulose biosynthetic process [GO:0030244]
968	KK1_024168	(CT)6	12	137	148	integral component of membrane [GO:0016021]; plasma membrane [GO:0005886]; cellulose synthase (UDP-forming) activity [GO:0016760]; metal ion binding [GO:0046872]; cell wall organization [GO:0071555]; cellulose biosynthetic process [GO:0030244]
969	KK1_024168	(CT)6	12	137	148	integral component of membrane [GO:0016021]; plasma membrane [GO:0005886]; cellulose synthase (UDP-forming) activity [GO:0016760]; metal ion binding [GO:0046872]; cell wall organization [GO:0071555]; cellulose biosynthetic process [GO:0030244]
970	LOC106770010	(CT)6	12	137	148	integral component of membrane [GO:0016021]; plasma membrane [GO:0005886]; cellulose synthase (UDP-forming) activity [GO:0016760]; metal ion binding [GO:0046872]; cell wall organization [GO:0071555]; cellulose biosynthetic process [GO:0030244]
971	LOC100794515 GLYMA_08G145600	(CT)6	12	137	148	Golgi apparatus [GO:0005794]; integral component of membrane [GO:0016021]; plasma membrane [GO:0005886]; cellulose synthase (UDP-forming) activity [GO:0016760]; cellulose synthase activity [GO:0016759]; metal ion binding [GO:0046872]; cell wall organization [GO:0071555]; cellulose biosynthetic process [GO:0030244]; plant-type primary cell wall biogenesis [GO:0009833]
972	KK1_024168	(CT)6	12	137	148	integral component of membrane [GO:0016021]; plasma membrane [GO:0005886]; cellulose synthase (UDP-forming) activity [GO:0016760]; metal ion binding [GO:0046872]; cell wall organization [GO:0071555]; cellulose biosynthetic process [GO:0030244]
973	LOC100794515 GLYMA_08G145600	(CT)6	12	137	148	Golgi apparatus [GO:0005794]; integral component of membrane [GO:0016021]; plasma membrane [GO:0005886]; cellulose synthase (UDP-forming) activity [GO:0016760]; cellulose synthase activity [GO:0016759]; metal ion binding [GO:0046872]; cell wall organization [GO:0071555]; cellulose biosynthetic process [GO:0030244]; plant-type primary cell wall biogenesis [GO:0009833]
974	KK1_024168	(CT)6	12	137	148	integral component of membrane [GO:0016021]; plasma membrane [GO:0005886]; cellulose synthase (UDP-forming) activity [GO:0016760]; metal ion binding [GO:0046872]; cell wall organization [GO:0071555]; cellulose biosynthetic process [GO:0030244]
975	KK1_024168	(CT)6	12	137	148	integral component of membrane [GO:0016021]; plasma membrane [GO:0005886]; cellulose synthase (UDP-forming) activity [GO:0016760]; metal ion binding [GO:0046872]; cell wall organization [GO:0071555]; cellulose biosynthetic process [GO:0030244]
976	LOC100819146 GLYMA_05G187300	(CT)6	12	137	148	Golgi apparatus [GO:0005794]; integral component of membrane [GO:0016021]; plasma membrane [GO:0005886]; cellulose synthase (UDP-forming) activity [GO:0016760]; cellulose synthase activity [GO:0016759]; metal ion binding [GO:0046872]; cell wall organization [GO:0071555]; cellulose biosynthetic process [GO:0030244]; plant-type primary cell wall biogenesis [GO:0009833]
977	KK1_024168	(CT)6	12	137	148	integral component of membrane [GO:0016021]; plasma membrane [GO:0005886]; cellulose synthase (UDP-forming) activity [GO:0016760]; metal ion binding [GO:0046872]; cell wall organization [GO:0071555]; cellulose biosynthetic process [GO:0030244]
978	KK1_024168	(CT)6	12	137	148	integral component of membrane [GO:0016021]; plasma membrane [GO:0005886]; cellulose synthase (UDP-forming) activity [GO:0016760]; metal ion binding [GO:0046872]; cell wall organization [GO:0071555]; cellulose biosynthetic process [GO:0030244]
979	KK1_024168	(CT)6	12	137	148	integral component of membrane [GO:0016021]; plasma membrane [GO:0005886]; cellulose synthase (UDP-forming) activity [GO:0016760]; metal ion binding [GO:0046872]; cell wall organization [GO:0071555]; cellulose biosynthetic process [GO:0030244]
980	KK1_024168	(CT)6	12	137	148	integral component of membrane [GO:0016021]; plasma membrane [GO:0005886]; cellulose synthase (UDP-forming) activity [GO:0016760]; metal ion binding [GO:0046872]; cell wall organization [GO:0071555]; cellulose biosynthetic process [GO:0030244]
981	KK1_024168	(CT)6	12	137	148	integral component of membrane [GO:0016021]; plasma membrane [GO:0005886]; cellulose synthase (UDP-forming) activity [GO:0016760]; metal ion binding [GO:0046872]; cell wall organization [GO:0071555]; cellulose biosynthetic process [GO:0030244]
982	LOC100815436 GLYMA_06G225500	(AT)6	12	2265	2276	Golgi apparatus [GO:0005794]; integral component of membrane [GO:0016021]; plasma membrane [GO:0005886]; cellulose synthase (UDP-forming) activity [GO:0016760]; cellulose synthase activity [GO:0016759]; metal ion binding [GO:0046872]; cell wall organization [GO:0071555]; cellulose biosynthetic process [GO:0030244]; plant-type primary cell wall biogenesis [GO:0009833]
983	LR48_Vigan04g222600	(AT)6	12	3714	3725	integral component of membrane [GO:0016021]; plasma membrane [GO:0005886]; cellulose synthase (UDP-forming) activity [GO:0016760]; metal ion binding [GO:0046872]; cell wall organization [GO:0071555]; cellulose biosynthetic process [GO:0030244]
984	TRINITY_DN13619_c1_g1_i1	(TC)6	12	99	110
985	LOC106766740	(AG)6	12	2430	2441	microtubule binding [GO:0008017]; cytoskeleton organization [GO:0007010]
986	glysoja_036321	(AG)6	12	835	846	hydrolase activity [GO:0016787]
987	glysoja_036321	(AG)6	12	713	724	hydrolase activity [GO:0016787]
988	glysoja_032182	(AG)6	12	2593	2604	aminopeptidase activity [GO:0004177]
989	glysoja_032183	(AG)6	12	2737	2748	aminopeptidase activity [GO:0004177]
990	KK1_008311	(TC)6	12	29	40	ribosome [GO:0005840]; structural constituent of ribosome [GO:0003735]; translation elongation factor activity [GO:0003746]; regulation of transcription, DNA-templated [GO:0006355]
991	KK1_008311	(TG)8	16	1005	1020	ribosome [GO:0005840]; structural constituent of ribosome [GO:0003735]; translation elongation factor activity [GO:0003746]; regulation of transcription, DNA-templated [GO:0006355]
992	glysoja_035792	(TC)6	12	29	40	ribosome [GO:0005840]; structural constituent of ribosome [GO:0003735]; translation elongation factor activity [GO:0003746]
993	glysoja_035792	(TG)8	16	1005	1020	ribosome [GO:0005840]; structural constituent of ribosome [GO:0003735]; translation elongation factor activity [GO:0003746]
994	KK1_008311	(TC)6	12	29	40	ribosome [GO:0005840]; structural constituent of ribosome [GO:0003735]; translation elongation factor activity [GO:0003746]; regulation of transcription, DNA-templated [GO:0006355]
995	KK1_008311	(TG)8	16	1120	1135	ribosome [GO:0005840]; structural constituent of ribosome [GO:0003735]; translation elongation factor activity [GO:0003746]; regulation of transcription, DNA-templated [GO:0006355]
996	KK1_008311	(TC)6	12	29	40	ribosome [GO:0005840]; structural constituent of ribosome [GO:0003735]; translation elongation factor activity [GO:0003746]; regulation of transcription, DNA-templated [GO:0006355]
997	glysoja_035792	(TC)6	12	29	40	ribosome [GO:0005840]; structural constituent of ribosome [GO:0003735]; translation elongation factor activity [GO:0003746]
998	glysoja_035792	(TG)8	16	1120	1135	ribosome [GO:0005840]; structural constituent of ribosome [GO:0003735]; translation elongation factor activity [GO:0003746]
999	KK1_008311	(TC)6	12	29	40	ribosome [GO:0005840]; structural constituent of ribosome [GO:0003735]; translation elongation factor activity [GO:0003746]; regulation of transcription, DNA-templated [GO:0006355]
1000	KK1_008311	(TG)8	16	1120	1135	ribosome [GO:0005840]; structural constituent of ribosome [GO:0003735]; translation elongation factor activity [GO:0003746]; regulation of transcription, DNA-templated [GO:0006355]
1001	KK1_008311	(TC)6	12	29	40	ribosome [GO:0005840]; structural constituent of ribosome [GO:0003735]; translation elongation factor activity [GO:0003746]; regulation of transcription, DNA-templated [GO:0006355]
1002	KK1_008311	(TG)8	16	1005	1020	ribosome [GO:0005840]; structural constituent of ribosome [GO:0003735]; translation elongation factor activity [GO:0003746]; regulation of transcription, DNA-templated [GO:0006355]
1003	KK1_008311	(TC)6	12	29	40	ribosome [GO:0005840]; structural constituent of ribosome [GO:0003735]; translation elongation factor activity [GO:0003746]; regulation of transcription, DNA-templated [GO:0006355]
1004	KK1_008311	(TG)8	16	1005	1020	ribosome [GO:0005840]; structural constituent of ribosome [GO:0003735]; translation elongation factor activity [GO:0003746]; regulation of transcription, DNA-templated [GO:0006355]
1005	KK1_008311	(TC)6	12	29	40	ribosome [GO:0005840]; structural constituent of ribosome [GO:0003735]; translation elongation factor activity [GO:0003746]; regulation of transcription, DNA-templated [GO:0006355]
1006	KK1_008311	(TC)6	12	29	40	ribosome [GO:0005840]; structural constituent of ribosome [GO:0003735]; translation elongation factor activity [GO:0003746]; regulation of transcription, DNA-templated [GO:0006355]
1007	KK1_008311	(TC)6	12	29	40	ribosome [GO:0005840]; structural constituent of ribosome [GO:0003735]; translation elongation factor activity [GO:0003746]; regulation of transcription, DNA-templated [GO:0006355]
1008	LR48_Vigan01g136000	(CT)8	16	171	186	NA
1009	LOC101498430	(CT)8	16	171	186	NA
1010	LOC101498430	(CT)8	16	171	186	NA
1011	GLYMA_04G070200	(AT)8	16	1184	1199	NA
1012	LOC100791629 GLYMA_04G222800	(AG)6	12	12	23	integral component of membrane [GO:0016021]; ATP binding [GO:0005524]; protein kinase activity [GO:0004672]
1013	Vigan.01G368800 VIGAN_01368800	(CT)8	16	159	174	peroxisomal matrix [GO:0005782]; ATP binding [GO:0005524]; ATP-dependent peptidase activity [GO:0004176]; serine-type endopeptidase activity [GO:0004252]; misfolded or incompletely synthesized protein catabolic process [GO:0006515]; protein import into peroxisome matrix [GO:0016558]; protein processing [GO:0016485]
1014	LOC106768357	(CT)8	16	159	174	peroxisomal matrix [GO:0005782]; ATP binding [GO:0005524]; ATP-dependent peptidase activity [GO:0004176]; serine-type endopeptidase activity [GO:0004252]; misfolded or incompletely synthesized protein catabolic process [GO:0006515]; protein import into peroxisome matrix [GO:0016558]; protein processing [GO:0016485]
1015	LOC100796563 GLYMA_05G068600	(CT)8	16	159	174	peroxisomal matrix [GO:0005782]; ATP binding [GO:0005524]; ATP-dependent peptidase activity [GO:0004176]; serine-type endopeptidase activity [GO:0004252]; misfolded or incompletely synthesized protein catabolic process [GO:0006515]; protein import into peroxisome matrix [GO:0016558]; protein processing [GO:0016485]
1016	glysoja_027463	(TA)8	16	224	239	ligase activity [GO:0016874]; transferase activity [GO:0016740]
1017	LOC100816987 GLYMA_19G083600	(TA)8	16	224	239	NA
1018	LOC100816987 GLYMA_19G083600	(TA)8	16	224	239	NA
1019	LOC100816987 GLYMA_19G083600	(TA)8	16	224	239	NA
1020	LOC100816987 GLYMA_19G083600	(TA)8	16	224	239	NA
1021	LOC100816987 GLYMA_19G083600	(TA)8	16	224	239	NA
1022	LOC100816987 GLYMA_19G083600	(TA)8	16	224	239	NA
1023	LOC100816987 GLYMA_19G083600	(TA)8	16	224	239	NA
1024	LOC106768233	(CA)6	12	4440	4451	NA
1025	GLYMA_12G211000	(GA)12	24	540	563	ATP binding [GO:0005524]; protein kinase activity [GO:0004672]
1026	LOC100812676 GLYMA_10G218000	(TC)15	30	3995	4024	NA
1027	LOC100812676 GLYMA_10G218000	(TC)15	30	3182	3211	NA
1028	LOC100812676 GLYMA_10G218000	(TC)15	30	3431	3460	NA
1029	LOC100812676 GLYMA_10G218000	(TC)15	30	3344	3373	NA
1030	TRINITY_DN13558_c0_g1_i6	(TA)6	12	32	43
1031	LOC100780952 GLYMA_18G000500	(AG)9	18	49	66	thiol-dependent ubiquitinyl hydrolase activity [GO:0036459]; zinc ion binding [GO:0008270]; protein deubiquitination [GO:0016579]; ubiquitin-dependent protein catabolic process [GO:0006511]
1032	LOC100780952 GLYMA_18G000500	(AG)19	38	3620	3657	thiol-dependent ubiquitinyl hydrolase activity [GO:0036459]; zinc ion binding [GO:0008270]; protein deubiquitination [GO:0016579]; ubiquitin-dependent protein catabolic process [GO:0006511]
1033	LOC100780952 GLYMA_18G000500	(AG)19	38	3222	3259	thiol-dependent ubiquitinyl hydrolase activity [GO:0036459]; zinc ion binding [GO:0008270]; protein deubiquitination [GO:0016579]; ubiquitin-dependent protein catabolic process [GO:0006511]
1034	PHAVU_003G297100g	(CT)8	16	1950	1965	NA
1035	PHAVU_003G297100g	(CT)8	16	1911	1926	NA
1036	ACX1;2 GLYMA_05G062200	(AC)6	12	1670	1681	peroxisome [GO:0005777]; acyl-CoA dehydrogenase activity [GO:0003995]; acyl-CoA oxidase activity [GO:0003997]; FAD binding [GO:0071949]; flavin adenine dinucleotide binding [GO:0050660]; fatty acid beta-oxidation using acyl-CoA dehydrogenase [GO:0033539]
1037	ACX1;2 GLYMA_05G062200	(AC)6	12	1670	1681	peroxisome [GO:0005777]; acyl-CoA dehydrogenase activity [GO:0003995]; acyl-CoA oxidase activity [GO:0003997]; FAD binding [GO:0071949]; flavin adenine dinucleotide binding [GO:0050660]; fatty acid beta-oxidation using acyl-CoA dehydrogenase [GO:0033539]
1038	LOC106760604	(AG)10	20	1481	1500	nucleus [GO:0005634]; sequence-specific DNA binding [GO:0043565]; transcription factor activity, sequence-specific DNA binding [GO:0003700]
1039	PHAVU_003G150900g	(CA)6	12	1211	1222	NA
1040	KK1_004072	(TG)8	16	87	102	sucrose synthase activity [GO:0016157]; sucrose metabolic process [GO:0005985]
1041	LOC100792014 GLYMA_06G101500	(AG)11	22	256	277	protein domain specific binding [GO:0019904]
1042	glysoja_049812	(AC)7	14	1298	1311	heme binding [GO:0020037]; iron ion binding [GO:0005506]; monooxygenase activity [GO:0004497]; oxidoreductase activity, acting on paired donors, with incorporation or reduction of molecular oxygen [GO:0016705]
1043	glysoja_049812	(AC)7	14	1398	1411	heme binding [GO:0020037]; iron ion binding [GO:0005506]; monooxygenase activity [GO:0004497]; oxidoreductase activity, acting on paired donors, with incorporation or reduction of molecular oxygen [GO:0016705]
1044	glysoja_016803	(CT)6	12	2984	2995	cytosol [GO:0005829]; retromer complex [GO:0030904]; protein transporter activity [GO:0008565]; retrograde transport, endosome to Golgi [GO:0042147]
1045	LOC106765154	(CT)6	12	3143	3154	cytosol [GO:0005829]; retromer complex [GO:0030904]; protein transporter activity [GO:0008565]; retrograde transport, endosome to Golgi [GO:0042147]
1046	glysoja_016803	(CT)6	12	3080	3091	cytosol [GO:0005829]; retromer complex [GO:0030904]; protein transporter activity [GO:0008565]; retrograde transport, endosome to Golgi [GO:0042147]
1047	glysoja_016803	(CT)6	12	2783	2794	cytosol [GO:0005829]; retromer complex [GO:0030904]; protein transporter activity [GO:0008565]; retrograde transport, endosome to Golgi [GO:0042147]
1048	LOC106765154	(CT)6	12	3031	3042	cytosol [GO:0005829]; retromer complex [GO:0030904]; protein transporter activity [GO:0008565]; retrograde transport, endosome to Golgi [GO:0042147]
1049	glysoja_016803	(CT)6	12	2895	2906	cytosol [GO:0005829]; retromer complex [GO:0030904]; protein transporter activity [GO:0008565]; retrograde transport, endosome to Golgi [GO:0042147]
1050	glysoja_016803	(CT)6	12	2970	2981	cytosol [GO:0005829]; retromer complex [GO:0030904]; protein transporter activity [GO:0008565]; retrograde transport, endosome to Golgi [GO:0042147]
1051	glysoja_016803	(CT)6	12	3059	3070	cytosol [GO:0005829]; retromer complex [GO:0030904]; protein transporter activity [GO:0008565]; retrograde transport, endosome to Golgi [GO:0042147]
1052	glysoja_016803	(CT)6	12	2947	2958	cytosol [GO:0005829]; retromer complex [GO:0030904]; protein transporter activity [GO:0008565]; retrograde transport, endosome to Golgi [GO:0042147]
1053	glysoja_016803	(CT)6	12	2858	2869	cytosol [GO:0005829]; retromer complex [GO:0030904]; protein transporter activity [GO:0008565]; retrograde transport, endosome to Golgi [GO:0042147]
1054	glysoja_016803	(CT)6	12	3169	3180	cytosol [GO:0005829]; retromer complex [GO:0030904]; protein transporter activity [GO:0008565]; retrograde transport, endosome to Golgi [GO:0042147]
1055	glysoja_016803	(CT)6	12	2872	2883	cytosol [GO:0005829]; retromer complex [GO:0030904]; protein transporter activity [GO:0008565]; retrograde transport, endosome to Golgi [GO:0042147]
1056	LOC106765154	(CT)6	12	3120	3131	cytosol [GO:0005829]; retromer complex [GO:0030904]; protein transporter activity [GO:0008565]; retrograde transport, endosome to Golgi [GO:0042147]
1057	PHAVU_011G123400g	(TA)6	12	832	843	nucleus [GO:0005634]; DNA binding [GO:0003677]; regulation of transcription, DNA-templated [GO:0006355]; transcription, DNA-templated [GO:0006351]
1058	KK1_025535	(TG)7	14	667	680	RNA binding [GO:0003723]
1059	LOC100781059 GLYMA_08G240700	(AG)11	22	2708	2729	nucleus [GO:0005634]; ATP binding [GO:0005524]; cyclin-dependent protein serine/threonine kinase activity [GO:0004693]; protein phosphorylation [GO:0006468]
1060	LOC101493834	(TC)9	18	27	44	NA
1061	LOC100803002 GLYMA_08G044700	(AG)7	14	780	793	zinc ion binding [GO:0008270]
1062	LOC100801725 GLYMA_05G237500	(AG)7	14	3754	3767	zinc ion binding [GO:0008270]
1063	LOC100791354	(AG)7	14	4358	4371	zinc ion binding [GO:0008270]
1064	LOC100776832 GLYMA_09G182600	(GA)11	22	3735	3756	zinc ion binding [GO:0008270]
1065	LOC100791354	(GA)11	22	4339	4360	zinc ion binding [GO:0008270]
1066	glysoja_002813	(AG)6	12	145	156	integral component of membrane [GO:0016021]; 2-alkenal reductase [NAD(P)] activity [GO:0032440]; ATP binding [GO:0005524]
1067	glysoja_002813	(AG)6	12	145	156	integral component of membrane [GO:0016021]; 2-alkenal reductase [NAD(P)] activity [GO:0032440]; ATP binding [GO:0005524]
1068	glysoja_002813	(AG)6	12	145	156	integral component of membrane [GO:0016021]; 2-alkenal reductase [NAD(P)] activity [GO:0032440]; ATP binding [GO:0005524]
1069	glysoja_002813	(AG)6	12	145	156	integral component of membrane [GO:0016021]; 2-alkenal reductase [NAD(P)] activity [GO:0032440]; ATP binding [GO:0005524]
1070	LR48_Vigan02g219900	(TA)6	12	235	246	nucleic acid binding [GO:0003676]; gene silencing by RNA [GO:0031047]
1071	KK1_002715	(TA)9	18	6	23	hydroxymethylglutaryl-CoA synthase activity [GO:0004421]; isoprenoid biosynthetic process [GO:0008299]; sterol biosynthetic process [GO:0016126]
1072	LOC100795379 GLYMA_06G117700	(AG)6	12	7819	7830	nucleus [GO:0005634]; histone-lysine N-methyltransferase activity [GO:0018024]; zinc ion binding [GO:0008270]
1073	LOC100795379 GLYMA_06G117700	(AG)6	12	7744	7755	nucleus [GO:0005634]; histone-lysine N-methyltransferase activity [GO:0018024]; zinc ion binding [GO:0008270]
1074	LOC100795379 GLYMA_06G117700	(AG)6	12	7890	7901	nucleus [GO:0005634]; histone-lysine N-methyltransferase activity [GO:0018024]; zinc ion binding [GO:0008270]
1075	LOC100795379 GLYMA_06G117700	(AG)6	12	7871	7882	nucleus [GO:0005634]; histone-lysine N-methyltransferase activity [GO:0018024]; zinc ion binding [GO:0008270]
1076	LOC100794680 GLYMA_15G043800	(GA)6	12	825	836	plasma membrane [GO:0005886]; ATP binding [GO:0005524]; transmembrane receptor protein serine/threonine kinase activity [GO:0004675]; cell surface receptor signaling pathway [GO:0007166]; protein phosphorylation [GO:0006468]
1077	LOC100794680 GLYMA_15G043800	(GA)6	12	1140	1151	plasma membrane [GO:0005886]; ATP binding [GO:0005524]; transmembrane receptor protein serine/threonine kinase activity [GO:0004675]; cell surface receptor signaling pathway [GO:0007166]; protein phosphorylation [GO:0006468]
1078	LOC100801088 GLYMA_01G008200	(AT)7	14	867	880	integral component of membrane [GO:0016021]; ATP binding [GO:0005524]; ATPase activity, coupled to transmembrane movement of substances [GO:0042626]
1079	MTR_7g091890	(TG)6	12	1211	1222	ATP binding [GO:0005524]; calcium ion binding [GO:0005509]; protein serine/threonine kinase activity [GO:0004674]
1080	PHAVU_001G135300g	(TG)6	12	1211	1222	ATP binding [GO:0005524]; calcium ion binding [GO:0005509]; protein kinase activity [GO:0004672]
1081	PHAVU_001G135300g	(TG)6	12	1212	1223	ATP binding [GO:0005524]; calcium ion binding [GO:0005509]; protein kinase activity [GO:0004672]
1082	LOC101495109	(TC)10	20	2220	2239	NA
1083	LOC101495109	(TC)10	20	1666	1685	NA
1084	LOC101495109	(TC)10	20	1764	1783	NA
1085	LOC101495109	(TC)10	20	1910	1929	NA
1086	LOC100802657 GLYMA_15G143000	(CT)6	12	3275	3286	NA
1087	LOC100802657 GLYMA_15G143000	(CT)6	12	3189	3200	NA
1088	glysoja_024760	(CT)6	12	3362	3373	NA
1089	LOC100802657 GLYMA_15G143000	(CT)6	12	3276	3287	NA
1090	KK1_000472	(CT)6	12	708	719	protein phosphatase type 2A complex [GO:0000159]; protein phosphatase regulator activity [GO:0019888]
1091	LOC101500700	(CT)6	12	436	447	protein phosphatase type 2A complex [GO:0000159]; protein phosphatase regulator activity [GO:0019888]
1092	PHAVU_010G141300g	(CT)6	12	1874	1885	protein phosphatase type 2A complex [GO:0000159]; protein phosphatase regulator activity [GO:0019888]
1093	LOC101492347	(AT)6	12	964	975	integral component of membrane [GO:0016021]; ATP binding [GO:0005524]; calcium-transporting ATPase activity [GO:0005388]; calmodulin binding [GO:0005516]
1094	LOC100799344 GLYMA_03G102900	(AG)7	14	77	90	chloroplast [GO:0009507]; mitochondrion [GO:0005739]; malate dehydrogenase (decarboxylating) (NAD+) activity [GO:0004471]; metal ion binding [GO:0046872]; NAD binding [GO:0051287]; malate metabolic process [GO:0006108]; pyruvate metabolic process [GO:0006090]
1095	LOC100799344 GLYMA_03G102900	(AG)7	14	77	90	chloroplast [GO:0009507]; mitochondrion [GO:0005739]; malate dehydrogenase (decarboxylating) (NAD+) activity [GO:0004471]; metal ion binding [GO:0046872]; NAD binding [GO:0051287]; malate metabolic process [GO:0006108]; pyruvate metabolic process [GO:0006090]
1096	PHAVU_010G041000g	(AG)7	14	77	90	malate dehydrogenase (decarboxylating) (NAD+) activity [GO:0004471]; metal ion binding [GO:0046872]; NAD binding [GO:0051287]
1097	LOC100782148 GLYMA_15G176600	(AG)11	22	2644	2665	NA
1098	GLYMA_13G109600	(AG)6	12	1597	1608	NA
1099	LOC100782148 GLYMA_15G176600	(AG)11	22	3314	3335	NA
1100	LOC100782148 GLYMA_15G176600	(AG)11	22	1624	1645	NA
1101	LOC100782148 GLYMA_15G176600	(AG)6	12	2617	2628	NA
1102	LOC100782148 GLYMA_15G176600	(AG)11	22	2543	2564	NA
1103	LOC100782148 GLYMA_15G176600	(AG)6	12	3287	3298	NA
1104	GLYMA_13G109600	(AG)6	12	1028	1039	NA
1105	KK1_000322	(TA)8	16	54	69	integral component of membrane [GO:0016021]; ATP binding [GO:0005524]; ATPase activity [GO:0016887]; transport [GO:0006810]
1106	LOC101515061	(TA)8	16	54	69	integral component of membrane [GO:0016021]; ATP binding [GO:0005524]; ATPase activity [GO:0016887]; transport [GO:0006810]
1107	KK1_000322	(TA)8	16	54	69	integral component of membrane [GO:0016021]; ATP binding [GO:0005524]; ATPase activity [GO:0016887]; transport [GO:0006810]
1108	LOC101515061	(TA)8	16	54	69	integral component of membrane [GO:0016021]; ATP binding [GO:0005524]; ATPase activity [GO:0016887]; transport [GO:0006810]
1109	GLYMA_08G201300	(TA)8	16	54	69	integral component of membrane [GO:0016021]; ATP binding [GO:0005524]; ATPase activity [GO:0016887]; transport [GO:0006810]
1110	LOC101515061	(TA)8	16	54	69	integral component of membrane [GO:0016021]; ATP binding [GO:0005524]; ATPase activity [GO:0016887]; transport [GO:0006810]
1111	LOC101515061	(TA)8	16	54	69	integral component of membrane [GO:0016021]; ATP binding [GO:0005524]; ATPase activity [GO:0016887]; transport [GO:0006810]
1112	TRINITY_DN13381_c0_g1_i14	(TA)8	16	54	69
1113	KK1_000322	(TA)8	16	54	69	integral component of membrane [GO:0016021]; ATP binding [GO:0005524]; ATPase activity [GO:0016887]; transport [GO:0006810]
1114	LOC101515061	(TA)8	16	54	69	integral component of membrane [GO:0016021]; ATP binding [GO:0005524]; ATPase activity [GO:0016887]; transport [GO:0006810]
1115	LOC101515061	(TA)8	16	54	69	integral component of membrane [GO:0016021]; ATP binding [GO:0005524]; ATPase activity [GO:0016887]; transport [GO:0006810]
1116	LOC100776995 GLYMA_09G174000	(GA)6	12	971	982	intracellular [GO:0005622]; ATP binding [GO:0005524]; protein serine/threonine kinase activity [GO:0004674]; intracellular signal transduction [GO:0035556]; peptidyl-serine phosphorylation [GO:0018105]
1117	LOC100776995 GLYMA_09G174000	(GA)6	12	971	982	intracellular [GO:0005622]; ATP binding [GO:0005524]; protein serine/threonine kinase activity [GO:0004674]; intracellular signal transduction [GO:0035556]; peptidyl-serine phosphorylation [GO:0018105]
1118	LOC100776995 GLYMA_09G174000	(GA)6	12	971	982	intracellular [GO:0005622]; ATP binding [GO:0005524]; protein serine/threonine kinase activity [GO:0004674]; intracellular signal transduction [GO:0035556]; peptidyl-serine phosphorylation [GO:0018105]
1119	LOC100776995 GLYMA_09G174000	(GA)6	12	1068	1079	intracellular [GO:0005622]; ATP binding [GO:0005524]; protein serine/threonine kinase activity [GO:0004674]; intracellular signal transduction [GO:0035556]; peptidyl-serine phosphorylation [GO:0018105]
1120	KK1_031320	(AG)7	14	2626	2639	NA
1121	KK1_031320	(AG)7	14	2996	3009	NA
1122	GLYMA_14G036800	(AT)8	16	5797	5812	protein complex scaffold activity [GO:0032947]; proteasome assembly [GO:0043248]
1123	glysoja_047266	(AT)8	16	5880	5895	proteasome complex [GO:0000502]; protein complex scaffold activity [GO:0032947]; proteasome assembly [GO:0043248]
1124	glysoja_047266	(AT)8	16	5792	5807	proteasome complex [GO:0000502]; protein complex scaffold activity [GO:0032947]; proteasome assembly [GO:0043248]
1125	MTR_5g089000	(AT)8	16	4144	4159	membrane [GO:0016020]; proteasome complex [GO:0000502]; protein complex scaffold activity [GO:0032947]; proteasome assembly [GO:0043248]
1126	GLYMA_14G036800	(AT)8	16	5709	5724	protein complex scaffold activity [GO:0032947]; proteasome assembly [GO:0043248]
1127	KK1_004216	(AG)6	12	4211	4222	integral component of membrane [GO:0016021]; methyltransferase activity [GO:0008168]; phosphatidylinositol-3,4,5-trisphosphate 3-phosphatase activity [GO:0016314]
1128	KK1_004216	(AG)6	12	3432	3443	integral component of membrane [GO:0016021]; methyltransferase activity [GO:0008168]; phosphatidylinositol-3,4,5-trisphosphate 3-phosphatase activity [GO:0016314]
1129	KK1_024222	(AG)6	12	3479	3490	integral component of membrane [GO:0016021]; methyltransferase activity [GO:0008168]
1130	KK1_024222	(AG)6	12	3386	3397	integral component of membrane [GO:0016021]; methyltransferase activity [GO:0008168]
1131	KK1_024222	(AG)6	12	4237	4248	integral component of membrane [GO:0016021]; methyltransferase activity [GO:0008168]
1132	KK1_024222	(AG)6	12	4258	4269	integral component of membrane [GO:0016021]; methyltransferase activity [GO:0008168]
1133	KK1_004216	(AG)6	12	3347	3358	integral component of membrane [GO:0016021]; methyltransferase activity [GO:0008168]; phosphatidylinositol-3,4,5-trisphosphate 3-phosphatase activity [GO:0016314]
1134	KK1_004216	(AG)6	12	3453	3464	integral component of membrane [GO:0016021]; methyltransferase activity [GO:0008168]; phosphatidylinositol-3,4,5-trisphosphate 3-phosphatase activity [GO:0016314]
1135	KK1_024222	(AG)6	12	3500	3511	integral component of membrane [GO:0016021]; methyltransferase activity [GO:0008168]
1136	KK1_004216	(AG)6	12	4190	4201	integral component of membrane [GO:0016021]; methyltransferase activity [GO:0008168]; phosphatidylinositol-3,4,5-trisphosphate 3-phosphatase activity [GO:0016314]
1137	KK1_024222	(AG)6	12	4144	4155	integral component of membrane [GO:0016021]; methyltransferase activity [GO:0008168]
1138	KK1_004216	(AG)6	12	4105	4116	integral component of membrane [GO:0016021]; methyltransferase activity [GO:0008168]; phosphatidylinositol-3,4,5-trisphosphate 3-phosphatase activity [GO:0016314]
1139	LOC106774037	(AG)6	12	4983	4994	helicase activity [GO:0004386]
1140	LOC100798346 GLYMA_12G242300	(CT)9	18	3285	3302	cytoplasm [GO:0005737]; GTP binding [GO:0005525]; GTPase activity [GO:0003924]; microtubule binding [GO:0008017]; mitochondrial fission [GO:0000266]
1141	KK1_034805	(CT)9	18	3516	3533	GTP binding [GO:0005525]; GTPase activity [GO:0003924]
1142	KK1_034805	(CT)9	18	3605	3622	GTP binding [GO:0005525]; GTPase activity [GO:0003924]
1143	LOC100798346 GLYMA_12G242300	(CT)9	18	3621	3638	cytoplasm [GO:0005737]; GTP binding [GO:0005525]; GTPase activity [GO:0003924]; microtubule binding [GO:0008017]; mitochondrial fission [GO:0000266]
1144	KK1_034805	(CT)9	18	3581	3598	GTP binding [GO:0005525]; GTPase activity [GO:0003924]
1145	KK1_034805	(CT)9	18	3558	3575	GTP binding [GO:0005525]; GTPase activity [GO:0003924]
1146	KK1_034805	(CT)9	18	3469	3486	GTP binding [GO:0005525]; GTPase activity [GO:0003924]
1147	LOC100798346 GLYMA_12G242300	(CT)9	18	3345	3362	cytoplasm [GO:0005737]; GTP binding [GO:0005525]; GTPase activity [GO:0003924]; microtubule binding [GO:0008017]; mitochondrial fission [GO:0000266]
1148	KK1_034805	(CT)9	18	3386	3403	GTP binding [GO:0005525]; GTPase activity [GO:0003924]
1149	KK1_034805	(CT)9	18	3410	3427	GTP binding [GO:0005525]; GTPase activity [GO:0003924]
1150	glysoja_038391	(CT)9	18	3480	3497	GTP binding [GO:0005525]; GTPase activity [GO:0003924]
1151	KK1_034805	(CT)9	18	3746	3763	GTP binding [GO:0005525]; GTPase activity [GO:0003924]
1152	glysoja_038391	(CT)9	18	3540	3557	GTP binding [GO:0005525]; GTPase activity [GO:0003924]
1153	KK1_034805	(CT)9	18	3657	3674	GTP binding [GO:0005525]; GTPase activity [GO:0003924]
1154	KK1_034805	(CT)9	18	3321	3338	GTP binding [GO:0005525]; GTPase activity [GO:0003924]
1155	LOC100798346 GLYMA_12G242300	(CT)9	18	3574	3591	cytoplasm [GO:0005737]; GTP binding [GO:0005525]; GTPase activity [GO:0003924]; microtubule binding [GO:0008017]; mitochondrial fission [GO:0000266]
1156	LOC100798346 GLYMA_12G242300	(CT)9	18	3428	3445	cytoplasm [GO:0005737]; GTP binding [GO:0005525]; GTPase activity [GO:0003924]; microtubule binding [GO:0008017]; mitochondrial fission [GO:0000266]
1157	LOC100798346 GLYMA_12G242300	(CT)9	18	3517	3534	cytoplasm [GO:0005737]; GTP binding [GO:0005525]; GTPase activity [GO:0003924]; microtubule binding [GO:0008017]; mitochondrial fission [GO:0000266]
1158	KK1_034805	(CT)9	18	3238	3255	GTP binding [GO:0005525]; GTPase activity [GO:0003924]
1159	KK1_034805	(CT)9	18	3433	3450	GTP binding [GO:0005525]; GTPase activity [GO:0003924]
1160	glysoja_038391	(CT)9	18	3769	3786	GTP binding [GO:0005525]; GTPase activity [GO:0003924]
1161	LOC100789649 GLYMA_02G003200	(AG)7	14	36	49	integral component of membrane [GO:0016021]; intracellular [GO:0005622]; ATP binding [GO:0005524]; protein serine/threonine kinase activity [GO:0004674]; intracellular signal transduction [GO:0035556]; peptidyl-serine phosphorylation [GO:0018105]
1162	LOC100802431 GLYMA_05G197400	(TG)7	14	1706	1719	oxidoreductase activity [GO:0016491]
1163	LOC100802431 GLYMA_05G197400	(TG)7	14	2306	2319	oxidoreductase activity [GO:0016491]
1164	LOC100802431 GLYMA_05G197400	(TG)7	14	1537	1550	oxidoreductase activity [GO:0016491]
1165	LOC100802431 GLYMA_05G197400	(TG)7	14	2149	2162	oxidoreductase activity [GO:0016491]
1166	LOC100802431 GLYMA_05G197400	(TG)7	14	1796	1809	oxidoreductase activity [GO:0016491]
1167	LOC100802431 GLYMA_05G197400	(TG)7	14	1549	1562	oxidoreductase activity [GO:0016491]
1168	LOC100802431 GLYMA_05G197400	(TG)7	14	2239	2252	oxidoreductase activity [GO:0016491]
1169	LOC100802431 GLYMA_05G197400	(TG)7	14	1639	1652	oxidoreductase activity [GO:0016491]
1170	LOC100802431 GLYMA_05G197400	(TG)7	14	2396	2409	oxidoreductase activity [GO:0016491]
1171	LOC100802431 GLYMA_05G197400	(TG)7	14	1694	1707	oxidoreductase activity [GO:0016491]
1172	LOC100794462 GLYMA_05G178100	(TC)6	12	1740	1751	thiol-dependent ubiquitinyl hydrolase activity [GO:0036459]; protein deubiquitination [GO:0016579]; ubiquitin-dependent protein catabolic process [GO:0006511]
1173	LOC100812627 GLYMA_08G135100	(TC)6	12	846	857	thiol-dependent ubiquitinyl hydrolase activity [GO:0036459]; protein deubiquitination [GO:0016579]; ubiquitin-dependent protein catabolic process [GO:0006511]
1174	KK1_031367	(AG)7	14	2672	2685	nucleotidyltransferase activity [GO:0016779]; biosynthetic process [GO:0009058]
1175	LOC100817201 GLYMA_06G186400	(AG)7	14	2525	2538	nucleotidyltransferase activity [GO:0016779]; biosynthetic process [GO:0009058]
1176	KK1_031367	(AG)7	14	2694	2707	nucleotidyltransferase activity [GO:0016779]; biosynthetic process [GO:0009058]
1177	LOC100817201 GLYMA_06G186400	(AG)7	14	2357	2370	nucleotidyltransferase activity [GO:0016779]; biosynthetic process [GO:0009058]
1178	glysoja_012263	(AG)7	14	2255	2268	mannose-1-phosphate guanylyltransferase activity [GO:0004475]; biosynthetic process [GO:0009058]
1179	LOC100817201 GLYMA_06G186400	(AG)7	14	2627	2640	nucleotidyltransferase activity [GO:0016779]; biosynthetic process [GO:0009058]
1180	KK1_031367	(AG)7	14	2594	2607	nucleotidyltransferase activity [GO:0016779]; biosynthetic process [GO:0009058]
1181	KK1_031367	(AG)7	14	2604	2617	nucleotidyltransferase activity [GO:0016779]; biosynthetic process [GO:0009058]
1182	LOC547972 GLYMA_02G078500	(AT)9	18	837	854	choline kinase activity [GO:0004103]
1183	LOC547972 GLYMA_02G078500	(AT)9	18	921	938	choline kinase activity [GO:0004103]
1184	LOC547972 GLYMA_02G078500	(AT)9	18	837	854	choline kinase activity [GO:0004103]
1185	LOC547972 GLYMA_02G078500	(AT)9	18	921	938	choline kinase activity [GO:0004103]
1186	KK1_016545	(TG)8	16	347	362	kinase activity [GO:0016301]
1187	LOC547972 GLYMA_02G078500	(AT)9	18	837	854	choline kinase activity [GO:0004103]
1188	Vigan.02G065800 VIGAN_02065800	(AC)7	14	593	606	integral component of membrane [GO:0016021]; cation-transporting ATPase activity [GO:0019829]; metal ion binding [GO:0046872]; nucleotide binding [GO:0000166]; metal ion transport [GO:0030001]
1189	PHAVU_010G078200g	(AC)6	12	988	999	AMP deaminase activity [GO:0003876]; IMP salvage [GO:0032264]
1190	PHAVU_010G078200g	(AC)6	12	904	915	AMP deaminase activity [GO:0003876]; IMP salvage [GO:0032264]
1191	GLYMA_17G094800	(AT)9	18	527	544	nucleus [GO:0005634]
1192	KK1_031572	(AG)8	16	7	22	integral component of membrane [GO:0016021]; protein-cysteine S-palmitoyltransferase activity [GO:0019706]
1193	PHAVU_002G183000g	(AG)10	20	3557	3576	integral component of membrane [GO:0016021]
1194	LOC100800438 GLYMA_04G154100	(AG)7	14	2822	2835	RNA binding [GO:0003723]
1195	LOC100800438 GLYMA_04G154100	(AG)7	14	2823	2836	RNA binding [GO:0003723]
1196	LOC100776140 GLYMA_18G299500	(AC)7	14	2827	2840	NA
1197	LOC100776140 GLYMA_18G299500	(AC)7	14	2723	2736	NA
1198	LOC100776140 GLYMA_18G299500	(AC)7	14	3642	3655	NA
1199	LOC101505604	(AC)7	14	4273	4286	NA
1200	LOC100776140 GLYMA_18G299500	(AC)7	14	4377	4390	NA
1201	LOC100776140 GLYMA_18G299500	(AC)7	14	3642	3655	NA
1202	LOC101502694	(GA)6	12	342	353	GTPase activator activity [GO:0005096]; metal ion binding [GO:0046872]
1203	MTR_2g080950	(GA)6	12	342	353	GTPase activator activity [GO:0005096]; metal ion binding [GO:0046872]
1204	L484_021457	(AC)6	12	144	155	ATP binding [GO:0005524]; protein serine/threonine kinase activity [GO:0004674]
1205	L484_021457	(AC)6	12	144	155	ATP binding [GO:0005524]; protein serine/threonine kinase activity [GO:0004674]
1206	KK1_040709	(AC)6	12	144	155	ATP binding [GO:0005524]; protein serine/threonine kinase activity [GO:0004674]
1207	L484_021457	(AC)6	12	144	155	ATP binding [GO:0005524]; protein serine/threonine kinase activity [GO:0004674]
1208	KK1_040709	(AC)6	12	144	155	ATP binding [GO:0005524]; protein serine/threonine kinase activity [GO:0004674]
1209	KK1_040709	(AC)6	12	144	155	ATP binding [GO:0005524]; protein serine/threonine kinase activity [GO:0004674]
1210	KK1_040709	(AC)6	12	144	155	ATP binding [GO:0005524]; protein serine/threonine kinase activity [GO:0004674]
1211	glysoja_017764	(TC)6	12	2299	2310	NA
1212	LOC100785854 GLYMA_06G098300	(TC)6	12	2299	2310	NA
1213	LOC100785854 GLYMA_06G098300	(TC)6	12	2299	2310	NA
1214	GLYMA_04G096600	(TC)6	12	2299	2310	NA
1215	NA	(CT)19	38	2718	2755	gamma-glutamylcyclotransferase activity [GO:0003839]; glutathione catabolic process [GO:0006751]
1216	LOC100793027 GLYMA_04G077300	(CT)19	38	2275	2312	cytoplasm [GO:0005737]; gamma-glutamylcyclotransferase activity [GO:0003839]; glutathione catabolic process [GO:0006751]
1217	NA	(CT)19	38	2834	2871	gamma-glutamylcyclotransferase activity [GO:0003839]; glutathione catabolic process [GO:0006751]
1218	glysoja_042176	(CT)6	12	178	189	kinase activity [GO:0016301]; magnesium ion binding [GO:0000287]; potassium ion binding [GO:0030955]; pyruvate kinase activity [GO:0004743]
1219	LOC100815822 GLYMA_16G173100	(CT)11	22	1	22	kinase activity [GO:0016301]; magnesium ion binding [GO:0000287]; potassium ion binding [GO:0030955]; pyruvate kinase activity [GO:0004743]
1220	PHAVU_002G328300g	(CA)7	14	2169	2182	intracellular [GO:0005622]; ATP binding [GO:0005524]; MAP kinase activity [GO:0004707]
1221	PHAVU_002G328300g	(CA)7	14	2260	2273	intracellular [GO:0005622]; ATP binding [GO:0005524]; MAP kinase activity [GO:0004707]
1222	CISIN_1g007263mg	(AT)6	12	54	65	GTP binding [GO:0005525]; GTPase activity [GO:0003924]
1223	CISIN_1g007263mg	(CA)8	16	3301	3316	GTP binding [GO:0005525]; GTPase activity [GO:0003924]
1224	LOC106768894	(AT)6	12	54	65	GTP binding [GO:0005525]; GTPase activity [GO:0003924]
1225	CISIN_1g007263mg	(AT)6	12	54	65	GTP binding [GO:0005525]; GTPase activity [GO:0003924]
1226	CISIN_1g007263mg	(CA)8	16	3021	3036	GTP binding [GO:0005525]; GTPase activity [GO:0003924]
1227	CISIN_1g007263mg	(AT)6	12	54	65	GTP binding [GO:0005525]; GTPase activity [GO:0003924]
1228	CISIN_1g007263mg	(CA)8	16	2910	2925	GTP binding [GO:0005525]; GTPase activity [GO:0003924]
1229	LOC106768894	(AT)6	12	54	65	GTP binding [GO:0005525]; GTPase activity [GO:0003924]
1230	CISIN_1g007263mg	(AT)6	12	54	65	GTP binding [GO:0005525]; GTPase activity [GO:0003924]
1231	CISIN_1g007263mg	(CA)8	16	3190	3205	GTP binding [GO:0005525]; GTPase activity [GO:0003924]
1232	CISIN_1g007263mg	(AT)6	12	54	65	GTP binding [GO:0005525]; GTPase activity [GO:0003924]
1233	LOC106768894	(AT)6	12	54	65	GTP binding [GO:0005525]; GTPase activity [GO:0003924]
1234	LOC106768894	(AT)6	12	54	65	GTP binding [GO:0005525]; GTPase activity [GO:0003924]
1235	CISIN_1g007263mg	(AT)6	12	54	65	GTP binding [GO:0005525]; GTPase activity [GO:0003924]
1236	CISIN_1g007263mg	(CA)8	16	3021	3036	GTP binding [GO:0005525]; GTPase activity [GO:0003924]
1237	LOC106768894	(AT)6	12	54	65	GTP binding [GO:0005525]; GTPase activity [GO:0003924]
1238	CISIN_1g007263mg	(AT)6	12	54	65	GTP binding [GO:0005525]; GTPase activity [GO:0003924]
1239	CISIN_1g007263mg	(CA)8	16	3190	3205	GTP binding [GO:0005525]; GTPase activity [GO:0003924]
1240	LOC106768894	(AT)6	12	54	65	GTP binding [GO:0005525]; GTPase activity [GO:0003924]
1241	LOC100800959 GLYMA_11G077400	(GA)6	12	1043	1054	NA
1242	glysoja_010992	(TA)7	14	2319	2332	NA
1243	glysoja_010992	(TA)7	14	2484	2497	NA
1244	glysoja_010992	(TA)7	14	2545	2558	NA
1245	glysoja_010992	(TA)7	14	2645	2658	NA
1246	GLYMA_02G151000	(TA)7	14	2096	2109	NA
1247	CYP72A154	(TA)6	12	2494	2505	integral component of membrane [GO:0016021]; 11-oxo-beta-amyrin 30-oxidase activity [GO:0102375]; heme binding [GO:0020037]; iron ion binding [GO:0005506]; oxidoreductase activity, acting on paired donors, with incorporation or reduction of molecular oxygen, NAD(P)H as one donor, and incorporation of one atom of oxygen [GO:0016709]; 11-oxo-beta-amyrin catabolic process [GO:1902382]; glycyrrhetina…
1248	CYP72A154	(TA)6	12	799	810	integral component of membrane [GO:0016021]; 11-oxo-beta-amyrin 30-oxidase activity [GO:0102375]; heme binding [GO:0020037]; iron ion binding [GO:0005506]; oxidoreductase activity, acting on paired donors, with incorporation or reduction of molecular oxygen, NAD(P)H as one donor, and incorporation of one atom of oxygen [GO:0016709]; 11-oxo-beta-amyrin catabolic process [GO:1902382]; glycyrrhetina…
1249	CYP72A63	(TA)6	12	3100	3111	integral component of membrane [GO:0016021]; 11-oxo-beta-amyrin 30-oxidase activity [GO:0102375]; heme binding [GO:0020037]; iron ion binding [GO:0005506]; oxidoreductase activity, acting on paired donors, with incorporation or reduction of molecular oxygen, NAD(P)H as one donor, and incorporation of one atom of oxygen [GO:0016709]; 11-oxo-beta-amyrin catabolic process [GO:1902382]; glycyrrhetina…
1250	KK1_016913	(CT)7	14	1372	1385	carbohydrate binding [GO:0030246]; isomerase activity [GO:0016853]; carbohydrate metabolic process [GO:0005975]
1251	KK1_016913	(CT)7	14	1721	1734	carbohydrate binding [GO:0030246]; isomerase activity [GO:0016853]; carbohydrate metabolic process [GO:0005975]
1252	LOC100785342 GLYMA_15G122600	(GA)11	22	3383	3404	Golgi membrane [GO:0000139]; polygalacturonate 4-alpha-galacturonosyltransferase activity [GO:0047262]; cell wall organization [GO:0071555]; pectin biosynthetic process [GO:0045489]
1253	LOC100785342 GLYMA_15G122600	(GA)11	22	3548	3569	Golgi membrane [GO:0000139]; polygalacturonate 4-alpha-galacturonosyltransferase activity [GO:0047262]; cell wall organization [GO:0071555]; pectin biosynthetic process [GO:0045489]
1254	LOC100778251 GLYMA_09G017000	(GA)11	22	2756	2777	Golgi membrane [GO:0000139]; polygalacturonate 4-alpha-galacturonosyltransferase activity [GO:0047262]; cell wall organization [GO:0071555]; pectin biosynthetic process [GO:0045489]
1255	LOC100778251 GLYMA_09G017000	(GA)11	22	2591	2612	Golgi membrane [GO:0000139]; polygalacturonate 4-alpha-galacturonosyltransferase activity [GO:0047262]; cell wall organization [GO:0071555]; pectin biosynthetic process [GO:0045489]
1256	LOC100819573 GLYMA_01G153200	(CT)7	14	90	103	AP-4 adaptor complex [GO:0030124]; intracellular protein transport [GO:0006886]; vesicle-mediated transport [GO:0016192]
1257	LOC106777622	(CT)7	14	90	103	AP-4 adaptor complex [GO:0030124]; intracellular protein transport [GO:0006886]; vesicle-mediated transport [GO:0016192]
1258	LOC106777622	(CT)7	14	90	103	AP-4 adaptor complex [GO:0030124]; intracellular protein transport [GO:0006886]; vesicle-mediated transport [GO:0016192]
1259	LOC106777622	(CT)7	14	90	103	AP-4 adaptor complex [GO:0030124]; intracellular protein transport [GO:0006886]; vesicle-mediated transport [GO:0016192]
1260	GLYMA_03G251100	(GA)6	12	630	641	NA
1261	GLYMA_03G251100	(GA)6	12	4613	4624	cytoplasm [GO:0005737]; nuclear pore [GO:0005643]; nuclear export signal receptor activity [GO:0005049]; Ran GTPase binding [GO:0008536]; protein export from nucleus [GO:0006611]
1262	GLYMA_03G251100	(GA)6	12	4695	4706	NA
1263	LOC106770833	(GA)6	12	1719	1730	NA
1264	LOC100798390 GLYMA_07G237900	(CT)6	12	103	114	RNA binding [GO:0003723]
1265	LOC100798390 GLYMA_07G237900	(CT)6	12	103	114	RNA binding [GO:0003723]
1266	LOC100798390 GLYMA_07G237900	(CT)6	12	103	114	RNA binding [GO:0003723]
1267	LOC100798390 GLYMA_07G237900	(CT)6	12	103	114	RNA binding [GO:0003723]
1268	LOC101498212	(CT)6	12	103	114	RNA binding [GO:0003723]
1269	LOC100798390 GLYMA_07G237900	(CT)6	12	103	114	RNA binding [GO:0003723]
1270	LOC100786792 GLYMA_17G035500	(CT)6	12	103	114	RNA binding [GO:0003723]
1271	LOC100786792 GLYMA_17G035500	(CT)6	12	103	114	RNA binding [GO:0003723]
1272	LOC100798390 GLYMA_07G237900	(CT)6	12	103	114	RNA binding [GO:0003723]
1273	LOC100799747 GLYMA_20G189300	(GA)10	20	3775	3794	cytoplasm [GO:0005737]; kinase activity [GO:0016301]; magnesium ion binding [GO:0000287]; potassium ion binding [GO:0030955]; pyruvate kinase activity [GO:0004743]; glycolytic process [GO:0006096]
1274	NA	(GA)10	20	3754	3773	kinase activity [GO:0016301]; magnesium ion binding [GO:0000287]; potassium ion binding [GO:0030955]; pyruvate kinase activity [GO:0004743]
1275	NA	(GA)10	20	3901	3920	kinase activity [GO:0016301]; magnesium ion binding [GO:0000287]; potassium ion binding [GO:0030955]; pyruvate kinase activity [GO:0004743]
1276	GLYMA_02G165000	(GA)10	20	3828	3847	cytoplasm [GO:0005737]; magnesium ion binding [GO:0000287]; potassium ion binding [GO:0030955]; pyruvate kinase activity [GO:0004743]; glycolytic process [GO:0006096]
1277	NA	(GA)10	20	3645	3664	kinase activity [GO:0016301]; magnesium ion binding [GO:0000287]; potassium ion binding [GO:0030955]; pyruvate kinase activity [GO:0004743]
1278	LOC100305745 GLYMA_20G136100	(TC)10	20	20	39	integral component of membrane [GO:0016021]
1279	LOC100305745 GLYMA_20G136100	(TC)10	20	20	39	integral component of membrane [GO:0016021]
1280	LOC100305745 GLYMA_20G136100	(TC)10	20	20	39	integral component of membrane [GO:0016021]
1281	LOC100809231 GLYMA_08G125500	(CT)6	12	7543	7554	cytoplasm [GO:0005737]; integral component of membrane [GO:0016021]; calcium-dependent cysteine-type endopeptidase activity [GO:0004198]; proteolysis [GO:0006508]
1282	LOC100809231 GLYMA_08G125500	(CT)6	12	7535	7546	cytoplasm [GO:0005737]; integral component of membrane [GO:0016021]; calcium-dependent cysteine-type endopeptidase activity [GO:0004198]; proteolysis [GO:0006508]
1283	LOC100809231 GLYMA_08G125500	(CT)6	12	7633	7644	cytoplasm [GO:0005737]; integral component of membrane [GO:0016021]; calcium-dependent cysteine-type endopeptidase activity [GO:0004198]; proteolysis [GO:0006508]
1284	LOC100809231 GLYMA_08G125500	(CT)6	12	7826	7837	cytoplasm [GO:0005737]; integral component of membrane [GO:0016021]; calcium-dependent cysteine-type endopeptidase activity [GO:0004198]; proteolysis [GO:0006508]
1285	LOC100810823 GLYMA_11G074600	(GA)8	16	603	618	DNA binding [GO:0003677]; metal ion binding [GO:0046872]
1286	LOC100810823 GLYMA_11G074600	(GA)8	16	1036	1051	DNA binding [GO:0003677]; metal ion binding [GO:0046872]
1287	LOC100810823 GLYMA_11G074600	(GA)8	16	1890	1905	DNA binding [GO:0003677]; metal ion binding [GO:0046872]
1288	RCOM_1593410	(AG)7	14	4987	5000	metal ion binding [GO:0046872]
1289	KK1_031397	(AG)7	14	4635	4648	metal ion binding [GO:0046872]
1290	KK1_031397	(AG)7	14	4856	4869	metal ion binding [GO:0046872]
1291	KK1_031397	(AG)7	14	4854	4867	metal ion binding [GO:0046872]
1292	LR48_Vigan01g332800	(AG)7	14	4980	4993	metal ion binding [GO:0046872]
1293	KK1_031397	(AG)7	14	4730	4743	metal ion binding [GO:0046872]
1294	KK1_031397	(AG)7	14	4761	4774	metal ion binding [GO:0046872]
1295	KK1_031397	(AG)7	14	4759	4772	metal ion binding [GO:0046872]
1296	KK1_031397	(AG)7	14	4975	4988	metal ion binding [GO:0046872]
1297	LOC107916822	(AG)7	14	4892	4905	metal ion binding [GO:0046872]
1298	MTR_4g082325	(AT)7	14	157	170	ATP binding [GO:0005524]; protein serine/threonine kinase activity [GO:0004674]; auxin-activated signaling pathway [GO:0009734]; brassinosteroid mediated signaling pathway [GO:0009742]; leaf vascular tissue pattern formation [GO:0010305]
1299	LOC106768583	(CT)7	14	2245	2258	transferase activity, transferring acyl groups other than amino-acyl groups [GO:0016747]; fatty acid biosynthetic process [GO:0006633]
1300	LOC106768583	(CT)7	14	2329	2342	transferase activity, transferring acyl groups other than amino-acyl groups [GO:0016747]; fatty acid biosynthetic process [GO:0006633]
1301	JCGZ_07535	(CT)7	14	2605	2618	transferase activity, transferring acyl groups other than amino-acyl groups [GO:0016747]; fatty acid biosynthetic process [GO:0006633]
1302	LR48_Vigan06g029800	(AC)6	12	285	296	GTP binding [GO:0005525]
1303	LR48_Vigan02g256300	(TC)6	12	219	230	nucleus [GO:0005634]; Ran GTPase binding [GO:0008536]; intracellular protein transport [GO:0006886]
1304	LOC100792702 GLYMA_20G106300	(TC)6	12	219	230	cytoplasm [GO:0005737]; nuclear membrane [GO:0031965]; nuclear periphery [GO:0034399]; nuclear localization sequence binding [GO:0008139]; protein transporter activity [GO:0008565]; Ran GTPase binding [GO:0008536]; NLS-bearing protein import into nucleus [GO:0006607]; protein import into nucleus, translocation [GO:0000060]; ribosomal protein import into nucleus [GO:0006610]
1305	LOC100815717 GLYMA_04G053900	(AC)7	14	1173	1186	intracellular [GO:0005622]; ATP binding [GO:0005524]; protein serine/threonine kinase activity [GO:0004674]; intracellular signal transduction [GO:0035556]; peptidyl-serine phosphorylation [GO:0018105]
1306	glysoja_004950	(AG)6	12	1915	1926	integral component of membrane [GO:0016021]; substrate-specific transmembrane transporter activity [GO:0022891]; carbohydrate transport [GO:0008643]
1307	Ccrd_004372	(AG)6	12	247	258	integral component of membrane [GO:0016021]; substrate-specific transmembrane transporter activity [GO:0022891]
1308	LOC100813256 GLYMA_11G101700	(TA)11	22	15	36	ATP binding [GO:0005524]; protein kinase activity [GO:0004672]
1309	LOC100813256 GLYMA_11G101700	(TA)11	22	15	36	ATP binding [GO:0005524]; protein kinase activity [GO:0004672]
1310	MTR_8g098510	(AG)6	12	442	453	integral component of membrane [GO:0016021]; ATP binding [GO:0005524]; protein kinase activity [GO:0004672]
1311	LOC100794714 GLYMA_01G218800	(AG)6	12	2183	2194	integral component of membrane [GO:0016021]; ATP binding [GO:0005524]; protein kinase activity [GO:0004672]
1312	KK1_011859	(AG)6	12	2498	2509	integral component of membrane [GO:0016021]; ATP binding [GO:0005524]; protein kinase activity [GO:0004672]
1313	GLYMA_15G111900	(TC)7	14	1548	1561	nucleus [GO:0005634]; sequence-specific DNA binding [GO:0043565]; regulation of transcription, DNA-templated [GO:0006355]
1314	PHAVU_003G024200g	(AG)6	12	95	106	integral component of membrane [GO:0016021]; ATP binding [GO:0005524]; magnesium ion binding [GO:0000287]; phospholipid-translocating ATPase activity [GO:0004012]
1315	PHAVU_003G024200g	(AG)6	12	95	106	integral component of membrane [GO:0016021]; ATP binding [GO:0005524]; magnesium ion binding [GO:0000287]; phospholipid-translocating ATPase activity [GO:0004012]
1316	KK1_003005	(GA)7	14	3777	3790	integral component of membrane [GO:0016021]; ATP binding [GO:0005524]; magnesium ion binding [GO:0000287]; phospholipid-translocating ATPase activity [GO:0004012]
1317	KK1_003005	(GA)7	14	3043	3056	integral component of membrane [GO:0016021]; ATP binding [GO:0005524]; magnesium ion binding [GO:0000287]; phospholipid-translocating ATPase activity [GO:0004012]
1318	KK1_003005	(GA)7	14	3472	3485	integral component of membrane [GO:0016021]; ATP binding [GO:0005524]; magnesium ion binding [GO:0000287]; phospholipid-translocating ATPase activity [GO:0004012]
1319	KK1_003005	(GA)7	14	3680	3693	integral component of membrane [GO:0016021]; ATP binding [GO:0005524]; magnesium ion binding [GO:0000287]; phospholipid-translocating ATPase activity [GO:0004012]
1320	KK1_003005	(GA)7	14	3472	3485	integral component of membrane [GO:0016021]; ATP binding [GO:0005524]; magnesium ion binding [GO:0000287]; phospholipid-translocating ATPase activity [GO:0004012]
1321	KK1_003005	(GA)7	14	2946	2959	integral component of membrane [GO:0016021]; ATP binding [GO:0005524]; magnesium ion binding [GO:0000287]; phospholipid-translocating ATPase activity [GO:0004012]
1322	KK1_003005	(GA)7	14	3777	3790	integral component of membrane [GO:0016021]; ATP binding [GO:0005524]; magnesium ion binding [GO:0000287]; phospholipid-translocating ATPase activity [GO:0004012]
1323	glysoja_046272	(AG)6	12	73	84	integral component of membrane [GO:0016021]; sphingomyelin synthase activity [GO:0033188]
1324	glysoja_046272	(AG)6	12	73	84	integral component of membrane [GO:0016021]; sphingomyelin synthase activity [GO:0033188]
1325	glysoja_042591	(AG)6	12	73	84	integral component of membrane [GO:0016021]; sphingomyelin synthase activity [GO:0033188]
1326	NA	(AG)6	12	73	84	integral component of membrane [GO:0016021]
1327	glysoja_042591	(AG)6	12	73	84	integral component of membrane [GO:0016021]; sphingomyelin synthase activity [GO:0033188]
1328	glysoja_042591	(AG)6	12	73	84	integral component of membrane [GO:0016021]; sphingomyelin synthase activity [GO:0033188]
1329	glysoja_042591	(AG)6	12	73	84	integral component of membrane [GO:0016021]; sphingomyelin synthase activity [GO:0033188]
1330	glysoja_046272	(AG)6	12	73	84	integral component of membrane [GO:0016021]; sphingomyelin synthase activity [GO:0033188]
1331	glysoja_042591	(AG)6	12	73	84	integral component of membrane [GO:0016021]; sphingomyelin synthase activity [GO:0033188]
1332	glysoja_042591	(AG)6	12	73	84	integral component of membrane [GO:0016021]; sphingomyelin synthase activity [GO:0033188]
1333	LOC106772904	(AG)6	12	73	84	integral component of membrane [GO:0016021]; transferase activity [GO:0016740]
1334	glysoja_046272	(AG)6	12	73	84	integral component of membrane [GO:0016021]; sphingomyelin synthase activity [GO:0033188]
1335	glysoja_042591	(AG)6	12	73	84	integral component of membrane [GO:0016021]; sphingomyelin synthase activity [GO:0033188]
1336	Vigan.06G156200 VIGAN_06156200	(CT)7	14	1806	1819	GTP binding [GO:0005525]
1337	LOC100817523 GLYMA_12G095400	(CT)7	14	4790	4803	cytosol [GO:0005829]; GTP binding [GO:0005525]; GTPase activity [GO:0003924]; ribosome biogenesis [GO:0042254]
1338	LOC100817523 GLYMA_12G095400	(CT)7	14	4855	4868	cytosol [GO:0005829]; GTP binding [GO:0005525]; GTPase activity [GO:0003924]; ribosome biogenesis [GO:0042254]
1339	LOC100817523 GLYMA_12G095400	(CT)7	14	4549	4562	cytosol [GO:0005829]; GTP binding [GO:0005525]; GTPase activity [GO:0003924]; ribosome biogenesis [GO:0042254]
1340	LOC100817523 GLYMA_12G095400	(CT)7	14	4438	4451	cytosol [GO:0005829]; GTP binding [GO:0005525]; GTPase activity [GO:0003924]; ribosome biogenesis [GO:0042254]
1341	LOC100817523 GLYMA_12G095400	(CT)7	14	4567	4580	cytosol [GO:0005829]; GTP binding [GO:0005525]; GTPase activity [GO:0003924]; ribosome biogenesis [GO:0042254]
1342	LOC100817523 GLYMA_12G095400	(CT)7	14	4761	4774	cytosol [GO:0005829]; GTP binding [GO:0005525]; GTPase activity [GO:0003924]; ribosome biogenesis [GO:0042254]
1343	LOC100817523 GLYMA_12G095400	(CT)7	14	4772	4785	cytosol [GO:0005829]; GTP binding [GO:0005525]; GTPase activity [GO:0003924]; ribosome biogenesis [GO:0042254]
1344	LOC100817523 GLYMA_12G095400	(CT)7	14	4665	4678	cytosol [GO:0005829]; GTP binding [GO:0005525]; GTPase activity [GO:0003924]; ribosome biogenesis [GO:0042254]
1345	LOC100817523 GLYMA_12G095400	(CT)7	14	4330	4343	cytosol [GO:0005829]; GTP binding [GO:0005525]; GTPase activity [GO:0003924]; ribosome biogenesis [GO:0042254]
1346	LOC100817523 GLYMA_12G095400	(CT)7	14	4661	4674	cytosol [GO:0005829]; GTP binding [GO:0005525]; GTPase activity [GO:0003924]; ribosome biogenesis [GO:0042254]
1347	LOC100817523 GLYMA_12G095400	(CT)7	14	4426	4439	cytosol [GO:0005829]; GTP binding [GO:0005525]; GTPase activity [GO:0003924]; ribosome biogenesis [GO:0042254]
1348	LOC100817523 GLYMA_12G095400	(CT)7	14	4395	4408	cytosol [GO:0005829]; GTP binding [GO:0005525]; GTPase activity [GO:0003924]; ribosome biogenesis [GO:0042254]
1349	LOC100817523 GLYMA_12G095400	(CT)7	14	4520	4533	cytosol [GO:0005829]; GTP binding [GO:0005525]; GTPase activity [GO:0003924]; ribosome biogenesis [GO:0042254]
1350	LOC100817523 GLYMA_12G095400	(CT)7	14	4984	4997	cytosol [GO:0005829]; GTP binding [GO:0005525]; GTPase activity [GO:0003924]; ribosome biogenesis [GO:0042254]
1351	LOC100817523 GLYMA_12G095400	(CT)7	14	4524	4537	cytosol [GO:0005829]; GTP binding [GO:0005525]; GTPase activity [GO:0003924]; ribosome biogenesis [GO:0042254]
1352	LOC100817523 GLYMA_12G095400	(CT)7	14	4886	4899	cytosol [GO:0005829]; GTP binding [GO:0005525]; GTPase activity [GO:0003924]; ribosome biogenesis [GO:0042254]
1353	LOC100817523 GLYMA_12G095400	(CT)7	14	4312	4325	cytosol [GO:0005829]; GTP binding [GO:0005525]; GTPase activity [GO:0003924]; ribosome biogenesis [GO:0042254]
1354	LOC100817523 GLYMA_12G095400	(CT)7	14	4632	4645	cytosol [GO:0005829]; GTP binding [GO:0005525]; GTPase activity [GO:0003924]; ribosome biogenesis [GO:0042254]
1355	LOC100817523 GLYMA_12G095400	(CT)7	14	4663	4676	cytosol [GO:0005829]; GTP binding [GO:0005525]; GTPase activity [GO:0003924]; ribosome biogenesis [GO:0042254]
1356	KK1_015433	(AT)6	12	137	148	integral component of membrane [GO:0016021]; ATP binding [GO:0005524]; ATPase activity, coupled to transmembrane movement of substances [GO:0042626]
1357	glysoja_032805	(AG)8	16	5797	5812	integral component of membrane [GO:0016021]; ATP binding [GO:0005524]; ATPase activity, coupled to transmembrane movement of substances [GO:0042626]
1358	glysoja_032805	(AG)8	16	1690	1705	integral component of membrane [GO:0016021]; ATP binding [GO:0005524]; ATPase activity, coupled to transmembrane movement of substances [GO:0042626]
1359	glysoja_032805	(AG)8	16	1778	1793	integral component of membrane [GO:0016021]; ATP binding [GO:0005524]; ATPase activity, coupled to transmembrane movement of substances [GO:0042626]
1360	KK1_031527	(AG)8	16	1351	1366	integral component of membrane [GO:0016021]; ATP binding [GO:0005524]; ATPase activity, coupled to transmembrane movement of substances [GO:0042626]
1361	glysoja_032805	(AG)8	16	1610	1625	integral component of membrane [GO:0016021]; ATP binding [GO:0005524]; ATPase activity, coupled to transmembrane movement of substances [GO:0042626]
1362	glysoja_032805	(AG)8	16	1794	1809	integral component of membrane [GO:0016021]; ATP binding [GO:0005524]; ATPase activity, coupled to transmembrane movement of substances [GO:0042626]
1363	KK1_031527	(AG)8	16	1519	1534	integral component of membrane [GO:0016021]; ATP binding [GO:0005524]; ATPase activity, coupled to transmembrane movement of substances [GO:0042626]
1364	PHAVU_003G213500g	(AG)9	18	307	324	nucleus [GO:0005634]; DNA binding [GO:0003677]; regulation of transcription, DNA-templated [GO:0006355]
1365	KK1_039982	(GA)7	14	38	51	intracellular ribonucleoprotein complex [GO:0030529]; nucleus [GO:0005634]; RNA binding [GO:0003723]; RNA processing [GO:0006396]
1366	LOC100807619 GLYMA_15G094800	(GA)7	14	38	51	intracellular ribonucleoprotein complex [GO:0030529]; nucleus [GO:0005634]; RNA binding [GO:0003723]; RNA processing [GO:0006396]
1367	LOC100788145 GLYMA_13G217600	(GA)7	14	38	51	intracellular ribonucleoprotein complex [GO:0030529]; nucleus [GO:0005634]; RNA binding [GO:0003723]; RNA processing [GO:0006396]
1368	LOC100807619 GLYMA_15G094800	(GA)7	14	38	51	intracellular ribonucleoprotein complex [GO:0030529]; nucleus [GO:0005634]; RNA binding [GO:0003723]; RNA processing [GO:0006396]
1369	KK1_039982	(GA)7	14	38	51	intracellular ribonucleoprotein complex [GO:0030529]; nucleus [GO:0005634]; RNA binding [GO:0003723]; RNA processing [GO:0006396]
1370	LOC100798087 GLYMA_02G290200	(TA)7	14	291	304	90S preribosome [GO:0030686]; small-subunit processome [GO:0032040]; t-UTP complex [GO:0034455]; snoRNA binding [GO:0030515]; maturation of SSU-rRNA from tricistronic rRNA transcript (SSU-rRNA, 5.8S rRNA, LSU-rRNA) [GO:0000462]; positive regulation of transcription from RNA polymerase I promoter [GO:0045943]
1371	LOC100798087 GLYMA_02G290200	(TA)7	14	291	304	90S preribosome [GO:0030686]; small-subunit processome [GO:0032040]; t-UTP complex [GO:0034455]; snoRNA binding [GO:0030515]; maturation of SSU-rRNA from tricistronic rRNA transcript (SSU-rRNA, 5.8S rRNA, LSU-rRNA) [GO:0000462]; positive regulation of transcription from RNA polymerase I promoter [GO:0045943]
1372	LOC106779745	(AT)7	14	863	876	nucleus [GO:0005634]; RNA binding [GO:0003723]; mRNA processing [GO:0006397]
1373	LOC106779745	(AT)7	14	853	866	nucleus [GO:0005634]; RNA binding [GO:0003723]; mRNA processing [GO:0006397]
1374	LOC106779745	(AT)7	14	836	849	nucleus [GO:0005634]; RNA binding [GO:0003723]; mRNA processing [GO:0006397]
1375	LOC100786361 GLYMA_05G037400	(AG)6	12	1504	1515	peroxisomal membrane [GO:0005778]; protein import into peroxisome matrix, docking [GO:0016560]
1376	MTR_4g106880	(AG)6	12	3510	3521	cytosol [GO:0005829]; mitochondrion [GO:0005739]; peroxisomal membrane [GO:0005778]; plasma membrane [GO:0005886]; protein import into peroxisome matrix, docking [GO:0016560]
1377	LOC100786361 GLYMA_05G037400	(AG)6	12	1625	1636	peroxisomal membrane [GO:0005778]; protein import into peroxisome matrix, docking [GO:0016560]
1378	LOC100786361 GLYMA_05G037400	(AG)6	12	3353	3364	peroxisomal importomer complex [GO:1990429]; peroxisomal membrane [GO:0005778]; receptor binding [GO:0005102]; protein import into peroxisome matrix, docking [GO:0016560]
1379	MTR_4g106880	(AG)6	12	2694	2705	cytosol [GO:0005829]; mitochondrion [GO:0005739]; peroxisomal membrane [GO:0005778]; plasma membrane [GO:0005886]; protein import into peroxisome matrix, docking [GO:0016560]
1380	LOC100786361 GLYMA_05G037400	(AG)6	12	1347	1358	peroxisomal importomer complex [GO:1990429]; peroxisomal membrane [GO:0005778]; receptor binding [GO:0005102]; protein import into peroxisome matrix, docking [GO:0016560]
1381	LOC100786361 GLYMA_05G037400	(AG)6	12	4008	4019	peroxisomal importomer complex [GO:1990429]; peroxisomal membrane [GO:0005778]; receptor binding [GO:0005102]; protein import into peroxisome matrix, docking [GO:0016560]
1382	LOC100786361 GLYMA_05G037400	(AG)6	12	4165	4176	peroxisomal membrane [GO:0005778]; protein import into peroxisome matrix, docking [GO:0016560]
1383	MTR_4g106880	(AG)6	12	2815	2826	cytosol [GO:0005829]; mitochondrion [GO:0005739]; peroxisomal membrane [GO:0005778]; plasma membrane [GO:0005886]; protein import into peroxisome matrix, docking [GO:0016560]
1384	LOC100786361 GLYMA_05G037400	(AG)6	12	4286	4297	peroxisomal membrane [GO:0005778]; protein import into peroxisome matrix, docking [GO:0016560]
1385	MTR_4g106880	(AG)6	12	3631	3642	cytosol [GO:0005829]; mitochondrion [GO:0005739]; peroxisomal membrane [GO:0005778]; plasma membrane [GO:0005886]; protein import into peroxisome matrix, docking [GO:0016560]
1386	LOC107951207	(TC)13	26	1	26	intramolecular transferase activity [GO:0016866]; cellulose biosynthetic process [GO:0030244]
1387	POPTR_1490s00200g	(TC)13	26	1	26	cytosol [GO:0005829]; Golgi apparatus [GO:0005794]; UDP-arabinopyranose mutase activity [GO:0052691]; cellulose biosynthetic process [GO:0030244]; plant-type cell wall biogenesis [GO:0009832]; UDP-L-arabinose metabolic process [GO:0033356]
1388	LOC104597894	(TC)13	26	1	26	intramolecular transferase activity [GO:0016866]; cellulose biosynthetic process [GO:0030244]
1389	KK1_022057	(TC)9	18	2183	2200	exocyst [GO:0000145]; exocytosis [GO:0006887]
1390	KK1_022057	(TC)9	18	2183	2200	exocyst [GO:0000145]; exocytosis [GO:0006887]
1391	KK1_022057	(TC)9	18	2183	2200	exocyst [GO:0000145]; exocytosis [GO:0006887]
1392	KK1_022057	(TC)9	18	2183	2200	exocyst [GO:0000145]; exocytosis [GO:0006887]
1393	KK1_016248	(AG)7	14	1961	1974	integral component of membrane [GO:0016021]; aspartic-type endopeptidase activity [GO:0004190]
1394	KK1_016248	(AG)7	14	2161	2174	integral component of membrane [GO:0016021]; aspartic-type endopeptidase activity [GO:0004190]
1395	NAC28 GLYMA_17G101500	(CA)6	12	208	219	nucleus [GO:0005634]; DNA binding [GO:0003677]; regulation of transcription, DNA-templated [GO:0006355]; transcription, DNA-templated [GO:0006351]
1396	NAC28 GLYMA_17G101500	(CA)6	12	208	219	nucleus [GO:0005634]; DNA binding [GO:0003677]; regulation of transcription, DNA-templated [GO:0006355]; transcription, DNA-templated [GO:0006351]
1397	LOC100777138 GLYMA_07G047800	(TG)6	12	3508	3519	calcium ion binding [GO:0005509]
1398	LOC101503137	(TG)6	12	3582	3593	NA
1399	LOC100777138 GLYMA_07G047800	(TG)6	12	3050	3061	calcium ion binding [GO:0005509]
1400	LOC100777138 GLYMA_07G047800	(TG)6	12	3123	3134	calcium ion binding [GO:0005509]
1401	LOC101503137	(TG)6	12	3124	3135	NA
1402	LOC100777138 GLYMA_07G047800	(TG)6	12	3488	3499	calcium ion binding [GO:0005509]
1403	LOC100777138 GLYMA_07G047800	(TG)6	12	3537	3548	calcium ion binding [GO:0005509]
1404	LOC100777138 GLYMA_07G047800	(TG)6	12	3224	3235	calcium ion binding [GO:0005509]
1405	LOC100777138 GLYMA_07G047800	(TG)6	12	3581	3592	calcium ion binding [GO:0005509]
1406	LOC101503137	(TG)6	12	2949	2960	NA
1407	LOC101503137	(TG)6	12	3095	3106	NA
1408	KK1_023067	(GA)8	16	38	53	integral component of membrane [GO:0016021]
1409	KK1_023067	(GA)8	16	38	53	integral component of membrane [GO:0016021]
1410	LOC101505326	(GA)8	16	38	53	integral component of membrane [GO:0016021]
1411	KK1_023067	(GA)8	16	38	53	integral component of membrane [GO:0016021]
1412	KK1_023067	(GA)8	16	38	53	integral component of membrane [GO:0016021]
1413	glysoja_003969	(GA)7	14	1681	1694	ATP binding [GO:0005524]; protein kinase activity [GO:0004672]
1414	glysoja_003969	(GA)7	14	1928	1941	ATP binding [GO:0005524]; protein kinase activity [GO:0004672]
1415	LOC100795964 GLYMA_02G288300	(GA)7	14	1579	1592	intracellular [GO:0005622]; ATP binding [GO:0005524]; protein serine/threonine kinase activity [GO:0004674]; signal transducer activity [GO:0004871]; intracellular signal transduction [GO:0035556]
1416	KK1_005992	(GA)7	14	1826	1839	ATP binding [GO:0005524]; protein kinase activity [GO:0004672]
1417	NA	(AG)9	18	806	823	ATP binding [GO:0005524]; protein kinase activity [GO:0004672]
1418	KK1_017461	(AG)9	18	806	823	ATP binding [GO:0005524]; protein kinase activity [GO:0004672]
1419	LOC100790126 GLYMA_15G088500	(AG)9	18	806	823	ATP binding [GO:0005524]; protein kinase activity [GO:0004672]
1420	CISIN_1g012164mg	(AG)9	18	806	823	ATP binding [GO:0005524]; protein kinase activity [GO:0004672]
1421	KK1_017461	(AG)9	18	806	823	ATP binding [GO:0005524]; protein kinase activity [GO:0004672]
1422	KK1_017461	(AG)9	18	806	823	ATP binding [GO:0005524]; protein kinase activity [GO:0004672]
1423	LOC100790126 GLYMA_15G088500	(AG)9	18	806	823	ATP binding [GO:0005524]; protein kinase activity [GO:0004672]
1424	KK1_017461	(AG)9	18	806	823	ATP binding [GO:0005524]; protein kinase activity [GO:0004672]
1425	LOC100817665 GLYMA_10G227400	(TA)9	18	284	301	integral component of membrane [GO:0016021]; plant-type vacuole [GO:0000325]; vacuolar membrane [GO:0005774]; ATP binding [GO:0005524]; ATPase activity, coupled to transmembrane movement of substances [GO:0042626]; transmembrane transport [GO:0055085]
1426	LOC100808999 GLYMA_13G131800	(AG)7	14	150	163	metal ion binding [GO:0046872]
1427	LR48_Vigan09g037700	(TC)6	12	4	15	NA
1428	LR48_Vigan09g037700	(TC)6	12	4	15	NA
1429	LR48_Vigan09g037700	(TC)6	12	4	15	NA
1430	LR48_Vigan09g037700	(TC)6	12	4	15	NA
1431	LOC100778444 GLYMA_02G286000	(AG)7	14	2566	2579	integral component of membrane [GO:0016021]; plasma membrane [GO:0005886]; ATP binding [GO:0005524]; transmembrane receptor protein serine/threonine kinase activity [GO:0004675]; cell surface receptor signaling pathway [GO:0007166]; protein phosphorylation [GO:0006468]
1432	glysoja_006475	(AG)7	14	2478	2491	integral component of membrane [GO:0016021]; ATP binding [GO:0005524]; protein kinase activity [GO:0004672]
1433	glysoja_037237	(GA)6	12	1561	1572	cell differentiation [GO:0030154]; flower development [GO:0009908]
1434	glysoja_037237	(GA)6	12	2113	2124	cell differentiation [GO:0030154]; flower development [GO:0009908]
1435	KK1_001801	(GA)6	12	1941	1952	cell differentiation [GO:0030154]; flower development [GO:0009908]
1436	glysoja_031555	(AG)6	12	2838	2849	integral component of membrane [GO:0016021]; 8-oxo-dGTP phosphohydrolase activity [GO:0102490]
1437	LOC100780748 GLYMA_02G107700	(AG)6	12	2714	2725	integral component of membrane [GO:0016021]; hydrolase activity [GO:0016787]
1438	LOC101497346	(AG)6	12	2369	2380	integral component of membrane [GO:0016021]; hydrolase activity [GO:0016787]
1439	LOC101497346	(AG)6	12	2200	2211	integral component of membrane [GO:0016021]; hydrolase activity [GO:0016787]
1440	LOC100780748 GLYMA_02G107700	(AG)6	12	2531	2542	integral component of membrane [GO:0016021]; hydrolase activity [GO:0016787]
1441	LOC101497346	(AG)6	12	2676	2687	integral component of membrane [GO:0016021]; hydrolase activity [GO:0016787]
1442	LOC101497346	(AG)6	12	2552	2563	integral component of membrane [GO:0016021]; hydrolase activity [GO:0016787]
1443	LOC100780748 GLYMA_02G107700	(AG)6	12	2362	2373	integral component of membrane [GO:0016021]; hydrolase activity [GO:0016787]
1444	NA	(AG)7	14	2133	2146	integral component of membrane [GO:0016021]; iron ion binding [GO:0005506]; oxidoreductase activity [GO:0016491]; lipid biosynthetic process [GO:0008610]
1445	LOC100820584 GLYMA_14G080800	(AT)6	12	4688	4699	integral component of membrane [GO:0016021]; hydrolase activity [GO:0016787]
1446	LOC100820584 GLYMA_14G080800	(AT)6	12	4400	4411	integral component of membrane [GO:0016021]; hydrolase activity [GO:0016787]
1447	GLYMA_17G244600	(AT)6	12	4577	4588	integral component of membrane [GO:0016021]; hydrolase activity [GO:0016787]
1448	LOC100820584 GLYMA_14G080800	(AT)6	12	4272	4283	integral component of membrane [GO:0016021]; hydrolase activity [GO:0016787]
1449	GLYMA_17G244600	(AT)6	12	4499	4510	integral component of membrane [GO:0016021]; hydrolase activity [GO:0016787]
1450	glysoja_028182	(GA)6	12	2844	2855	microtubule binding [GO:0008017]; cytokinesis [GO:0000910]; microtubule cytoskeleton organization [GO:0000226]
1451	glysoja_028182	(GA)6	12	2311	2322	microtubule binding [GO:0008017]; cytokinesis [GO:0000910]; microtubule cytoskeleton organization [GO:0000226]
1452	glysoja_028182	(GA)6	12	2485	2496	microtubule binding [GO:0008017]; cytokinesis [GO:0000910]; microtubule cytoskeleton organization [GO:0000226]
1453	glysoja_028182	(GA)6	12	2673	2684	microtubule binding [GO:0008017]; cytokinesis [GO:0000910]; microtubule cytoskeleton organization [GO:0000226]
1454	glysoja_028182	(GA)6	12	2427	2438	microtubule binding [GO:0008017]; cytokinesis [GO:0000910]; microtubule cytoskeleton organization [GO:0000226]
1455	glysoja_028182	(GA)6	12	2317	2328	microtubule binding [GO:0008017]; cytokinesis [GO:0000910]; microtubule cytoskeleton organization [GO:0000226]
1456	GLYMA_07G054500	(AC)8	16	397	412	NA
1457	GLYMA_07G054500	(AC)8	16	397	412	NA
1458	GLYMA_07G054500	(AC)8	16	397	412	NA
1459	LOC101512913	(TC)7	14	320	333	cytoskeleton [GO:0005856]; actin cytoskeleton organization [GO:0030036]
1460	MTR_7g071440	(TC)7	14	320	333	cytoskeleton [GO:0005856]; actin binding [GO:0003779]; actin cytoskeleton organization [GO:0030036]
1461	MTR_7g071440	(TC)7	14	320	333	cytoskeleton [GO:0005856]; actin binding [GO:0003779]; actin cytoskeleton organization [GO:0030036]
1462	MTR_7g071440	(TC)7	14	320	333	cytoskeleton [GO:0005856]; actin binding [GO:0003779]; actin cytoskeleton organization [GO:0030036]
1463	LOC101512913	(TC)7	14	320	333	cytoskeleton [GO:0005856]; actin cytoskeleton organization [GO:0030036]
1464	MTR_7g071440	(TC)7	14	320	333	cytoskeleton [GO:0005856]; actin binding [GO:0003779]; actin cytoskeleton organization [GO:0030036]
1465	MTR_3g023830	(TA)6	12	238	249	plasma membrane [GO:0005886]
1466	MTR_3g023830	(AG)6	12	2896	2907	plasma membrane [GO:0005886]
1467	MTR_3g023830	(AT)6	12	4830	4841	plasma membrane [GO:0005886]
1468	MTR_3g023830	(AT)6	12	2496	2507	plasma membrane [GO:0005886]
1469	glysoja_022144	(CT)6	12	3516	3527	ATP binding [GO:0005524]; protein kinase activity [GO:0004672]
1470	LOC101491480	(AG)6	12	3467	3478	COPI vesicle coat [GO:0030126]; Golgi membrane [GO:0000139]; structural molecule activity [GO:0005198]; intracellular protein transport [GO:0006886]; vesicle-mediated transport [GO:0016192]
1471	LOC101491480	(AG)6	12	3434	3445	COPI vesicle coat [GO:0030126]; Golgi membrane [GO:0000139]; structural molecule activity [GO:0005198]; intracellular protein transport [GO:0006886]; vesicle-mediated transport [GO:0016192]
1472	LOC101491480	(AG)6	12	4607	4618	COPI vesicle coat [GO:0030126]; Golgi membrane [GO:0000139]; structural molecule activity [GO:0005198]; intracellular protein transport [GO:0006886]; vesicle-mediated transport [GO:0016192]
1473	LR48_Vigan588s001900	(AG)6	12	4450	4461	COPI vesicle coat [GO:0030126]; Golgi membrane [GO:0000139]; structural molecule activity [GO:0005198]; intracellular protein transport [GO:0006886]; vesicle-mediated transport [GO:0016192]
1474	LOC101491480	(AG)6	12	3624	3635	COPI vesicle coat [GO:0030126]; Golgi membrane [GO:0000139]; structural molecule activity [GO:0005198]; intracellular protein transport [GO:0006886]; vesicle-mediated transport [GO:0016192]
1475	GLYMA_12G022500	(GA)9	18	4410	4427	integral component of membrane [GO:0016021]
1476	GLYMA_12G022500	(GA)9	18	4410	4427	integral component of membrane [GO:0016021]
1477	LOC100793418 GLYMA_05G194500	(AG)6	12	1812	1823	vesicle [GO:0031982]; receptor-mediated endocytosis [GO:0006898]
1478	LOC100793418 GLYMA_05G194500	(AG)6	12	2045	2056	vesicle [GO:0031982]; receptor-mediated endocytosis [GO:0006898]
1479	LOC100793418 GLYMA_05G194500	(AG)6	12	1812	1823	vesicle [GO:0031982]; receptor-mediated endocytosis [GO:0006898]
1480	LOC100793418 GLYMA_05G194500	(AG)6	12	1812	1823	vesicle [GO:0031982]; receptor-mediated endocytosis [GO:0006898]
1481	LOC100793418 GLYMA_05G194500	(AG)6	12	2045	2056	vesicle [GO:0031982]; receptor-mediated endocytosis [GO:0006898]
1482	LOC100793418 GLYMA_05G194500	(AG)6	12	2045	2056	vesicle [GO:0031982]; receptor-mediated endocytosis [GO:0006898]
1483	LOC106768401	(TC)11	22	2061	2082	NA
1484	KK1_033226	(TC)11	22	2061	2082	peroxisome [GO:0005777]; acyl-CoA oxidase activity [GO:0003997]; FAD binding [GO:0071949]; fatty acid beta-oxidation [GO:0006635]
1485	LOC106764882	(TC)7	14	3383	3396	NA
1486	PHAVU_006G045600g	(TC)7	14	1144	1157	NA
1487	PHAVU_006G045600g	(TC)7	14	709	722	NA
1488	PHAVU_006G045600g	(TC)7	14	636	649	NA
1489	LOC101507780	(AG)8	16	3114	3129	NA
1490	LOC101507780	(AG)6	12	3284	3295	NA
1491	LOC101507780	(AG)8	16	3311	3326	NA
1492	LOC101507780	(AG)6	12	3481	3492	NA
1493	PHAVU_006G045600g	(TC)7	14	589	602	NA
1494	LOC101507485	(AT)6	12	5335	5346	ATP binding [GO:0005524]; protein kinase activity [GO:0004672]
1495	PHAVU_009G2270000g	(AT)6	12	845	856	ATP binding [GO:0005524]; protein kinase activity [GO:0004672]
1496	PHAVU_009G2270000g	(AT)6	12	684	695	ATP binding [GO:0005524]; protein kinase activity [GO:0004672]
1497	PHAVU_009G2270000g	(AT)6	12	985	996	ATP binding [GO:0005524]; protein kinase activity [GO:0004672]
1498	glysoja_038133	(TA)8	16	34	49	ATP binding [GO:0005524]; protein kinase activity [GO:0004672]
1499	LOC100797593 GLYMA_18G004300	(TC)9	18	827	844	cytoplasm [GO:0005737]; Rho GDP-dissociation inhibitor activity [GO:0005094]
1500	LOC100797593 GLYMA_18G004300	(AC)6	12	1098	1109	cytoplasm [GO:0005737]; Rho GDP-dissociation inhibitor activity [GO:0005094]
1501	LOC101489612	(AT)6	12	4347	4358	ATP binding [GO:0005524]; protein kinase activity [GO:0004672]
1502	LOC101489612	(AT)6	12	3875	3886	ATP binding [GO:0005524]; protein kinase activity [GO:0004672]
1503	LR48_Vigan462s001700	(CT)6	12	204	215	1-phosphatidylinositol-4-phosphate 5-kinase activity [GO:0016308]; ATP binding [GO:0005524]
1504	MTR_4g099100	(GA)6	12	1624	1635	hydrolase activity, acting on ester bonds [GO:0016788]
1505	LOC104606161	(TC)8	16	351	366	intracellular ribonucleoprotein complex [GO:0030529]; mRNA splicing, via spliceosome [GO:0000398]; nuclear-transcribed mRNA catabolic process [GO:0000956]
1506	LOC100786466 GLYMA_18G073500	(GA)7	14	3803	3816	kinesin complex [GO:0005871]; ATP binding [GO:0005524]; ATPase activity [GO:0016887]; microtubule binding [GO:0008017]; microtubule motor activity [GO:0003777]; microtubule-based movement [GO:0007018]
1507	GLYMA_15G035900	(GA)7	14	4319	4332	RNA binding [GO:0003723]
1508	LOC100803806 GLYMA_11G137100	(GA)7	14	4343	4356	RNA binding [GO:0003723]
1509	GLYMA_15G035900	(GA)7	14	4398	4411	RNA binding [GO:0003723]
1510	LOC100803806 GLYMA_11G137100	(GA)7	14	4422	4435	RNA binding [GO:0003723]
1511	LOC100816441 GLYMA_11G011300	(AT)6	12	2264	2275	integral component of membrane [GO:0016021]
1512	PlGPA2	(AT)6	12	2973	2984	G-protein beta/gamma-subunit complex binding [GO:0031683]; GTP binding [GO:0005525]; GTPase activity [GO:0003924]; signal transducer activity [GO:0004871]; G-protein coupled receptor signaling pathway [GO:0007186]
1513	MTR_5g090900	(CT)8	16	109	124	NA
1514	LOC100814780 GLYMA_07G023100	(AG)7	14	4998	5011	DNA-3-methyladenine glycosylase activity [GO:0008725]; base-excision repair [GO:0006284]
1515	LOC100814780 GLYMA_07G023100	(AG)7	14	5589	5602	DNA-3-methyladenine glycosylase activity [GO:0008725]; base-excision repair [GO:0006284]
1516	NA	(AG)7	14	5341	5354	sequence-specific DNA binding [GO:0043565]; transcription factor activity, sequence-specific DNA binding [GO:0003700]
1517	LOC100814780 GLYMA_07G023100	(AG)7	14	5158	5171	DNA-3-methyladenine glycosylase activity [GO:0008725]; base-excision repair [GO:0006284]
1518	glysoja_032675	(AG)7	14	5501	5514	DNA-3-methyladenine glycosylase activity [GO:0008725]; base-excision repair [GO:0006284]
1519	LOC100814780 GLYMA_07G023100	(AG)7	14	5135	5148	DNA-3-methyladenine glycosylase activity [GO:0008725]; base-excision repair [GO:0006284]
1520	LOC100814780 GLYMA_07G023100	(AG)7	14	5749	5762	DNA-3-methyladenine glycosylase activity [GO:0008725]; base-excision repair [GO:0006284]
1521	LOC100814780 GLYMA_07G023100	(AG)7	14	5245	5258	DNA-3-methyladenine glycosylase activity [GO:0008725]; base-excision repair [GO:0006284]
1522	LOC100814780 GLYMA_07G023100	(AG)7	14	4975	4988	DNA-3-methyladenine glycosylase activity [GO:0008725]; base-excision repair [GO:0006284]
1523	NA	(AG)7	14	5222	5235	sequence-specific DNA binding [GO:0043565]; transcription factor activity, sequence-specific DNA binding [GO:0003700]
1524	LOC100814780 GLYMA_07G023100	(AG)7	14	5524	5537	DNA-3-methyladenine glycosylase activity [GO:0008725]; base-excision repair [GO:0006284]
1525	LOC100814780 GLYMA_07G023100	(AG)7	14	5470	5483	DNA-3-methyladenine glycosylase activity [GO:0008725]; base-excision repair [GO:0006284]
1526	LOC100814780 GLYMA_07G023100	(AG)7	14	5364	5377	DNA-3-methyladenine glycosylase activity [GO:0008725]; base-excision repair [GO:0006284]
1527	NA	(AG)7	14	5062	5075	sequence-specific DNA binding [GO:0043565]; transcription factor activity, sequence-specific DNA binding [GO:0003700]
1528	LOC100789722 GLYMA_05G192700	(AG)7	14	242	255	integral component of membrane [GO:0016021]; plasma membrane [GO:0005886]; ATP binding [GO:0005524]; ATPase activity, coupled to transmembrane movement of substances [GO:0042626]
1529	LOC100815130 GLYMA_17G086600	(TA)6	12	1534	1545	nucleus [GO:0005634]; mRNA methylation [GO:0080009]; regulation of alternative mRNA splicing, via spliceosome [GO:0000381]
1530	GLYMA_17G086600	(TA)6	12	1124	1135	nucleus [GO:0005634]; mRNA methylation [GO:0080009]
1531	LOC100815130 GLYMA_17G086600	(TA)6	12	1056	1067	nucleus [GO:0005634]; mRNA methylation [GO:0080009]; regulation of alternative mRNA splicing, via spliceosome [GO:0000381]
1532	GLYMA_06G296800	(TC)7	14	691	704	NA
1533	GLYMA_06G296800	(TC)7	14	668	681	NA
1534	LOC100781113 GLYMA_02G272200	(TG)9	18	2584	2601	cytosol [GO:0005829]; 2 iron, 2 sulfur cluster binding [GO:0051537]; electron carrier activity [GO:0009055]; flavin adenine dinucleotide binding [GO:0050660]; iron ion binding [GO:0005506]; oxidoreductase activity, acting on CH-OH group of donors [GO:0016614]; oxidoreductase activity, acting on the aldehyde or oxo group of donors [GO:0016903]
1535	LOC100812604 GLYMA_14G045100	(TG)9	18	2584	2601	cytosol [GO:0005829]; 2 iron, 2 sulfur cluster binding [GO:0051537]; electron carrier activity [GO:0009055]; flavin adenine dinucleotide binding [GO:0050660]; iron ion binding [GO:0005506]; oxidoreductase activity, acting on CH-OH group of donors [GO:0016614]; oxidoreductase activity, acting on the aldehyde or oxo group of donors [GO:0016903]
1536	glysoja_036344	(TC)7	14	3592	3605	integral component of membrane [GO:0016021]; nucleus [GO:0005634]; DNA binding [GO:0003677]; metal ion binding [GO:0046872]
1537	LOC100776125 GLYMA_09G082000	(TC)7	14	3939	3952	integral component of membrane [GO:0016021]; nucleus [GO:0005634]; DNA binding [GO:0003677]; metal ion binding [GO:0046872]
1538	LOC100776125 GLYMA_09G082000	(TC)7	14	4123	4136	integral component of membrane [GO:0016021]; nucleus [GO:0005634]; DNA binding [GO:0003677]; metal ion binding [GO:0046872]
1539	glysoja_036344	(TC)7	14	3571	3584	integral component of membrane [GO:0016021]; nucleus [GO:0005634]; DNA binding [GO:0003677]; metal ion binding [GO:0046872]
1540	LOC100776125 GLYMA_09G082000	(TC)7	14	3918	3931	integral component of membrane [GO:0016021]; nucleus [GO:0005634]; DNA binding [GO:0003677]; metal ion binding [GO:0046872]
1541	LOC100776125 GLYMA_09G082000	(TC)7	14	4102	4115	integral component of membrane [GO:0016021]; nucleus [GO:0005634]; DNA binding [GO:0003677]; metal ion binding [GO:0046872]
1542	LOC100799480 GLYMA_01G007800	(AG)6	12	371	382	nucleus [GO:0005634]; chromatin binding [GO:0003682]; DNA (cytosine-5-)-methyltransferase activity [GO:0003886]
1543	LOC100799480 GLYMA_01G007800	(AG)6	12	3151	3162	nucleus [GO:0005634]; chromatin binding [GO:0003682]; DNA (cytosine-5-)-methyltransferase activity [GO:0003886]
1544	LOC100799480 GLYMA_01G007800	(AG)6	12	2920	2931	nucleus [GO:0005634]; chromatin binding [GO:0003682]; DNA (cytosine-5-)-methyltransferase activity [GO:0003886]
1545	LOC100799480 GLYMA_01G007800	(AG)6	12	3225	3236	nucleus [GO:0005634]; chromatin binding [GO:0003682]; DNA (cytosine-5-)-methyltransferase activity [GO:0003886]
1546	LOC100799480 GLYMA_01G007800	(AG)6	12	2846	2857	nucleus [GO:0005634]; chromatin binding [GO:0003682]; DNA (cytosine-5-)-methyltransferase activity [GO:0003886]
1547	KK1_012783	(TC)6	12	181	192	integral component of membrane [GO:0016021]; methyltransferase activity [GO:0008168]
1548	KK1_012783	(TC)6	12	181	192	integral component of membrane [GO:0016021]; methyltransferase activity [GO:0008168]
1549	KK1_012783	(TC)6	12	181	192	integral component of membrane [GO:0016021]; methyltransferase activity [GO:0008168]
1550	MTR_1g029710	(GT)6	12	122	133	metal ion binding [GO:0046872]
1551	MTR_1g029710	(GT)6	12	122	133	metal ion binding [GO:0046872]
1552	TRINITY_DN12669_c0_g2_i1	(AT)6	12	106	117
1553	LOC101508577	(AT)6	12	106	117	ATP binding [GO:0005524]; protein kinase activity [GO:0004672]
1554	LOC100807590 GLYMA_06G292200	(AT)6	12	106	117	nucleus [GO:0005634]; ATP binding [GO:0005524]; cyclin-dependent protein serine/threonine kinase activity [GO:0004693]; protein phosphorylation [GO:0006468]
1555	LOC100807590 GLYMA_06G292200	(AT)6	12	106	117	nucleus [GO:0005634]; ATP binding [GO:0005524]; cyclin-dependent protein serine/threonine kinase activity [GO:0004693]; protein phosphorylation [GO:0006468]
1556	LOC100814156 GLYMA_12G114000	(AT)6	12	106	117	nucleus [GO:0005634]; ATP binding [GO:0005524]; cyclin-dependent protein serine/threonine kinase activity [GO:0004693]; protein phosphorylation [GO:0006468]
1557	KK1_033956	(AT)6	12	106	117	ATP binding [GO:0005524]; protein kinase activity [GO:0004672]
1558	KK1_033956	(AT)6	12	106	117	ATP binding [GO:0005524]; protein kinase activity [GO:0004672]
1559	KK1_033956	(AT)6	12	106	117	ATP binding [GO:0005524]; protein kinase activity [GO:0004672]
1560	KK1_033956	(AT)6	12	106	117	ATP binding [GO:0005524]; protein kinase activity [GO:0004672]
1561	LOC101490514	(GA)15	30	2251	2280	ATP binding [GO:0005524]; protein serine/threonine kinase activity [GO:0004674]; recognition of pollen [GO:0048544]
1562	LOC101490514	(GA)15	30	2334	2363	ATP binding [GO:0005524]; protein serine/threonine kinase activity [GO:0004674]; recognition of pollen [GO:0048544]
1563	LOC101490514	(GA)15	30	1537	1566	ATP binding [GO:0005524]; protein serine/threonine kinase activity [GO:0004674]; recognition of pollen [GO:0048544]
1564	LOC100818651 GLYMA_14G005200	(TC)6	12	120	131	actin filament [GO:0005884]; actin filament bundle [GO:0032432]; cytoplasm [GO:0005737]; actin filament binding [GO:0051015]; actin crosslink formation [GO:0051764]; actin filament bundle assembly [GO:0051017]; actin filament network formation [GO:0051639]
1565	KK1_030210	(TC)6	12	120	131	actin binding [GO:0003779]
1566	LOC100818651 GLYMA_14G005200	(TC)6	12	120	131	actin filament [GO:0005884]; actin filament bundle [GO:0032432]; cytoplasm [GO:0005737]; actin filament binding [GO:0051015]; actin crosslink formation [GO:0051764]; actin filament bundle assembly [GO:0051017]; actin filament network formation [GO:0051639]
1567	KK1_030210	(TC)6	12	120	131	actin binding [GO:0003779]
1568	KK1_030210	(TC)6	12	120	131	actin binding [GO:0003779]
1569	LOC100799367 GLYMA_19G127800	(AC)8	16	3028	3043	elongin complex [GO:0070449]; transcription elongation from RNA polymerase II promoter [GO:0006368]
1570	KK1_035214	(AC)8	16	2547	2562	nucleus [GO:0005634]
1571	LOC100799367 GLYMA_19G127800	(AC)8	16	2806	2821	elongin complex [GO:0070449]; transcription elongation from RNA polymerase II promoter [GO:0006368]
1572	KK1_035214	(AC)8	16	2325	2340	nucleus [GO:0005634]
1573	KK1_006991	(TA)6	12	1793	1804	integral component of membrane [GO:0016021]; calcium ion binding [GO:0005509]; NAD(P)H oxidase activity [GO:0016174]; peroxidase activity [GO:0004601]
1574	KK1_006991	(TA)6	12	1440	1451	integral component of membrane [GO:0016021]; calcium ion binding [GO:0005509]; NAD(P)H oxidase activity [GO:0016174]; peroxidase activity [GO:0004601]
1575	KK1_006991	(TA)6	12	1793	1804	integral component of membrane [GO:0016021]; calcium ion binding [GO:0005509]; NAD(P)H oxidase activity [GO:0016174]; peroxidase activity [GO:0004601]
1576	PHAVU_006G214100g	(CT)10	20	989	1008	NA
1577	KK1_017729	(CT)10	20	2871	2890	integral component of membrane [GO:0016021]
1578	KK1_017729	(CT)10	20	1862	1881	integral component of membrane [GO:0016021]
1579	LOC100802660 GLYMA_15G047100	(CT)10	20	2933	2952	integral component of membrane [GO:0016021]
1580	LOC101503946	(AG)9	18	4052	4069	ATP binding [GO:0005524]; kinase activity [GO:0016301]; starch binding [GO:2001070]
1581	LOC101505019	(TA)14	28	1	28	NA
1582	LOC100805615 GLYMA_12G050800	(AC)6	12	2078	2089	hydroxyacylglutathione hydrolase activity [GO:0004416]; methylglyoxal catabolic process to D-lactate via S-lactoyl-glutathione [GO:0019243]
1583	LOC100805615 GLYMA_12G050800	(AC)6	12	1523	1534	hydroxyacylglutathione hydrolase activity [GO:0004416]; methylglyoxal catabolic process to D-lactate via S-lactoyl-glutathione [GO:0019243]
1584	LOC100805615 GLYMA_12G050800	(AC)6	12	2263	2274	hydroxyacylglutathione hydrolase activity [GO:0004416]; methylglyoxal catabolic process to D-lactate via S-lactoyl-glutathione [GO:0019243]
1585	LOC100805615 GLYMA_12G050800	(AC)6	12	1708	1719	hydroxyacylglutathione hydrolase activity [GO:0004416]; methylglyoxal catabolic process to D-lactate via S-lactoyl-glutathione [GO:0019243]
1586	GLYMA_15G118000	(AT)6	12	2084	2095	microtubule binding [GO:0008017]; cytoskeleton organization [GO:0007010]
1587	NA	(AT)6	12	2084	2095	microtubule binding [GO:0008017]; cytoskeleton organization [GO:0007010]
1588	LOC100820155 GLYMA_18G219100	(TC)6	12	137	148	cytoplasm [GO:0005737]; manganese ion binding [GO:0030145]; phosphoglycerate mutase activity [GO:0004619]; glucose catabolic process [GO:0006007]
1589	glysoja_005186	(TC)6	12	137	148	cytoplasm [GO:0005737]; manganese ion binding [GO:0030145]; phosphoglycerate mutase activity [GO:0004619]; glucose catabolic process [GO:0006007]
1590	PHAVU_006G053000g	(AG)7	14	2158	2171	RNA binding [GO:0003723]
1591	glysoja_020231	(AG)7	14	2967	2980	NA
1592	glysoja_020231	(AG)7	14	2783	2796	NA
1593	glysoja_020231	(AG)7	14	2705	2718	NA
1594	KK1_017459	(AG)7	14	2515	2528	NA
1595	glysoja_020231	(AG)7	14	2592	2605	NA
1596	glysoja_020231	(AG)7	14	2699	2712	NA
1597	KK1_017459	(AG)7	14	2889	2902	NA
1598	glysoja_020231	(AG)7	14	2896	2909	NA
1599	glysoja_020231	(AG)7	14	2812	2825	NA
1600	KK1_017459	(AG)7	14	2628	2641	NA
1601	glysoja_020231	(AG)7	14	3080	3093	NA
1602	KK1_004396	(TC)7	14	45	58	microtubule [GO:0005874]; ATP binding [GO:0005524]; microtubule binding [GO:0008017]; microtubule motor activity [GO:0003777]; microtubule-based movement [GO:0007018]
1603	KK1_016983	(TC)7	14	45	58	microtubule [GO:0005874]; ATP binding [GO:0005524]; microtubule binding [GO:0008017]; microtubule motor activity [GO:0003777]; microtubule-based movement [GO:0007018]
1604	LOC106759521	(AG)7	14	192	205	integral component of membrane [GO:0016021]; transferase activity [GO:0016740]
1605	LOC106759521	(AT)6	12	1891	1902	integral component of membrane [GO:0016021]; transferase activity [GO:0016740]
1606	LOC106759521	(AG)7	14	192	205	integral component of membrane [GO:0016021]; transferase activity [GO:0016740]
1607	LOC106759521	(AT)6	12	1810	1821	integral component of membrane [GO:0016021]; transferase activity [GO:0016740]
1608	LR48_Vigan549s004200	(AT)6	12	1279	1290	integral component of membrane [GO:0016021]
1609	LR48_Vigan549s004200	(AT)6	12	1198	1209	integral component of membrane [GO:0016021]
1610	glysoja_016825	(TC)6	12	208	219	NA
1611	KK1_016394	(TC)6	12	208	219	NA
1612	glysoja_034284	(TC)6	12	208	219	NA
1613	GLYMA_04G025400	(TC)6	12	208	219	NA
1614	glysoja_034284	(TC)6	12	208	219	NA
1615	glysoja_034284	(TC)6	12	208	219	NA
1616	LOC100796048 GLYMA_05G195600	(TA)6	12	160	171	NA
1617	LOC100796048 GLYMA_05G195600	(TA)6	12	160	171	NA
1618	PHAVU_007G144900g	(GA)6	12	484	495	integral component of membrane [GO:0016021]
1619	NA	(TG)7	14	297	310	metal ion binding [GO:0046872]; porphobilinogen synthase activity [GO:0004655]; porphyrin-containing compound biosynthetic process [GO:0006779]
1620	LOC106768123	(TG)6	12	1294	1305	RNA binding [GO:0003723]; tRNA (cytosine-5-)-methyltransferase activity [GO:0016428]
1621	LOC106768123	(TG)6	12	1294	1305	RNA binding [GO:0003723]; tRNA (cytosine-5-)-methyltransferase activity [GO:0016428]
1622	LOC106768123	(TG)6	12	1294	1305	RNA binding [GO:0003723]; tRNA (cytosine-5-)-methyltransferase activity [GO:0016428]
1623	LOC106768123	(TG)6	12	1294	1305	RNA binding [GO:0003723]; tRNA (cytosine-5-)-methyltransferase activity [GO:0016428]
1624	LOC106768123	(TG)6	12	1294	1305	RNA binding [GO:0003723]; tRNA (cytosine-5-)-methyltransferase activity [GO:0016428]
1625	LOC106768123	(TG)6	12	1294	1305	RNA binding [GO:0003723]; tRNA (cytosine-5-)-methyltransferase activity [GO:0016428]
1626	LOC106768123	(TG)6	12	1294	1305	RNA binding [GO:0003723]; tRNA (cytosine-5-)-methyltransferase activity [GO:0016428]
1627	LOC106768123	(TG)6	12	1294	1305	RNA binding [GO:0003723]; tRNA (cytosine-5-)-methyltransferase activity [GO:0016428]
1628	KK1_024027	(AG)7	14	3420	3433	nucleic acid binding [GO:0003676]; gene silencing by RNA [GO:0031047]
1629	KK1_024027	(AG)7	14	3336	3349	nucleic acid binding [GO:0003676]; gene silencing by RNA [GO:0031047]
1630	LOC100790337 GLYMA_01G074000	(CT)6	12	3571	3582	NA
1631	LOC100790337 GLYMA_01G074000	(CT)6	12	3648	3659	NA
1632	LOC100790337 GLYMA_01G074000	(CT)6	12	3800	3811	NA
1633	LOC101488772	(AT)6	12	1999	2010	oxidoreductase activity [GO:0016491]
1634	LOC100806695 GLYMA_04G215900	(TC)6	12	105	116	ATP binding [GO:0005524]
1635	LOC100806695 GLYMA_04G215900	(TC)6	12	105	116	ATP binding [GO:0005524]
1636	MTR_5g054780	(AG)9	18	2235	2252	integral component of membrane [GO:0016021]
1637	MTR_5g054780	(AG)9	18	1928	1945	integral component of membrane [GO:0016021]
1638	MTR_5g054780	(AG)9	18	2046	2063	integral component of membrane [GO:0016021]
1639	LOC100817796 GLYMA_09G199000	(AG)6	12	2077	2088	NA
1640	LOC101510092	(TG)6	12	888	899	NA
1641	LOC106766786	(TA)7	14	461	474	trehalose-phosphatase activity [GO:0004805]; trehalose biosynthetic process [GO:0005992]
1642	LOC106766786	(AT)7	14	1498	1511	trehalose-phosphatase activity [GO:0004805]; trehalose biosynthetic process [GO:0005992]
1643	LOC106766786	(TA)7	14	461	474	trehalose-phosphatase activity [GO:0004805]; trehalose biosynthetic process [GO:0005992]
1644	LOC106766786	(AT)7	14	1493	1506	trehalose-phosphatase activity [GO:0004805]; trehalose biosynthetic process [GO:0005992]
1645	LOC106766786	(AT)7	14	1367	1380	trehalose-phosphatase activity [GO:0004805]; trehalose biosynthetic process [GO:0005992]
1646	LOC106766786	(AT)7	14	1372	1385	trehalose-phosphatase activity [GO:0004805]; trehalose biosynthetic process [GO:0005992]
1647	LOC106766786	(TA)7	14	461	474	trehalose-phosphatase activity [GO:0004805]; trehalose biosynthetic process [GO:0005992]
1648	LOC106766786	(TA)7	14	461	474	trehalose-phosphatase activity [GO:0004805]; trehalose biosynthetic process [GO:0005992]
1649	LOC106766786	(TA)7	14	461	474	trehalose-phosphatase activity [GO:0004805]; trehalose biosynthetic process [GO:0005992]
1650	LOC100794430 GLYMA_11G239300	(AT)7	14	1260	1273	trehalose-phosphatase activity [GO:0004805]; trehalose biosynthetic process [GO:0005992]
1651	LOC100794430 GLYMA_11G239300	(TA)7	14	461	474	trehalose-phosphatase activity [GO:0004805]; trehalose biosynthetic process [GO:0005992]
1652	LOC100794430 GLYMA_11G239300	(AT)7	14	1386	1399	trehalose-phosphatase activity [GO:0004805]; trehalose biosynthetic process [GO:0005992]
1653	LOC106766786	(TA)7	14	461	474	trehalose-phosphatase activity [GO:0004805]; trehalose biosynthetic process [GO:0005992]
1654	LOC100785454 GLYMA_04G037100	(GA)12	24	2473	2496	RNA binding [GO:0003723]
1655	LOC106762571	(GA)12	24	1814	1837	RNA binding [GO:0003723]
1656	LOC106762571	(GA)12	24	1795	1818	RNA binding [GO:0003723]
1657	LOC100785454 GLYMA_04G037100	(GA)12	24	2375	2398	RNA binding [GO:0003723]
1658	LOC106762571	(GA)12	24	1716	1739	RNA binding [GO:0003723]
1659	LOC106762571	(GA)12	24	1893	1916	RNA binding [GO:0003723]
1660	LOC100819523 GLYMA_14G080600	(GA)12	24	1731	1754	RNA binding [GO:0003723]
1661	KK1_037775	(AG)7	14	2378	2391	integral component of membrane [GO:0016021]
1662	KK1_037775	(AG)7	14	2459	2472	integral component of membrane [GO:0016021]
1663	LOC106769645	(GA)7	14	1560	1573	nucleic acid binding [GO:0003676]
1664	GLYMA_13G287000	(TC)6	12	993	1004	integral component of membrane [GO:0016021]
1665	KK1_031263	(TC)6	12	556	567	integral component of membrane [GO:0016021]
1666	GLYMA_13G287000	(TC)6	12	993	1004	cytoplasm [GO:0005737]; integral component of membrane [GO:0016021]; response to starvation [GO:0042594]; vesicle-mediated transport [GO:0016192]
1667	GLYMA_13G287000	(TC)6	12	1086	1097	cytoplasm [GO:0005737]; integral component of membrane [GO:0016021]; response to starvation [GO:0042594]; vesicle-mediated transport [GO:0016192]
1668	GLYMA_13G287000	(TC)6	12	1086	1097	cytoplasm [GO:0005737]; integral component of membrane [GO:0016021]; response to starvation [GO:0042594]; vesicle-mediated transport [GO:0016192]
1669	GLYMA_13G287000	(TC)6	12	993	1004	cytoplasm [GO:0005737]; integral component of membrane [GO:0016021]; response to starvation [GO:0042594]; vesicle-mediated transport [GO:0016192]
1670	glysoja_007708	(TC)6	12	993	1004	integral component of membrane [GO:0016021]
1671	KK1_033123	(GA)6	12	53	64	integral component of membrane [GO:0016021]
1672	LOC100786351 GLYMA_12G094500	(TC)12	24	1	24	nucleus [GO:0005634]; protein dimerization activity [GO:0046983]; transcription factor activity, sequence-specific DNA binding [GO:0003700]; regulation of transcription, DNA-templated [GO:0006355]; root development [GO:0048364]
1673	LOC100786351 GLYMA_12G094500	(TC)12	24	1	24	nucleus [GO:0005634]; protein dimerization activity [GO:0046983]; transcription factor activity, sequence-specific DNA binding [GO:0003700]; regulation of transcription, DNA-templated [GO:0006355]; root development [GO:0048364]
1674	P5CS3 MTR_4g020110	(GA)6	12	1657	1668	cytoplasm [GO:0005737]; ATP binding [GO:0005524]; glutamate 5-kinase activity [GO:0004349]; glutamate-5-semialdehyde dehydrogenase activity [GO:0004350]; L-proline biosynthetic process [GO:0055129]
1675	LOC100791063 GLYMA_18G188000	(GA)6	12	1681	1692	cytoplasm [GO:0005737]; ATP binding [GO:0005524]; glutamate 5-kinase activity [GO:0004349]; glutamate-5-semialdehyde dehydrogenase activity [GO:0004350]; L-proline biosynthetic process [GO:0055129]
1676	LOC101499756	(GA)6	12	591	602	cytoplasm [GO:0005737]; ATP binding [GO:0005524]; glutamate 5-kinase activity [GO:0004349]; glutamate-5-semialdehyde dehydrogenase activity [GO:0004350]; L-proline biosynthetic process [GO:0055129]
1677	LR48_Vigan08g178200	(TG)6	12	2344	2355	transcription factor activity, sequence-specific DNA binding [GO:0003700]
1678	LR48_Vigan08g178200	(TG)6	12	2465	2476	transcription factor activity, sequence-specific DNA binding [GO:0003700]
1679	KK1_032236	(AC)7	14	2030	2043	NA
1680	GLYMA_13G066800	(AC)7	14	1833	1846	NA
1681	GLYMA_13G066800	(AC)7	14	1865	1878	NA
1682	GLYMA_13G066800	(AC)7	14	1690	1703	NA
1683	GLYMA_13G066800	(AC)7	14	2333	2346	NA
1684	KK1_032236	(AC)7	14	2173	2186	NA
1685	GLYMA_13G066800	(AC)7	14	2205	2218	NA
1686	LOC100527862 GLYMA_20G204700	(AT)7	14	66	79	DNA-directed RNA polymerase complex [GO:0000428]; DNA-directed 5'-3' RNA polymerase activity [GO:0003899]; single-stranded DNA binding [GO:0003697]; single-stranded RNA binding [GO:0003727]; transcription, DNA-templated [GO:0006351]
1687	PHAVU_008G274700g	(CT)7	14	1	14	ATP binding [GO:0005524]; microtubule binding [GO:0008017]; microtubule motor activity [GO:0003777]; microtubule-based movement [GO:0007018]
1688	LOC106772472	(CT)11	22	24	45	ATP binding [GO:0005524]; protein tyrosine kinase activity [GO:0004713]
1689	LR48_Vigan02g273200	(CT)11	22	24	45	ATP binding [GO:0005524]; protein tyrosine kinase activity [GO:0004713]
1690	LR48_Vigan02g273200	(CT)11	22	24	45	ATP binding [GO:0005524]; protein tyrosine kinase activity [GO:0004713]
1691	LR48_Vigan02g273200	(CT)11	22	24	45	ATP binding [GO:0005524]; protein tyrosine kinase activity [GO:0004713]
1692	LR48_Vigan02g273200	(CT)11	22	24	45	ATP binding [GO:0005524]; protein tyrosine kinase activity [GO:0004713]
1693	LR48_Vigan02g273200	(CT)11	22	24	45	ATP binding [GO:0005524]; protein tyrosine kinase activity [GO:0004713]
1694	LOC100809838 GLYMA_04G175300	(GT)6	12	979	990	cytoplasm [GO:0005737]; nucleus [GO:0005634]; plasma membrane [GO:0005886]; ATP binding [GO:0005524]; calcium ion binding [GO:0005509]; calcium-dependent protein serine/threonine kinase activity [GO:0009931]; calmodulin binding [GO:0005516]; calmodulin-dependent protein kinase activity [GO:0004683]; abscisic acid-activated signaling pathway [GO:0009738]; intracellular signal transduction [GO:0035…
1695	PHAVU_002G087800g	(GT)6	12	979	990	ATP binding [GO:0005524]; calcium ion binding [GO:0005509]; protein kinase activity [GO:0004672]
1696	PHAVU_002G087800g	(GT)6	12	979	990	ATP binding [GO:0005524]; calcium ion binding [GO:0005509]; protein kinase activity [GO:0004672]
1697	GLYMA_14G216900	(TC)6	12	127	138	nucleus [GO:0005634]; DNA binding [GO:0003677]; oxidoreductase activity [GO:0016491]
1698	LR48_Vigan07g258600	(CT)6	12	94	105	integral component of membrane [GO:0016021]; solute:proton antiporter activity [GO:0015299]
1699	LOC100811030 GLYMA_17G229700	(CT)6	12	94	105	integral component of membrane [GO:0016021]; membrane [GO:0016020]; inorganic cation transmembrane transporter activity [GO:0022890]; solute:proton antiporter activity [GO:0015299]
1700	LR48_Vigan07g258600	(CT)6	12	94	105	integral component of membrane [GO:0016021]; solute:proton antiporter activity [GO:0015299]
1701	glysoja_046468	(CT)6	12	3079	3090	integral component of membrane [GO:0016021]
1702	glysoja_046468	(CT)6	12	3085	3096	integral component of membrane [GO:0016021]
1703	glysoja_046468	(CT)6	12	3199	3210	integral component of membrane [GO:0016021]
1704	KK1_033427	(GA)6	12	2467	2478	ADP binding [GO:0043531]; defense response [GO:0006952]; signal transduction [GO:0007165]
1705	KK1_001824	(TA)22	44	1	44	integral component of membrane [GO:0016021]; ligase activity [GO:0016874]
1706	KK1_001824	(TA)22	44	1	44	integral component of membrane [GO:0016021]; ligase activity [GO:0016874]
1707	PHAVU_009G168100g	(AG)10	20	2155	2174	NA
1708	LOC106752756	(AG)10	20	3766	3785	NA
1709	LOC106752756	(AG)10	20	3884	3903	NA
1710	MTR_8g079465	(TC)8	16	867	882	nucleus [GO:0005634]; zinc ion binding [GO:0008270]
1711	PHAVU_002G230800g	(CT)7	14	339	352	integral component of membrane [GO:0016021]
1712	PHAVU_002G230800g	(CT)7	14	339	352	integral component of membrane [GO:0016021]
1713	TRINITY_DN12250_c0_g1_i8	(TG)9	18	113	130
1714	LOC100795556 GLYMA_14G132500	(AT)8	16	296	311	thiol-dependent ubiquitin-specific protease activity [GO:0004843]; protein deubiquitination [GO:0016579]; ubiquitin-dependent protein catabolic process [GO:0006511]
1715	PHAVU_004G165800g	(AG)7	14	2120	2133	integral component of membrane [GO:0016021]; substrate-specific transmembrane transporter activity [GO:0022891]
1716	PHAVU_004G165800g	(AG)7	14	2329	2342	integral component of membrane [GO:0016021]; substrate-specific transmembrane transporter activity [GO:0022891]
1717	GLYMA_07G084400	(AG)7	14	1789	1802	integral component of membrane [GO:0016021]; substrate-specific transmembrane transporter activity [GO:0022891]
1718	PHAVU_004G165800g	(AG)7	14	2032	2045	integral component of membrane [GO:0016021]; substrate-specific transmembrane transporter activity [GO:0022891]
1719	PHAVU_004G165800g	(AG)7	14	2208	2221	integral component of membrane [GO:0016021]; substrate-specific transmembrane transporter activity [GO:0022891]
1720	GLYMA_07G084400	(AG)7	14	1701	1714	integral component of membrane [GO:0016021]; substrate-specific transmembrane transporter activity [GO:0022891]
1721	PHAVU_004G165800g	(AG)7	14	2120	2133	integral component of membrane [GO:0016021]; substrate-specific transmembrane transporter activity [GO:0022891]
1722	GLYMA_07G084400	(AG)7	14	1096	1109	integral component of membrane [GO:0016021]; substrate-specific transmembrane transporter activity [GO:0022891]
1723	LOC100781840 GLYMA_18G068800	(AG)6	12	2728	2739	NA
1724	LOC100810626 GLYMA_14G009700	(AG)9	18	2557	2574	NA
1725	KK1_021899	(GA)7	14	1726	1739	microtubule [GO:0005874]; ATP binding [GO:0005524]; microtubule binding [GO:0008017]; microtubule motor activity [GO:0003777]; microtubule-based movement [GO:0007018]
1726	Vigan.06G229200 VIGAN_06229200	(GA)7	14	3196	3209	microtubule [GO:0005874]; ATP binding [GO:0005524]; microtubule binding [GO:0008017]; microtubule motor activity [GO:0003777]; microtubule-based movement [GO:0007018]
1727	LOC106780538	(GA)7	14	3436	3449	microtubule [GO:0005874]; ATP binding [GO:0005524]; microtubule binding [GO:0008017]; microtubule motor activity [GO:0003777]; microtubule-based movement [GO:0007018]
1728	LOC100779840	(AT)7	14	944	957	NA
1729	NA	(GT)6	12	2146	2157	endoplasmic reticulum membrane [GO:0005789]; integral component of membrane [GO:0016021]; diacylglycerol O-acyltransferase activity [GO:0004144]; triglyceride biosynthetic process [GO:0019432]
1730	NA	(GT)6	12	2146	2157	endoplasmic reticulum membrane [GO:0005789]; integral component of membrane [GO:0016021]; diacylglycerol O-acyltransferase activity [GO:0004144]; triglyceride biosynthetic process [GO:0019432]
1731	LOC100779003 GLYMA_03G070500	(AT)6	12	2953	2964	nucleus [GO:0005634]; DNA binding [GO:0003677]; auxin-activated signaling pathway [GO:0009734]; regulation of transcription, DNA-templated [GO:0006355]; transcription, DNA-templated [GO:0006351]
1732	LOC100779003 GLYMA_03G070500	(CT)11	22	3127	3148	nucleus [GO:0005634]; DNA binding [GO:0003677]; auxin-activated signaling pathway [GO:0009734]; regulation of transcription, DNA-templated [GO:0006355]; transcription, DNA-templated [GO:0006351]
1733	glysoja_041245	(CT)11	22	3227	3248	nucleus [GO:0005634]; DNA binding [GO:0003677]; auxin-activated signaling pathway [GO:0009734]; regulation of transcription, DNA-templated [GO:0006355]; transcription, DNA-templated [GO:0006351]
1734	glysoja_041245	(AT)6	12	2810	2821	nucleus [GO:0005634]; DNA binding [GO:0003677]; auxin-activated signaling pathway [GO:0009734]; regulation of transcription, DNA-templated [GO:0006355]; transcription, DNA-templated [GO:0006351]
1735	LOC100779003 GLYMA_03G070500	(AT)6	12	2709	2720	nucleus [GO:0005634]; DNA binding [GO:0003677]; auxin-activated signaling pathway [GO:0009734]; regulation of transcription, DNA-templated [GO:0006355]; transcription, DNA-templated [GO:0006351]
1736	PHAVU_008G118400g	(CT)11	22	2442	2463	nucleus [GO:0005634]; DNA binding [GO:0003677]; auxin-activated signaling pathway [GO:0009734]; regulation of transcription, DNA-templated [GO:0006355]; transcription, DNA-templated [GO:0006351]
1737	LOC106780009	(CT)11	22	2542	2563	nucleus [GO:0005634]; DNA binding [GO:0003677]; auxin-activated signaling pathway [GO:0009734]; regulation of transcription, DNA-templated [GO:0006355]; transcription, DNA-templated [GO:0006351]
1738	glysoja_041245	(AT)6	12	2369	2380	nucleus [GO:0005634]; DNA binding [GO:0003677]; auxin-activated signaling pathway [GO:0009734]; regulation of transcription, DNA-templated [GO:0006355]; transcription, DNA-templated [GO:0006351]
1739	LOC100779003 GLYMA_03G070500	(CT)11	22	2883	2904	nucleus [GO:0005634]; DNA binding [GO:0003677]; auxin-activated signaling pathway [GO:0009734]; regulation of transcription, DNA-templated [GO:0006355]; transcription, DNA-templated [GO:0006351]
1740	glysoja_041245	(AT)6	12	3054	3065	nucleus [GO:0005634]; DNA binding [GO:0003677]; auxin-activated signaling pathway [GO:0009734]; regulation of transcription, DNA-templated [GO:0006355]; transcription, DNA-templated [GO:0006351]
1741	glysoja_041245	(CT)11	22	2983	3004	nucleus [GO:0005634]; DNA binding [GO:0003677]; auxin-activated signaling pathway [GO:0009734]; regulation of transcription, DNA-templated [GO:0006355]; transcription, DNA-templated [GO:0006351]
1742	PHAVU_005G1319001g	(AG)8	16	1568	1583	NA
1743	glysoja_037615	(GA)7	14	1	14	integral component of membrane [GO:0016021]; dolichol kinase activity [GO:0004168]
1744	LCL2 MYB114 GLYMA_03G261800	(TC)6	12	378	389	nucleus [GO:0005634]; DNA binding [GO:0003677]; regulation of transcription, DNA-templated [GO:0006355]; transcription, DNA-templated [GO:0006351]
1745	LOC100809511 GLYMA_04G250000	(AG)6	12	41	52	integral component of membrane [GO:0016021]
1746	LOC100778350 GLYMA_06G112800	(AG)6	12	41	52	integral component of membrane [GO:0016021]
1747	LOC100809511 GLYMA_04G250000	(AG)6	12	41	52	integral component of membrane [GO:0016021]
1748	LOC100778350 GLYMA_06G112800	(AG)6	12	41	52	integral component of membrane [GO:0016021]
1749	NA	(AG)6	12	41	52	integral component of membrane [GO:0016021]
1750	LOC101492847	(AG)6	12	2068	2079	integral component of membrane [GO:0016021]; intracellular [GO:0005622]; phosphorelay sensor kinase activity [GO:0000155]
1751	KK1_027192	(AG)6	12	2527	2538	integral component of membrane [GO:0016021]; intracellular [GO:0005622]; phosphorelay sensor kinase activity [GO:0000155]
1752	ERS	(AG)6	12	2965	2976	integral component of membrane [GO:0016021]; intracellular [GO:0005622]; phosphorelay sensor kinase activity [GO:0000155]
1753	KK1_027192	(AG)6	12	2423	2434	integral component of membrane [GO:0016021]; intracellular [GO:0005622]; phosphorelay sensor kinase activity [GO:0000155]
1754	ERS	(AG)6	12	2506	2517	integral component of membrane [GO:0016021]; intracellular [GO:0005622]; phosphorelay sensor kinase activity [GO:0000155]
1755	ERS	(AG)6	12	2861	2872	integral component of membrane [GO:0016021]; intracellular [GO:0005622]; phosphorelay sensor kinase activity [GO:0000155]
1756	KK1_011952	(AG)7	14	45	58	acid phosphatase activity [GO:0003993]; metal ion binding [GO:0046872]
1757	KK1_011952	(AG)7	14	45	58	acid phosphatase activity [GO:0003993]; metal ion binding [GO:0046872]
1758	KK1_011952	(AG)7	14	45	58	acid phosphatase activity [GO:0003993]; metal ion binding [GO:0046872]
1759	MTR_1g018800	(AT)8	16	954	969	integral component of membrane [GO:0016021]
1760	LOC100804607 GLYMA_05G227400	(GT)6	12	1651	1662	malate dehydrogenase (decarboxylating) (NAD+) activity [GO:0004471]; metal ion binding [GO:0046872]; NAD binding [GO:0051287]
1761	glysoja_036409	(GT)6	12	1888	1899	malate dehydrogenase (decarboxylating) (NAD+) activity [GO:0004471]; metal ion binding [GO:0046872]; NAD binding [GO:0051287]
1762	LOC107850438	(GT)6	12	1796	1807	malate dehydrogenase (decarboxylating) (NAD+) activity [GO:0004471]; metal ion binding [GO:0046872]; NAD binding [GO:0051287]
1763	glysoja_036409	(GT)6	12	1777	1788	malate dehydrogenase (decarboxylating) (NAD+) activity [GO:0004471]; metal ion binding [GO:0046872]; NAD binding [GO:0051287]
1764	PHAVU_001G231200g	(AG)9	18	2149	2166	ATP binding [GO:0005524]; protein kinase activity [GO:0004672]
1765	PHAVU_001G231200g	(AG)9	18	2055	2072	ATP binding [GO:0005524]; protein kinase activity [GO:0004672]
1766	KK1_026037	(TC)11	22	70	91	NA
1767	KK1_026037	(TC)11	22	70	91	NA
1768	MTR_4g094208	(CT)6	12	184	195	protein serine/threonine phosphatase activity [GO:0004722]
1769	KK1_006552	(CT)8	16	3873	3888	transferase activity, transferring glycosyl groups [GO:0016757]
1770	SPY1 GLYMA_02G201300	(CT)8	16	3952	3967	NA
1771	KK1_006552	(CT)8	16	3895	3910	transferase activity, transferring glycosyl groups [GO:0016757]
1772	UGD1	(AG)8	16	1967	1982	cytosol [GO:0005829]; nucleus [GO:0005634]; NAD binding [GO:0051287]; UDP-glucose 6-dehydrogenase activity [GO:0003979]; glycosaminoglycan biosynthetic process [GO:0006024]; UDP-glucuronate biosynthetic process [GO:0006065]
1773	glysoja_037353	(AG)9	18	2850	2867	NA
1774	glysoja_037353	(AG)9	18	2581	2598	NA
1775	MTR_7g056587	(GA)9	18	1097	1114	integral component of membrane [GO:0016021]
1776	GLYMA_18G169800	(GA)9	18	2539	2556	NA
1777	GLYMA_18G169800	(GA)9	18	2535	2552	NA
1778	GLYMA_18G169800	(GA)9	18	2436	2453	NA
1779	GLYMA_18G169800	(GA)9	18	2638	2655	NA
1780	LOC106760704	(TA)6	12	4	15	integral component of membrane [GO:0016021]; ATP binding [GO:0005524]; magnesium ion binding [GO:0000287]; phospholipid-translocating ATPase activity [GO:0004012]
1781	KK1_001221	(TA)6	12	4	15	integral component of membrane [GO:0016021]; ATP binding [GO:0005524]; magnesium ion binding [GO:0000287]; phospholipid-translocating ATPase activity [GO:0004012]
1782	LOC101513493	(TA)6	12	4	15	integral component of membrane [GO:0016021]; ATP binding [GO:0005524]; magnesium ion binding [GO:0000287]; phospholipid-translocating ATPase activity [GO:0004012]
1783	KK1_001221	(TA)6	12	4	15	integral component of membrane [GO:0016021]; ATP binding [GO:0005524]; magnesium ion binding [GO:0000287]; phospholipid-translocating ATPase activity [GO:0004012]
1784	PHAVU_005G054700g	(AT)9	18	1052	1069	nucleus [GO:0005634]; zinc ion binding [GO:0008270]
1785	PHAVU_005G054700g	(AT)9	18	1052	1069	nucleus [GO:0005634]; zinc ion binding [GO:0008270]
1786	PHAVU_005G054700g	(AT)9	18	1052	1069	nucleus [GO:0005634]; zinc ion binding [GO:0008270]
1787	PHAVU_005G054700g	(AT)9	18	1198	1215	nucleus [GO:0005634]; zinc ion binding [GO:0008270]
1788	PHAVU_005G054700g	(AT)9	18	1052	1069	nucleus [GO:0005634]; zinc ion binding [GO:0008270]
1789	PHAVU_005G054700g	(AT)9	18	1198	1215	nucleus [GO:0005634]; zinc ion binding [GO:0008270]
1790	PHAVU_005G054700g	(AT)9	18	1198	1215	nucleus [GO:0005634]; zinc ion binding [GO:0008270]
1791	PHAVU_005G054700g	(AT)9	18	1198	1215	nucleus [GO:0005634]; zinc ion binding [GO:0008270]
1792	KK1_001739	(AG)6	12	2924	2935	protein dimerization activity [GO:0046983]
1793	LOC101512450	(AG)6	12	1632	1643	protein dimerization activity [GO:0046983]
1794	KK1_001739	(AG)6	12	2180	2191	protein dimerization activity [GO:0046983]
1795	LOC101512450	(AG)6	12	1366	1377	protein dimerization activity [GO:0046983]
1796	LOC101512450	(AG)6	12	1980	1991	protein dimerization activity [GO:0046983]
1797	PHAVU_002G191300g	(GA)7	14	7668	7681	nucleus [GO:0005634]; ATP binding [GO:0005524]; DNA binding [GO:0003677]; metal ion binding [GO:0046872]
1798	PHAVU_002G191300g	(GA)7	14	7784	7797	nucleus [GO:0005634]; ATP binding [GO:0005524]; DNA binding [GO:0003677]; metal ion binding [GO:0046872]
1799	PHAVU_010G127400g	(TA)7	14	362	375	NA
1800	LR48_Vigan11g007100	(TA)7	14	1406	1419	NA
1801	LR48_Vigan11g007100	(TA)7	14	1229	1242	NA
1802	LOC100778559 Glyma07g04630.1 GLYMA_07G041400	(TA)7	14	974	987	nucleus [GO:0005634]; transcription corepressor activity [GO:0003714]; negative regulation of nucleic acid-templated transcription [GO:1903507]; regulation of defense response [GO:0031347]; regulation of jasmonic acid mediated signaling pathway [GO:2000022]; response to wounding [GO:0009611]
1803	LOC106773006	(TA)7	14	2085	2098	NA
1804	LOC100778559 Glyma07g04630.1 GLYMA_07G041400	(TA)7	14	2163	2176	nucleus [GO:0005634]; transcription corepressor activity [GO:0003714]; negative regulation of nucleic acid-templated transcription [GO:1903507]; regulation of defense response [GO:0031347]; regulation of jasmonic acid mediated signaling pathway [GO:2000022]; response to wounding [GO:0009611]
1805	LOC100778559 Glyma07g04630.1 GLYMA_07G041400	(TA)7	14	1908	1921	nucleus [GO:0005634]; transcription corepressor activity [GO:0003714]; negative regulation of nucleic acid-templated transcription [GO:1903507]; regulation of defense response [GO:0031347]; regulation of jasmonic acid mediated signaling pathway [GO:2000022]; response to wounding [GO:0009611]
1806	MTR_1g098640	(TG)7	14	2196	2209	vacuolar membrane [GO:0005774]; sterol 3-beta-glucosyltransferase activity [GO:0016906]; carbohydrate metabolic process [GO:0005975]; flavonoid biosynthetic process [GO:0009813]; lipid glycosylation [GO:0030259]; seed coat development [GO:0010214]; seed germination [GO:0009845]; sterol metabolic process [GO:0016125]
1807	MTR_1g098640	(TG)7	14	1203	1216	transferase activity, transferring hexosyl groups [GO:0016758]; carbohydrate metabolic process [GO:0005975]; lipid glycosylation [GO:0030259]
1808	KK1_018800	(AG)12	24	4368	4391	NA
1809	LOC100802262 GLYMA_05G053900	(AG)7	14	55	68	NA
1810	LOC100802262 GLYMA_05G053900	(AG)7	14	55	68	NA
1811	LOC100794729 GLYMA_17G136300	(AG)7	14	55	68	NA
1812	LOC100794729 GLYMA_17G136300	(AG)7	14	55	68	NA
1813	KK1_039359	(AC)7	14	2658	2671	integral component of membrane [GO:0016021]; intracellular [GO:0005622]; protein transporter activity [GO:0008565]; posttranslational protein targeting to membrane, translocation [GO:0031204]
1814	PHAVU_008G1053001g	(AT)6	12	3395	3406	ATP binding [GO:0005524]; protein serine/threonine kinase activity [GO:0004674]
1815	KK1_038841	(AT)6	12	3873	3884	kinase activity [GO:0016301]
1816	LOC100785766 GLYMA_18G199600	(AT)6	12	3381	3392	ATP binding [GO:0005524]; protein serine/threonine kinase activity [GO:0004674]
1817	KK1_038829	(AT)6	12	3231	3242	ATP binding [GO:0005524]; protein serine/threonine kinase activity [GO:0004674]
1818	LOC100785766 GLYMA_18G199600	(AT)6	12	2739	2750	ATP binding [GO:0005524]; protein serine/threonine kinase activity [GO:0004674]
1819	PHAVU_008G1053001g	(AT)6	12	3085	3096	ATP binding [GO:0005524]; protein serine/threonine kinase activity [GO:0004674]
1820	KK1_038829	(AT)6	12	2352	2363	ATP binding [GO:0005524]; protein serine/threonine kinase activity [GO:0004674]
1821	KK1_038829	(AT)6	12	2844	2855	ATP binding [GO:0005524]; protein serine/threonine kinase activity [GO:0004674]
1822	UBC4 GLYMA_07G069300	(AG)6	12	882	893	cytoplasm [GO:0005737]; ATP binding [GO:0005524]; ubiquitin protein ligase activity [GO:0061630]; ubiquitin protein ligase binding [GO:0031625]; ubiquitin-dependent protein catabolic process [GO:0006511]
1823	accA-2 ACCA-2 GLYMA_18G195900	(GA)7	14	2762	2775	acetyl-CoA carboxylase complex [GO:0009317]; acetyl-CoA carboxylase activity [GO:0003989]; transferase activity [GO:0016740]; fatty acid biosynthetic process [GO:0006633]
1824	accA1	(GA)7	14	2751	2764	acetyl-CoA carboxylase complex [GO:0009317]; acetyl-CoA carboxylase activity [GO:0003989]; transferase activity [GO:0016740]; fatty acid biosynthetic process [GO:0006633]
1825	accA-2 ACCA-2 GLYMA_18G195900	(GA)7	14	3184	3197	acetyl-CoA carboxylase complex [GO:0009317]; acetyl-CoA carboxylase activity [GO:0003989]; transferase activity [GO:0016740]; fatty acid biosynthetic process [GO:0006633]
1826	accA1	(GA)7	14	3092	3105	acetyl-CoA carboxylase complex [GO:0009317]; acetyl-CoA carboxylase activity [GO:0003989]; transferase activity [GO:0016740]; fatty acid biosynthetic process [GO:0006633]
1827	accA-2 ACCA-2 GLYMA_18G195900	(GA)7	14	3103	3116	acetyl-CoA carboxylase complex [GO:0009317]; acetyl-CoA carboxylase activity [GO:0003989]; transferase activity [GO:0016740]; fatty acid biosynthetic process [GO:0006633]
1828	accA1	(GA)7	14	2670	2683	acetyl-CoA carboxylase complex [GO:0009317]; acetyl-CoA carboxylase activity [GO:0003989]; transferase activity [GO:0016740]; fatty acid biosynthetic process [GO:0006633]
1829	accA1	(GA)7	14	3011	3024	acetyl-CoA carboxylase complex [GO:0009317]; acetyl-CoA carboxylase activity [GO:0003989]; transferase activity [GO:0016740]; fatty acid biosynthetic process [GO:0006633]
1830	accA-2 ACCA-2 GLYMA_18G195900	(GA)7	14	884	897	acetyl-CoA carboxylase complex [GO:0009317]; acetyl-CoA carboxylase activity [GO:0003989]; transferase activity [GO:0016740]; fatty acid biosynthetic process [GO:0006633]
1831	LOC101491796	(TC)6	12	3649	3660	regulation of transcription, DNA-templated [GO:0006355]; transcription, DNA-templated [GO:0006351]
1832	LOC100806466 GLYMA_19G166800	(GA)7	14	2337	2350	O-acyltransferase activity [GO:0008374]; lipid metabolic process [GO:0006629]
1833	LOC100806466 GLYMA_19G166800	(GA)7	14	2220	2233	O-acyltransferase activity [GO:0008374]; lipid metabolic process [GO:0006629]
1834	LOC100786589 GLYMA_08G067400	(AT)7	14	3114	3127	RNA binding [GO:0003723]
1835	LOC100786589 GLYMA_08G067400	(AT)7	14	3033	3046	RNA binding [GO:0003723]
1836	glysoja_014181	(GT)7	14	902	915	integral component of membrane [GO:0016021]; transport [GO:0006810]
1837	LOC101499091	(CT)6	12	703	714	NA
1838	PHAVU_011G034500g	(AG)6	12	4056	4067	integral component of membrane [GO:0016021]
1839	LOC100806209 GLYMA_16G026900	(AG)6	12	1939	1950	jasmonate-amino synthetase activity [GO:0080123]; induced systemic resistance, jasmonic acid mediated signaling pathway [GO:0009864]; jasmonic acid metabolic process [GO:0009694]; response to wounding [GO:0009611]
1840	glysoja_001698	(TA)7	14	29	42	jasmonate-amino synthetase activity [GO:0080123]; induced systemic resistance, jasmonic acid mediated signaling pathway [GO:0009864]; jasmonic acid metabolic process [GO:0009694]; response to wounding [GO:0009611]
1841	TRINITY_DN11789_c0_g2_i7	(CT)6	12	444	455
1842	TRINITY_DN11789_c0_g2_i5	(CT)6	12	444	455
1843	TRINITY_DN11789_c0_g2_i1	(CT)6	12	300	311
1844	GLYMA_03G242300	(TA)7	14	4169	4182	cytosol [GO:0005829]
1845	KK1_004722	(AT)6	12	1018	1029	metal ion binding [GO:0046872]; protein serine/threonine phosphatase activity [GO:0004722]
1846	LOC100813138 GLYMA_14G161400	(AT)6	12	1821	1832	metal ion binding [GO:0046872]; protein serine/threonine phosphatase activity [GO:0004722]
1847	NA	(TA)7	14	672	685	RNA binding [GO:0003723]
1848	MTR_5g017280	(TA)7	14	1578	1591	mRNA binding [GO:0003729]
1849	PHAVU_007G148800g	(GT)6	12	163	174	hydrolase activity [GO:0016787]; cytokinin biosynthetic process [GO:0009691]
1850	LOC100792884 GLYMA_20G219600	(AG)6	12	1698	1709	ATP binding [GO:0005524]; protein kinase activity [GO:0004672]
1851	LOC106752594	(GA)9	18	1279	1296	aspartic-type endopeptidase activity [GO:0004190]
1852	LOC100806197 GLYMA_07G021200	(GA)9	18	1823	1840	aspartic-type endopeptidase activity [GO:0004190]; protein catabolic process [GO:0030163]; proteolysis [GO:0006508]
1853	GLYMA_07G259500	(GA)10	20	1092	1111	RNA binding [GO:0003723]
1854	LR48_Vigan01g337300	(GA)10	20	3061	3080	RNA binding [GO:0003723]
1855	LR48_Vigan01g337300	(GA)10	20	1397	1416	RNA binding [GO:0003723]
1856	LR48_Vigan01g337300	(GA)10	20	3138	3157	RNA binding [GO:0003723]
1857	KK1_004485	(GA)10	20	1465	1484	RNA binding [GO:0003723]
1858	PHAVU_011G053800g	(GA)6	12	1208	1219	kinase activity [GO:0016301]; phosphotransferase activity, alcohol group as acceptor [GO:0016773]
1859	NA	(AG)6	12	1214	1225	NA
1860	NA	(AG)6	12	1825	1836	NA
1861	NA	(AG)6	12	803	814	NA
1862	GLYMA_13G198800	(AG)6	12	1456	1467	nucleus [GO:0005634]; zinc ion binding [GO:0008270]; multicellular organism development [GO:0007275]; protein ubiquitination [GO:0016567]; ubiquitin-dependent protein catabolic process [GO:0006511]
1863	GLYMA_13G198800	(AG)6	12	1552	1563	nucleus [GO:0005634]; zinc ion binding [GO:0008270]; multicellular organism development [GO:0007275]; protein ubiquitination [GO:0016567]; ubiquitin-dependent protein catabolic process [GO:0006511]
1864	GLYMA_13G198800	(AG)6	12	1624	1635	nucleus [GO:0005634]; zinc ion binding [GO:0008270]; multicellular organism development [GO:0007275]; protein ubiquitination [GO:0016567]; ubiquitin-dependent protein catabolic process [GO:0006511]
1865	LOC100782320 GLYMA_15G253500	(AT)6	12	240	251	plasma membrane [GO:0005886]; ATP binding [GO:0005524]; protein serine/threonine kinase activity [GO:0004674]
1866	MTR_2g064940	(AT)6	12	240	251	ATP binding [GO:0005524]; protein serine/threonine kinase activity [GO:0004674]
1867	MTR_2g064930	(AT)6	12	240	251	ATP binding [GO:0005524]; protein serine/threonine kinase activity [GO:0004674]
1868	LOC100782320 GLYMA_15G253500	(AT)6	12	240	251	plasma membrane [GO:0005886]; ATP binding [GO:0005524]; protein serine/threonine kinase activity [GO:0004674]
1869	LOC100782320 GLYMA_15G253500	(AT)6	12	240	251	plasma membrane [GO:0005886]; ATP binding [GO:0005524]; protein serine/threonine kinase activity [GO:0004674]
1870	MTR_2g064940	(AT)6	12	240	251	ATP binding [GO:0005524]; protein serine/threonine kinase activity [GO:0004674]
1871	LOC100782320 GLYMA_15G253500	(AT)6	12	240	251	plasma membrane [GO:0005886]; ATP binding [GO:0005524]; protein serine/threonine kinase activity [GO:0004674]
1872	KK1_014436	(AT)6	12	240	251	ATP binding [GO:0005524]; protein serine/threonine kinase activity [GO:0004674]
1873	NA	(TG)7	14	211	224	NA
1874	Vigan.09G223400 VIGAN_09223400	(TG)7	14	174	187	membrane [GO:0016020]; calcium ion binding [GO:0005509]; N-acylphosphatidylethanolamine-specific phospholipase D activity [GO:0070290]; phospholipase D activity [GO:0004630]; lipid catabolic process [GO:0016042]; phosphatidylcholine metabolic process [GO:0046470]
1875	LOC100781773 GLYMA_07G175300	(AG)7	14	2442	2455	NA
1876	TRINITY_DN11676_c0_g1_i6	(TG)6	12	2013	2024
1877	TRINITY_DN11676_c0_g1_i15	(TG)6	12	2013	2024
1878	GLYMA_17G071300	(TG)6	12	2013	2024	NA
1879	TRINITY_DN11676_c0_g1_i13	(TG)6	12	2013	2024
1880	TRINITY_DN11676_c0_g1_i11	(TG)6	12	2013	2024
1881	LOC100780098 GLYMA_04G194900	(AG)14	28	1284	1311	ATP binding [GO:0005524]
1882	LOC100780098 GLYMA_04G194900	(AG)14	28	1368	1395	nucleus [GO:0005634]; ATP binding [GO:0005524]
1883	GLYMA_19G1455001	(TA)6	12	86	97	actin binding [GO:0003779]; cytoskeleton organization [GO:0007010]
1884	KK1_013158	(TC)7	14	1248	1261	NA
1885	KK1_013158	(TC)7	14	1119	1132	NA
1886	KK1_013158	(TC)7	14	1119	1132	NA
1887	LOC100792600 GLYMA_01G186000	(TC)7	14	1519	1532	NA
1888	KK1_013158	(TC)7	14	1248	1261	NA
1889	KK1_013158	(TC)7	14	1390	1403	NA
1890	LOC100792600 GLYMA_01G186000	(TC)7	14	1390	1403	NA
1891	KK1_014016	(GA)10	20	3710	3729	ATP binding [GO:0005524]; microtubule binding [GO:0008017]; microtubule motor activity [GO:0003777]; microtubule-based movement [GO:0007018]
1892	PHAVU_011G125400g	(TG)8	16	985	1000	protein serine/threonine phosphatase activity [GO:0004722]
1893	LOC100819846 GLYMA_12G116800	(TG)8	16	841	856	protein serine/threonine phosphatase activity [GO:0004722]
1894	PHAVU_011G125400g	(TG)8	16	835	850	protein serine/threonine phosphatase activity [GO:0004722]
1895	LOC100819846 GLYMA_12G116800	(TG)8	16	691	706	protein serine/threonine phosphatase activity [GO:0004722]
1896	LOC100776382 GLYMA_20G182000	(AG)7	14	1736	1749	integral component of membrane [GO:0016021]; protein-cysteine S-palmitoyltransferase activity [GO:0019706]
1897	GLYMA_20G182000	(AG)7	14	123	136	integral component of membrane [GO:0016021]; protein-cysteine S-palmitoyltransferase activity [GO:0019706]
1898	NA	(TA)7	14	365	378	phosphotransferase activity, alcohol group as acceptor [GO:0016773]
1899	LOC100779084 GLYMA_14G180600	(TC)6	12	5028	5039	NA
1900	KK1_026648	(CT)8	16	24	39	ATP binding [GO:0005524]; protein serine/threonine kinase activity [GO:0004674]
1901	KK1_026648	(TG)6	12	8	19	ATP binding [GO:0005524]; protein serine/threonine kinase activity [GO:0004674]
1902	SPK-1 GLYMA_01G204200	(TG)6	12	8	19	cytoplasm [GO:0005737]; nucleus [GO:0005634]; ATP binding [GO:0005524]; protein serine/threonine kinase activity [GO:0004674]; intracellular signal transduction [GO:0035556]; protein phosphorylation [GO:0006468]
1903	KK1_026648	(CT)8	16	24	39	ATP binding [GO:0005524]; protein serine/threonine kinase activity [GO:0004674]
1904	LOC100775737 GLYMA_01G220000	(GT)6	12	1140	1151	NA
1905	LOC100811183 GLYMA_15G096700	(CT)6	12	161	172	cell [GO:0005623]; electron carrier activity [GO:0009055]; protein disulfide oxidoreductase activity [GO:0015035]; cell redox homeostasis [GO:0045454]
1906	KK1_002949	(CT)6	12	161	172	intracellular [GO:0005622]; RNA binding [GO:0003723]; transport [GO:0006810]
1907	LOC100811183 GLYMA_15G096700	(CT)6	12	161	172	cell [GO:0005623]; electron carrier activity [GO:0009055]; protein disulfide oxidoreductase activity [GO:0015035]; cell redox homeostasis [GO:0045454]
1908	KK1_002949	(CT)6	12	161	172	intracellular [GO:0005622]; RNA binding [GO:0003723]; transport [GO:0006810]
1909	KK1_016669	(AG)8	16	3020	3035	integral component of membrane [GO:0016021]; pyridoxal phosphate binding [GO:0030170]; transferase activity [GO:0016740]; biosynthetic process [GO:0009058]
1910	KK1_016669	(AG)8	16	2535	2550	integral component of membrane [GO:0016021]; pyridoxal phosphate binding [GO:0030170]; transferase activity [GO:0016740]; biosynthetic process [GO:0009058]
1911	KK1_016669	(AG)8	16	2618	2633	integral component of membrane [GO:0016021]; pyridoxal phosphate binding [GO:0030170]; transferase activity [GO:0016740]; biosynthetic process [GO:0009058]
1912	LR48_Vigan10g173300	(AG)8	16	3103	3118	integral component of membrane [GO:0016021]; pyridoxal phosphate binding [GO:0030170]; transferase activity [GO:0016740]; biosynthetic process [GO:0009058]
1913	LjLCB2	(AG)8	16	599	614	integral component of membrane [GO:0016021]; pyridoxal phosphate binding [GO:0030170]; transferase activity [GO:0016740]; biosynthetic process [GO:0009058]
1914	glysoja_026430	(GA)6	12	415	426	NA
1915	GLYMA_15G155900	(GT)6	12	625	636	NA
1916	GLYMA_15G155900	(GA)6	12	589	600	NA
1917	WRKY23 GLYMA_09G005700	(AG)6	12	2234	2245	sequence-specific DNA binding [GO:0043565]; transcription factor activity, sequence-specific DNA binding [GO:0003700]
1918	KK1_017294	(AG)6	12	2170	2181	sequence-specific DNA binding [GO:0043565]; transcription factor activity, sequence-specific DNA binding [GO:0003700]
1919	WRKY23 GLYMA_09G005700	(AG)6	12	2333	2344	sequence-specific DNA binding [GO:0043565]; transcription factor activity, sequence-specific DNA binding [GO:0003700]
1920	WRKY23 GLYMA_09G005700	(AG)6	12	2071	2082	sequence-specific DNA binding [GO:0043565]; transcription factor activity, sequence-specific DNA binding [GO:0003700]
1921	LOC101507197	(CT)13	26	1497	1522	integral component of membrane [GO:0016021]; aspartic-type endopeptidase activity [GO:0004190]
1922	MTR_3g109968	(CT)13	26	866	891	integral component of membrane [GO:0016021]; aspartic-type endopeptidase activity [GO:0004190]
1923	PHAVU_001G047600g	(AG)6	12	44	55	integral component of membrane [GO:0016021]
1924	PLENTY2	(AG)6	12	44	55	transferase activity [GO:0016740]
1925	PLENTY2	(GA)10	20	1488	1507	transferase activity [GO:0016740]
1926	PLENTY2	(GA)10	20	654	673	transferase activity [GO:0016740]
1927	LOC101499203	(AG)7	14	2102	2115	metal ion binding [GO:0046872]; metal ion transport [GO:0030001]
1928	GLYMA_07G257300	(AG)7	14	653	666	metal ion binding [GO:0046872]; metal ion transport [GO:0030001]
1929	LOC100807606 GLYMA_07G036600	(GA)6	12	2868	2879	NA
1930	KK1_018253	(GA)6	12	788	799	NA
1931	LOC100807606 GLYMA_07G036600	(GA)6	12	1381	1392	NA
1932	LOC100809794 GLYMA_02G152800	(AG)10	20	2506	2525	NA
1933	LR48_Vigan10g015100	(AG)6	12	3364	3375	ATP binding [GO:0005524]
1934	KK1_013297	(AG)6	12	2408	2419	ATP binding [GO:0005524]
1935	KK1_013297	(AG)6	12	2428	2439	ATP binding [GO:0005524]
1936	PHAVU_004G163800g	(AG)6	12	2138	2149	ATP binding [GO:0005524]
1937	LR48_Vigan10g015100	(AG)6	12	3094	3105	ATP binding [GO:0005524]
1938	KK1_013297	(AG)6	12	2299	2310	ATP binding [GO:0005524]
1939	LR48_Vigan10g015100	(AG)6	12	2098	2109	ATP binding [GO:0005524]
1940	LR48_Vigan10g015100	(AG)6	12	1981	1992	ATP binding [GO:0005524]
1941	MTR_1g079490	(TA)6	12	957	968	extracellular region [GO:0005576]; manganese ion binding [GO:0030145]; nutrient reservoir activity [GO:0045735]
1942	LOC101507112	(AT)6	12	2084	2095	NA
1943	NA	(TA)8	16	11	26	NA
1944	NA	(TA)8	16	11	26	NA
1945	NA	(TA)8	16	11	26	NA
1946	KK1_033763	(TC)6	12	187	198	NA
1947	LOC106759319	(AG)10	20	1527	1546	ATP binding [GO:0005524]; protein serine/threonine kinase activity [GO:0004674]
1948	LOC106760003	(AG)6	12	1110	1121	NA
1949	LOC100816488 GLYMA_05G051600	(CT)6	12	887	898	protein dimerization activity [GO:0046983]
1950	LOC107895113	(CT)6	12	1297	1308	protein dimerization activity [GO:0046983]
1951	LOC107895113	(CT)6	12	1388	1399	protein dimerization activity [GO:0046983]
1952	LOC100816488 GLYMA_05G051600	(CT)6	12	637	648	protein dimerization activity [GO:0046983]
1953	LOC100818640 GLYMA_14G214400	(AT)7	14	318	331	NA
1954	LOC100818640 GLYMA_14G214400	(AT)7	14	318	331	NA
1955	MTR_2g078030	(AG)6	12	1807	1818	Golgi membrane [GO:0000139]; integral component of membrane [GO:0016021]; galactosyltransferase activity [GO:0008378]; protein glycosylation [GO:0006486]
1956	LOC100806694 GLYMA_13G271000	(AG)6	12	1376	1387	Golgi membrane [GO:0000139]; integral component of membrane [GO:0016021]; galactosyltransferase activity [GO:0008378]; protein glycosylation [GO:0006486]
1957	LOC100806694 GLYMA_13G271000	(AG)6	12	1392	1403	Golgi membrane [GO:0000139]; integral component of membrane [GO:0016021]; galactosyltransferase activity [GO:0008378]; protein glycosylation [GO:0006486]
1958	LOC100775674 GLYMA_06G230600	(AG)6	12	1621	1632	Golgi membrane [GO:0000139]; integral component of membrane [GO:0016021]; galactosyltransferase activity [GO:0008378]; protein glycosylation [GO:0006486]
1959	glysoja_024253	(AG)7	14	73	86	2-alkenal reductase [NAD(P)] activity [GO:0032440]; protein dimerization activity [GO:0046983]
1960	LOC100783258 GLYMA_17G111500	(CT)6	12	48	59	nucleus [GO:0005634]; protein dimerization activity [GO:0046983]; RNA polymerase II regulatory region sequence-specific DNA binding [GO:0000977]; transcription factor activity, sequence-specific DNA binding [GO:0003700]; regulation of transcription from RNA polymerase II promoter [GO:0006357]
1961	TCM_016250	(TC)10	20	34	53	glutamate-cysteine ligase activity [GO:0004357]; glutathione biosynthetic process [GO:0006750]
1962	NA	(TC)10	20	34	53	glutamate-cysteine ligase activity [GO:0004357]; glutathione biosynthetic process [GO:0006750]
1963	TCM_016250	(TC)10	20	34	53	glutamate-cysteine ligase activity [GO:0004357]; glutathione biosynthetic process [GO:0006750]
1964	NA	(TC)10	20	34	53	glutamate-cysteine ligase activity [GO:0004357]; glutathione biosynthetic process [GO:0006750]
1965	LR48_Vigan11g113400	(AG)8	16	1647	1662	integral component of membrane [GO:0016021]; oxidoreductase activity, acting on paired donors, with oxidation of a pair of donors resulting in the reduction of molecular oxygen to two molecules of water [GO:0016717]; lipid metabolic process [GO:0006629]
1966	LOC100782956 GLYMA_11G157400	(AG)7	14	5624	5637	early endosome [GO:0005769]; trans-Golgi network [GO:0005802]; ATP binding [GO:0005524]; protein serine/threonine kinase activity [GO:0004674]; ubiquitin-protein transferase activity [GO:0004842]; late endosome to vacuole transport [GO:0045324]; negative regulation of abscisic acid-activated signaling pathway [GO:0009788]; protein phosphorylation [GO:0006468]
1967	PHAVU_005G119300g	(AT)6	12	738	749	nucleus [GO:0005634]; DNA binding [GO:0003677]; regulation of transcription, DNA-templated [GO:0006355]
1968	PHAVU_005G119300g	(AT)6	12	738	749	nucleus [GO:0005634]; DNA binding [GO:0003677]; regulation of transcription, DNA-templated [GO:0006355]
1969	LOC100806535 GLYMA_06G034100	(GA)7	14	1775	1788	NA
1970	LOC100806535 GLYMA_06G034100	(GA)7	14	1675	1688	NA
1971	glysoja_019638	(AG)8	16	1783	1798	NA
1972	LOC100806535 GLYMA_06G034100	(AG)8	16	1683	1698	NA
1973	glysoja_036992	(TA)8	16	148	163	thiol-dependent ubiquitinyl hydrolase activity [GO:0036459]; protein deubiquitination [GO:0016579]; ubiquitin-dependent protein catabolic process [GO:0006511]
1974	glysoja_036992	(TA)8	16	148	163	thiol-dependent ubiquitinyl hydrolase activity [GO:0036459]; protein deubiquitination [GO:0016579]; ubiquitin-dependent protein catabolic process [GO:0006511]
1975	glysoja_025562	(CT)6	12	698	709	NA
1976	PHAVU_002G252000g	(AG)8	16	51	66	NA
1977	PHAVU_002G252000g	(AG)8	16	51	66	NA
1978	KK1_037451	(TA)7	14	193	206	nucleus [GO:0005634]; DNA binding [GO:0003677]; regulation of transcription, DNA-templated [GO:0006355]; transcription, DNA-templated [GO:0006351]
1979	KK1_037451	(TA)7	14	193	206	nucleus [GO:0005634]; DNA binding [GO:0003677]; regulation of transcription, DNA-templated [GO:0006355]; transcription, DNA-templated [GO:0006351]
1980	KK1_026400	(CT)7	14	91	104	NA
1981	KK1_026400	(CT)7	14	91	104	NA
1982	KK1_026400	(CT)7	14	91	104	NA
1983	KK1_026400	(CT)7	14	91	104	NA
1984	LOC100790433 GLYMA_06G046400	(CT)6	12	1656	1667	NA
1985	LOC100790433 GLYMA_06G046400	(CT)6	12	1733	1744	NA
1986	LOC100790433 GLYMA_06G046400	(CT)6	12	1696	1707	NA
1987	LOC100790433 GLYMA_06G046400	(CT)6	12	1619	1630	NA
1988	LOC101499900	(CT)6	12	1033	1044	NA
1989	LOC101499900	(CT)6	12	1110	1121	NA
1990	LOC106780383	(AG)7	14	830	843	kinase activity [GO:0016301]
1991	MTR_1g104850	(AG)7	14	2195	2208	kinase activity [GO:0016301]
1992	KK1_007744	(AG)7	14	1927	1940	kinase activity [GO:0016301]
1993	KK1_007744	(CA)7	14	1880	1893	kinase activity [GO:0016301]
1994	KK1_007744	(AG)7	14	3348	3361	kinase activity [GO:0016301]
1995	MTR_1g104850	(CA)7	14	1880	1893	kinase activity [GO:0016301]
1996	MTR_1g104850	(AG)7	14	3616	3629	kinase activity [GO:0016301]
1997	LOC100797986 GLYMA_20G143600	(AG)7	14	1844	1857	NA
1998	MTR_1g104850	(AG)7	14	2112	2125	kinase activity [GO:0016301]
[truncated: 295 more rows]
