# Supplementary material for: Identification and characterization of SSR, SNP and InDel molecular markers from RNA-Seq data of guar (Cyamopsis tetragonoloba, L. Taub.) roots
Source: BMC Genomics. 2018 Dec 20;19:951. doi: 10.1186/s12864-018-5205-9 (PMC6302463; doi:10.1186/s12864-018-5205-9)
Supplement: Supplementary file 9 — Table S8. Characteristics of trinucleotide SSRs obtained in RGC-1066 and M-83 varieties of guar. (XLSX 177 kb) [file 12864_2018_5205_MOESM9_ESM.xlsx]

## Sheet: p3_result
Table S8. Characteristics of trinucleotide SSRs obtained in RGC-1066 and M-83 varieties of guar.
SSR Index	Gene name	SSR type	Size of SSR	Start position	End position	GO annotation
1	LOC100800231 GLYMA_03G218600	(TCT)5	15	483	497	NA
2	EUGRSUZ_I00713	(CTC)8	24	32	55	ATP binding [GO:0005524]; protein serine/threonine kinase activity [GO:0004674]
3	LOC106767560	(ATG)5	15	32	46	microtubule [GO:0005874]; spindle [GO:0005819]; activation of protein kinase activity [GO:0032147]; regulation of mitotic spindle organization [GO:0060236]
4	LOC100788936 GLYMA_17G137100	(ATG)5	15	32	46	microtubule [GO:0005874]; spindle [GO:0005819]; activation of protein kinase activity [GO:0032147]; regulation of mitotic spindle organization [GO:0060236]
5	LOC100786016 GLYMA_06G082200	(GTA)7	21	333	353	intracellular ribonucleoprotein complex [GO:0030529]; nucleus [GO:0005634]; RNA binding [GO:0003723]; RNA processing [GO:0006396]
6	LOC100786016 GLYMA_06G082200	(GTA)7	21	333	353	intracellular ribonucleoprotein complex [GO:0030529]; nucleus [GO:0005634]; RNA binding [GO:0003723]; RNA processing [GO:0006396]
7	LOC100786016 GLYMA_06G082200	(GTA)7	21	333	353	intracellular ribonucleoprotein complex [GO:0030529]; nucleus [GO:0005634]; RNA binding [GO:0003723]; RNA processing [GO:0006396]
8	LOC100806525 GLYMA_06G137300	(AGT)5	15	2564	2578	O-methyltransferase activity [GO:0008171]; protein dimerization activity [GO:0046983]
9	LOC100806525 GLYMA_06G137300	(AGT)5	15	2940	2954	O-methyltransferase activity [GO:0008171]; protein dimerization activity [GO:0046983]
10	NA	(AGT)5	15	1770	1784	O-methyltransferase activity [GO:0008171]; protein dimerization activity [GO:0046983]
11	LOC100784052 GLYMA_20G074200	(CCA)5	15	189	203	intracellular membrane-bounded organelle [GO:0043231]; endonuclease activity [GO:0004519]; RNA binding [GO:0003723]; RNA modification [GO:0009451]
12	TRINITY_DN9939_c0_g1_i5	(AGA)5	15	1210	1224	intracellular membrane-bounded organelle [GO:0043231]; endonuclease activity [GO:0004519]; RNA binding [GO:0003723]; RNA modification [GO:0009451]
13	TRINITY_DN9939_c0_g1_i2	(AGA)5	15	1210	1224	intracellular membrane-bounded organelle [GO:0043231]; endonuclease activity [GO:0004519]; RNA binding [GO:0003723]; RNA modification [GO:0009451]
14	TRINITY_DN9939_c0_g1_i16	(AGA)5	15	1210	1224	intracellular membrane-bounded organelle [GO:0043231]; endonuclease activity [GO:0004519]; RNA binding [GO:0003723]; RNA modification [GO:0009451]
15	TRINITY_DN9939_c0_g1_i12	(AGA)5	15	1210	1224	intracellular membrane-bounded organelle [GO:0043231]; endonuclease activity [GO:0004519]; RNA binding [GO:0003723]; RNA modification [GO:0009451]
16	GLYMA_18G107900	(CAC)5	15	6112	6126	1,3-beta-D-glucan synthase complex [GO:0000148]; integral component of membrane [GO:0016021]; 1,3-beta-D-glucan synthase activity [GO:0003843]; (1->3)-beta-D-glucan biosynthetic process [GO:0006075]
17	LOC106762607	(TTG)6	18	1524	1541	protein dimerization activity [GO:0046983]
18	LOC106762607	(TTG)6	18	1639	1656	protein dimerization activity [GO:0046983]
19	LOC100807286 GLYMA_09G098300	(TTG)6	18	320	337	integral component of membrane [GO:0016021]; protein dimerization activity [GO:0046983]
20	GLYMA_09G178000	(GAA)5	15	238	252	DNA binding [GO:0003677]
21	glysoja_033610	(GAA)5	15	238	252	DNA binding [GO:0003677]
22	GLYMA_09G178000	(GAA)5	15	238	252	DNA binding [GO:0003677]
23	LOC100818474 GLYMA_07G100700	(GAA)5	15	238	252	nucleus [GO:0005634]; RNA polymerase II transcription factor activity, sequence-specific DNA binding [GO:0000981]; sequence-specific DNA binding [GO:0043565]; transcription factor activity, RNA polymerase II transcription factor recruiting [GO:0001135]; transcription regulatory region DNA binding [GO:0044212]; cell differentiation [GO:0030154]; regulation of transcription from RNA polymerase II p…
24	KK1_028911	(GAG)6	18	3154	3171	NA
25	KK1_028911	(GAG)6	18	3079	3096	NA
26	LOC100800145 GLYMA_07G203600	(GCA)5	15	185	199	NA
27	LR48_Vigan02g273700	(CTC)6	18	303	320	NA
28	LR48_Vigan02g273700	(CTC)6	18	303	320	NA
29	LR48_Vigan02g273700	(CTC)6	18	303	320	NA
30	LR48_Vigan02g273700	(CTC)6	18	303	320	NA
31	LR48_Vigan02g273700	(CTC)6	18	303	320	NA
32	LR48_Vigan02g273700	(ATT)7	21	709	729	NA
33	LR48_Vigan02g273700	(CTC)6	18	303	320	NA
34	LR48_Vigan02g273700	(ATT)7	21	628	648	NA
35	PHAVU_008G258400g	(GAA)5	15	1686	1700	ATP binding [GO:0005524]; protein kinase activity [GO:0004672]
36	glysoja_005008	(AGC)5	15	1051	1065	NA
37	glysoja_005008	(AGC)5	15	967	981	NA
38	NA	(AGG)5	15	1406	1420	integral component of membrane [GO:0016021]
39	NA	(AGG)5	15	1552	1566	integral component of membrane [GO:0016021]
40	GLYMA_11G233000	(AGG)5	15	1300	1314	integral component of membrane [GO:0016021]
41	GLYMA_11G233000	(AGG)5	15	1446	1460	integral component of membrane [GO:0016021]
42	NA	(TTC)5	15	824	838	hydrolase activity [GO:0016787]
43	PHAVU_008G074900g	(GAA)5	15	1526	1540	ATP binding [GO:0005524]
44	LOC100780946 GLYMA_18G222400	(GAA)5	15	1675	1689	nucleus [GO:0005634]; ATP binding [GO:0005524]
45	LOC100780946 GLYMA_18G222400	(GAA)5	15	1177	1191	nucleus [GO:0005634]; ATP binding [GO:0005524]
46	glysoja_033365	(TTC)5	15	4291	4305	integral component of membrane [GO:0016021]; ATP binding [GO:0005524]; ATPase activity, coupled to transmembrane movement of substances [GO:0042626]
47	KK1_037283	(TTC)5	15	3842	3856	integral component of membrane [GO:0016021]; ATP binding [GO:0005524]; ATPase activity, coupled to transmembrane movement of substances [GO:0042626]
48	KK1_037283	(AAT)7	21	14	34	integral component of membrane [GO:0016021]; ATP binding [GO:0005524]; ATPase activity, coupled to transmembrane movement of substances [GO:0042626]
49	KK1_037283	(TTC)5	15	1834	1848	integral component of membrane [GO:0016021]; ATP binding [GO:0005524]; ATPase activity, coupled to transmembrane movement of substances [GO:0042626]
50	KK1_037283	(TTC)5	15	297	311	integral component of membrane [GO:0016021]; ATP binding [GO:0005524]; ATPase activity, coupled to transmembrane movement of substances [GO:0042626]
51	KK1_015886	(GAT)5	15	1953	1967	integral component of membrane [GO:0016021]; glutathione hydrolase activity [GO:0036374]; glutathione catabolic process [GO:0006751]
52	KK1_015886	(GAT)5	15	2125	2139	integral component of membrane [GO:0016021]; glutathione hydrolase activity [GO:0036374]; glutathione catabolic process [GO:0006751]
53	NA	(GTT)5	15	532	546	NA
54	NA	(GTT)5	15	532	546	NA
55	NA	(GTT)5	15	532	546	NA
56	NA	(GTT)5	15	532	546	NA
57	PHAVU_006G116300g	(TTC)5	15	1657	1671	signal transduction [GO:0007165]
58	NA	(GTT)5	15	532	546	NA
59	LOC106752517	(TTC)7	21	1630	1650	integral component of membrane [GO:0016021]; transport [GO:0006810]
60	LOC106752517	(TTC)7	21	916	936	integral component of membrane [GO:0016021]; transport [GO:0006810]
61	LOC100777898 GLYMA_20G004600	(TTC)7	21	1548	1568	integral component of peroxisomal membrane [GO:0005779]; mitochondrial inner membrane [GO:0005743]; ADP transmembrane transporter activity [GO:0015217]; AMP transmembrane transporter activity [GO:0080122]; ATP transmembrane transporter activity [GO:0005347]; coenzyme A transmembrane transporter activity [GO:0015228]; FAD transmembrane transporter activity [GO:0015230]; FMN transmembrane transport…
62	LOC106752517	(TTC)7	21	604	624	integral component of membrane [GO:0016021]; transport [GO:0006810]
63	PHAVU_002G064100g	(ATT)11	33	1276	1308	nucleus [GO:0005634]; sequence-specific DNA binding [GO:0043565]; regulation of transcription, DNA-templated [GO:0006355]
64	PHAVU_002G064100g	(ATT)11	33	676	708	nucleus [GO:0005634]; sequence-specific DNA binding [GO:0043565]; regulation of transcription, DNA-templated [GO:0006355]
65	PHAVU_002G064100g	(ATT)11	33	1123	1155	nucleus [GO:0005634]; sequence-specific DNA binding [GO:0043565]; regulation of transcription, DNA-templated [GO:0006355]
66	PHAVU_002G300300g	(ACA)5	15	1666	1680	NA
67	PHAVU_002G300300g	(ACA)5	15	1409	1423	NA
68	PHAVU_002G300300g	(ACA)5	15	1239	1253	NA
69	LR48_Vigan818s004200	(ACA)5	15	1494	1508	NA
70	PHAVU_002G300300g	(ACA)5	15	1751	1765	NA
71	PHAVU_002G300300g	(ACA)5	15	1237	1251	NA
72	LR48_Vigan818s004200	(ACA)5	15	1152	1166	NA
73	PHAVU_002G300300g	(ACA)5	15	1664	1678	NA
74	PHAVU_002G300300g	(ACA)5	15	1324	1338	NA
75	LR48_Vigan818s004200	(ACA)5	15	1579	1593	NA
76	PHAVU_002G300300g	(ACA)5	15	1581	1595	NA
77	PHAVU_009G032200g	(CTT)5	15	43	57	NA
78	PHAVU_009G032200g	(CTT)5	15	43	57	NA
79	glysoja_039683	(TTC)8	24	42	65	kinase activity [GO:0016301]; guanosine tetraphosphate metabolic process [GO:0015969]
80	glysoja_039683	(TTC)8	24	42	65	kinase activity [GO:0016301]; guanosine tetraphosphate metabolic process [GO:0015969]
81	MTR_5g025280	(CAA)6	18	171	188	integral component of membrane [GO:0016021]; hydrolase activity [GO:0016787]
82	EBP GLYMA_02G016100	(ATC)5	15	86	100	nucleus [GO:0005634]; DNA binding [GO:0003677]; transcription factor activity, sequence-specific DNA binding [GO:0003700]; transcription, DNA-templated [GO:0006351]
83	EBP GLYMA_02G016100	(ATC)5	15	86	100	nucleus [GO:0005634]; DNA binding [GO:0003677]; transcription factor activity, sequence-specific DNA binding [GO:0003700]; transcription, DNA-templated [GO:0006351]
84	GLYMA_06G106900	(CTT)6	18	202	219	NA
85	NA	(TTC)5	15	1196	1210	catalytic activity [GO:0003824]; coenzyme binding [GO:0050662]
86	NA	(TTC)5	15	1151	1165	catalytic activity [GO:0003824]; coenzyme binding [GO:0050662]
87	PHAVU_007G124400g	(AGA)8	24	1819	1842	integral component of membrane [GO:0016021]; phosphatidate cytidylyltransferase activity [GO:0004605]; CDP-diacylglycerol biosynthetic process [GO:0016024]
88	PHAVU_007G124400g	(AGA)8	24	1370	1393	integral component of membrane [GO:0016021]; phosphatidate cytidylyltransferase activity [GO:0004605]; CDP-diacylglycerol biosynthetic process [GO:0016024]
89	glysoja_011829	(AGA)5	15	575	589	sequence-specific DNA binding [GO:0043565]; transcription factor activity, sequence-specific DNA binding [GO:0003700]
90	GLYMA_17G250500	(GTG)6	18	2042	2059	integral component of membrane [GO:0016021]; methyltransferase activity [GO:0008168]
91	GLYMA_17G250500	(GAA)6	18	2492	2509	integral component of membrane [GO:0016021]; methyltransferase activity [GO:0008168]
92	LOC100789776 GLYMA_08G332000	(AAG)5	15	32	46	nucleolus [GO:0005730]; RNA binding [GO:0003723]; rRNA (cytosine-C5-)-methyltransferase activity [GO:0009383]; maturation of LSU-rRNA [GO:0000470]; rRNA base methylation [GO:0070475]
93	LOC100789776 GLYMA_08G332000	(AAG)5	15	32	46	nucleolus [GO:0005730]; RNA binding [GO:0003723]; rRNA (cytosine-C5-)-methyltransferase activity [GO:0009383]; maturation of LSU-rRNA [GO:0000470]; rRNA base methylation [GO:0070475]
94	LOC100789776 GLYMA_08G332000	(AAG)5	15	32	46	nucleolus [GO:0005730]; RNA binding [GO:0003723]; rRNA (cytosine-C5-)-methyltransferase activity [GO:0009383]; maturation of LSU-rRNA [GO:0000470]; rRNA base methylation [GO:0070475]
95	LOC100789776 GLYMA_08G332000	(AAG)5	15	32	46	nucleolus [GO:0005730]; RNA binding [GO:0003723]; rRNA (cytosine-C5-)-methyltransferase activity [GO:0009383]; maturation of LSU-rRNA [GO:0000470]; rRNA base methylation [GO:0070475]
96	LOC100781628 GLYMA_16G043300	(TTC)6	18	246	263	hydrolase activity [GO:0016787]
97	LOC100781628 GLYMA_16G043300	(TTC)6	18	246	263	hydrolase activity [GO:0016787]
98	LOC100781628 GLYMA_16G043300	(TTC)6	18	246	263	hydrolase activity [GO:0016787]
99	LOC100781628 GLYMA_16G043300	(TTC)6	18	246	263	hydrolase activity [GO:0016787]
100	NA	(TAA)5	15	34	48	NA
101	LOC100798626 GLYMA_02G276900	(TAA)5	15	34	48	catalytic activity [GO:0003824]; biosynthetic process [GO:0009058]
102	LOC101489918	(TCT)5	15	41	55	NA
103	LOC101489918	(TCT)5	15	41	55	NA
104	MTR_4g130580	(TCT)6	18	182	199	chiasma assembly [GO:0051026]; embryo sac development [GO:0009553]; male meiotic nuclear division [GO:0007140]; meiotic DNA double-strand break formation [GO:0042138]; meiotic spindle organization [GO:0000212]; plant-type sporogenesis [GO:0048236]; pollen development [GO:0009555]
105	GLYMA_19G236900	(TTA)7	21	465	485	protein dimerization activity [GO:0046983]
106	GLYMA_19G236900	(TAT)5	15	847	861	protein dimerization activity [GO:0046983]
107	PHAVU_007G181900g	(TTA)7	21	465	485	protein dimerization activity [GO:0046983]
108	PHAVU_007G181900g	(TTA)5	15	945	959	protein dimerization activity [GO:0046983]
109	PHAVU_007G181900g	(GAA)7	21	1214	1234	protein dimerization activity [GO:0046983]
110	LOC100777318 GLYMA_07G195400	(GAA)9	27	1422	1448	NA
111	TRINITY_DN9444_c0_g1_i1	(GAA)9	27	447	473
112	LOC101512723	(TTC)5	15	139	153	acylphosphatase activity [GO:0003998]
113	LR48_Vigan02g134000	(TTC)5	15	139	153	acylphosphatase activity [GO:0003998]
114	KK1_012747	(TTC)5	15	224	238	NA
115	GLYMA_20G242100	(CCT)5	15	1419	1433	NA
116	glysoja_024600	(TTA)6	18	300	317	nucleus [GO:0005634]; sequence-specific DNA binding [GO:0043565]; transcription factor activity, sequence-specific DNA binding [GO:0003700]
117	GLYMA_01G077700	(TTC)5	15	2039	2053	integral component of membrane [GO:0016021]; transmembrane transporter activity [GO:0022857]
118	MTR_0103s0090	(TTC)5	15	499	513	integral component of membrane [GO:0016021]; transmembrane transporter activity [GO:0022857]
119	LOC106767119	(TCT)5	15	142	156	single-stranded DNA binding [GO:0003697]; defense response [GO:0006952]; regulation of transcription, DNA-templated [GO:0006355]
120	glysoja_007041	(AGA)5	15	286	300	NA
121	LOC100793646 GLYMA_08G213900	(AGA)5	15	1205	1219	catalytic activity [GO:0003824]
122	TRINITY_DN9303_c0_g3_i1	(GGT)5	15	265	279
123	LOC100306250 GLYMA_11G080800	(GGT)5	15	424	438	NA
124	LOC100306250 GLYMA_11G080800	(GGT)5	15	1475	1489	NA
125	glysoja_005871	(AAC)5	15	44	58	RNA binding [GO:0003723]
126	glysoja_005871	(AGA)5	15	2260	2274	RNA binding [GO:0003723]
127	LOC106754862	(CGG)6	18	897	914	NA
128	LOC106769639	(GAA)6	18	1311	1328	transferase activity, transferring acyl groups [GO:0016746]; metabolic process [GO:0008152]
129	PHAVU_009G003800g	(TAA)6	18	172	189	nucleus [GO:0005634]; sequence-specific DNA binding [GO:0043565]; transcription factor activity, sequence-specific DNA binding [GO:0003700]; zinc ion binding [GO:0008270]; positive regulation of transcription, DNA-templated [GO:0045893]; transcription, DNA-templated [GO:0006351]
130	PHAVU_009G003800g	(TAA)6	18	172	189	nucleus [GO:0005634]; sequence-specific DNA binding [GO:0043565]; transcription factor activity, sequence-specific DNA binding [GO:0003700]; zinc ion binding [GO:0008270]; positive regulation of transcription, DNA-templated [GO:0045893]; transcription, DNA-templated [GO:0006351]
131	glysoja_009147	(CTT)6	18	509	526	NA
132	LOC101515623	(CTT)6	18	509	526	dioxygenase activity [GO:0051213]
133	LOC100793329 GLYMA_09G205700	(ATA)7	21	2169	2189	3-beta-hydroxy-delta5-steroid dehydrogenase activity [GO:0003854]; steroid biosynthetic process [GO:0006694]
134	LOC100793329 GLYMA_09G205700	(ATA)7	21	1895	1915	3-beta-hydroxy-delta5-steroid dehydrogenase activity [GO:0003854]; steroid biosynthetic process [GO:0006694]
135	LOC100793329 GLYMA_09G205700	(ATA)7	21	2072	2092	3-beta-hydroxy-delta5-steroid dehydrogenase activity [GO:0003854]; steroid biosynthetic process [GO:0006694]
136	LOC100793329 GLYMA_09G205700	(ATA)7	21	1798	1818	3-beta-hydroxy-delta5-steroid dehydrogenase activity [GO:0003854]; steroid biosynthetic process [GO:0006694]
137	LOC100793329 GLYMA_09G205700	(TAT)6	18	231	248	3-beta-hydroxy-delta5-steroid dehydrogenase activity [GO:0003854]; steroid biosynthetic process [GO:0006694]
138	LOC100793329 GLYMA_09G205700	(ATA)7	21	679	699	3-beta-hydroxy-delta5-steroid dehydrogenase activity [GO:0003854]; steroid biosynthetic process [GO:0006694]
139	MTR_4g093050	(TCT)12	36	343	378	integral component of membrane [GO:0016021]; ATP binding [GO:0005524]; carbohydrate binding [GO:0030246]; protein kinase activity [GO:0004672]
140	KK1_017515	(TGG)5	15	897	911	catechol oxidase activity [GO:0004097]; metal ion binding [GO:0046872]; pigment biosynthetic process [GO:0046148]
141	KK1_022164	(TCT)6	18	57	74	RNA binding [GO:0003723]
142	LOC101511053	(TTC)6	18	43	60	ATP binding [GO:0005524]
143	KK1_010144	(TCT)5	15	21	35	cell [GO:0005623]; protein disulfide oxidoreductase activity [GO:0015035]; cell redox homeostasis [GO:0045454]; glycerol ether metabolic process [GO:0006662]
144	KK1_010144	(TCT)5	15	21	35	cell [GO:0005623]; protein disulfide oxidoreductase activity [GO:0015035]; cell redox homeostasis [GO:0045454]; glycerol ether metabolic process [GO:0006662]
145	LOC106761514	(AGA)5	15	547	561	integral component of membrane [GO:0016021]
146	KK1_017789	(ATT)6	18	1465	1482	RNA binding [GO:0003723]
147	LOC106779692	(TCT)11	33	47	79	integral component of membrane [GO:0016021]
148	LOC106765718	(GAA)6	18	39	56	kinase activity [GO:0016301]
149	GLYMA_08G137300	(GAA)6	18	39	56	NA
150	LOC100818216 GLYMA_19G185300	(ATT)5	15	31	45	NA
151	LOC100818216 GLYMA_19G185300	(AAG)5	15	278	292	NA
152	LOC100818216 GLYMA_19G185300	(ATT)5	15	31	45	NA
153	LOC100818216 GLYMA_19G185300	(AAG)5	15	278	292	NA
154	NA	(GGA)5	15	1346	1360	integral component of membrane [GO:0016021]
155	KK1_010867	(TTC)13	39	29	67	integral component of membrane [GO:0016021]; ATP binding [GO:0005524]; protein kinase activity [GO:0004672]
156	LOC106757817	(TTC)13	39	29	67	integral component of membrane [GO:0016021]; ATP binding [GO:0005524]; protein kinase activity [GO:0004672]
157	LOC100816674 GLYMA_14G164400	(GAA)5	15	2428	2442	ATP binding [GO:0005524]; protein serine/threonine/tyrosine kinase activity [GO:0004712]; chromosome separation [GO:0051304]; mitotic cell cycle checkpoint [GO:0007093]
158	LOC100808624 GLYMA_12G230300	(CTG)6	18	593	610	integral component of membrane [GO:0016021]
159	LOC100808624 GLYMA_12G230300	(CTG)6	18	593	610	integral component of membrane [GO:0016021]
160	glysoja_024446	(CAT)5	15	1185	1199	NA
161	TRINITY_DN894_c0_g1_i1	(GAA)5	15	275	289
162	NA	(GAT)5	15	397	411	serine-type carboxypeptidase activity [GO:0004185]
163	LOC101490717	(AAG)5	15	1198	1212	peptidyl-prolyl cis-trans isomerase activity [GO:0003755]; RNA binding [GO:0003723]; zinc ion binding [GO:0008270]; protein folding [GO:0006457]
164	LOC101490717	(AAG)5	15	2172	2186	peptidyl-prolyl cis-trans isomerase activity [GO:0003755]; RNA binding [GO:0003723]; zinc ion binding [GO:0008270]; protein folding [GO:0006457]
165	LOC106759815	(TTA)6	18	41	58	sequence-specific DNA binding [GO:0043565]; transcription factor activity, sequence-specific DNA binding [GO:0003700]
166	LR48_Vigan05g161800	(TTA)6	18	41	58	sequence-specific DNA binding [GO:0043565]; transcription factor activity, sequence-specific DNA binding [GO:0003700]
167	LR48_Vigan05g161800	(TTA)6	18	41	58	sequence-specific DNA binding [GO:0043565]; transcription factor activity, sequence-specific DNA binding [GO:0003700]
168	MTR_2g045470	(GAA)5	15	387	401	ATP binding [GO:0005524]; protein serine/threonine kinase activity [GO:0004674]; signal transduction [GO:0007165]
169	GLYMA_17G040700	(GAA)5	15	387	401	ATP binding [GO:0005524]; protein serine/threonine kinase activity [GO:0004674]; signal transduction [GO:0007165]
170	GLYMA_17G040700	(GAA)5	15	387	401	ATP binding [GO:0005524]; protein serine/threonine kinase activity [GO:0004674]; signal transduction [GO:0007165]
171	LOC106772191	(TCA)6	18	507	524	NA
172	LOC106772191	(CAT)7	21	694	714	NA
173	LOC106772191	(TCA)6	18	507	524	NA
174	LOC106772191	(CAT)7	21	694	714	NA
175	LOC100796316 GLYMA_01G050100	(TGG)5	15	331	345	cell wall [GO:0005618]; extracellular region [GO:0005576]; membrane [GO:0016020]; plant-type cell wall organization [GO:0009664]
176	KK1_033049	(TGG)5	15	331	345	cell wall [GO:0005618]; extracellular region [GO:0005576]; membrane [GO:0016020]; plant-type cell wall organization [GO:0009664]
177	LOC100803886 GLYMA_15G093100	(GGT)5	15	267	281	nucleus [GO:0005634]; transcription corepressor activity [GO:0003714]; negative regulation of nucleic acid-templated transcription [GO:1903507]; regulation of defense response [GO:0031347]; regulation of jasmonic acid mediated signaling pathway [GO:2000022]; response to wounding [GO:0009611]
178	CYP701A16 GLYMA_13G371400	(TCT)5	15	152	166	heme binding [GO:0020037]; iron ion binding [GO:0005506]; oxidoreductase activity, acting on paired donors, with incorporation or reduction of molecular oxygen [GO:0016705]
179	CYP701A16 GLYMA_13G371400	(TCT)5	15	152	166	heme binding [GO:0020037]; iron ion binding [GO:0005506]; oxidoreductase activity, acting on paired donors, with incorporation or reduction of molecular oxygen [GO:0016705]
180	CYP701A16 GLYMA_13G371400	(TCT)5	15	152	166	heme binding [GO:0020037]; iron ion binding [GO:0005506]; oxidoreductase activity, acting on paired donors, with incorporation or reduction of molecular oxygen [GO:0016705]
181	CYP701A16 GLYMA_13G371400	(TCT)5	15	152	166	heme binding [GO:0020037]; iron ion binding [GO:0005506]; oxidoreductase activity, acting on paired donors, with incorporation or reduction of molecular oxygen [GO:0016705]
182	LOC101510913	(TCT)15	45	1	45	metal ion binding [GO:0046872]
183	GLYMA_20G122800	(GAA)5	15	934	948	integral component of membrane [GO:0016021]; phosphatidylserine biosynthetic process [GO:0006659]
184	GLYMA_20G122800	(GAA)5	15	2144	2158	integral component of membrane [GO:0016021]; phosphatidylserine biosynthetic process [GO:0006659]
185	Vigan.08G037800 VIGAN_08037800	(GAA)5	15	1860	1874	integral component of membrane [GO:0016021]; phosphatidylserine biosynthetic process [GO:0006659]
186	LOC100791820 GLYMA_04G243500	(AAG)7	21	780	800	NA
187	PHAVU_002G022000g	(AAG)6	18	34	51	nucleus [GO:0005634]; DNA binding [GO:0003677]; regulation of transcription, DNA-templated [GO:0006355]
188	LOC106775799	(CAT)5	15	314	328	nucleus [GO:0005634]; DNA binding [GO:0003677]; regulation of transcription, DNA-templated [GO:0006355]; transcription, DNA-templated [GO:0006351]
189	LOC106775799	(CAT)5	15	314	328	nucleus [GO:0005634]; DNA binding [GO:0003677]; regulation of transcription, DNA-templated [GO:0006355]; transcription, DNA-templated [GO:0006351]
190	Vigan.05G100200 VIGAN_05100200	(CAT)5	15	314	328	nucleus [GO:0005634]; DNA binding [GO:0003677]; regulation of transcription, DNA-templated [GO:0006355]; transcription, DNA-templated [GO:0006351]
191	LOC106762207	(GAA)5	15	2022	2036	integral component of membrane [GO:0016021]; ATP binding [GO:0005524]; protein serine/threonine kinase activity [GO:0004674]
192	LOC100779554 GLYMA_04G088800	(GAA)5	15	2022	2036	integral component of membrane [GO:0016021]; ATP binding [GO:0005524]; protein serine/threonine kinase activity [GO:0004674]
193	PHAVU_001G147700g	(GAT)5	15	922	936	NA
194	LOC100810821 GLYMA_16G093600	(CAT)5	15	577	591	NA
195	LOC100810821 GLYMA_16G093600	(GGA)5	15	875	889	NA
196	LR48_Vigan09g015900	(ATT)7	21	37	57	nucleus [GO:0005634]; sequence-specific DNA binding [GO:0043565]; transcription factor activity, sequence-specific DNA binding [GO:0003700]
197	LOC100790036 GLYMA_19G226000	(CAC)6	18	109	126	cytoplasm [GO:0005737]; nucleus [GO:0005634]; ATP binding [GO:0005524]; protein serine/threonine kinase activity [GO:0004674]; intracellular signal transduction [GO:0035556]
198	LOC101498387	(GAA)6	18	2916	2933	nucleic acid binding [GO:0003676]
199	GLYMA_09G248000	(GGA)5	15	2746	2760	NA
200	GLYMA_09G248000	(GGA)5	15	2832	2846	NA
201	MTR_8g089710	(GGT)5	15	633	647	actin filament binding [GO:0051015]; kinase activity [GO:0016301]; protein tyrosine phosphatase activity [GO:0004725]; protein tyrosine/serine/threonine phosphatase activity [GO:0008138]
202	LOC100799345 GLYMA_18G230300	(GAA)8	24	2248	2271	ATP binding [GO:0005524]; protein serine/threonine kinase activity [GO:0004674]
203	MET	(ATA)5	15	177	191	metal ion binding [GO:0046872]
204	PHAVU_008G101800g	(ATA)5	15	177	191	metal ion binding [GO:0046872]
205	GLYMA_20G159000	(CTT)11	33	1260	1292	nucleic acid binding [GO:0003676]; zinc ion binding [GO:0008270]
206	GLYMA_03G085900	(AAG)5	15	2647	2661	NA
207	GLYMA_03G085900	(AAG)5	15	2647	2661	NA
208	LOC100793561 ELF3 J GLYMA_04G050200	(TAA)6	18	2657	2674	NA
209	LOC100793561 ELF3 J GLYMA_04G050200	(TAA)6	18	2796	2813	NA
210	LOC106767504	(CAT)5	15	236	250	cytoplasm [GO:0005737]; Rho GDP-dissociation inhibitor activity [GO:0005094]
211	glysoja_036994	(GAA)5	15	868	882	ribosome binding [GO:0043022]; translation elongation factor activity [GO:0003746]; translation initiation factor activity [GO:0003743]; positive regulation of translational elongation [GO:0045901]; positive regulation of translational termination [GO:0045905]; translational frameshifting [GO:0006452]
212	LOC100796473 GLYMA_09G150000	(ATC)6	18	818	835	RNA polymerase II transcription factor complex [GO:0090575]; protein dimerization activity [GO:0046983]; RNA polymerase II regulatory region sequence-specific DNA binding [GO:0000977]; regulation of transcription from RNA polymerase II promoter [GO:0006357]
213	LOC100780888 GLYMA_16G201400	(ATC)6	18	1453	1470	RNA polymerase II transcription factor complex [GO:0090575]; protein dimerization activity [GO:0046983]; RNA polymerase II regulatory region sequence-specific DNA binding [GO:0000977]; regulation of transcription from RNA polymerase II promoter [GO:0006357]
214	LOC100780888 GLYMA_16G201400	(ATC)6	18	914	931	RNA polymerase II transcription factor complex [GO:0090575]; protein dimerization activity [GO:0046983]; RNA polymerase II regulatory region sequence-specific DNA binding [GO:0000977]; regulation of transcription from RNA polymerase II promoter [GO:0006357]
215	LOC100780888 GLYMA_16G201400	(ATC)6	18	1357	1374	RNA polymerase II transcription factor complex [GO:0090575]; protein dimerization activity [GO:0046983]; RNA polymerase II regulatory region sequence-specific DNA binding [GO:0000977]; regulation of transcription from RNA polymerase II promoter [GO:0006357]
216	LOC100806276 GLYMA_11G093600	(TCT)6	18	56	73	NAD+ kinase activity [GO:0003951]; NAD metabolic process [GO:0019674]; NADP biosynthetic process [GO:0006741]
217	LOC101501802	(TAA)5	15	164	178	translation initiation factor activity [GO:0003743]
218	LOC100781401 GLYMA_07G247900	(CCG)5	15	1673	1687	alanine-tRNA ligase activity [GO:0004813]; ATP binding [GO:0005524]; alanyl-tRNA aminoacylation [GO:0006419]
219	NA	(CCG)5	15	1159	1173	alanine-tRNA ligase activity [GO:0004813]; ATP binding [GO:0005524]; nucleic acid binding [GO:0003676]; alanyl-tRNA aminoacylation [GO:0006419]
220	NA	(CCG)5	15	637	651	alanine-tRNA ligase activity [GO:0004813]; ATP binding [GO:0005524]; nucleic acid binding [GO:0003676]; alanyl-tRNA aminoacylation [GO:0006419]
221	POPTR_0014s12350g	(TTC)5	15	127	141	integral component of membrane [GO:0016021]; protein channel activity [GO:0015266]; protein localization to organelle [GO:0033365]
222	NA	(TCT)6	18	1167	1184	NA
223	GLYMA_03G237900	(TCT)6	18	1042	1059	chloroplast [GO:0009507]
224	NA	(TTG)6	18	402	419	NA
225	KK1_017560	(TTG)6	18	591	608	NA
226	KK1_006898	(TTC)5	15	48	62	extracellular region [GO:0005576]; polygalacturonase activity [GO:0004650]; carbohydrate metabolic process [GO:0005975]; cell wall organization [GO:0071555]
227	GLYMA_02G015600	(TTC)5	15	48	62	extracellular region [GO:0005576]; polygalacturonase activity [GO:0004650]; carbohydrate metabolic process [GO:0005975]; cell wall organization [GO:0071555]
228	NA	(CTT)5	15	1028	1042	ribonuclease T2 activity [GO:0033897]; RNA binding [GO:0003723]
229	KK1_009077	(TCT)5	15	62	76	integral component of membrane [GO:0016021]; ion channel activity [GO:0005216]
230	LOC106773529	(ATA)6	18	279	296	integral component of membrane [GO:0016021]; respiratory chain [GO:0070469]; alternative oxidase activity [GO:0009916]; metal ion binding [GO:0046872]
231	KK1_023574	(ATA)6	18	279	296	integral component of membrane [GO:0016021]; respiratory chain [GO:0070469]; alternative oxidase activity [GO:0009916]; metal ion binding [GO:0046872]
232	LOC100306701 GLYMA_08G348300	(ACA)6	18	109	126	nucleus [GO:0005634]; DNA binding [GO:0003677]; transcription factor activity, sequence-specific DNA binding [GO:0003700]; multicellular organism development [GO:0007275]; transcription, DNA-templated [GO:0006351]
233	KK1_027261	(TTA)5	15	1655	1669	Golgi apparatus [GO:0005794]; integral component of membrane [GO:0016021]; glucuronosyltransferase activity [GO:0015020]; plant-type secondary cell wall biogenesis [GO:0009834]; xylan biosynthetic process [GO:0045492]
234	LOC101504207	(TGA)5	15	1416	1430	ATP binding [GO:0005524]; protein serine/threonine kinase activity [GO:0004674]
235	LOC101504207	(TGA)5	15	1501	1515	ATP binding [GO:0005524]; protein serine/threonine kinase activity [GO:0004674]
236	LOC101504207	(TGA)5	15	1568	1582	ATP binding [GO:0005524]; protein serine/threonine kinase activity [GO:0004674]
237	LOC101504207	(TGA)5	15	1483	1497	ATP binding [GO:0005524]; protein serine/threonine kinase activity [GO:0004674]
238	LOC101504207	(TGA)5	15	1480	1494	ATP binding [GO:0005524]; protein serine/threonine kinase activity [GO:0004674]
239	LOC101504207	(TGA)5	15	1395	1409	ATP binding [GO:0005524]; protein serine/threonine kinase activity [GO:0004674]
240	LOC101504207	(TGA)5	15	1328	1342	ATP binding [GO:0005524]; protein serine/threonine kinase activity [GO:0004674]
241	LOC101504207	(TGA)5	15	1413	1427	ATP binding [GO:0005524]; protein serine/threonine kinase activity [GO:0004674]
242	GLYMA_05G103000	(CTT)6	18	1100	1117	NA
243	KK1_009293	(ATC)5	15	1671	1685	GTPase activator activity [GO:0005096]; signal transduction [GO:0007165]
244	KK1_009293	(ATC)5	15	2107	2121	GTPase activator activity [GO:0005096]; signal transduction [GO:0007165]
245	KK1_009293	(ATC)5	15	1027	1041	GTPase activator activity [GO:0005096]; signal transduction [GO:0007165]
246	MTR_3g108690	(TTC)5	15	2057	2071	integral component of membrane [GO:0016021]
247	LOC100815496 GLYMA_17G201100	(TTC)5	15	1918	1932	endoplasmic reticulum tubular network [GO:0071782]; integral component of membrane [GO:0016021]; endoplasmic reticulum tubular network organization [GO:0071786]
248	LOC101488451	(ACC)5	15	1207	1221	NA
249	LOC100798011 GLYMA_05G110600	(TAG)5	15	70	84	protein dimerization activity [GO:0046983]
250	LOC100798011 GLYMA_05G110600	(TAG)5	15	70	84	protein dimerization activity [GO:0046983]
251	LOC100798011 GLYMA_05G110600	(TAG)5	15	70	84	protein dimerization activity [GO:0046983]
252	LOC100798011 GLYMA_05G110600	(TAG)5	15	70	84	protein dimerization activity [GO:0046983]
253	glysoja_028018	(TTC)5	15	1407	1421	catalytic activity [GO:0003824]
254	glysoja_028018	(TTC)5	15	1491	1505	catalytic activity [GO:0003824]
255	LOC106762917	(GAA)5	15	3	17	NA
256	POPTR_0001s17040g	(TTC)5	15	42	56	intracellular [GO:0005622]; vacuolar transport [GO:0007034]
257	POPTR_0001s17040g	(TTC)5	15	42	56	intracellular [GO:0005622]; vacuolar transport [GO:0007034]
258	glysoja_001631	(GTA)5	15	323	337	NA
259	LOC100797841 GLYMA_13G268500	(GTA)5	15	2362	2376	NA
260	LOC100797841 GLYMA_13G268500	(GTA)5	15	2806	2820	NA
261	POPTR_0010s01580g	(TCT)5	15	87	101	NA
262	LOC100803621 GLYMA_19G009400	(TAT)5	15	1513	1527	nucleus [GO:0005634]; dGTPase activity [GO:0008832]; dGTP catabolic process [GO:0006203]
263	LOC100788846 GLYMA_13G335700	(CTT)5	15	54	68	ATP binding [GO:0005524]; protein kinase activity [GO:0004672]; ubiquitin-protein transferase activity [GO:0004842]
264	LOC100788846 GLYMA_13G335700	(CTT)5	15	54	68	ATP binding [GO:0005524]; protein kinase activity [GO:0004672]; ubiquitin-protein transferase activity [GO:0004842]
265	MTR_2g026180	(AGA)6	18	76	93	RNA binding [GO:0003723]
266	LR48_Vigan09g120800	(GAA)5	15	2234	2248	RNA processing [GO:0006396]
267	LR48_Vigan09g120800	(GAA)5	15	1519	1533	RNA processing [GO:0006396]
268	LOC106772660	(AAG)5	15	2857	2871	NA
269	LOC106772660	(AAG)5	15	2241	2255	NA
270	glysoja_022286	(AGC)5	15	2704	2718	2-alkenal reductase [NAD(P)] activity [GO:0032440]; ATP binding [GO:0005524]
271	glysoja_022286	(AGC)5	15	2526	2540	2-alkenal reductase [NAD(P)] activity [GO:0032440]; ATP binding [GO:0005524]
272	LOC106757665	(TCT)5	15	412	426	RNA binding [GO:0003723]
273	LOC106757665	(TCT)5	15	412	426	RNA binding [GO:0003723]
274	LOC106776022	(ATG)5	15	872	886	nucleus [GO:0005634]; DNA binding [GO:0003677]; regulation of transcription, DNA-templated [GO:0006355]
275	glysoja_022641	(TTC)5	15	147	161	protein serine/threonine phosphatase activity [GO:0004722]
276	glysoja_022641	(GAT)7	21	1532	1552	protein serine/threonine phosphatase activity [GO:0004722]
277	KK1_007058	(TTC)5	15	141	155	protein serine/threonine phosphatase activity [GO:0004722]
278	KK1_007058	(GAT)7	21	1443	1463	protein serine/threonine phosphatase activity [GO:0004722]
279	LOC101504907	(AAT)6	18	183	200	GTP binding [GO:0005525]; GTPase activity [GO:0003924]
280	LOC101504907	(AAT)6	18	183	200	GTP binding [GO:0005525]; GTPase activity [GO:0003924]
281	LOC101497295	(TAA)6	18	429	446	NA
282	NA	(AGC)6	18	241	258	early endosome [GO:0005769]; integral component of membrane [GO:0016021]; plasma membrane [GO:0005886]; magnesium ion transmembrane transporter activity [GO:0015095]
283	NA	(AGC)6	18	241	258	early endosome [GO:0005769]; integral component of membrane [GO:0016021]; plasma membrane [GO:0005886]; magnesium ion transmembrane transporter activity [GO:0015095]
284	LOC100807219 GLYMA_06G225400	(ATG)6	18	440	457	Golgi apparatus [GO:0005794]; integral component of membrane [GO:0016021]; plasma membrane [GO:0005886]; cellulose synthase (UDP-forming) activity [GO:0016760]; cellulose synthase activity [GO:0016759]; metal ion binding [GO:0046872]; cell wall organization [GO:0071555]; cellulose biosynthetic process [GO:0030244]; plant-type primary cell wall biogenesis [GO:0009833]
285	LOC100807219 GLYMA_06G225400	(TCA)6	18	1811	1828	Golgi apparatus [GO:0005794]; integral component of membrane [GO:0016021]; plasma membrane [GO:0005886]; cellulose synthase (UDP-forming) activity [GO:0016760]; cellulose synthase activity [GO:0016759]; metal ion binding [GO:0046872]; cell wall organization [GO:0071555]; cellulose biosynthetic process [GO:0030244]; plant-type primary cell wall biogenesis [GO:0009833]
286	KK1_023024	(GAT)5	15	544	558	nucleus [GO:0005634]; sequence-specific DNA binding [GO:0043565]; regulation of transcription, DNA-templated [GO:0006355]
287	LOC100807602 GLYMA_14G091200	(GAT)6	18	188	205	nucleus [GO:0005634]; sequence-specific DNA binding [GO:0043565]; regulation of transcription, DNA-templated [GO:0006355]
288	LOC100807602 GLYMA_14G091200	(GAT)5	15	1063	1077	nucleus [GO:0005634]; sequence-specific DNA binding [GO:0043565]; regulation of transcription, DNA-templated [GO:0006355]
289	GLYMA_12G048900	(CAT)6	18	1042	1059	protein folding [GO:0006457]; protein transport [GO:0015031]
290	LR48_Vigan08g166600	(CAT)6	18	1107	1124	protein folding [GO:0006457]; protein transport [GO:0015031]
291	LR48_Vigan06g129100	(TCT)5	15	187	201	nucleus [GO:0005634]; DNA binding [GO:0003677]; regulation of transcription, DNA-templated [GO:0006355]; transcription, DNA-templated [GO:0006351]
292	LR48_Vigan06g129100	(TCT)5	15	1381	1395	nucleus [GO:0005634]; DNA binding [GO:0003677]; regulation of transcription, DNA-templated [GO:0006355]; transcription, DNA-templated [GO:0006351]
293	LR48_Vigan468s002600	(TCA)6	18	287	304	catalytic activity [GO:0003824]; biosynthetic process [GO:0009058]
294	POPTR_0009s02740g	(TCT)5	15	576	590	cysteine-type endopeptidase inhibitor activity [GO:0004869]; protease binding [GO:0002020]; negative regulation of cysteine-type endopeptidase activity [GO:2000117]
295	KK1_043327	(TCT)5	15	196	210	cysteine-type endopeptidase inhibitor activity [GO:0004869]
296	MTR_2g026685	(TCA)5	15	424	438	metal ion binding [GO:0046872]; metal ion transport [GO:0030001]
297	PHAVU_008G001700g	(TGT)5	15	256	270	integral component of membrane [GO:0016021]; aspartic-type endopeptidase activity [GO:0004190]
298	PHAVU_008G001700g	(TGT)5	15	256	270	integral component of membrane [GO:0016021]; aspartic-type endopeptidase activity [GO:0004190]
299	PHAVU_008G001700g	(TGT)5	15	256	270	integral component of membrane [GO:0016021]; aspartic-type endopeptidase activity [GO:0004190]
300	PHAVU_008G001700g	(TGT)5	15	256	270	integral component of membrane [GO:0016021]; aspartic-type endopeptidase activity [GO:0004190]
301	LOC100792492 GLYMA_11G239700	(TAC)6	18	935	952	integral component of membrane [GO:0016021]
302	KK1_019222	(TAA)5	15	9	23	intracellular [GO:0005622]; ATP binding [GO:0005524]; MAP kinase activity [GO:0004707]
303	LOC106776500	(GAA)5	15	2110	2124	integral component of membrane [GO:0016021]
304	KK1_023121	(GAT)6	18	943	960	nucleus [GO:0005634]; DNA binding [GO:0003677]; transcription factor activity, sequence-specific DNA binding [GO:0003700]; transcription, DNA-templated [GO:0006351]
305	MTR_8g030840	(TTC)7	21	1975	1995	NA
306	MTR_8g030840	(TTC)7	21	1546	1566	NA
307	LOC101500319	(TTC)5	15	539	553	O-methyltransferase activity [GO:0008171]; protein dimerization activity [GO:0046983]
308	NA	(TTC)5	15	790	804	O-methyltransferase activity [GO:0008171]; protein dimerization activity [GO:0046983]
309	GLYMA_01G039000	(CTT)5	15	12	26	ADP binding [GO:0043531]; defense response [GO:0006952]; signal transduction [GO:0007165]
310	LOC100807069 GLYMA_14G065200	(TCT)5	15	494	508	metal ion binding [GO:0046872]; phosphoprotein phosphatase activity [GO:0004721]
311	MTR_8g036520	(TCT)7	21	1	21	integral component of membrane [GO:0016021]
312	LOC101511997	(CTG)6	18	1061	1078	nuclear pore [GO:0005643]
313	KK1_003249	(CTT)5	15	15	29	apoplast [GO:0048046]; cell wall [GO:0005618]; hydrolase activity, hydrolyzing O-glycosyl compounds [GO:0004553]; xyloglucan:xyloglucosyl transferase activity [GO:0016762]; cell wall biogenesis [GO:0042546]; cell wall organization [GO:0071555]; xyloglucan metabolic process [GO:0010411]
314	LOC101496665	(CTT)5	15	15	29	apoplast [GO:0048046]; cell wall [GO:0005618]; hydrolase activity, hydrolyzing O-glycosyl compounds [GO:0004553]; xyloglucan:xyloglucosyl transferase activity [GO:0016762]; cell wall biogenesis [GO:0042546]; cell wall organization [GO:0071555]; xyloglucan metabolic process [GO:0010411]
315	KK1_003249	(CTT)5	15	15	29	apoplast [GO:0048046]; cell wall [GO:0005618]; hydrolase activity, hydrolyzing O-glycosyl compounds [GO:0004553]; xyloglucan:xyloglucosyl transferase activity [GO:0016762]; cell wall biogenesis [GO:0042546]; cell wall organization [GO:0071555]; xyloglucan metabolic process [GO:0010411]
316	LOC104587300	(CTT)5	15	15	29	apoplast [GO:0048046]; cell wall [GO:0005618]; hydrolase activity, hydrolyzing O-glycosyl compounds [GO:0004553]; xyloglucan:xyloglucosyl transferase activity [GO:0016762]; cell wall biogenesis [GO:0042546]; cell wall organization [GO:0071555]; xyloglucan metabolic process [GO:0010411]
317	LOC107831606	(GAA)6	18	172	189	nucleus [GO:0005634]; DNA binding [GO:0003677]; regulation of transcription, DNA-templated [GO:0006355]; transcription, DNA-templated [GO:0006351]
318	LOC107831606	(GTT)6	18	521	538	nucleus [GO:0005634]; DNA binding [GO:0003677]; regulation of transcription, DNA-templated [GO:0006355]; transcription, DNA-templated [GO:0006351]
319	LOC107831606	(GAA)6	18	172	189	nucleus [GO:0005634]; DNA binding [GO:0003677]; regulation of transcription, DNA-templated [GO:0006355]; transcription, DNA-templated [GO:0006351]
320	LOC107831606	(GTT)6	18	615	632	nucleus [GO:0005634]; DNA binding [GO:0003677]; regulation of transcription, DNA-templated [GO:0006355]; transcription, DNA-templated [GO:0006351]
321	LOC101492207	(ATC)5	15	737	751	NA
322	LOC106769753	(TAT)6	18	1368	1385	lyase activity [GO:0016829]; pyridoxal phosphate binding [GO:0030170]
323	LOC100808324 GLYMA_08G033300	(ACT)5	15	104	118	cytosol [GO:0005829]; ATP binding [GO:0005524]; fructokinase activity [GO:0008865]; glucokinase activity [GO:0004340]; glucose binding [GO:0005536]; mannokinase activity [GO:0019158]; cellular glucose homeostasis [GO:0001678]; glycolytic process [GO:0006096]
324	LOC100808324 GLYMA_08G033300	(ACT)5	15	104	118	cytosol [GO:0005829]; ATP binding [GO:0005524]; fructokinase activity [GO:0008865]; glucokinase activity [GO:0004340]; glucose binding [GO:0005536]; mannokinase activity [GO:0019158]; cellular glucose homeostasis [GO:0001678]; glycolytic process [GO:0006096]
325	LOC100811560 GLYMA_01G216600	(TTC)5	15	735	749	integral component of membrane [GO:0016021]; antiporter activity [GO:0015297]; drug transmembrane transporter activity [GO:0015238]; drug transmembrane transport [GO:0006855]
326	LOC100811560 GLYMA_01G216600	(GAT)5	15	2221	2235	integral component of membrane [GO:0016021]; antiporter activity [GO:0015297]; drug transmembrane transporter activity [GO:0015238]; drug transmembrane transport [GO:0006855]
327	LOC100788211 GLYMA_01G017000	(GAG)6	18	773	790	NA
328	LOC100788211 GLYMA_01G017000	(GAG)6	18	860	877	NA
329	GLYMA_07G084500	(GAG)7	21	702	722	metal ion binding [GO:0046872]; RNA binding [GO:0003723]; regulation of transcription, DNA-templated [GO:0006355]
330	LOC106772149	(GAG)7	21	702	722	metal ion binding [GO:0046872]; RNA binding [GO:0003723]; regulation of transcription, DNA-templated [GO:0006355]
331	GLYMA_07G084500	(GAG)7	21	702	722	metal ion binding [GO:0046872]; RNA binding [GO:0003723]; regulation of transcription, DNA-templated [GO:0006355]
332	PHAVU_009G067000g	(AGA)15	45	2275	2319	integral component of membrane [GO:0016021]
333	PHAVU_009G067000g	(AGA)15	45	1748	1792	integral component of membrane [GO:0016021]
334	LOC100813079 GLYMA_20G131400	(AGA)5	15	3570	3584	intracellular membrane-bounded organelle [GO:0043231]; endonuclease activity [GO:0004519]; RNA binding [GO:0003723]; RNA modification [GO:0009451]
335	LOC100813079 GLYMA_20G131400	(AGA)5	15	2621	2635	intracellular membrane-bounded organelle [GO:0043231]; endonuclease activity [GO:0004519]; RNA binding [GO:0003723]; RNA modification [GO:0009451]
336	LOC100805585 GLYMA_04G205300	(AAG)5	15	718	732	integral component of membrane [GO:0016021]; intracellular [GO:0005622]; transporter activity [GO:0005215]
337	KK1_046552	(AGA)5	15	1	15	oxidoreductase activity [GO:0016491]
338	LOC101504278	(GCG)6	18	71	88	intracellular [GO:0005622]; transport [GO:0006810]
339	LOC106777802	(GAA)5	15	800	814	copper ion binding [GO:0005507]; primary amine oxidase activity [GO:0008131]; quinone binding [GO:0048038]; amine metabolic process [GO:0009308]
340	MTR_1g102590	(ATT)6	18	1410	1427	translation initiation factor activity [GO:0003743]
341	LOC100814391 GLYMA_07G271700	(CAC)5	15	34	48	DNA polymerase III complex [GO:0009360]; DNA replication factor C complex [GO:0005663]; nucleus [GO:0005634]; ATP binding [GO:0005524]; DNA binding [GO:0003677]; DNA-directed DNA polymerase activity [GO:0003887]; DNA repair [GO:0006281]; DNA-dependent DNA replication [GO:0006261]
342	LOC100798913 GLYMA_07G210600	(GAA)8	24	1883	1906	ATP binding [GO:0005524]; protein kinase activity [GO:0004672]
343	LOC101489636	(CTT)6	18	504	521	intracellular [GO:0005622]; transporter activity [GO:0005215]
344	TCM_037570	(GAA)5	15	44	58	endosome membrane [GO:0010008]; multivesicular body [GO:0005771]; intralumenal vesicle formation [GO:0070676]; protein transport [GO:0015031]; vacuolar transport [GO:0007034]
345	GSCOC_T00041602001	(GAA)5	15	44	58	intracellular [GO:0005622]; vacuolar transport [GO:0007034]
346	LOC100820040 GLYMA_06G170100	(CCG)5	15	447	461	NA
347	LOC100820040 GLYMA_06G170100	(CCG)5	15	447	461	NA
348	NAC14 GLYMA_18G301500	(TTG)5	15	572	586	nucleus [GO:0005634]; DNA binding [GO:0003677]; regulation of transcription, DNA-templated [GO:0006355]; transcription, DNA-templated [GO:0006351]
349	LOC101489016	(TTC)6	18	123	140	NA
350	LOC101494463	(TCT)5	15	1	15	integral component of membrane [GO:0016021]
351	LOC101514664	(TTA)6	18	1091	1108	ATP binding [GO:0005524]; microtubule binding [GO:0008017]; microtubule motor activity [GO:0003777]; microtubule-based movement [GO:0007018]
352	PHAVU_010G127300g	(TGC)5	15	159	173	RNA binding [GO:0003723]
353	LOC106769410	(TCT)7	21	23	43	integral component of membrane [GO:0016021]; secondary active sulfate transmembrane transporter activity [GO:0008271]
354	MTR_2g013370	(AGA)6	18	9	26	nucleus [GO:0005634]; DNA binding [GO:0003677]; regulation of transcription, DNA-templated [GO:0006355]
355	KK1_000780	(GAA)5	15	1916	1930	copper ion binding [GO:0005507]; L-ascorbate oxidase activity [GO:0008447]
356	TRINITY_DN7580_c0_g1_i1	(CAG)5	15	999	1013
357	LOC106754008	(TTA)5	15	311	325	nucleus [GO:0005634]; DNA binding [GO:0003677]; regulation of transcription, DNA-templated [GO:0006355]
358	LOC106754008	(ATT)7	21	634	654	nucleus [GO:0005634]; DNA binding [GO:0003677]; regulation of transcription, DNA-templated [GO:0006355]
359	LOC100806898 GLYMA_15G163200	(TTA)5	15	378	392	NA
360	MTR_4g094908	(AGG)5	15	1300	1314	sequence-specific DNA binding [GO:0043565]; transcription factor activity, sequence-specific DNA binding [GO:0003700]
361	MTR_4g094908	(AGA)5	15	1616	1630	sequence-specific DNA binding [GO:0043565]; transcription factor activity, sequence-specific DNA binding [GO:0003700]
362	LR48_Vigan04g022100	(TAA)5	15	652	666	NA
363	TRINITY_DN7376_c0_g2_i2	(AGA)6	18	1393	1410
364	TRINITY_DN7376_c0_g2_i1	(AGA)6	18	1535	1552
365	LOC100811105 GLYMA_19G231600	(AGA)6	18	954	971	NA
366	LOC100806284 GLYMA_19G165600	(AAC)5	15	594	608	nucleus [GO:0005634]; DNA binding [GO:0003677]; regulation of transcription, DNA-templated [GO:0006355]; transcription, DNA-templated [GO:0006351]
367	PHAVU_003G082300g	(AAT)6	18	1280	1297	metal ion binding [GO:0046872]; oxidoreductase activity [GO:0016491]
368	ACO	(AAT)6	18	1293	1310	metal ion binding [GO:0046872]; oxidoreductase activity [GO:0016491]
369	LR48_Vigan01g327400	(TTC)5	15	92	106	NA
370	LOC106775705	(TTC)5	15	92	106	NA
371	NA	(TTG)6	18	591	608	NA
372	LOC100809388 GLYMA_07G013900	(TTA)5	15	7	21	cytoplasm [GO:0005737]; inositol oxygenase activity [GO:0050113]; iron ion binding [GO:0005506]; inositol catabolic process [GO:0019310]
373	LOC106777886	(GTT)5	15	77	91	proteasome complex [GO:0000502]
374	NA	(TTA)6	18	1061	1078	DNA binding [GO:0003677]
375	PHAVU_009G089100g	(TTC)5	15	46	60	NA
376	LOC106772480	(GCA)5	15	785	799	hydrolase activity [GO:0016787]; zinc ion binding [GO:0008270]
377	LOC106772480	(GCA)5	15	1264	1278	hydrolase activity [GO:0016787]; zinc ion binding [GO:0008270]
378	LOC106772480	(GCA)5	15	1076	1090	hydrolase activity [GO:0016787]; zinc ion binding [GO:0008270]
379	GLYMA_09G257700	(TCA)5	15	24	38	integral component of membrane [GO:0016021]; nucleus [GO:0005634]; DNA binding [GO:0003677]
380	glysoja_012882	(ATC)5	15	1701	1715	gene silencing by RNA [GO:0031047]
381	glysoja_012882	(ACC)5	15	2990	3004	gene silencing by RNA [GO:0031047]
382	REL1	(ATC)5	15	1686	1700	gene silencing by RNA [GO:0031047]
383	REL1	(ACC)5	15	2975	2989	gene silencing by RNA [GO:0031047]
384	KK1_016364	(TGT)6	18	567	584	DNA binding [GO:0003677]
385	LOC100803837 GLYMA_05G221000	(GCA)6	18	372	389	ATP binding [GO:0005524]; protein kinase activity [GO:0004672]; response to stress [GO:0006950]
386	LOC101505559	(GAA)9	27	47	73	integral component of membrane [GO:0016021]
387	PHAVU_002G257400g	(CTT)5	15	461	475	hydrolase activity [GO:0016787]; metabolic process [GO:0008152]
388	PHAVU_002G257400g	(CTT)5	15	461	475	hydrolase activity [GO:0016787]; metabolic process [GO:0008152]
389	KK1_017235	(TCA)6	18	1136	1153	nucleus [GO:0005634]; catalytic activity [GO:0003824]; DNA binding [GO:0003677]; translation initiation factor activity [GO:0003743]; positive regulation of transcription elongation from RNA polymerase II promoter [GO:0032968]; transcription initiation from RNA polymerase II promoter [GO:0006367]
390	Vigan.05G090900 VIGAN_05090900	(TCA)6	18	468	485	nucleus [GO:0005634]; catalytic activity [GO:0003824]; DNA binding [GO:0003677]; positive regulation of transcription elongation from RNA polymerase II promoter [GO:0032968]; transcription initiation from RNA polymerase II promoter [GO:0006367]
391	KK1_017235	(TCA)6	18	1136	1153	nucleus [GO:0005634]; catalytic activity [GO:0003824]; DNA binding [GO:0003677]; translation initiation factor activity [GO:0003743]; positive regulation of transcription elongation from RNA polymerase II promoter [GO:0032968]; transcription initiation from RNA polymerase II promoter [GO:0006367]
392	TRINITY_DN7159_c0_g2_i1	(TTC)5	15	1054	1068
393	TRINITY_DN7159_c0_g2_i1	(GAA)9	27	1807	1833
394	MTR_7g059460	(AAG)5	15	28	42	NA
395	KK1_004608	(GTG)5	15	2843	2857	regulation of transcription, DNA-templated [GO:0006355]; transcription, DNA-templated [GO:0006351]
396	LOC100780149 GLYMA_14G097500	(TTC)5	15	262	276	plasma membrane [GO:0005886]
397	LOC107960981	(GAT)5	15	3291	3305	integral component of membrane [GO:0016021]; kinase activity [GO:0016301]
398	glysoja_023227	(GAA)5	15	275	289	regulation of transcription, DNA-templated [GO:0006355]
399	LOC100780317 GLYMA_14G066300	(CAT)6	18	769	786	NA
400	LOC101494700	(GAA)5	15	75	89	integral component of membrane [GO:0016021]; metal ion transmembrane transporter activity [GO:0046873]
401	LOC101494700	(GAA)5	15	75	89	integral component of membrane [GO:0016021]; metal ion transmembrane transporter activity [GO:0046873]
402	LOC101514560	(CAG)5	15	738	752	integral component of membrane [GO:0016021]
403	LR48_Vigan05g019500	(TCC)6	18	6268	6285	ATP binding [GO:0005524]; nucleic acid binding [GO:0003676]
404	LOC100806835 GLYMA_04G136700	(TGA)5	15	445	459	NA
405	LOC100792641 GLYMA_02G032500	(AGA)6	18	70	87	integral component of membrane [GO:0016021]; plasma membrane [GO:0005886]; transmembrane transporter activity [GO:0022857]; transport [GO:0006810]
406	LOC100792641 GLYMA_02G032500	(AGA)6	18	70	87	integral component of membrane [GO:0016021]; plasma membrane [GO:0005886]; transmembrane transporter activity [GO:0022857]; transport [GO:0006810]
407	KK1_019070	(CTC)5	15	478	492	DNA binding [GO:0003677]
408	KK1_014244	(CTT)5	15	1275	1289	mitochondrial matrix [GO:0005759]; nucleus [GO:0005634]; tRNA (guanine(37)-N(1))-methyltransferase activity [GO:0052906]
409	GLYMA_09G133000	(TCT)6	18	1124	1141	integral component of membrane [GO:0016021]; ATP binding [GO:0005524]; protein kinase activity [GO:0004672]
410	LOC100784642 GLYMA_16G014000	(ATT)5	15	27	41	cell wall [GO:0005618]; integral component of membrane [GO:0016021]; aspartyl esterase activity [GO:0045330]; enzyme inhibitor activity [GO:0004857]; pectinesterase activity [GO:0030599]; cell wall modification [GO:0042545]; pectin catabolic process [GO:0045490]
411	PHAVU_001G204000g	(TTC)5	15	146	160	catalytic activity [GO:0003824]
412	KK1_023039	(AGA)5	15	1835	1849	integral component of membrane [GO:0016021]; acetylglucosaminyltransferase activity [GO:0008375]
413	SE	(CTT)6	18	1859	1876	integral component of membrane [GO:0016021]; flavin adenine dinucleotide binding [GO:0050660]; squalene monooxygenase activity [GO:0004506]
414	LOC101496784	(CTT)6	18	1747	1764	integral component of membrane [GO:0016021]; flavin adenine dinucleotide binding [GO:0050660]; squalene monooxygenase activity [GO:0004506]
415	PHAVU_005G042300g	(TCT)15	45	275	319	NA
416	PHAVU_005G042300g	(TCT)15	45	734	778	NA
417	PHAVU_002G022000g	(AAG)6	18	238	255	nucleus [GO:0005634]; DNA binding [GO:0003677]; regulation of transcription, DNA-templated [GO:0006355]
418	LOC101499122	(CAT)7	21	126	146	ATP binding [GO:0005524]; inositol tetrakisphosphate 5-kinase activity [GO:0047326]; inositol-1,4,5-trisphosphate 3-kinase activity [GO:0008440]; inositol-1,4,5-trisphosphate 6-kinase activity [GO:0000823]
419	MTR_1g026190	(AAC)5	15	354	368	ATP binding [GO:0005524]; calcium ion binding [GO:0005509]; protein kinase activity [GO:0004672]; defense response to fungus [GO:0050832]; positive regulation of response to salt stress [GO:1901002]
420	LOC100816157 GLYMA_14G222000	(ATC)5	15	169	183	ATP binding [GO:0005524]; calcium ion binding [GO:0005509]; protein kinase activity [GO:0004672]
421	KK1_002393	(TCA)6	18	127	144	integral component of membrane [GO:0016021]; transferase activity, transferring acyl groups [GO:0016746]; metabolic process [GO:0008152]
422	KK1_002393	(TCT)6	18	265	282	integral component of membrane [GO:0016021]; transferase activity, transferring acyl groups [GO:0016746]; metabolic process [GO:0008152]
423	KK1_006109	(GAA)7	21	1375	1395	NA
424	LR48_Vigan01g017700	(GAA)8	24	51	74	NA
425	NA	(AGA)5	15	31	45	metal ion binding [GO:0046872]; metal ion transport [GO:0030001]
426	LOC100775986 GLYMA_11G180600	(ATT)6	18	80	97	NA
427	LOC101513705	(TGT)5	15	132	146	catalytic activity [GO:0003824]
428	LOC106765496	(TTC)12	36	1164	1199	RNA binding [GO:0003723]
429	LOC100782763 GLYMA_19G052200	(TTC)12	36	218	253	nucleolus [GO:0005730]; RNA binding [GO:0003723]; endonucleolytic cleavage in 5'-ETS of tricistronic rRNA transcript (SSU-rRNA, 5.8S rRNA, LSU-rRNA) [GO:0000480]; endonucleolytic cleavage in ITS1 to separate SSU-rRNA from 5.8S rRNA and LSU-rRNA from tricistronic rRNA transcript (SSU-rRNA, 5.8S rRNA, LSU-rRNA) [GO:0000447]; endonucleolytic cleavage to generate mature 5'-end of SSU-rRNA from (SSU-r…
430	LOC106765496	(TTC)12	36	1082	1117	RNA binding [GO:0003723]
431	NA	(TCT)6	18	109	126	NA
432	glysoja_021136	(AGA)5	15	73	87	NA
433	LOC101514691	(GAA)5	15	955	969	Golgi apparatus [GO:0005794]; integral component of membrane [GO:0016021]; SNAP receptor activity [GO:0005484]; intracellular protein transport [GO:0006886]; vesicle-mediated transport [GO:0016192]
434	LOC106762807	(TGA)8	24	1884	1907	integral component of membrane [GO:0016021]
435	PHAVU_005G035600g	(TGA)8	24	1193	1216	integral component of membrane [GO:0016021]
436	LOC106769717	(GCG)6	18	2052	2069	chromatin binding [GO:0003682]; negative regulation of transcription, DNA-templated [GO:0045892]; Notch signaling pathway [GO:0007219]
437	LOC106769717	(GCG)6	18	1737	1754	chromatin binding [GO:0003682]; negative regulation of transcription, DNA-templated [GO:0045892]; Notch signaling pathway [GO:0007219]
438	LOC100811983 GLYMA_12G167600	(AGA)10	30	221	250	cytosol [GO:0005829]; chloroplast accumulation movement [GO:0009904]; chloroplast avoidance movement [GO:0009903]
439	KK1_011887	(CTG)5	15	433	447	protein dimerization activity [GO:0046983]
440	KK1_011887	(TAA)7	21	1091	1111	protein dimerization activity [GO:0046983]
441	LOC100808167 GLYMA_08G014900	(CTG)5	15	433	447	protein dimerization activity [GO:0046983]
442	LOC100808167 GLYMA_08G014900	(TAA)7	21	1224	1244	protein dimerization activity [GO:0046983]
443	KK1_030774	(AAG)5	15	386	400	integral component of membrane [GO:0016021]
444	LOC106771862	(GAT)5	15	103	117	NA
445	GLYMA_13G061100	(TCA)6	18	443	460	NA
446	KK1_050061	(GAT)5	15	354	368	NA
447	MTR_7g090740 MtrDRAFT_AC158502g29v2	(TCT)12	36	1	36	NA
448	MTR_7g086130	(TCT)5	15	79	93	integral component of membrane [GO:0016021]
449	MTR_7g086130	(TTC)5	15	201	215	integral component of membrane [GO:0016021]
450	LOC100802673 GLYMA_08G256300	(ATT)10	30	4215	4244	NA
451	KK1_013415	(CAT)5	15	388	402	nucleic acid binding [GO:0003676]; zinc ion binding [GO:0008270]
452	LOC106754163	(CCT)5	15	986	1000	integral component of peroxisomal membrane [GO:0005779]; protein C-terminus binding [GO:0008022]; zinc ion binding [GO:0008270]; protein targeting to peroxisome [GO:0006625]
453	LOC106754163	(CCT)5	15	1075	1089	integral component of peroxisomal membrane [GO:0005779]; protein C-terminus binding [GO:0008022]; zinc ion binding [GO:0008270]; protein targeting to peroxisome [GO:0006625]
454	LOC101499279	(GGT)7	21	2083	2103	cytoplasm [GO:0005737]; ATP binding [GO:0005524]; threonine-tRNA ligase activity [GO:0004829]; threonyl-tRNA aminoacylation [GO:0006435]
455	PHAVU_006G195000g	(AAT)5	15	782	796	protein dimerization activity [GO:0046983]
456	PHAVU_006G195000g	(AAT)5	15	429	443	protein dimerization activity [GO:0046983]
457	PHAVU_006G195000g	(AAT)5	15	782	796	protein dimerization activity [GO:0046983]
458	PHAVU_006G195000g	(AAT)5	15	429	443	protein dimerization activity [GO:0046983]
459	KK1_017781	(TCC)6	18	1960	1977	integral component of membrane [GO:0016021]
460	KK1_017781	(TCC)6	18	1829	1846	integral component of membrane [GO:0016021]
461	KK1_017781	(TCC)6	18	1854	1871	integral component of membrane [GO:0016021]
462	glysoja_020316	(GTG)10	30	1364	1393	cysteine synthase activity [GO:0004124]; transferase activity [GO:0016740]; cysteine biosynthetic process from serine [GO:0006535]
463	NA	(GAA)5	15	1371	1385	transcription factor activity, sequence-specific DNA binding [GO:0003700]
464	KK1_002440	(GAA)5	15	735	749	nucleus [GO:0005634]; DNA binding [GO:0003677]; regulation of transcription, DNA-templated [GO:0006355]; transcription, DNA-templated [GO:0006351]
465	LOC106775656	(GAA)5	15	782	796	integral component of membrane [GO:0016021]; substrate-specific transmembrane transporter activity [GO:0022891]; carbohydrate transport [GO:0008643]
466	NA	(AGA)5	15	1148	1162	cell [GO:0005623]; ferric iron binding [GO:0008199]; ferroxidase activity [GO:0004322]; cellular iron ion homeostasis [GO:0006879]; iron ion transport [GO:0006826]
467	NA	(AGA)5	15	281	295	chloroplast [GO:0009507]; ferric iron binding [GO:0008199]; ferroxidase activity [GO:0004322]; cellular iron ion homeostasis [GO:0006879]; iron ion transport [GO:0006826]
468	LOC101494357	(TCT)6	18	34	51	metal ion binding [GO:0046872]; metal ion transport [GO:0030001]
469	KK1_021155	(ATA)6	18	1648	1665	integral component of membrane [GO:0016021]; ATP binding [GO:0005524]; protein kinase activity [GO:0004672]
470	MTR_5g055310	(ATA)6	18	2023	2040	integral component of membrane [GO:0016021]; ATP binding [GO:0005524]; protein kinase activity [GO:0004672]
471	KK1_012844	(TCA)16	48	347	394	ligase activity [GO:0016874]; metabolic process [GO:0008152]
472	GLYMA_06G149800	(TGG)7	21	469	489	integral component of membrane [GO:0016021]
473	GLYMA_02G284100	(GAG)6	18	707	724	ADP binding [GO:0043531]; defense response [GO:0006952]; signal transduction [GO:0007165]
474	MTR_1g100727	(AAC)6	18	396	413	chloroplast thylakoid membrane [GO:0009535]; endoplasmic reticulum [GO:0005783]; nucleus [GO:0005634]; protein domain specific binding [GO:0019904]
475	KK1_002363	(AGA)6	18	366	383	integral component of membrane [GO:0016021]
476	glysoja_022925	(AGA)6	18	423	440	NA
477	NA	(AAG)5	15	325	339	NA
478	L484_007150	(AAT)9	27	24	50	NA
479	NA	(TTA)5	15	392	406	intracellular [GO:0005622]; ribosome biogenesis [GO:0042254]
480	LOC100781489 GLYMA_03G262200	(CAG)7	21	65	85	nucleus [GO:0005634]; DNA binding [GO:0003677]; regulation of transcription, DNA-templated [GO:0006355]; transcription, DNA-templated [GO:0006351]
481	LOC100781489 GLYMA_03G262200	(CTT)5	15	408	422	nucleus [GO:0005634]; DNA binding [GO:0003677]; regulation of transcription, DNA-templated [GO:0006355]; transcription, DNA-templated [GO:0006351]
482	PHAVU_005G055500g	(TTC)6	18	436	453	NA
483	MTR_4g124160	(CTC)5	15	106	120	NA
484	MTR_8g039110	(AAC)6	18	22	39	NA
485	TRINITY_DN63745_c0_g1_i1	(GAG)5	15	41	55
486	LOC100814313 GLYMA_19G263100	(TTG)5	15	662	676	integral component of membrane [GO:0016021]; membrane [GO:0016020]; potassium ion transmembrane transporter activity [GO:0015079]
487	LOC106770439	(TCA)6	18	261	278	NA
488	GLYMA_03G263400	(AGA)10	30	291	320	NA
489	LOC100305853 GLYMA_19G262400	(AGA)10	30	281	310	NA
490	PHAVU_009G123400g	(TCT)5	15	58	72	integral component of membrane [GO:0016021]; transport [GO:0006810]
491	PHAVU_002G267800g	(TCT)5	15	810	824	nucleus [GO:0005634]; DNA binding [GO:0003677]; transcription factor activity, sequence-specific DNA binding [GO:0003700]; transcription, DNA-templated [GO:0006351]
492	PHAVU_002G267800g	(ATA)5	15	1057	1071	nucleus [GO:0005634]; DNA binding [GO:0003677]; transcription factor activity, sequence-specific DNA binding [GO:0003700]; transcription, DNA-templated [GO:0006351]
493	GLYMA_07G076200	(GAA)5	15	179	193	NA
494	glysoja_024131	(GAA)5	15	1271	1285	spliceosomal complex [GO:0005681]; DNA binding [GO:0003677]; mRNA processing [GO:0006397]; regulation of transcription, DNA-templated [GO:0006355]; RNA splicing [GO:0008380]
495	LOC101510023	(AGC)5	15	228	242	integral component of membrane [GO:0016021]
496	PHAVU_003G030600g	(CGA)5	15	399	413	integral component of membrane [GO:0016021]
497	glysoja_012607	(AGG)7	21	912	932	NA
498	glysoja_012607	(AGG)7	21	352	372	NA
499	LOC101488818	(AGG)7	21	1258	1278	NA
500	MIMGU_mgv1a010498mg	(TTA)5	15	1058	1072	NA
501	LOC101502342	(TTA)5	15	893	907	NA
502	LOC106772601	(GGC)5	15	857	871	protein dimerization activity [GO:0046983]
503	LOC106772601	(GGC)5	15	777	791	protein dimerization activity [GO:0046983]
504	GLYMA_09G181600	(GAA)5	15	1565	1579	integral component of membrane [GO:0016021]; ATP binding [GO:0005524]; protein serine/threonine kinase activity [GO:0004674]
505	LOC101508958	(TCT)5	15	881	895	nucleus [GO:0005634]; protein dimerization activity [GO:0046983]; RNA polymerase II regulatory region sequence-specific DNA binding [GO:0000977]; transcription factor activity, sequence-specific DNA binding [GO:0003700]; positive regulation of transcription from RNA polymerase II promoter [GO:0045944]; transcription, DNA-templated [GO:0006351]
506	LOC100783345 GLYMA_12G005000	(TCT)5	15	915	929	nucleus [GO:0005634]; protein dimerization activity [GO:0046983]; RNA polymerase II regulatory region sequence-specific DNA binding [GO:0000977]; transcription factor activity, sequence-specific DNA binding [GO:0003700]; positive regulation of transcription from RNA polymerase II promoter [GO:0045944]; transcription, DNA-templated [GO:0006351]
507	LOC100783345 GLYMA_12G005000	(TCT)5	15	923	937	nucleus [GO:0005634]; protein dimerization activity [GO:0046983]; RNA polymerase II regulatory region sequence-specific DNA binding [GO:0000977]; transcription factor activity, sequence-specific DNA binding [GO:0003700]; positive regulation of transcription from RNA polymerase II promoter [GO:0045944]; transcription, DNA-templated [GO:0006351]
508	LOC100783345 GLYMA_12G005000	(TCT)5	15	957	971	nucleus [GO:0005634]; protein dimerization activity [GO:0046983]; RNA polymerase II regulatory region sequence-specific DNA binding [GO:0000977]; transcription factor activity, sequence-specific DNA binding [GO:0003700]; positive regulation of transcription from RNA polymerase II promoter [GO:0045944]; transcription, DNA-templated [GO:0006351]
509	LR48_Vigan01g178700	(TCA)5	15	80	94	response to auxin [GO:0009733]
510	PHAVU_011G094400g	(CCA)5	15	136	150	chloroplast [GO:0009507]; 2 iron, 2 sulfur cluster binding [GO:0051537]; electron carrier activity [GO:0009055]; metal ion binding [GO:0046872]; electron transport chain [GO:0022900]
511	LR48_Vigan09g143800	(CCA)5	15	755	769	integral component of membrane [GO:0016021]; ATP binding [GO:0005524]; protein kinase activity [GO:0004672]
512	LOC100306311 GLYMA_04G063200	(AGA)6	18	650	667	NA
513	GLYMA_13G349500	(CTA)6	18	517	534	metal ion binding [GO:0046872]; nucleic acid binding [GO:0003676]
514	PHAVU_002G270200g	(GAA)5	15	137	151	NA
515	LOC101495171	(ATG)5	15	105	119	NA
516	KK1_046318	(ATA)7	21	34	54	nucleus [GO:0005634]; DNA binding [GO:0003677]; regulation of transcription, DNA-templated [GO:0006355]; transcription, DNA-templated [GO:0006351]
517	PHAVU_006G154800g	(GAA)5	15	356	370	NA
518	LOC101512747	(AGA)6	18	668	685	integral component of membrane [GO:0016021]; ATP binding [GO:0005524]; polysaccharide binding [GO:0030247]; protein kinase activity [GO:0004672]
519	EUGRSUZ_H020322	(TTC)6	18	39	56	signal transduction [GO:0007165]
520	LOC100810509 GLYMA_02G072500	(TCT)12	36	644	679	integral component of membrane [GO:0016021]
521	NA	(TAT)5	15	241	255	sequence-specific DNA binding [GO:0043565]; transcription factor activity, sequence-specific DNA binding [GO:0003700]
522	KK1_030787	(TAT)5	15	241	255	sequence-specific DNA binding [GO:0043565]; transcription factor activity, sequence-specific DNA binding [GO:0003700]
523	LOC101496895	(ATA)5	15	201	215	integral component of membrane [GO:0016021]; ATP binding [GO:0005524]; protein serine/threonine kinase activity [GO:0004674]; signal transduction [GO:0007165]
524	NA	(CAT)5	15	556	570	integral component of membrane [GO:0016021]; ubiquitin protein ligase activity [GO:0061630]; proteasome-mediated ubiquitin-dependent protein catabolic process [GO:0043161]
525	LOC100807896 GLYMA_04G024600	(GAA)6	18	40	57	NA
526	MTR_2g079030	(GAT)5	15	363	377	integral component of membrane [GO:0016021]; antiporter activity [GO:0015297]; drug transmembrane transporter activity [GO:0015238]; electron carrier activity [GO:0009055]
527	LOC100795901 GLYMA_06G239900	(GAT)5	15	1312	1326	anchored component of plasma membrane [GO:0046658]; electron carrier activity [GO:0009055]
528	PHAVU_005G152800g	(CAG)5	15	1254	1268	regulation of transcription, DNA-templated [GO:0006355]
529	glysoja_035246	(GTG)5	15	987	1001	NA
530	LR48_Vigan01g249600	(TGG)6	18	981	998	NA
531	LR48_Vigan11g006000	(TTG)5	15	400	414	NA
532	LR48_Vigan11g006000	(TGC)5	15	835	849	NA
533	GLYMA_03G236200	(AAG)5	15	31	45	metal ion binding [GO:0046872]; metal ion transport [GO:0030001]
534	LOC106753385	(CAG)5	15	316	330	NA
535	LOC106753385	(CAG)5	15	316	330	NA
536	PHAVU_001G156200g	(AGA)5	15	68	82	tryptophan synthase activity [GO:0004834]
537	PHAVU_001G156200g	(AGA)5	15	68	82	tryptophan synthase activity [GO:0004834]
538	LOC106757991	(AGA)5	15	68	82	tryptophan synthase activity [GO:0004834]
539	LOC100814175 GLYMA_13G046300	(GCC)5	15	595	609	NA
540	LOC101504960	(CAG)8	24	40	63	nucleus [GO:0005634]; DNA binding [GO:0003677]; regulation of transcription, DNA-templated [GO:0006355]
541	PHAVU_007G067100g	(ATA)7	21	676	696	NA
542	PHAVU_007G067100g	(ATA)7	21	676	696	NA
543	LOC100803919 GLYMA_09G270000	(TTG)6	18	2165	2182	nucleus [GO:0005634]; sequence-specific DNA binding [GO:0043565]; transcription factor activity, sequence-specific DNA binding [GO:0003700]; asymmetric cell division [GO:0008356]; bundle sheath cell fate specification [GO:0090610]; gravitropism [GO:0009630]; leaf development [GO:0048366]; maintenance of protein location in nucleus [GO:0051457]; radial pattern formation [GO:0009956]; regulation of…
544	LOC100806912 GLYMA_16G009700	(TCT)6	18	32	49	integral component of membrane [GO:0016021]
545	LOC100527906 GLYMA_15G182800	(GAA)5	15	1103	1117	integral component of membrane [GO:0016021]; phosphoric ester hydrolase activity [GO:0042578]; phosphatidylinositol-3-phosphate biosynthetic process [GO:0036092]; vacuole organization [GO:0007033]
546	LOC100816511 GLYMA_14G148800	(AGA)5	15	463	477	response to stress [GO:0006950]
547	LOC100816511 GLYMA_14G148800	(CAT)5	15	619	633	response to stress [GO:0006950]
548	GLYMA_10G298100	(TCT)17	51	290	340	NA
549	LOC100817030 GLYMA_13G069400	(AAG)7	21	278	298	extracellular region [GO:0005576]; heme binding [GO:0020037]; metal ion binding [GO:0046872]; peroxidase activity [GO:0004601]; hydrogen peroxide catabolic process [GO:0042744]; response to oxidative stress [GO:0006979]
550	GLYMA_15G037200	(AGA)5	15	1	15	regulation of transcription, DNA-templated [GO:0006355]; transcription, DNA-templated [GO:0006351]
551	PHAVU_003G201700g	(AGA)5	15	503	517	Mpp10 complex [GO:0034457]; small nucleolar ribonucleoprotein complex [GO:0005732]; rRNA processing [GO:0006364]
552	KK1_011909	(CGT)5	15	660	674	ATP binding [GO:0005524]; ATP-dependent DNA helicase activity [GO:0004003]; DNA binding [GO:0003677]; nucleotide-excision repair [GO:0006289]; transcription initiation from RNA polymerase II promoter [GO:0006367]
553	LOC106775284	(TCA)5	15	408	422	catalytic activity [GO:0003824]; metabolic process [GO:0008152]
554	LOC106775284	(GTG)5	15	1226	1240	catalytic activity [GO:0003824]; metabolic process [GO:0008152]
555	LOC106775284	(GTG)5	15	776	790	catalytic activity [GO:0003824]; metabolic process [GO:0008152]
556	GLYMA_09G003400	(TAG)6	18	308	325	integral component of membrane [GO:0016021]
557	LOC100811505 GLYMA_06G223900	(GAG)5	15	259	273	ATP binding [GO:0005524]; diacylglycerol kinase activity [GO:0004143]; NAD+ kinase activity [GO:0003951]; protein kinase C-activating G-protein coupled receptor signaling pathway [GO:0007205]
558	PHAVU_006G047600g	(AAC)5	15	66	80	nucleus [GO:0005634]; protein sumoylation [GO:0016925]
559	TRINITY_DN6072_c0_g3_i1	(GCT)5	15	765	779
560	TRINITY_DN6072_c0_g1_i1	(GTT)5	15	733	747
561	LOC106769259	(AAG)6	18	1092	1109	NA
562	LOC100778730 GLYMA_07G214300	(TAT)7	21	1	21	ubiquitin-protein transferase activity [GO:0004842]
563	KK1_034657	(GCG)5	15	399	413	nucleus [GO:0005634]; sequence-specific DNA binding [GO:0043565]; transcription factor activity, sequence-specific DNA binding [GO:0003700]
564	KK1_034657	(TCT)6	18	890	907	nucleus [GO:0005634]; sequence-specific DNA binding [GO:0043565]; transcription factor activity, sequence-specific DNA binding [GO:0003700]
565	KK1_014914	(GAG)5	15	474	488	ribosome [GO:0005840]; structural constituent of ribosome [GO:0003735]; translation [GO:0006412]
566	LR48_Vigan08g204400	(CAG)5	15	303	317	NA
567	GLYMA_14G002800	(ACC)5	15	356	370	NA
568	GLYMA_14G002800	(CAG)5	15	546	560	NA
569	TRINITY_DN60393_c0_g1_i1	(ATT)6	18	203	220
570	LR48_Vigan01g087700	(ACT)5	15	231	245	lipid binding [GO:0008289]; lipid transport [GO:0006869]
571	LR48_Vigan01g087700	(GAA)5	15	1065	1079	lipid binding [GO:0008289]; lipid transport [GO:0006869]
572	PHAVU_001G031300g	(ATT)5	15	1414	1428	protein dimerization activity [GO:0046983]
573	LR48_Vigan09g130500	(GTG)5	15	280	294	metal ion binding [GO:0046872]; RNA binding [GO:0003723]
574	KK1_033891	(TTC)7	21	69	89	NA
575	PHAVU_009G137000g	(TTC)8	24	30	53	nucleus [GO:0005634]; DNA binding [GO:0003677]; transcription factor activity, sequence-specific DNA binding [GO:0003700]; transcription, DNA-templated [GO:0006351]
576	LOC101513811	(TTC)5	15	1027	1041	NA
577	LOC100781663 GLYMA_02G006500	(GTT)8	24	1564	1587	NA
578	LOC101490846	(ACC)7	21	5	25	MCM complex [GO:0042555]; nucleus [GO:0005634]; ATP binding [GO:0005524]; DNA binding [GO:0003677]; DNA helicase activity [GO:0003678]; DNA replication initiation [GO:0006270]
579	PHAVU_002G024800g	(CAT)5	15	220	234	nucleus [GO:0005634]; DNA binding [GO:0003677]; regulation of transcription, DNA-templated [GO:0006355]
580	LOC100817517 GLYMA_04G019900	(AAG)5	15	17	31	NA
581	LOC100794805 GLYMA_20G143100	(TCT)5	15	1245	1259	NA
582	LOC100499990 GLYMA_02G305100	(GAA)5	15	775	789	NA
583	LOC100499990 GLYMA_02G305100	(GAA)5	15	586	600	NA
584	glysoja_025981	(GAA)5	15	426	440	NA
585	LOC101489221	(GAA)6	18	244	261	integral component of membrane [GO:0016021]
586	LOC100797262 GLYMA_12G023600	(AAT)5	15	1109	1123	central vacuole [GO:0042807]; integral component of plasma membrane [GO:0005887]; plant-type vacuole membrane [GO:0009705]; water channel activity [GO:0015250]; ion transmembrane transport [GO:0034220]
587	KK1_009190	(TCT)6	18	333	350	ATP binding [GO:0005524]; metal ion binding [GO:0046872]; protein kinase activity [GO:0004672]
588	KK1_009190	(TCT)6	18	333	350	ATP binding [GO:0005524]; metal ion binding [GO:0046872]; protein kinase activity [GO:0004672]
589	glysoja_004675	(TCT)5	15	70	84	integral component of membrane [GO:0016021]
590	LOC100818445 GLYMA_13G293700	(ATC)5	15	25	39	cell [GO:0005623]; electron carrier activity [GO:0009055]; protein disulfide oxidoreductase activity [GO:0015035]; cell redox homeostasis [GO:0045454]
591	LOC100527722 GLYMA_13G162400	(ATG)6	18	411	428	NA
592	KK1_045690	(GAA)6	18	23	40	ribosome [GO:0005840]; structural constituent of ribosome [GO:0003735]; translation [GO:0006412]
593	LOC101495152	(GAA)6	18	1647	1664	cellular protein modification process [GO:0006464]; protein transport [GO:0015031]
594	LOC101500913	(ATC)5	15	708	722	integral component of membrane [GO:0016021]
595	KK1_010456	(AAG)5	15	2069	2083	metal ion binding [GO:0046872]; metal ion transport [GO:0030001]
596	KK1_010456	(AAG)5	15	2577	2591	metal ion binding [GO:0046872]; metal ion transport [GO:0030001]
597	LOC100817382 GLYMA_13G065900	(AAG)6	18	120	137	integral component of membrane [GO:0016021]; acetylglucosaminyltransferase activity [GO:0008375]
598	KK1_022567	(ATT)7	21	1070	1090	NA
599	LOC106758050	(GAG)5	15	1146	1160	NA
600	LOC100787493 GLYMA_08G162100	(AGA)6	18	1	18	aspartic-type endopeptidase activity [GO:0004190]; protein catabolic process [GO:0030163]; proteolysis [GO:0006508]
601	MTR_3g065190	(TTC)5	15	43	57	nucleolus [GO:0005730]; mRNA binding [GO:0003729]
602	KK1_013890	(TCT)6	18	707	724	nucleic acid binding [GO:0003676]; ribonuclease P activity [GO:0004526]
603	PHAVU_003G220100g	(CCA)5	15	1239	1253	aspartic-type endopeptidase activity [GO:0004190]
604	PHAVU_003G230600g	(TGC)5	15	901	915	NA
605	glysoja_042593	(GGT)8	24	69	92	integral component of membrane [GO:0016021]; zinc ion binding [GO:0008270]
606	PHAVU_003G086300g	(GGT)7	21	564	584	metal ion binding [GO:0046872]; metal ion transport [GO:0030001]
607	GLYMA_06G268800	(AAG)5	15	983	997	NA
608	glysoja_013619	(ATC)6	18	244	261	nucleus [GO:0005634]; DNA binding [GO:0003677]; regulation of transcription, DNA-templated [GO:0006355]; transcription, DNA-templated [GO:0006351]
609	NA	(CTC)6	18	130	147	integral component of membrane [GO:0016021]
610	KK1_018265	(CTG)5	15	1067	1081	transcription factor TFIID complex [GO:0005669]; protein heterodimerization activity [GO:0046982]; translation initiation factor activity [GO:0003743]; DNA-templated transcription, initiation [GO:0006352]
611	KK1_018265	(TGC)5	15	1872	1886	transcription factor TFIID complex [GO:0005669]; protein heterodimerization activity [GO:0046982]; translation initiation factor activity [GO:0003743]; DNA-templated transcription, initiation [GO:0006352]
612	MTR_2g005810	(TTC)5	15	404	418	integral component of membrane [GO:0016021]; ATP binding [GO:0005524]; protein kinase activity [GO:0004672]
613	MTR_2g005810	(GAA)7	21	2348	2368	integral component of membrane [GO:0016021]; ATP binding [GO:0005524]; protein kinase activity [GO:0004672]
614	LOC100793706 GLYMA_02G074500	(GAA)5	15	497	511	NA
615	LOC100793706 GLYMA_02G074500	(GAA)5	15	770	784	NA
616	LOC106760985	(GTG)6	18	314	331	NA
617	LOC106768977	(GGT)8	24	1529	1552	protein dimerization activity [GO:0046983]
618	PHAVU_005G168900g	(CAA)5	15	285	299	nucleus [GO:0005634]; lipid binding [GO:0008289]; sequence-specific DNA binding [GO:0043565]; regulation of transcription, DNA-templated [GO:0006355]
619	LOC101503358	(TCT)11	33	1540	1572	NA
620	glysoja_037986	(CCT)5	15	1026	1040	integral component of membrane [GO:0016021]; ATP binding [GO:0005524]; carbohydrate binding [GO:0030246]; protein serine/threonine kinase activity [GO:0004674]; transmembrane receptor protein tyrosine kinase activity [GO:0004714]; recognition of pollen [GO:0048544]
621	Vigan.10G001600 VIGAN_10001600	(GCT)6	18	1268	1285	aspartic-type endopeptidase activity [GO:0004190]
622	LOC732613 GLYMA_19G263500	(TCT)5	15	147	161	integral component of membrane [GO:0016021]
623	LOC732613 GLYMA_19G263500	(TCT)5	15	147	161	integral component of membrane [GO:0016021]
624	PHAVU_006G120800g	(GTT)5	15	569	583	DNA binding [GO:0003677]
625	PHAVU_006G120800g	(TGA)5	15	1190	1204	DNA binding [GO:0003677]
626	KK1_000351	(TCT)5	15	182	196	protein dimerization activity [GO:0046983]
627	KK1_000351	(AAT)6	18	539	556	protein dimerization activity [GO:0046983]
628	LOC106772735	(AAG)11	33	405	437	NA
629	GLYMA_07G133400	(TCT)5	15	548	562	integral component of membrane [GO:0016021]; membrane [GO:0016020]; signal transduction [GO:0007165]
630	KK1_036626	(TTC)5	15	542	556	NA
631	KK1_036626	(ACT)6	18	694	711	NA
632	LOC101510420	(ACA)6	18	740	757	regulation of transcription, DNA-templated [GO:0006355]; transcription, DNA-templated [GO:0006351]
633	glysoja_031558	(AGA)5	15	1013	1027	integral component of membrane [GO:0016021]; ribosome [GO:0005840]; structural constituent of ribosome [GO:0003735]; translation [GO:0006412]
634	MTR_4g094265	(AAT)5	15	58	72	cytoplasm [GO:0005737]; hydro-lyase activity [GO:0016836]; fatty acid biosynthetic process [GO:0006633]
635	LOC100809594 GLYMA_08G186800	(GAA)5	15	74	88	ATP binding [GO:0005524]
636	LOC100777814 GLYMA_13G079000	(CTT)5	15	50	64	NA
637	PHAVU_010G060200g	(CTT)7	21	601	621	NA
638	PHAVU_010G060200g	(ATG)6	18	1035	1052	NA
639	LOC101490667	(ATG)5	15	2185	2199	NA
640	PHAVU_009G032900g	(GAA)5	15	366	380	NA
641	LOC100815576 GLYMA_20G178500	(CTG)6	18	3444	3461	nucleus [GO:0005634]; DNA binding [GO:0003677]
642	LOC107942117	(AAT)5	15	253	267	integral component of membrane [GO:0016021]; transferase activity, transferring acyl groups [GO:0016746]; metabolic process [GO:0008152]
643	TRINITY_DN5867_c0_g1_i2	(CAT)6	18	559	576
644	TRINITY_DN5867_c0_g1_i1	(CAT)6	18	559	576
645	LOC100801530 GLYMA_20G094000	(GAA)5	15	230	244	regulation of systemic acquired resistance [GO:0010112]
646	LR48_Vigan04g206700	(GAC)5	15	185	199	NA
647	LR48_Vigan04g206700	(GAC)5	15	185	199	NA
648	TCM_024909	(TTC)5	15	423	437	NA
649	LOC106753078	(CTT)6	18	73	90	protein kinase binding [GO:0019901]; regulation of cyclin-dependent protein serine/threonine kinase activity [GO:0000079]
650	LOC100781455 GLYMA_09G007200	(AGA)5	15	2500	2514	integral component of membrane [GO:0016021]; plasma membrane [GO:0005886]; ATP binding [GO:0005524]; transmembrane receptor protein serine/threonine kinase activity [GO:0004675]; cell surface receptor signaling pathway [GO:0007166]; protein phosphorylation [GO:0006468]
651	LOC100781455 GLYMA_09G007200	(AGA)5	15	2401	2415	integral component of membrane [GO:0016021]; plasma membrane [GO:0005886]; ATP binding [GO:0005524]; transmembrane receptor protein serine/threonine kinase activity [GO:0004675]; cell surface receptor signaling pathway [GO:0007166]; protein phosphorylation [GO:0006468]
652	LOC106775665	(TTG)5	15	1354	1368	nucleus [GO:0005634]; DNA binding [GO:0003677]; regulation of transcription, DNA-templated [GO:0006355]; transcription, DNA-templated [GO:0006351]
653	LOC100788347 GLYMA_07G179700	(TAA)8	24	19	42	cytoplasm [GO:0005737]; N-acetyl-gamma-glutamyl-phosphate reductase activity [GO:0003942]; NAD binding [GO:0051287]; protein dimerization activity [GO:0046983]; arginine biosynthetic process [GO:0006526]
654	LOC100788347 GLYMA_07G179700	(TAA)8	24	19	42	cytoplasm [GO:0005737]; N-acetyl-gamma-glutamyl-phosphate reductase activity [GO:0003942]; NAD binding [GO:0051287]; protein dimerization activity [GO:0046983]; arginine biosynthetic process [GO:0006526]
655	LOC100795097 GLYMA_10G167100	(TAT)7	21	37	57	nucleus [GO:0005634]; AT DNA binding [GO:0003680]; transcription factor activity, sequence-specific DNA binding [GO:0003700]
656	MTR_4g046870	(TAT)5	15	342	356	NA
657	LOC100786184	(TAT)5	15	539	553	NA
658	KK1_015165	(AAG)5	15	80	94	nucleus [GO:0005634]; DNA binding [GO:0003677]; transcription factor activity, sequence-specific DNA binding [GO:0003700]; transcription, DNA-templated [GO:0006351]
659	PHAVU_010G073400g	(AGT)5	15	328	342	protein dimerization activity [GO:0046983]
660	PHAVU_005G179600g	(TGC)7	21	488	508	NA
661	PHAVU_001G119500g	(CAC)5	15	907	921	nucleus [GO:0005634]; DNA binding [GO:0003677]; regulation of transcription, DNA-templated [GO:0006355]; transcription, DNA-templated [GO:0006351]
662	LOC100809125 GLYMA_03G076200	(TAA)5	15	316	330	endoplasmic reticulum membrane [GO:0005789]; integral component of membrane [GO:0016021]
663	LOC101514169	(ATT)7	21	669	689	nucleus [GO:0005634]; DNA binding [GO:0003677]; regulation of transcription, DNA-templated [GO:0006355]; transcription, DNA-templated [GO:0006351]
664	glysoja_020449	(ATT)7	21	1111	1131	nucleus [GO:0005634]; DNA binding [GO:0003677]; regulation of transcription, DNA-templated [GO:0006355]; transcription, DNA-templated [GO:0006351]
665	glysoja_032251	(CAA)5	15	193	207	nucleus [GO:0005634]; histone acetyltransferase activity [GO:0004402]
666	PHAVU_002G262500g	(CTT)6	18	800	817	metal ion binding [GO:0046872]; metal ion transport [GO:0030001]
667	KK1_042976	(TTC)6	18	439	456	integral component of membrane [GO:0016021]; phosphoprotein phosphatase activity [GO:0004721]
668	LOC101509934	(GCT)5	15	1582	1596	NA
669	LOC100785076 GLYMA_11G182900	(GAG)7	21	635	655	RNA binding [GO:0003723]
670	LOC100785076 GLYMA_11G182900	(GAG)7	21	549	569	RNA binding [GO:0003723]
671	LR48_Vigan08g137300	(GAG)7	21	492	512	RNA binding [GO:0003723]
672	LOC100778524 GLYMA_05G105600	(TTG)6	18	562	579	nucleus [GO:0005634]; sequence-specific DNA binding [GO:0043565]; transcription factor activity, sequence-specific DNA binding [GO:0003700]; asymmetric cell division [GO:0008356]; iron ion homeostasis [GO:0055072]; leaf development [GO:0048366]; negative regulation of mitotic cell cycle [GO:0045930]; radial pattern formation [GO:0009956]; regulation of transcription, DNA-templated [GO:0006355]; t…
673	LOC101504147	(CTT)18	54	192	245	integral component of membrane [GO:0016021]; heme binding [GO:0020037]; iron ion binding [GO:0005506]; monooxygenase activity [GO:0004497]; oxidoreductase activity, acting on paired donors, with incorporation or reduction of molecular oxygen [GO:0016705]
674	LOC100799646 Glyma17g10290.1 GLYMA_17G095000	(CTG)7	21	80	100	protein dimerization activity [GO:0046983]
675	LOC100799646 Glyma17g10290.1 GLYMA_17G095000	(CTG)7	21	80	100	protein dimerization activity [GO:0046983]
676	LOC100790586 GLYMA_20G161800	(GGA)5	15	40	54	methyltransferase activity [GO:0008168]; nucleic acid binding [GO:0003676]; nucleobase-containing compound metabolic process [GO:0006139]
677	LOC106766400	(AAG)7	21	1207	1227	cell wall [GO:0005618]; aspartyl esterase activity [GO:0045330]; pectinesterase activity [GO:0030599]; cell wall modification [GO:0042545]; pectin catabolic process [GO:0045490]
678	KK1_045266	(GAA)7	21	39	59	NA
679	GLYMA_16G027600	(GAA)5	15	2758	2772	NA
680	PRUPE_ppa007462mg	(TAA)5	15	253	267	FMN binding [GO:0010181]; oxidoreductase activity [GO:0016491]
681	LOC101512791	(TTC)8	24	62	85	integral component of membrane [GO:0016021]; ATP binding [GO:0005524]; carbohydrate binding [GO:0030246]; protein serine/threonine kinase activity [GO:0004674]
682	PHAVU_003G255600g	(TCT)5	15	184	198	intracellular [GO:0005622]; GTP binding [GO:0005525]; RNA binding [GO:0003723]
683	PHAVU_003G255600g	(TCT)5	15	1382	1396	intracellular [GO:0005622]; GTP binding [GO:0005525]; RNA binding [GO:0003723]
684	KK1_040473	(ATA)5	15	73	87	apoplast [GO:0048046]; cell wall [GO:0005618]; integral component of membrane [GO:0016021]; hydrolase activity, hydrolyzing O-glycosyl compounds [GO:0004553]; xyloglucan:xyloglucosyl transferase activity [GO:0016762]; cell wall biogenesis [GO:0042546]; cell wall organization [GO:0071555]; xyloglucan metabolic process [GO:0010411]
685	GLYMA_05G150400	(ATA)5	15	73	87	apoplast [GO:0048046]; cell wall [GO:0005618]; integral component of membrane [GO:0016021]; hydrolase activity, hydrolyzing O-glycosyl compounds [GO:0004553]; xyloglucan:xyloglucosyl transferase activity [GO:0016762]; cell wall biogenesis [GO:0042546]; cell wall organization [GO:0071555]; xyloglucan metabolic process [GO:0010411]
686	KK1_040473	(ATA)5	15	73	87	apoplast [GO:0048046]; cell wall [GO:0005618]; integral component of membrane [GO:0016021]; hydrolase activity, hydrolyzing O-glycosyl compounds [GO:0004553]; xyloglucan:xyloglucosyl transferase activity [GO:0016762]; cell wall biogenesis [GO:0042546]; cell wall organization [GO:0071555]; xyloglucan metabolic process [GO:0010411]
687	GLYMA_05G150400	(ATA)5	15	73	87	apoplast [GO:0048046]; cell wall [GO:0005618]; integral component of membrane [GO:0016021]; hydrolase activity, hydrolyzing O-glycosyl compounds [GO:0004553]; xyloglucan:xyloglucosyl transferase activity [GO:0016762]; cell wall biogenesis [GO:0042546]; cell wall organization [GO:0071555]; xyloglucan metabolic process [GO:0010411]
688	LOC106769434	(CGA)5	15	240	254	NA
689	MTR_7g051240	(GAA)5	15	1511	1525	oxidoreductase activity [GO:0016491]
690	TRINITY_DN56302_c0_g1_i1	(TTC)5	15	291	305
691	KK1_003051	(ACC)5	15	235	249	NA
692	LOC100785529 GLYMA_08G225900	(CCT)5	15	1049	1063	integral component of membrane [GO:0016021]; plasma membrane [GO:0005886]; ATP binding [GO:0005524]; transmembrane receptor protein serine/threonine kinase activity [GO:0004675]; cell surface receptor signaling pathway [GO:0007166]; protein phosphorylation [GO:0006468]
693	PHAVU_010G165200g	(CCT)5	15	1049	1063	integral component of membrane [GO:0016021]; ATP binding [GO:0005524]; protein kinase activity [GO:0004672]
694	LOC101493275	(GAA)5	15	81	95	NA
695	LOC100806573 GLYMA_01G205900	(TCT)6	18	191	208	hydrolase activity [GO:0016787]; lipid metabolic process [GO:0006629]
696	LOC100808396 GLYMA_18G037700	(TCA)5	15	688	702	NA
697	NA	(TCC)6	18	682	699	nucleus [GO:0005634]; DNA binding [GO:0003677]; regulation of transcription, DNA-templated [GO:0006355]
698	LOC100789198 GLYMA_10G101200	(AGA)7	21	643	663	integral component of membrane [GO:0016021]; methyltransferase activity [GO:0008168]
699	TRINITY_DN55616_c0_g1_i1	(AAC)5	15	18	32
700	PHAVU_001G087000g	(AGC)7	21	2823	2843	NA
701	PHAVU_001G087000g	(AGC)7	21	2742	2762	NA
702	LOC100808371 GLYMA_13G320800	(GAG)5	15	1133	1147	chloroplast [GO:0009507]; integral component of membrane [GO:0016021]; magnesium ion transmembrane transporter activity [GO:0015095]
703	KK1_045166	(AGA)10	30	1	30	sequence-specific DNA binding [GO:0043565]; transcription factor activity, sequence-specific DNA binding [GO:0003700]
704	KK1_040064	(AAG)9	27	887	913	NA
705	PHAVU_002G153300g	(CGC)6	18	1138	1155	nucleus [GO:0005634]; DNA binding [GO:0003677]; regulation of transcription, DNA-templated [GO:0006355]
706	NA	(GGA)5	15	738	752	nucleus [GO:0005634]; DNA binding [GO:0003677]; regulation of transcription, DNA-templated [GO:0006355]; transcription, DNA-templated [GO:0006351]
707	NAC27 SNAC49 Glyma13g35550.1 GLYMA_13G279900	(GGA)5	15	738	752	nucleus [GO:0005634]; DNA binding [GO:0003677]; regulation of transcription, DNA-templated [GO:0006355]; transcription, DNA-templated [GO:0006351]
708	NA	(GGA)5	15	738	752	nucleus [GO:0005634]; DNA binding [GO:0003677]; regulation of transcription, DNA-templated [GO:0006355]; transcription, DNA-templated [GO:0006351]
709	NAC27 SNAC49 Glyma13g35550.1 GLYMA_13G279900	(GGA)5	15	738	752	nucleus [GO:0005634]; DNA binding [GO:0003677]; regulation of transcription, DNA-templated [GO:0006355]; transcription, DNA-templated [GO:0006351]
710	LOC100786096 GLYMA_02G203200	(GGC)5	15	1946	1960	NA
711	LOC100786096 GLYMA_02G203200	(GGA)5	15	2111	2125	NA
712	LOC100786096 GLYMA_02G203200	(GGC)5	15	1868	1882	NA
713	LOC100786096 GLYMA_02G203200	(GGA)5	15	2033	2047	NA
714	LOC101494672	(TTC)5	15	269	283	NA
715	LOC100776419 GLYMA_06G107800	(CTT)7	21	1381	1401	glycine hydroxymethyltransferase activity [GO:0004372]; pyridoxal phosphate binding [GO:0030170]; glycine biosynthetic process [GO:0006545]; tetrahydrofolate interconversion [GO:0035999]
716	PHAVU_007G274100g	(ACA)5	15	377	391	NA
717	C4H-2	(TTA)6	18	238	255	integral component of membrane [GO:0016021]; heme binding [GO:0020037]; iron ion binding [GO:0005506]; monooxygenase activity [GO:0004497]; oxidoreductase activity, acting on paired donors, with incorporation or reduction of molecular oxygen [GO:0016705]
718	TCM_039725	(TTA)6	18	238	255	integral component of membrane [GO:0016021]; heme binding [GO:0020037]; iron ion binding [GO:0005506]; monooxygenase activity [GO:0004497]; oxidoreductase activity, acting on paired donors, with incorporation or reduction of molecular oxygen [GO:0016705]
719	LOC100499950 GLYMA_08G290400	(GAA)8	24	34	57	NA
720	LOC101499882	(ATT)8	24	30	53	NA
721	NA	(AAG)6	18	282	299	NA
722	LOC100779780 GLYMA_06G138200	(TAT)6	18	23	40	calcium ion binding [GO:0005509]
723	LOC100778672 GLYMA_12G117900	(GGC)5	15	334	348	NA
724	TRINITY_DN54776_c0_g1_i1	(CTT)6	18	97	114
725	LOC106770306	(TCC)6	18	110	127	integral component of membrane [GO:0016021]
726	LOC101508904	(GAA)6	18	162	179	integral component of membrane [GO:0016021]
727	LOC101508904	(GAA)6	18	162	179	integral component of membrane [GO:0016021]
728	KK1_037602	(AAG)5	15	160	174	NA
729	LOC100792788 GLYMA_01G228200	(CCT)6	18	274	291	transcription factor TFIIIB complex [GO:0000126]; DNA binding [GO:0003677]; TFIIIB-type transcription factor activity [GO:0001026]; TFIIIC-class transcription factor binding [GO:0001156]; RNA polymerase III transcriptional preinitiation complex assembly [GO:0070898]
730	LOC100810598 GLYMA_05G051300	(AGA)5	15	127	141	integral component of membrane [GO:0016021]
731	glysoja_038455	(TTC)6	18	3232	3249	NA
732	LOC106762193	(TCT)7	21	833	853	ribosome [GO:0005840]; structural constituent of ribosome [GO:0003735]; translation [GO:0006412]
733	LOC106779235	(TTC)5	15	771	785	cell [GO:0005623]; electron carrier activity [GO:0009055]; protein disulfide oxidoreductase activity [GO:0015035]; cell redox homeostasis [GO:0045454]
734	PHAVU_001G100500g	(TAA)5	15	274	288	nucleus [GO:0005634]; DNA binding [GO:0003677]; regulation of transcription, DNA-templated [GO:0006355]; transcription, DNA-templated [GO:0006351]
735	PHAVU_001G100500g	(TAA)5	15	274	288	nucleus [GO:0005634]; DNA binding [GO:0003677]; regulation of transcription, DNA-templated [GO:0006355]; transcription, DNA-templated [GO:0006351]
736	KK1_007654	(AGG)6	18	1117	1134	NA
737	KK1_007654	(AGG)6	18	1034	1051	NA
738	GLYMA_19G205600	(GAT)5	15	135	149	NA
739	GLYMA_19G205600	(TGA)5	15	311	325	NA
740	LOC100791725 GLYMA_08G162500	(CAC)5	15	63	77	DNA-3-methyladenine glycosylase activity [GO:0008725]; base-excision repair [GO:0006284]
741	LOC101500880	(TCT)5	15	756	770	nucleus [GO:0005634]; DNA binding [GO:0003677]; regulation of transcription, DNA-templated [GO:0006355]
742	LR48_Vigan09g143100	(AGG)5	15	195	209	integral component of membrane [GO:0016021]
743	PHAVU_005G132700g	(CAC)5	15	215	229	nucleus [GO:0005634]; DNA binding [GO:0003677]; regulation of transcription, DNA-templated [GO:0006355]
744	GLYMA_06G229200	(ACC)6	18	218	235	NA
745	NA	(TCT)6	18	41	58	NA
746	LOC100818430 GLYMA_13G105700	(TGA)5	15	1305	1319	nucleus [GO:0005634]; sequence-specific DNA binding [GO:0043565]; transcription factor activity, sequence-specific DNA binding [GO:0003700]
747	LOC100818430 GLYMA_13G105700	(TCT)5	15	1749	1763	nucleus [GO:0005634]; sequence-specific DNA binding [GO:0043565]; transcription factor activity, sequence-specific DNA binding [GO:0003700]
748	LOC100813852 GLYMA_14G148100	(TGA)5	15	829	843	integral component of membrane [GO:0016021]; plasma membrane [GO:0005886]; amino acid transmembrane transporter activity [GO:0015171]; amino acid export [GO:0032973]; amino acid homeostasis [GO:0080144]; amino acid import [GO:0043090]
749	NA	(GGT)7	21	42	62	integral component of membrane [GO:0016021]; electron carrier activity [GO:0009055]
750	LOC100779254 GLYMA_07G062400	(TCT)6	18	229	246	chloroplast stroma [GO:0009570]; mitochondrion [GO:0005739]; enzyme activator activity [GO:0008047]
751	KK1_010632	(GAA)5	15	791	805	integral component of membrane [GO:0016021]
752	KK1_010632	(GAA)5	15	672	686	integral component of membrane [GO:0016021]
753	LOC100799451 GLYMA_15G276700	(GAA)5	15	312	326	integral component of membrane [GO:0016021]
754	LOC101490347	(AAG)15	45	310	354	N-acetyltransferase activity [GO:0008080]
755	GLYMA_18G196200	(GAT)6	18	30	47	nucleus [GO:0005634]; mRNA guanylyltransferase activity [GO:0004484]; polynucleotide 5'-phosphatase activity [GO:0004651]; protein tyrosine phosphatase activity [GO:0004725]; protein tyrosine/serine/threonine phosphatase activity [GO:0008138]; 7-methylguanosine mRNA capping [GO:0006370]
756	KK1_009597	(AGA)9	27	309	335	NA
757	LOC106771396	(GAA)6	18	329	346	cell [GO:0005623]; electron carrier activity [GO:0009055]; protein disulfide oxidoreductase activity [GO:0015035]; cell redox homeostasis [GO:0045454]
758	LOC100800830 GLYMA_13G295000	(TAT)7	21	1564	1584	pyridoxal phosphate binding [GO:0030170]; transaminase activity [GO:0008483]; biosynthetic process [GO:0009058]; cellular amino acid metabolic process [GO:0006520]
759	KK1_001502	(AAT)5	15	1704	1718	integral component of membrane [GO:0016021]; transmembrane transport [GO:0055085]
760	glysoja_003084	(GAA)7	21	620	640	nucleus [GO:0005634]; DNA binding [GO:0003677]; regulation of transcription, DNA-templated [GO:0006355]; transcription, DNA-templated [GO:0006351]
761	GLYMA_02G041200	(ATC)5	15	568	582	NA
762	LOC100804641 GLYMA_02G134900	(TTC)5	15	265	279	integral component of membrane [GO:0016021]
763	LOC100820290 GLYMA_09G046400	(ATT)6	18	5	22	metal ion binding [GO:0046872]; oxidoreductase activity [GO:0016491]
764	glysoja_017226	(ATG)6	18	480	497	integral component of membrane [GO:0016021]
765	TRINITY_DN52556_c0_g1_i1	(TGT)5	15	356	370
766	PHAVU_008G133600g	(TAA)7	21	64	84	protein dimerization activity [GO:0046983]
767	PHAVU_008G133600g	(AGT)5	15	406	420	protein dimerization activity [GO:0046983]
768	PRUPE_ppa003350mg	(GAA)5	15	450	464	protein dimerization activity [GO:0046983]
769	LOC106779462	(GTG)6	18	234	251	NA
770	KK1_038582	(CTT)5	15	1052	1066	NA
771	LOC100802895 GLYMA_10G024400	(AAG)7	21	934	954	amyloplast [GO:0009501]; chloroplast [GO:0009507]; chromoplast [GO:0009509]; etioplast [GO:0009513]; proplastid [GO:0009537]; cellular response to light stimulus [GO:0071482]; chloroplast mRNA processing [GO:0010239]; chloroplast organization [GO:0009658]; leaf morphogenesis [GO:0009965]
772	PHAVU_009G224800g	(GCA)6	18	55	72	nucleus [GO:0005634]; DNA binding [GO:0003677]; auxin-activated signaling pathway [GO:0009734]; regulation of transcription, DNA-templated [GO:0006355]; transcription, DNA-templated [GO:0006351]
773	LOC100792233 GLYMA_15G274400	(GTA)6	18	1297	1314	NA
774	MTR_7g078700	(TGA)5	15	642	656	integral component of membrane [GO:0016021]
775	LOC100780865 GLYMA_07G196200	(GGC)6	18	730	747	NA
776	LOC100806496 GLYMA_12G056800	(CGC)5	15	240	254	integral component of membrane [GO:0016021]; plasma membrane [GO:0005886]; cytochrome complex assembly [GO:0017004]; protein-heme linkage [GO:0017003]
777	NA	(TAC)5	15	326	340	signal transduction [GO:0007165]
778	KK1_005591	(AAG)6	18	34	51	translation initiation factor activity [GO:0003743]
779	KK1_005591	(AAG)5	15	160	174	translation initiation factor activity [GO:0003743]
780	LR48_Vigan05g176300	(GCT)5	15	202	216	ATP binding [GO:0005524]; ATPase activity [GO:0016887]
781	FGENESH2	(CTG)5	15	1408	1422	NA
782	NA	(CCT)5	15	729	743	integral component of membrane [GO:0016021]
783	TRINITY_DN51831_c0_g1_i1	(GAA)9	27	728	754
784	LOC100809610 GLYMA_01G081600	(ATT)6	18	1996	2013	integral component of membrane [GO:0016021]; transporter activity [GO:0005215]
785	GLYMA_05G208300	(ATT)7	21	1186	1206	protein dimerization activity [GO:0046983]
786	glysoja_038292	(TTC)5	15	248	262	NA
787	PHAVU_003G017800g	(GAA)5	15	323	337	NA
788	LOC106777124	(TCT)6	18	223	240	NA
789	LOC101491878	(TCT)5	15	1236	1250	NA
790	LOC100788976 GLYMA_19G224600	(CAT)5	15	493	507	nucleus [GO:0005634]; RNA polymerase II transcription factor activity, sequence-specific DNA binding [GO:0000981]; sequence-specific DNA binding [GO:0043565]; transcription factor activity, RNA polymerase II transcription factor recruiting [GO:0001135]; transcription regulatory region DNA binding [GO:0044212]; cell differentiation [GO:0030154]; regulation of stomatal movement [GO:0010119]; regula…
791	KK1_035139	(GAA)5	15	942	956	NA
792	LOC100805418 GLYMA_04G066900	(GAA)5	15	307	321	NA
793	LOC101512660	(TCG)5	15	600	614	endoplasmic reticulum [GO:0005783]; protein disulfide isomerase activity [GO:0003756]; cell redox homeostasis [GO:0045454]
794	LOC100792543 TCHQD1 GLYMA_06G117800	(AAG)6	18	1281	1298	cytoplasm [GO:0005737]; glutathione transferase activity [GO:0004364]; glutathione metabolic process [GO:0006749]
795	LOC100792543 TCHQD1 GLYMA_06G117800	(AAG)6	18	1114	1131	cytoplasm [GO:0005737]; glutathione transferase activity [GO:0004364]; glutathione metabolic process [GO:0006749]
796	MTR_2g450740	(ACC)5	15	840	854	NA
797	KK1_017420	(CAC)5	15	531	545	ATP binding [GO:0005524]; protein kinase activity [GO:0004672]
798	GLYMA_20G159100	(TTC)5	15	895	909	nucleic acid binding [GO:0003676]; zinc ion binding [GO:0008270]
799	LOC101496171	(GCA)5	15	638	652	NA
800	glysoja_024213	(CTT)6	18	525	542	nucleus [GO:0005634]; DNA binding [GO:0003677]; regulation of transcription, DNA-templated [GO:0006355]; transcription, DNA-templated [GO:0006351]
801	glysoja_024213	(CAG)5	15	779	793	nucleus [GO:0005634]; DNA binding [GO:0003677]; regulation of transcription, DNA-templated [GO:0006355]; transcription, DNA-templated [GO:0006351]
802	glysoja_024213	(TCA)5	15	946	960	nucleus [GO:0005634]; DNA binding [GO:0003677]; regulation of transcription, DNA-templated [GO:0006355]; transcription, DNA-templated [GO:0006351]
803	LOC100802021 GLYMA_18G011700	(AAG)8	24	1282	1305	NA
804	GLYMA_06G204600	(AGG)5	15	1638	1652	metal ion binding [GO:0046872]
805	LOC106765716	(GGA)5	15	394	408	ligase activity [GO:0016874]
806	LOC106765716	(GAG)5	15	638	652	ligase activity [GO:0016874]
807	GLYMA_15G170100	(AAG)5	15	825	839	integral component of membrane [GO:0016021]
808	KK1_010520	(TTA)6	18	562	579	nucleic acid binding [GO:0003676]
809	LOC106779482	(GCA)6	18	30	47	NA
810	KK1_012933	(TAT)6	18	1197	1214	NA
811	LOC100797849 GLYMA_13G010700	(TTG)7	21	979	999	nucleus [GO:0005634]; single-stranded DNA binding [GO:0003697]; double-strand break repair via homologous recombination [GO:0000724]; regulation of transcription, DNA-templated [GO:0006355]
812	KK1_024216	(AGG)6	18	37	54	nucleus [GO:0005634]; DNA binding [GO:0003677]; regulation of transcription, DNA-templated [GO:0006355]; transcription, DNA-templated [GO:0006351]
813	KK1_024216	(GAT)5	15	519	533	nucleus [GO:0005634]; DNA binding [GO:0003677]; regulation of transcription, DNA-templated [GO:0006355]; transcription, DNA-templated [GO:0006351]
814	LOC106774305	(GAA)10	30	1696	1725	aspartic-type endopeptidase activity [GO:0004190]; response to abscisic acid [GO:0009737]; response to water deprivation [GO:0009414]
815	LOC101515051	(GCA)5	15	721	735	NA
816	LR48_Vigan10g227600	(TAA)5	15	1372	1386	nucleus [GO:0005634]; sequence-specific DNA binding [GO:0043565]; transcription factor activity, sequence-specific DNA binding [GO:0003700]
817	NA	(CAG)6	18	264	281	mediator complex [GO:0016592]; RNA polymerase II transcription cofactor activity [GO:0001104]
818	MTR_7g076620	(TGA)6	18	350	367	photosynthetic electron transport chain [GO:0009767]
819	MSHB1	(TCA)5	15	173	187	nucleus [GO:0005634]; sequence-specific DNA binding [GO:0043565]; transcription factor activity, sequence-specific DNA binding [GO:0003700]
820	PHAVU_009G216300g	(CAA)5	15	276	290	NA
821	LOC101512961	(TCG)5	15	262	276	NA
822	MTR_7g022790	(GAA)6	18	1359	1376	chaperone binding [GO:0051087]
823	LR48_Vigan10g269900	(GAA)11	33	680	712	metal ion binding [GO:0046872]; metal ion transport [GO:0030001]
824	GLYMA_08G168900	(TGA)6	18	651	668	nucleus [GO:0005634]
825	glysoja_014580	(CTC)7	21	1792	1812	endo-1,4-beta-xylanase activity [GO:0031176]; xylan catabolic process [GO:0045493]
826	KK1_030358	(GAT)5	15	41	55	GTP binding [GO:0005525]
827	glysoja_008585	(AGA)5	15	1022	1036	integral component of membrane [GO:0016021]
828	LOC100802566 GLYMA_19G128900	(ATT)5	15	1437	1451	protein dimerization activity [GO:0046983]
829	LOC101507889	(AAG)5	15	204	218	NA
830	LOC100781660 GLYMA_10G138500	(TCA)5	15	118	132	nucleus [GO:0005634]; auxin-activated signaling pathway [GO:0009734]; regulation of transcription, DNA-templated [GO:0006355]; transcription, DNA-templated [GO:0006351]
831	glysoja_000897	(TAT)5	15	1918	1932	integral component of membrane [GO:0016021]
832	LOC106771396	(GAA)6	18	792	809	cell [GO:0005623]; electron carrier activity [GO:0009055]; protein disulfide oxidoreductase activity [GO:0015035]; cell redox homeostasis [GO:0045454]
833	MTR_5g068530	(GGA)5	15	771	785	NA
834	LOC106763921	(GGA)5	15	771	785	NA
835	KK1_044456	(GGT)8	24	16	39	protein dimerization activity [GO:0046983]
836	LOC100779358 GLYMA_11G099200	(GAA)6	18	1481	1498	mitochondrion [GO:0005739]; ATP metabolic process [GO:0046034]; mitochondrial respiratory chain complex I assembly [GO:0032981]
837	GLYMA_10G205100	(AAG)5	15	384	398	integral component of membrane [GO:0016021]
838	GLYMA_01G148700	(GAA)5	15	568	582	NA
839	KK1_007085	(ATA)5	15	637	651	hydrolase activity [GO:0016787]; metabolic process [GO:0008152]
840	GLYMA_04G024000	(AAG)5	15	448	462	NA
841	MTR_8g017210	(AGA)5	15	727	741	metal ion binding [GO:0046872]; nucleic acid binding [GO:0003676]
842	LOC101511331	(TTC)6	18	221	238	NA
843	LOC100803605 GLYMA_10G037600	(CAC)5	15	783	797	nucleus [GO:0005634]; mRNA transcription [GO:0009299]; response to light stimulus [GO:0009416]
844	KK1_004052	(TCT)5	15	63	77	NA
845	LOC100306655 GLYMA_17G043700	(TCT)5	15	63	77	nucleus [GO:0005634]; transcription corepressor activity [GO:0003714]; negative regulation of nucleic acid-templated transcription [GO:1903507]; regulation of defense response [GO:0031347]; regulation of jasmonic acid mediated signaling pathway [GO:2000022]; response to wounding [GO:0009611]
846	LR48_Vigan07g055100	(TTC)5	15	37	51	NA
847	LR48_Vigan07g055100	(TCT)5	15	241	255	NA
848	PHAVU_006G212100g	(AAG)6	18	818	835	nucleus [GO:0005634]; peptidase activity [GO:0008233]
849	LOC100795184 GLYMA_13G368500	(CTT)6	18	140	157	protein dimerization activity [GO:0046983]
850	GLYMA_10G113100	(GGA)8	24	1868	1891	cell [GO:0005623]; oxidoreductase activity [GO:0016491]; cell redox homeostasis [GO:0045454]
851	LOC100527777 GLYMA_20G210500	(AGA)5	15	151	165	nucleus [GO:0005634]; auxin-activated signaling pathway [GO:0009734]; regulation of transcription, DNA-templated [GO:0006355]; transcription, DNA-templated [GO:0006351]
852	LOC100527777 GLYMA_20G210500	(AGA)5	15	151	165	nucleus [GO:0005634]; auxin-activated signaling pathway [GO:0009734]; regulation of transcription, DNA-templated [GO:0006355]; transcription, DNA-templated [GO:0006351]
853	PHAVU_009G081300g	(TTC)5	15	33	47	integral component of membrane [GO:0016021]; transmembrane transport [GO:0055085]
854	KK1_017327	(ATG)7	21	66	86	NA
855	MTR_1g097090	(CCA)5	15	191	205	integral component of membrane [GO:0016021]
856	NA	(TAA)5	15	898	912	NA
857	Vigan.07G034400 VIGAN_07034400	(ATG)6	18	91	108	DNA binding [GO:0003677]
858	glysoja_006847	(CAA)5	15	272	286	NA
859	KK1_038885	(CAA)5	15	1184	1198	aspartic-type endopeptidase activity [GO:0004190]
860	MTR_3g095540	(AAT)5	15	15	29	photosystem I [GO:0009522]; photosynthesis [GO:0015979]
861	LR48_Vigan07g007900	(GCC)5	15	1090	1104	coproporphyrinogen oxidase activity [GO:0004109]; porphyrin-containing compound biosynthetic process [GO:0006779]
862	LOC100808657 GLYMA_14G077500	(CAA)5	15	149	163	integral component of membrane [GO:0016021]; transferase activity, transferring acyl groups [GO:0016746]; metabolic process [GO:0008152]
863	MTR_4g073420	(ATT)5	15	282	296	DNA binding [GO:0003677]
864	MTR_4g073420	(TCT)5	15	1259	1273	DNA binding [GO:0003677]
865	NA	(ATT)5	15	282	296	DNA binding [GO:0003677]
866	NA	(TGT)5	15	101	115	transcription factor activity, sequence-specific DNA binding [GO:0003700]
867	GLYMA_12G007200	(AAG)5	15	319	333	NA
868	LOC101506353	(TGG)5	15	104	118	nucleus [GO:0005634]; DNA binding [GO:0003677]; regulation of transcription, DNA-templated [GO:0006355]
869	LOC101506353	(AGA)8	24	319	342	nucleus [GO:0005634]; DNA binding [GO:0003677]; regulation of transcription, DNA-templated [GO:0006355]
870	LR48_Vigan02g220200	(CCT)8	24	191	214	NA
871	MTR_1g015930	(GAA)7	21	229	249	nucleic acid binding [GO:0003676]
872	LOC101497750	(AAC)5	15	501	515	integral component of membrane [GO:0016021]
873	LOC106780442	(TCT)5	15	43	57	protein dimerization activity [GO:0046983]
874	LOC106758519	(GCG)5	15	495	509	NA
875	LR48_Vigan03g294700	(GAG)5	15	161	175	transferase activity, transferring acyl groups other than amino-acyl groups [GO:0016747]
876	MTR_8g020430	(GAA)5	15	284	298	ADP binding [GO:0043531]; defense response [GO:0006952]; signal transduction [GO:0007165]
877	KK1_031005	(TAA)8	24	2623	2646	integral component of membrane [GO:0016021]
878	MTR_1g025680	(TTC)5	15	60	74	lipase activity [GO:0016298]; lipid metabolic process [GO:0006629]
879	MTR_1g025680	(AAC)5	15	205	219	lipase activity [GO:0016298]; lipid metabolic process [GO:0006629]
880	LOC101501670	(ATG)6	18	53	70	NA
881	LOC104222541	(TCT)5	15	242	256	ATP binding [GO:0005524]; protein kinase activity [GO:0004672]
882	MTR_7g088350	(GCA)5	15	1667	1681	integral component of membrane [GO:0016021]; plasma membrane [GO:0005886]; root hair [GO:0035618]; trans-Golgi network transport vesicle [GO:0030140]; protein-cysteine S-palmitoyltransferase activity [GO:0019706]; root hair elongation [GO:0048767]
883	MTR_7g088350	(GCA)5	15	1642	1656	integral component of membrane [GO:0016021]; plasma membrane [GO:0005886]; root hair [GO:0035618]; trans-Golgi network transport vesicle [GO:0030140]; protein-cysteine S-palmitoyltransferase activity [GO:0019706]; root hair elongation [GO:0048767]
884	LOC106765510	(GGA)5	15	998	1012	integral component of membrane [GO:0016021]
885	LOC106765510	(GGA)5	15	739	753	integral component of membrane [GO:0016021]
886	glysoja_002895	(TGT)5	15	220	234	nucleus [GO:0005634]; DNA binding [GO:0003677]; regulation of transcription, DNA-templated [GO:0006355]
887	LR48_Vigan11g022200	(TTC)6	18	140	157	integral component of membrane [GO:0016021]
888	LOC100787284 GLYMA_07G218900	(TCT)7	21	530	550	integral component of membrane [GO:0016021]; secondary active sulfate transmembrane transporter activity [GO:0008271]
889	KK1_025904	(GAA)5	15	1317	1331	mitochondrial matrix [GO:0005759]; adenyl-nucleotide exchange factor activity [GO:0000774]; chaperone binding [GO:0051087]; protein homodimerization activity [GO:0042803]; protein folding [GO:0006457]
890	KK1_025904	(GAA)5	15	1229	1243	mitochondrial matrix [GO:0005759]; adenyl-nucleotide exchange factor activity [GO:0000774]; chaperone binding [GO:0051087]; protein homodimerization activity [GO:0042803]; protein folding [GO:0006457]
891	LOC101497466	(TCT)6	18	396	413	ligase activity [GO:0016874]
892	KK1_041495	(ATG)6	18	228	245	translation initiation factor activity [GO:0003743]
893	LOC100305875 GLYMA_06G142200	(AGA)5	15	126	140	NA
894	GLYMA_12G179600	(ATT)5	15	450	464	serine-type peptidase activity [GO:0008236]
895	LOC100798861 GLYMA_04G053100	(TTC)5	15	120	134	ATP binding [GO:0005524]; protein kinase activity [GO:0004672]
896	KK1_015155	(AGA)7	21	1	21	integral component of membrane [GO:0016021]; calcium ion binding [GO:0005509]; transmembrane transport [GO:0055085]
897	glysoja_001692	(GAA)6	18	39	56	sequence-specific DNA binding [GO:0043565]; transcription factor activity, sequence-specific DNA binding [GO:0003700]
898	LOC100807407 GLYMA_06G277500	(TAA)11	33	240	272	apoplast [GO:0048046]; chloroplast [GO:0009507]; cytosol [GO:0005829]; phosphoenolpyruvate carboxylase activity [GO:0008964]; carbon fixation [GO:0015977]; leaf development [GO:0048366]; tricarboxylic acid cycle [GO:0006099]
899	GLYMA_03G203600	(CTT)7	21	24	44	NA
900	PHAVU_010G040100g	(AGA)8	24	1162	1185	tRNA (guanine-N7-)-methyltransferase activity [GO:0008176]
901	NA	(ATC)6	18	313	330	electron carrier activity [GO:0009055]
902	NA	(CTT)5	15	923	937	electron carrier activity [GO:0009055]
903	LOC100795848 GLYMA_19G112900	(CTT)5	15	86	100	endoplasmic reticulum [GO:0005783]; integral component of membrane [GO:0016021]; protein disulfide isomerase activity [GO:0003756]; cell redox homeostasis [GO:0045454]; protein folding [GO:0006457]; response to endoplasmic reticulum stress [GO:0034976]
904	TRINITY_DN43964_c0_g1_i1	(GAT)5	15	307	321
905	KK1_007754	(TCT)5	15	269	283	NA
906	NA	(TTC)5	15	596	610	cell [GO:0005623]; protein disulfide oxidoreductase activity [GO:0015035]; cell redox homeostasis [GO:0045454]; glycerol ether metabolic process [GO:0006662]
907	LOC101491373	(AAG)5	15	590	604	integral component of membrane [GO:0016021]; ATP binding [GO:0005524]; carbohydrate binding [GO:0030246]; protein kinase activity [GO:0004672]
908	KK1_007564	(GTT)5	15	351	365	nucleic acid binding [GO:0003676]
909	glysoja_001934	(GTT)5	15	381	395	inositol 3-alpha-galactosyltransferase activity [GO:0047216]; galactose metabolic process [GO:0006012]
910	GLYMA_17G159800	(CAA)6	18	379	396	NA
911	GLYMA_06G292100	(TTC)5	15	43	57	integral component of membrane [GO:0016021]; ATP binding [GO:0005524]; carbohydrate binding [GO:0030246]; protein kinase activity [GO:0004672]
912	LOC101493092	(TGA)5	15	672	686	NA
913	LOC101493092	(TGA)5	15	672	686	NA
914	LOC100801231 GLYMA_08G147900	(TCT)5	15	47	61	cell periphery [GO:0071944]; cell wall [GO:0005618]; aspartyl esterase activity [GO:0045330]; pectinesterase activity [GO:0030599]; pectinesterase inhibitor activity [GO:0046910]; cell wall modification [GO:0042545]; pectin catabolic process [GO:0045490]
915	glysoja_042891	(CTT)6	18	92	109	integral component of membrane [GO:0016021]
916	glysoja_042891	(TTA)7	21	862	882	integral component of membrane [GO:0016021]
917	KK1_012668	(GAA)5	15	124	138	SCAR complex [GO:0031209]; protein complex binding [GO:0032403]; actin filament organization [GO:0007015]
918	LOC101493284	(CTT)5	15	286	300	ADP binding [GO:0043531]; signal transduction [GO:0007165]
919	LR48_Vigan831s004100	(GAG)5	15	308	322	NA
920	LOC106754632	(CTT)5	15	170	184	helicase activity [GO:0004386]
921	PHAVU_005G071500g	(CTT)5	15	1023	1037	NA
922	KK1_036198	(GCG)5	15	132	146	integral component of membrane [GO:0016021]; ATP binding [GO:0005524]; protein kinase activity [GO:0004672]
923	LOC100500315 GLYMA_06G035900	(TCT)5	15	141	155	cytochrome b6f complex [GO:0009512]; integral component of membrane [GO:0016021]
924	PHAVU_009G077900g	(CTG)5	15	461	475	integral component of membrane [GO:0016021]
925	PHAVU_005G027100g	(AGA)7	21	495	515	intracellular [GO:0005622]; phosphorelay signal transduction system [GO:0000160]
926	LOC100799625 GLYMA_15G182700	(TCG)6	18	705	722	sequence-specific DNA binding [GO:0043565]; transcription, DNA-templated [GO:0006351]
927	TRINITY_DN42830_c0_g1_i1	(ATC)5	15	30	44
928	LOC100789313 GLYMA_18G242300	(GAA)7	21	1071	1091	cytoplasm [GO:0005737]; hydrolase activity [GO:0016787]; isopentenyl-diphosphate delta-isomerase activity [GO:0004452]; isopentenyl diphosphate biosynthetic process [GO:0009240]
929	TCO	(AAG)8	24	682	705	integral component of membrane [GO:0016021]; carboxypeptidase activity [GO:0004180]
930	MTR_0027s0230	(TGA)6	18	533	550	NA
931	LOC101513774	(TCT)5	15	347	361	NA
932	glysoja_012553	(TAT)6	18	4	21	NA
933	PHAVU_008G1904001g	(CTC)7	21	40	60	DNA binding [GO:0003677]; DNA repair [GO:0006281]
934	GLYMA_02G288000	(CTC)7	21	40	60	DNA binding [GO:0003677]; DNA repair [GO:0006281]
935	glysoja_008912	(CAA)5	15	709	723	apoplast [GO:0048046]; isomerase activity [GO:0016853]
936	NA	(TTC)6	18	1367	1384	NA
937	LOC101511983	(AAC)7	21	341	361	integral component of membrane [GO:0016021]
938	LOC106761276	(AGA)6	18	679	696	integral component of membrane [GO:0016021]; ATP binding [GO:0005524]; protein kinase activity [GO:0004672]
939	MTR_1g089890	(ATC)7	21	26	46	NA
940	LOC100783661 GLYMA_19G221700	(ATC)5	15	4	18	sequence-specific DNA binding [GO:0043565]; transcription factor activity, sequence-specific DNA binding [GO:0003700]
941	GLYMA_02G262100	(GAA)5	15	668	682	integral component of membrane [GO:0016021]
942	GLYMA_02G262100	(GAA)5	15	589	603	integral component of membrane [GO:0016021]
943	MTR_7g108945	(GAT)5	15	178	192	integral component of membrane [GO:0016021]
944	glysoja_009514	(GAT)5	15	582	596	NA
945	LOC101493183	(GTA)6	18	579	596	NA
946	LOC101491244	(AAT)7	21	1047	1067	DNA binding [GO:0003677]
947	PHAVU_009G204000g	(GCG)5	15	470	484	nucleus [GO:0005634]; DNA binding [GO:0003677]; regulation of transcription, DNA-templated [GO:0006355]
948	PHAVU_003G140600g	(TGC)6	18	844	861	protein metabolic process [GO:0019538]
949	LOC100781671 GLYMA_18G277600	(ATC)5	15	37	51	integral component of membrane [GO:0016021]
950	LOC100781671 GLYMA_18G277600	(CTT)8	24	306	329	integral component of membrane [GO:0016021]
951	LOC106776215	(GGT)5	15	1520	1534	integral component of membrane [GO:0016021]
952	NA	(TGG)5	15	939	953	polysaccharide binding [GO:0030247]
953	GLYMA_09G282600	(ACG)5	15	245	259	integral component of membrane [GO:0016021]
954	LOC100810104 GLYMA_07G214800	(TCC)5	15	107	121	RNA binding [GO:0003723]
955	LOC101514993	(AGG)6	18	1260	1277	NA
956	DREB1F PHAVU_003G212800g	(CTT)6	18	1191	1208	nucleus [GO:0005634]; DNA binding [GO:0003677]; transcription factor activity, sequence-specific DNA binding [GO:0003700]; transcription, DNA-templated [GO:0006351]
957	NA	(TTC)5	15	23	37	lyase activity [GO:0016829]; cellular amino acid metabolic process [GO:0006520]
958	LOC101498268	(ATT)5	15	477	491	protein dimerization activity [GO:0046983]
959	TRINITY_DN41576_c0_g1_i1	(TTC)7	21	21	41
960	LOC101490870	(TGG)5	15	1763	1777	signal transduction [GO:0007165]
961	LOC100808919 GLYMA_03G105000	(TTA)5	15	374	388	protein dimerization activity [GO:0046983]
962	LOC100808919 GLYMA_03G105000	(TGA)5	15	956	970	protein dimerization activity [GO:0046983]
963	PHAVU_011G091600g	(AAC)6	18	167	184	NA
964	LOC106775241	(GGC)5	15	5570	5584	1,3-beta-D-glucan synthase complex [GO:0000148]; integral component of membrane [GO:0016021]; 1,3-beta-D-glucan synthase activity [GO:0003843]; (1->3)-beta-D-glucan biosynthetic process [GO:0006075]
965	LOC106758095	(CGA)5	15	473	487	integral component of membrane [GO:0016021]
966	LOC101489868	(TCT)5	15	3	17	protein tyrosine phosphatase activity [GO:0004725]
967	PHAVU_004G162100g	(AAG)5	15	183	197	sequence-specific DNA binding [GO:0043565]
968	LOC106766817	(AGA)6	18	562	579	nucleus [GO:0005634]; DNA binding [GO:0003677]; transcription factor activity, sequence-specific DNA binding [GO:0003700]; transcription, DNA-templated [GO:0006351]
969	VIT_11s0037g00740	(AAG)7	21	567	587	vacuole [GO:0005773]; serine-type carboxypeptidase activity [GO:0004185]; proteolysis involved in cellular protein catabolic process [GO:0051603]
970	LOC101505747	(CCT)5	15	299	313	integral component of membrane [GO:0016021]
971	KK1_010033	(TAT)5	15	232	246	NA
972	TCM_006420	(TCT)5	15	934	948	NA
973	TCM_006420	(TCT)5	15	1031	1045	NA
974	LOC100779992 GLYMA_15G253300	(AAT)6	18	2316	2333	integral component of membrane [GO:0016021]
975	LOC100779992 GLYMA_15G253300	(AAT)6	18	2295	2312	integral component of membrane [GO:0016021]
976	TRINITY_DN41104_c0_g1_i1	(CTT)18	54	704	757
977	LOC106753896	(CCT)9	27	521	547	intracellular ribonucleoprotein complex [GO:0030529]; viral nucleocapsid [GO:0019013]; RNA binding [GO:0003723]
978	LOC106757131	(GGC)5	15	7	21	cell [GO:0005623]; electron carrier activity [GO:0009055]; protein disulfide oxidoreductase activity [GO:0015035]; cell redox homeostasis [GO:0045454]
979	LOC100500241 GLYMA_08G320500	(CAA)5	15	73	87	nucleus [GO:0005634]; protein tag [GO:0031386]; protein sumoylation [GO:0016925]
980	LOC100802107 GLYMA_07G038300	(GGA)6	18	627	644	integral component of membrane [GO:0016021]
981	ptp1	(GGA)5	15	439	453	protein tyrosine phosphatase activity [GO:0004725]
982	PHAVU_005G039200g	(AGC)5	15	1569	1583	hydrolase activity, hydrolyzing O-glycosyl compounds [GO:0004553]; carbohydrate metabolic process [GO:0005975]
983	GLYMA_15G073400	(TTC)6	18	316	333	NA
984	glysoja_040921	(ATA)5	15	616	630	integral component of membrane [GO:0016021]
985	MTR_5g030860	(GAA)6	18	2449	2466	hydrolase activity, hydrolyzing O-glycosyl compounds [GO:0004553]; carbohydrate metabolic process [GO:0005975]
986	LOC106758274	(AAT)12	36	21	56	DNA binding [GO:0003677]
987	NA	(ATA)5	15	80	94	integral component of membrane [GO:0016021]
988	NA	(GAA)5	15	392	406	integral component of membrane [GO:0016021]
989	glysoja_022091	(GAA)5	15	513	527	nucleus [GO:0005634]; DNA binding [GO:0003677]
990	glysoja_022091	(GAA)5	15	513	527	nucleus [GO:0005634]; DNA binding [GO:0003677]
991	KK1_041240	(GAG)5	15	1703	1717	Rho guanyl-nucleotide exchange factor activity [GO:0005089]
992	LOC106753247	(AGA)8	24	1450	1473	integral component of membrane [GO:0016021]
993	PHAVU_010G061100g	(GTG)5	15	122	136	metal ion binding [GO:0046872]
994	PHAVU_010G061100g	(AGT)5	15	387	401	metal ion binding [GO:0046872]
995	LOC100809635 GLYMA_17G100100	(TTC)6	18	24	41	integral component of membrane [GO:0016021]
996	LOC101489264	(TTC)6	18	2345	2362	integral component of membrane [GO:0016021]; ATP binding [GO:0005524]; ATPase activity, coupled to transmembrane movement of substances [GO:0042626]
997	NA	(CAA)6	18	101	118	NA
998	LOC106769235	(CCA)6	18	380	397	exocyst [GO:0000145]; exocytosis [GO:0006887]
999	PHAVU_003G223600g	(GGA)5	15	1064	1078	nucleus [GO:0005634]; DNA binding [GO:0003677]; transcription factor activity, sequence-specific DNA binding [GO:0003700]; transcription, DNA-templated [GO:0006351]
1000	MTR_4g079430	(TCT)5	15	87	101	integral component of membrane [GO:0016021]; N-glycan processing [GO:0006491]
1001	MTR_4g079430	(TCT)5	15	87	101	integral component of membrane [GO:0016021]; N-glycan processing [GO:0006491]
1002	LOC106771412	(AAG)7	21	27	47	integral component of membrane [GO:0016021]; potassium ion transmembrane transporter activity [GO:0015079]
1003	KK1_007275	(ATC)6	18	710	727	NA
1004	KK1_007275	(TCA)5	15	915	929	NA
1005	LOC101513517	(TAT)7	21	1779	1799	NA
1006	LOC101512406	(ATG)7	21	708	728	NA
1007	PHAVU_001G154800g	(AAT)8	24	37	60	nucleic acid binding [GO:0003676]
1008	LOC101511534	(TCT)5	15	959	973	ATP binding [GO:0005524]; protein serine/threonine kinase activity [GO:0004674]
1009	KK1_025509	(AGG)5	15	1613	1627	NA
1010	glysoja_045235	(GGA)5	15	729	743	NA
1011	NA	(TCT)5	15	672	686	ribosome [GO:0005840]; structural constituent of ribosome [GO:0003735]; translation [GO:0006412]
1012	LOC106771032	(AGA)6	18	72	89	proteasome core complex [GO:0005839]; threonine-type endopeptidase activity [GO:0004298]; proteolysis involved in cellular protein catabolic process [GO:0051603]
1013	LR48_Vigan03g259300	(GCA)6	18	1718	1735	NA
1014	PHAVU_007G264600g	(GAT)8	24	573	596	NA
1015	LOC100786324 GLYMA_04G220500	(GGA)5	15	173	187	NA
1016	LOC100780996 GLYMA_20G170600	(ACA)5	15	1886	1900	nucleic acid binding [GO:0003676]
1017	GLYMA_14G095300	(ACA)5	15	325	339	integral component of membrane [GO:0016021]
1018	GLYMA_14G095300	(TAA)7	21	1207	1227	integral component of membrane [GO:0016021]
1019	LOC100527412 GLYMA_12G096800	(TCT)9	27	37	63	integral component of membrane [GO:0016021]
1020	LOC101515458	(TCT)10	30	37	66	integral component of membrane [GO:0016021]
1021	LOC106777586	(GAG)5	15	47	61	kinase activity [GO:0016301]
1022	LOC101511073	(CCT)5	15	4	18	chitin binding [GO:0008061]; chitinase activity [GO:0004568]; carbohydrate metabolic process [GO:0005975]; cell wall macromolecule catabolic process [GO:0016998]; chitin catabolic process [GO:0006032]
1023	aos1	(AAT)5	15	24	38	heme binding [GO:0020037]; iron ion binding [GO:0005506]; monooxygenase activity [GO:0004497]; oxidoreductase activity, acting on paired donors, with incorporation or reduction of molecular oxygen [GO:0016705]
1024	LOC101510790	(CCT)5	15	224	238	integral component of membrane [GO:0016021]
1025	KK1_019737	(TTG)5	15	58	72	integral component of membrane [GO:0016021]; nucleus [GO:0005634]; DNA binding [GO:0003677]; regulation of transcription, DNA-templated [GO:0006355]; transcription, DNA-templated [GO:0006351]
1026	NA	(GTG)6	18	1280	1297	membrane [GO:0016020]; acetylglucosaminyltransferase activity [GO:0008375]
1027	TRINITY_DN389_c0_g1_i1	(TCC)6	18	148	165
1028	glysoja_026504	(CTT)6	18	162	179	NA
1029	LOC106776886	(AGG)5	15	135	149	NA
1030	LOC101493162	(TCT)5	15	562	576	cytoplasm [GO:0005737]; arginine-tRNA ligase activity [GO:0004814]; ATP binding [GO:0005524]; arginyl-tRNA aminoacylation [GO:0006420]
1031	BYJ90	(TCT)5	15	56	70	ATP binding [GO:0005524]; methionine adenosyltransferase activity [GO:0004478]; S-adenosylmethionine biosynthetic process [GO:0006556]
1032	NA	(GAA)6	18	692	709	NA
1033	LOC106776255	(CTT)5	15	326	340	aspartic-type endopeptidase activity [GO:0004190]
1034	GLYMA_11G045400	(ATG)5	15	576	590	nucleus [GO:0005634]; RNA polymerase II transcription factor activity, sequence-specific DNA binding [GO:0000981]; sequence-specific DNA binding [GO:0043565]; transcription factor activity, RNA polymerase II transcription factor recruiting [GO:0001135]; transcription regulatory region DNA binding [GO:0044212]; cell differentiation [GO:0030154]; regulation of transcription from RNA polymerase II p…
1035	LOC100808107 GLYMA_05G235200	(CTT)5	15	170	184	integral component of membrane [GO:0016021]
1036	LOC106776482	(GAA)5	15	38	52	integral component of membrane [GO:0016021]; sulfotransferase activity [GO:0008146]
1037	MLO KK1_017757	(ATT)5	15	202	216	integral component of membrane [GO:0016021]; calmodulin binding [GO:0005516]; defense response [GO:0006952]; response to biotic stimulus [GO:0009607]
1038	MLO KK1_017757	(GAG)5	15	1478	1492	integral component of membrane [GO:0016021]; calmodulin binding [GO:0005516]; defense response [GO:0006952]; response to biotic stimulus [GO:0009607]
1039	KK1_015165	(TTC)5	15	457	471	nucleus [GO:0005634]; DNA binding [GO:0003677]; transcription factor activity, sequence-specific DNA binding [GO:0003700]; transcription, DNA-templated [GO:0006351]
1040	PHAVU_001G046500g	(TTC)6	18	1039	1056	nucleic acid binding [GO:0003676]
1041	KK1_010275	(TGT)5	15	1318	1332	NA
1042	KK1_010275	(TGT)5	15	1219	1233	NA
1043	LOC100809070 GLYMA_16G208400	(GCA)6	18	673	690	integral component of membrane [GO:0016021]; plant-type vacuole membrane [GO:0009705]; voltage-gated chloride channel activity [GO:0005247]; chloride transmembrane transport [GO:1902476]
1044	NA	(TTC)9	27	688	714	NA
1045	LOC100792892 GLYMA_05G031100	(GGA)5	15	811	825	spliceosomal complex [GO:0005681]; mRNA cis splicing, via spliceosome [GO:0045292]
1046	LOC100792892 GLYMA_05G031100	(TTC)9	27	1898	1924	spliceosomal complex [GO:0005681]; mRNA cis splicing, via spliceosome [GO:0045292]
1047	PHAVU_007G154400g	(AGA)5	15	35	49	NA
1048	glysoja_006328	(TGA)6	18	764	781	metal ion binding [GO:0046872]; RNA binding [GO:0003723]
1049	MTR_1g033900	(AGA)7	21	10	30	plasma membrane [GO:0005886]
1050	MTR_5g091690	(CTT)10	30	314	343	NA
1051	LOC101510704	(ATT)5	15	14	28	transferase activity, transferring hexosyl groups [GO:0016758]; glycolipid biosynthetic process [GO:0009247]
1052	LOC101499785	(AAC)6	18	248	265	integral component of membrane [GO:0016021]
1053	LOC100810504 GLYMA_09G176900	(TAT)5	15	749	763	NA
1054	LOC100793129 GLYMA_01G020400	(AGA)7	21	13	33	NA
1055	LOC100789792 GLYMA_01G143500	(AAT)7	21	7	27	nucleus [GO:0005634]; sequence-specific DNA binding [GO:0043565]; transcription factor activity, sequence-specific DNA binding [GO:0003700]
1056	KK1_030358	(TCA)5	15	37	51	GTP binding [GO:0005525]
1057	NA	(CGC)5	15	497	511	response to stress [GO:0006950]
1058	LR48_Vigan02g033800	(GTT)5	15	658	672	ribosome [GO:0005840]; structural constituent of ribosome [GO:0003735]; translation [GO:0006412]
1059	LOC101504728	(ATA)5	15	6796	6810	NA
1060	LOC101504728	(ATA)5	15	6867	6881	NA
1061	MTR_3g064840	(AGA)5	15	498	512	nucleus [GO:0005634]; DNA binding [GO:0003677]; regulation of transcription, DNA-templated [GO:0006355]; transcription, DNA-templated [GO:0006351]
1062	NA	(TTC)5	15	62	76	NA
1063	LOC106758138	(TTC)5	15	20	34	large ribosomal subunit [GO:0015934]; structural constituent of ribosome [GO:0003735]; translation [GO:0006412]
1064	F383_23876	(CTT)5	15	155	169	PAS complex [GO:0070772]; regulation of lipid kinase activity [GO:0043550]
1065	KK1_038729	(ATT)5	15	100	114	nucleus [GO:0005634]; DNA binding [GO:0003677]; regulation of transcription, DNA-templated [GO:0006355]; transcription, DNA-templated [GO:0006351]
1066	LOC100803269 GLYMA_11G092500	(CAG)7	21	36	56	protein phosphatase 4 complex [GO:0030289]; protein phosphatase regulator activity [GO:0019888]
1067	LOC100782327 GLYMA_08G328800	(GAA)5	15	94	108	plasma membrane [GO:0005886]; ADP binding [GO:0043531]; defense response [GO:0006952]; signal transduction [GO:0007165]
1068	KK1_006326	(CTT)5	15	280	294	cytoplasm [GO:0005737]; translation release factor activity, codon specific [GO:0016149]
1069	PHAVU_002G139900g	(AGA)5	15	470	484	RNA binding [GO:0003723]
1070	LR48_Vigan406s020200	(TAT)9	27	23	49	integral component of membrane [GO:0016021]; oxidoreductase activity [GO:0016491]
1071	LOC100820243 GLYMA_06G157600	(ATG)6	18	145	162	NA
1072	glysoja_027560	(ATG)7	21	1135	1155	integral component of membrane [GO:0016021]; cadmium-exporting ATPase activity [GO:0008551]; metal ion binding [GO:0046872]; nucleotide binding [GO:0000166]; zinc-exporting ATPase activity [GO:0016463]
1073	LOC100789013 GLYMA_12G030600	(TTG)5	15	783	797	phosphoric diester hydrolase activity [GO:0008081]; lipid metabolic process [GO:0006629]
1074	LOC106758864	(TGT)5	15	142	156	aspartic-type endopeptidase activity [GO:0004190]
1075	NA	(CAT)5	15	456	470	DNA binding [GO:0003677]
1076	GLYMA_18G065900	(TGC)5	15	390	404	NA
1077	LOC100820059 GLYMA_07G044900	(AAG)5	15	399	413	NA
1078	LR48_Vigan11g003600	(AAG)5	15	1086	1100	NA
1079	TRINITY_DN3439_c0_g1_i1	(TAC)5	15	363	377
1080	GLYMA_07G170900	(GAA)5	15	541	555	cytoplasm [GO:0005737]; integral component of membrane [GO:0016021]; thioredoxin-disulfide reductase activity [GO:0004791]
1081	glysoja_018022	(TAT)6	18	461	478	integral component of membrane [GO:0016021]; oxidoreductase activity [GO:0016491]
1082	GLYMA_03G105000	(TCA)5	15	208	222	protein dimerization activity [GO:0046983]
1083	GLYMA_U0377002	(GAA)6	18	1153	1170	nucleus [GO:0005634]; DNA binding [GO:0003677]; transcription factor activity, sequence-specific DNA binding [GO:0003700]; multicellular organism development [GO:0007275]; transcription, DNA-templated [GO:0006351]
1084	KK1_039394	(TCC)5	15	252	266	nucleus [GO:0005634]; DNA binding [GO:0003677]; regulation of transcription, DNA-templated [GO:0006355]
1085	LOC100815630 GLYMA_15G147000	(AAG)5	15	254	268	NA
1086	KK1_028640	(TGA)6	18	1094	1111	GTPase activity [GO:0003924]; nickel cation binding [GO:0016151]; nitrogen compound metabolic process [GO:0006807]
1087	NA	(AAG)6	18	492	509	integral component of membrane [GO:0016021]
1088	LOC106777575	(TCT)5	15	442	456	integral component of membrane [GO:0016021]; metal ion binding [GO:0046872]; RNA binding [GO:0003723]
1089	glysoja_033824	(TTC)7	21	1053	1073	NA
1090	NA	(GAT)5	15	621	635	NA
1091	KK1_026639	(AGA)6	18	15	32	NA
1092	KK1_026639	(GAA)5	15	620	634	NA
1093	TRINITY_DN33748_c0_g1_i1	(ACG)7	21	246	266
1094	glysoja_013245	(TGC)6	18	20	37	protein metabolic process [GO:0019538]
1095	PHAVU_008G262300g	(GGT)6	18	460	477	integral component of membrane [GO:0016021]; ATP binding [GO:0005524]; metalloendopeptidase activity [GO:0004222]; zinc ion binding [GO:0008270]
1096	PHAVU_004G005800g	(GAA)5	15	403	417	heme binding [GO:0020037]; iron ion binding [GO:0005506]; monooxygenase activity [GO:0004497]; oxidoreductase activity, acting on paired donors, with incorporation or reduction of molecular oxygen [GO:0016705]
1097	KK1_030999	(GCA)5	15	718	732	NA
1098	PHAVU_010G134400g	(TTC)5	15	30	44	integral component of membrane [GO:0016021]
1099	KK1_028729	(CCA)5	15	338	352	metal ion binding [GO:0046872]; RNA binding [GO:0003723]; RNA processing [GO:0006396]
1100	GLYMA_07G097400	(GAT)6	18	451	468	NA
1101	LOC100789484 GLYMA_18G273700	(GAA)6	18	378	395	NA
1102	MYB72	(GAG)5	15	134	148	DNA binding [GO:0003677]
1103	PHAVU_002G184600g	(GAG)5	15	134	148	DNA binding [GO:0003677]
1104	LOC101503531	(TCT)5	15	430	444	nucleus [GO:0005634]; DNA binding [GO:0003677]; transcription factor activity, sequence-specific DNA binding [GO:0003700]; transcription, DNA-templated [GO:0006351]
1105	TRINITY_DN33102_c0_g1_i1	(CCG)5	15	185	199
1106	TRINITY_DN3305_c0_g2_i1	(TGC)5	15	62	76
1107	TRINITY_DN3305_c0_g1_i1	(TGC)5	15	62	76
1108	LOC106768116	(AAT)6	18	665	682	integral component of membrane [GO:0016021]; plasma membrane [GO:0005886]
1109	MTR_5g076140	(GTT)5	15	21	35	NA
1110	LR48_Vigan647s001500	(TAA)5	15	90	104	integral component of membrane [GO:0016021]
1111	LOC106774926	(CTT)5	15	69	83	NA
1112	TCM_016035	(TTG)6	18	47	64	nucleus [GO:0005634]; DNA binding [GO:0003677]; regulation of transcription, DNA-templated [GO:0006355]; transcription, DNA-templated [GO:0006351]
1113	LOC101496415	(CGC)5	15	169	183	integral component of membrane [GO:0016021]; transport [GO:0006810]
1114	POPTR_0005s10820g	(TCG)5	15	290	304	oxidoreductase activity [GO:0016491]
1115	LOC101493441	(GAA)5	15	1350	1364	NA
1116	LOC101490808	(AAT)5	15	806	820	transcription factor activity, sequence-specific DNA binding [GO:0003700]
1117	LOC101490808	(AAT)5	15	885	899	transcription factor activity, sequence-specific DNA binding [GO:0003700]
1118	TRINITY_DN32561_c0_g1_i1	(CAT)5	15	470	484
1119	LOC100798442 GLYMA_17G154500	(AAG)12	36	1763	1798	plasma membrane [GO:0005886]; signal transduction [GO:0007165]
1120	LOC100816797 GLYMA_20G132500	(GAA)8	24	22	45	cytoplasm [GO:0005737]; integral component of membrane [GO:0016021]
1121	PHAVU_008G149500g	(GTG)5	15	425	439	NA
1122	LR48_Vigan01g110100	(CCA)7	21	420	440	NA
1123	LOC100794861 GLYMA_15G074600	(AGA)6	18	491	508	integral component of membrane [GO:0016021]; ATP binding [GO:0005524]; carbohydrate binding [GO:0030246]; protein kinase activity [GO:0004672]
1124	LOC101513279	(TAC)5	15	76	90	integral component of membrane [GO:0016021]; zinc ion transmembrane transporter activity [GO:0005385]
1125	LOC100787470 GLYMA_08G266500	(AAG)5	15	1025	1039	cytosol [GO:0005829]; chloroplast accumulation movement [GO:0009904]; chloroplast avoidance movement [GO:0009903]
1126	KK1_031798	(TTG)6	18	663	680	NA
1127	LOC100809079 GLYMA_17G082300	(GAC)5	15	200	214	metal ion binding [GO:0046872]
1128	LOC100780705	(CTG)5	15	29	43	RNA processing [GO:0006396]
1129	TRINITY_DN32104_c0_g1_i1	(GTT)7	21	577	597
1130	PHAVU_008G156900g	(GAT)5	15	426	440	NA
1131	GLYMA_02G190900	(GAT)5	15	400	414	NA
1132	LOC100787293 GLYMA_15G272300	(CCG)5	15	344	358	DNA binding [GO:0003677]; zinc ion binding [GO:0008270]
1133	LOC101503847	(TGT)5	15	248	262	integral component of membrane [GO:0016021]; malate transport [GO:0015743]
1134	LOC100788697 GLYMA_07G238000	(AGG)5	15	810	824	sequence-specific DNA binding [GO:0043565]; transcription factor activity, sequence-specific DNA binding [GO:0003700]
1135	MTR_8g016270	(TCT)5	15	872	886	integral component of membrane [GO:0016021]
1136	PHAVU_010G117500g	(CTC)5	15	165	179	response to auxin [GO:0009733]
1137	LOC100786060 GLYMA_15G165800	(ATT)6	18	338	355	clathrin-coated vesicle [GO:0030136]; 1-phosphatidylinositol binding [GO:0005545]; clathrin binding [GO:0030276]; clathrin coat assembly [GO:0048268]
1138	KK1_025550	(ACA)5	15	201	215	DNA binding [GO:0003677]
1139	KK1_025550	(ATA)6	18	414	431	DNA binding [GO:0003677]
1140	NA	(TCT)5	15	746	760	microtubule [GO:0005874]; spindle [GO:0005819]; activation of protein kinase activity [GO:0032147]; regulation of mitotic spindle organization [GO:0060236]
1141	LOC101492294	(ATT)5	15	201	215	extracellular region [GO:0005576]; heme binding [GO:0020037]; metal ion binding [GO:0046872]; peroxidase activity [GO:0004601]; hydrogen peroxide catabolic process [GO:0042744]; response to oxidative stress [GO:0006979]
1142	LOC106765562	(GGT)5	15	1545	1559	NA
1143	PHAVU_011G016500g	(CAT)5	15	319	333	integral component of membrane [GO:0016021]
1144	LOC107923049	(TGC)5	15	434	448	nucleus [GO:0005634]; DNA binding [GO:0003677]; transcription factor activity, sequence-specific DNA binding [GO:0003700]; transcription, DNA-templated [GO:0006351]
1145	LOC101507139	(TGG)7	21	69	89	acetyl-CoA carboxylase complex [GO:0009317]; acetyl-CoA carboxylase activity [GO:0003989]; fatty acid biosynthetic process [GO:0006633]
1146	LR48_Vigan01g046300 LR48_Vigan10g041600	(TTC)5	15	191	205	metal ion binding [GO:0046872]; nucleic acid binding [GO:0003676]
1147	LR48_Vigan07g008000	(ACA)6	18	401	418	ATP binding [GO:0005524]; DNA binding [GO:0003677]; DNA replication [GO:0006260]
1148	LOC100806508 GLYMA_13G142100	(GAA)5	15	819	833	integral component of membrane [GO:0016021]; ATP binding [GO:0005524]; ATPase activity, coupled to transmembrane movement of substances [GO:0042626]
1149	KK1_002997	(CTT)5	15	1969	1983	cytoplasm [GO:0005737]; ATP binding [GO:0005524]; magnesium ion binding [GO:0000287]; phenylalanine-tRNA ligase activity [GO:0004826]; tRNA binding [GO:0000049]; phenylalanyl-tRNA aminoacylation [GO:0006432]
1150	MTR_8g009080	(TGG)5	15	1028	1042	metal ion binding [GO:0046872]; oxidoreductase activity [GO:0016491]
1151	LOC101505905	(TCA)5	15	1176	1190	phosphatidylcholine 1-acylhydrolase activity [GO:0008970]; lipid metabolic process [GO:0006629]
1152	KK1_039469	(GAA)10	30	1139	1168	integral component of membrane [GO:0016021]; metal ion transmembrane transporter activity [GO:0046873]
1153	TRINITY_DN31667_c0_g1_i1	(CAA)5	15	257	271
1154	KK1_000600	(CTT)5	15	1315	1329	integral component of membrane [GO:0016021]
1155	GLYMA_03G190300	(TCA)5	15	70	84	NA
1156	LR48_Vigan11g023000	(CAA)5	15	929	943	nucleus [GO:0005634]; DNA binding [GO:0003677]; regulation of transcription, DNA-templated [GO:0006355]; transcription, DNA-templated [GO:0006351]
1157	MTR_4g100570	(CTT)5	15	66	80	NA
1158	MTR_4g100570	(CAA)5	15	659	673	NA
1159	LOC100818469 GLYMA_07G244800	(GGC)5	15	374	388	NA
1160	LOC100778133 GLYMA_12G001500	(AGG)5	15	2444	2458	integral component of membrane [GO:0016021]
1161	GLYMA_U0377002	(CAT)5	15	553	567	nucleus [GO:0005634]; DNA binding [GO:0003677]; transcription factor activity, sequence-specific DNA binding [GO:0003700]; multicellular organism development [GO:0007275]; transcription, DNA-templated [GO:0006351]
1162	GLYMA_U0377002	(TTC)6	18	795	812	nucleus [GO:0005634]; DNA binding [GO:0003677]; transcription factor activity, sequence-specific DNA binding [GO:0003700]; multicellular organism development [GO:0007275]; transcription, DNA-templated [GO:0006351]
1163	GLYMA_U0377002	(AAT)8	24	1108	1131	nucleus [GO:0005634]; DNA binding [GO:0003677]; transcription factor activity, sequence-specific DNA binding [GO:0003700]; multicellular organism development [GO:0007275]; transcription, DNA-templated [GO:0006351]
1164	glysoja_004094	(GAT)5	15	3309	3323	RNA binding [GO:0003723]
1165	LOC106756826	(ATG)5	15	231	245	NA
1166	pFatB	(TAT)7	21	586	606	chloroplast [GO:0009507]; thiolester hydrolase activity [GO:0016790]; fatty acid biosynthetic process [GO:0006633]
1167	TRINITY_DN3127_c0_g1_i1	(GAA)5	15	391	405
1168	LOC101491112	(TTC)10	30	11	40	NA
1169	LOC101491112	(GAG)6	18	1208	1225	NA
1170	LOC101494031	(AGA)6	18	1211	1228	calcium ion binding [GO:0005509]; calcium-dependent phospholipid binding [GO:0005544]
1171	PHAVU_001G089100g	(GTT)6	18	1328	1345	nucleus [GO:0005634]; DNA binding [GO:0003677]; regulation of transcription, DNA-templated [GO:0006355]; transcription, DNA-templated [GO:0006351]
1172	LOC106753426	(TTC)5	15	1135	1149	NA
1173	LOC106753426	(GGA)5	15	1549	1563	NA
1174	LOC106761580	(GAA)6	18	818	835	NA
1175	KK1_035480	(TGC)5	15	620	634	nucleus [GO:0005634]; DNA binding [GO:0003677]; transcription factor activity, sequence-specific DNA binding [GO:0003700]; transcription, DNA-templated [GO:0006351]
1176	KK1_035480	(TCT)5	15	747	761	nucleus [GO:0005634]; DNA binding [GO:0003677]; transcription factor activity, sequence-specific DNA binding [GO:0003700]; transcription, DNA-templated [GO:0006351]
1177	glysoja_027065	(GGA)5	15	3123	3137	integral component of membrane [GO:0016021]
1178	LOC106769064	(ATT)5	15	212	226	metal ion binding [GO:0046872]; metal ion transport [GO:0030001]
1179	LOC106772403	(AAT)5	15	3057	3071	NA
1180	LOC101508722	(GAA)5	15	941	955	ATP binding [GO:0005524]; protein serine/threonine kinase activity [GO:0004674]
1181	glysoja_012081	(TTC)5	15	1173	1187	metal ion binding [GO:0046872]; metal ion transport [GO:0030001]
1182	MTR_7g011490 MtrDRAFT_AC155888g6v2	(TTC)5	15	183	197	integral component of membrane [GO:0016021]; transport [GO:0006810]
1183	NA	(AAG)5	15	1015	1029	integral component of membrane [GO:0016021]
1184	MTR_8g092675	(TTC)5	15	430	444	NA
1185	LOC101503418	(TTC)5	15	1054	1068	NA
1186	LOC100803228 GLYMA_17G051100	(CAT)5	15	22	36	NA
1187	LOC106777532	(TCT)5	15	181	195	NA
1188	KK1_039633	(GGA)6	18	338	355	integral component of membrane [GO:0016021]
1189	GLYMA_09G048200	(CCT)5	15	602	616	NA
1190	LOC100790667 GLYMA_08G252400	(CAA)7	21	206	226	intracellular membrane-bounded organelle [GO:0043231]; endonuclease activity [GO:0004519]; RNA binding [GO:0003723]; zinc ion binding [GO:0008270]; mRNA processing [GO:0006397]; RNA modification [GO:0009451]
1191	MTR_3g068035	(TTG)6	18	291	308	DNA binding [GO:0003677]
1192	LOC106777654	(CAG)5	15	8	22	chloroplast [GO:0009507]; ATP binding [GO:0005524]; magnesium chelatase activity [GO:0016851]; chlorophyll biosynthetic process [GO:0015995]; photosynthesis [GO:0015979]
1193	LOC100803884 GLYMA_07G009300	(GCT)6	18	716	733	NA
1194	LOC100803884 GLYMA_07G009300	(GCT)6	18	711	728	NA
1195	KK1_018995	(ATC)7	21	1027	1047	integral component of membrane [GO:0016021]; transmembrane transport [GO:0055085]
1196	KK1_018995	(ATC)7	21	466	486	integral component of membrane [GO:0016021]; transmembrane transport [GO:0055085]
1197	TCM_000820	(AAT)5	15	164	178	serine-type carboxypeptidase activity [GO:0004185]
1198	LOC106758761	(TTC)5	15	46	60	NA
1199	LOC106758761	(TTC)5	15	46	60	NA
1200	MTR_3g031800	(ACA)5	15	117	131	NA
1201	LR48_Vigan10g211900	(TAT)6	18	1083	1100	NA
1202	LOC100780900 GLYMA_09G030100	(GGT)6	18	567	584	NA
1203	TRINITY_DN30536_c0_g1_i1	(AGA)5	15	870	884
1204	LOC100807289 GLYMA_17G238900	(GAA)5	15	156	170	cytosol [GO:0005829]; protein serine/threonine kinase activity [GO:0004674]; intracellular signal transduction [GO:0035556]; protein phosphorylation [GO:0006468]
1205	LOC100820249 GLYMA_14G020100	(AGA)7	21	36	56	nucleus [GO:0005634]; DNA binding [GO:0003677]; transcription factor activity, sequence-specific DNA binding [GO:0003700]; transcription, DNA-templated [GO:0006351]
1206	glysoja_041446	(GAA)7	21	3327	3347	RNA binding [GO:0003723]
1207	LOC100789076 GLYMA_15G053500	(GTG)6	18	39	56	metal ion binding [GO:0046872]; metal ion transport [GO:0030001]
1208	glysoja_018987	(CTT)7	21	1022	1042	NA
1209	LOC100779521	(GAA)5	15	2754	2768	integral component of membrane [GO:0016021]; transmembrane transport [GO:0055085]
1210	MTR_6g069420	(ATT)5	15	1074	1088	cell [GO:0005623]; integral component of membrane [GO:0016021]; electron carrier activity [GO:0009055]; prostaglandin-E synthase activity [GO:0050220]; protein disulfide oxidoreductase activity [GO:0015035]; transferase activity [GO:0016740]; cell redox homeostasis [GO:0045454]
1211	KK1_011308	(CCT)5	15	115	129	DNA binding [GO:0003677]
1212	MTR_3g082160	(TCT)5	15	711	725	DNA binding [GO:0003677]; metal ion binding [GO:0046872]
1213	LOC106757726	(CAA)6	18	631	648	nucleus [GO:0005634]; transcription factor activity, transcription factor binding [GO:0000989]; regulation of transcription, DNA-templated [GO:0006355]; transcription, DNA-templated [GO:0006351]
1214	LOC106772800	(ACA)5	15	42	56	integral component of membrane [GO:0016021]; transferase activity, transferring acyl groups other than amino-acyl groups [GO:0016747]; fatty acid biosynthetic process [GO:0006633]
1215	PHAVU_011G1498000g	(TGA)8	24	359	382	intracellular [GO:0005622]; zinc ion binding [GO:0008270]
1216	PHAVU_001G084300g	(TCT)5	15	100	114	NA
1217	MTR_8g011650	(ACT)6	18	345	362	integral component of membrane [GO:0016021]
1218	TRINITY_DN3022_c0_g2_i1	(AAC)5	15	471	485
1219	LR48_Vigan04g198900	(TCA)6	18	252	269	nucleus [GO:0005634]
1220	LOC106765793	(CAC)5	15	449	463	NA
1221	PHAVU_009G171300g	(AAT)7	21	2504	2524	NA
1222	PHAVU_007G196100g	(CAA)5	15	1564	1578	metal ion binding [GO:0046872]; nucleic acid binding [GO:0003676]
1223	CICLE_v10032807mg	(ACA)5	15	287	301	intracellular [GO:0005622]; GTP binding [GO:0005525]; small GTPase mediated signal transduction [GO:0007264]
1224	LOC101505031	(GAT)7	21	80	100	integral component of membrane [GO:0016021]
1225	KK1_035573	(GAG)6	18	872	889	NA
1226	LOC100780711 GLYMA_08G292000	(GAA)6	18	334	351	hydrolase activity [GO:0016787]; metabolic process [GO:0008152]
1227	KK1_025554	(AAG)6	18	690	707	integral component of membrane [GO:0016021]; hydrolase activity, hydrolyzing O-glycosyl compounds [GO:0004553]; carbohydrate metabolic process [GO:0005975]
1228	LOC105851730	(TCT)6	18	35	52	NA
1229	LOC101501891	(ATT)5	15	66	80	NA
1230	LOC101501891	(ATT)5	15	66	80	NA
1231	glysoja_022938	(AAG)7	21	1046	1066	dioxygenase activity [GO:0051213]; metal ion binding [GO:0046872]
1232	MTR_4g116420	(TCT)6	18	1869	1886	metal ion binding [GO:0046872]; protein serine/threonine phosphatase activity [GO:0004722]
1233	RCOM_1385050	(AGA)5	15	90	104	nucleus [GO:0005634]
1234	NA	(CTT)6	18	57	74	NA
1235	PHAVU_007G103400g	(AAG)5	15	91	105	RNA binding [GO:0003723]
1236	LR48_Vigan02g250200	(CAC)5	15	216	230	metal ion binding [GO:0046872]; pectate lyase activity [GO:0030570]; pectin catabolic process [GO:0045490]
1237	LOC106771804	(CAC)5	15	1547	1561	metal ion binding [GO:0046872]; pectate lyase activity [GO:0030570]; pectin catabolic process [GO:0045490]
1238	LR48_Vigan08g102800	(GCA)7	21	1	21	unfolded protein binding [GO:0051082]; protein folding [GO:0006457]
1239	glysoja_031117	(AGC)8	24	1054	1077	regulation of transcription, DNA-templated [GO:0006355]; transcription, DNA-templated [GO:0006351]
1240	LOC101495912	(TCT)8	24	35	58	NA
1241	LOC101513283	(CCA)5	15	178	192	integral component of membrane [GO:0016021]; transport [GO:0006810]
1242	KK1_018768	(TCT)5	15	167	181	cell [GO:0005623]; protein disulfide oxidoreductase activity [GO:0015035]; cell redox homeostasis [GO:0045454]; glycerol ether metabolic process [GO:0006662]
1243	LOC106753261	(GAA)6	18	217	234	NA
1244	glysoja_049682	(CTT)5	15	115	129	integral component of membrane [GO:0016021]
1245	MTR_2g089210	(ATT)5	15	458	472	calcium ion binding [GO:0005509]
1246	Csa_4G425730	(TGG)5	15	569	583	nucleus [GO:0005634]; DNA binding [GO:0003677]; regulation of transcription, DNA-templated [GO:0006355]; transcription, DNA-templated [GO:0006351]
1247	LOC100812325 GLYMA_10G173300	(GGA)6	18	1530	1547	NA
1248	LOC100818700 GLYMA_17G059700	(GAA)7	21	43	63	endomembrane system [GO:0012505]; intracellular [GO:0005622]; GTPase activator activity [GO:0005096]; Rab GTPase binding [GO:0017137]; activation of GTPase activity [GO:0090630]; intracellular protein transport [GO:0006886]; regulation of vesicle fusion [GO:0031338]
1249	KK1_012773	(GAA)5	15	188	202	nucleus [GO:0005634]; ATP binding [GO:0005524]; developmental process [GO:0032502]; regulation of transcription, DNA-templated [GO:0006355]; transcription, DNA-templated [GO:0006351]
1250	GLYMA_05G098800	(ACC)6	18	367	384	integral component of membrane [GO:0016021]; cation-transporting ATPase activity [GO:0019829]; nucleotide binding [GO:0000166]
1251	LOC106780396	(TGT)5	15	77	91	NA
1252	LR48_Vigan02g201200	(TTC)6	18	249	266	nucleus [GO:0005634]; DNA binding [GO:0003677]; transcription factor activity, sequence-specific DNA binding [GO:0003700]; transcription, DNA-templated [GO:0006351]
1253	NA	(CTT)5	15	259	273	NA
1254	glysoja_011619	(TCT)5	15	116	130	integral component of membrane [GO:0016021]; mitochondrial membrane [GO:0031966]
1255	PHAVU_010G133800g	(CTT)5	15	267	281	integral component of membrane [GO:0016021]
1256	PHAVU_010G133800g	(CTT)5	15	267	281	integral component of membrane [GO:0016021]
1257	KK1_030182	(ATT)6	18	2301	2318	NA
1258	TRINITY_DN26786_c0_g1_i1	(TTC)5	15	186	200
1259	LOC101500312	(AGG)5	15	1513	1527	regulation of monopolar cell growth [GO:0051513]
1260	LOC100780720 GLYMA_05G153900	(GGT)7	21	1274	1294	endomembrane system [GO:0012505]; intracellular [GO:0005622]; GTPase activator activity [GO:0005096]; Rab GTPase binding [GO:0017137]; activation of GTPase activity [GO:0090630]; intracellular protein transport [GO:0006886]; regulation of vesicle fusion [GO:0031338]
1261	KK1_039929	(ATT)5	15	509	523	NA
1262	LOC100809675 GLYMA_03G251800	(TGG)9	27	1208	1234	NA
1263	TRINITY_DN2624_c0_g1_i1	(CAG)5	15	110	124
1264	PHAVU_004G063000g	(CCA)7	21	246	266	integral component of membrane [GO:0016021]
1265	KK1_020134	(GGC)5	15	13	27	integral component of membrane [GO:0016021]
1266	TRINITY_DN25971_c0_g1_i1	(TGG)5	15	87	101
1267	GLYMA_14G0668002	(AAT)5	15	612	626	NA
1268	LOC106772369	(CTT)6	18	255	272	integral component of membrane [GO:0016021]; CDP-diacylglycerol-glycerol-3-phosphate 3-phosphatidyltransferase activity [GO:0008444]; phospholipid biosynthetic process [GO:0008654]
1269	KK1_000594	(TCT)5	15	12	26	serine-type carboxypeptidase activity [GO:0004185]
1270	GLYMA_03G2083002	(TCC)5	15	184	198	NA
1271	KK1_019676	(GAG)5	15	37	51	ATP binding [GO:0005524]; RNA binding [GO:0003723]; RNA helicase activity [GO:0003724]; RNA catabolic process [GO:0006401]
1272	LOC100787501 GLYMA_01G026600	(TTC)6	18	355	372	NA
1273	LOC100777442 GLYMA_04G099600	(GGT)7	21	1108	1128	NA
1274	LOC107940028	(AGA)5	15	49	63	regulation of transcription, DNA-templated [GO:0006355]; transcription, DNA-templated [GO:0006351]
1275	TRINITY_DN25255_c0_g1_i1	(TCA)5	15	264	278
1276	PHAVU_005G087700g	(AAG)5	15	544	558	mitochondrial matrix [GO:0005759]; nucleus [GO:0005634]; tRNA (guanine(37)-N(1))-methyltransferase activity [GO:0052906]
1277	LR48_Vigan345s001100	(TTA)6	18	27	44	protein metabolic process [GO:0019538]
1278	NA	(ACC)5	15	127	141	intracellular [GO:0005622]; ATP binding [GO:0005524]; phosphorelay sensor kinase activity [GO:0000155]
1279	LOC100814392 GLYMA_07G142400	(GGA)5	15	235	249	apoplast [GO:0048046]; copper ion binding [GO:0005507]; hydroquinone:oxygen oxidoreductase activity [GO:0052716]; oxidoreductase activity, oxidizing metal ions [GO:0016722]; lignin catabolic process [GO:0046274]
1280	LOC107896511	(CTT)5	15	208	222	copper ion binding [GO:0005507]; oxidoreductase activity [GO:0016491]
1281	LOC107896511	(CTT)5	15	208	222	copper ion binding [GO:0005507]; oxidoreductase activity [GO:0016491]
1282	KK1_012652	(CAA)5	15	48	62	ATP binding [GO:0005524]; microtubule binding [GO:0008017]; microtubule motor activity [GO:0003777]; microtubule-based movement [GO:0007018]
1283	KK1_019475	(AGT)6	18	314	331	NA
1284	RCOM_0059770	(TGA)5	15	421	435	integral component of membrane [GO:0016021]
1285	PHAVU_002G063400g	(AAG)6	18	34	51	NA
1286	LOC100803818 GLYMA_04G097500	(CCG)5	15	311	325	integral component of membrane [GO:0016021]; transporter activity [GO:0005215]
1287	LOC100803818 GLYMA_04G097500	(CCG)5	15	311	325	integral component of membrane [GO:0016021]; transporter activity [GO:0005215]
1288	LOC106753078	(AGA)6	18	315	332	protein kinase binding [GO:0019901]; regulation of cyclin-dependent protein serine/threonine kinase activity [GO:0000079]
1289	LOC101511432	(CTT)8	24	15	38	ATPase activator activity [GO:0001671]; chaperone binding [GO:0051087]; response to stress [GO:0006950]
1290	TRINITY_DN24059_c0_g1_i1	(ATA)6	18	360	377
1291	glysoja_024536	(TCT)5	15	209	223	NA
1292	bZIP41 BZIP41 Glyma19g40390.1 GLYMA_19G216200	(ATA)5	15	41	55	transcription factor activity, sequence-specific DNA binding [GO:0003700]
1293	KK1_014059	(CAT)6	18	588	605	DNA binding [GO:0003677]
1294	LR48_Vigan818s005600	(AGA)5	15	76	90	integral component of membrane [GO:0016021]; polysaccharide binding [GO:0030247]
1295	GLYMA_05G039000	(TGA)5	15	142	156	polysaccharide binding [GO:0030247]
1296	PHAVU_008G099400g	(AGC)6	18	326	343	nucleus [GO:0005634]; DNA binding [GO:0003677]; regulation of transcription, DNA-templated [GO:0006355]
1297	PHAVU_007G196600g	(AGA)5	15	34	48	ATP binding [GO:0005524]; ATP-dependent helicase activity [GO:0008026]; nucleic acid binding [GO:0003676]; DNA recombination [GO:0006310]
1298	UKP MTR_7g085790 MtrDRAFT_AC170580g5v1	(GAA)12	36	651	686	integral component of membrane [GO:0016021]
1299	LOC100820089 GLYMA_15G273700	(TGT)5	15	243	257	NA
1300	LOC101490323	(AGA)6	18	18	35	protein dimerization activity [GO:0046983]
1301	LR48_Vigan01g183400	(TCT)5	15	49	63	intracellular [GO:0005622]; GTP binding [GO:0005525]; RNA binding [GO:0003723]
1302	TRINITY_DN23524_c0_g1_i1	(TTC)8	24	1962	1985
1303	KK1_013387	(TTC)6	18	7	24	integral component of membrane [GO:0016021]
1304	KK1_040287	(CAA)5	15	139	153	nucleic acid binding [GO:0003676]; zinc ion binding [GO:0008270]
1305	LOC100819663 GLYMA_04G062600	(ATG)6	18	206	223	nucleus [GO:0005634]; nucleic acid binding [GO:0003676]
1306	LOC100527205 GLYMA_10G252400	(ATG)6	18	801	818	integral component of membrane [GO:0016021]
1307	GLYMA_17G013200	(TCT)5	15	148	162	Golgi membrane [GO:0000139]; integral component of membrane [GO:0016021]; galactosyltransferase activity [GO:0008378]; protein glycosylation [GO:0006486]
1308	LOC100803558 Glyma17g07010.1 GLYMA_17G062600	(AAT)7	21	197	217	nucleus [GO:0005634]; DNA binding [GO:0003677]; transcription factor activity, sequence-specific DNA binding [GO:0003700]; multicellular organism development [GO:0007275]; transcription, DNA-templated [GO:0006351]
1309	KK1_036946	(TAT)5	15	113	127	metal ion binding [GO:0046872]; nucleic acid binding [GO:0003676]
1310	KK1_036946	(TAC)5	15	380	394	metal ion binding [GO:0046872]; nucleic acid binding [GO:0003676]
1311	glysoja_013863	(TGA)5	15	607	621	endoplasmic reticulum membrane [GO:0005789]; integral component of membrane [GO:0016021]; ethylene binding [GO:0051740]; ethylene receptor activity [GO:0038199]; metal ion binding [GO:0046872]; phosphorelay sensor kinase activity [GO:0000155]; negative regulation of ethylene-activated signaling pathway [GO:0010105]
1312	LOC100818278 GLYMA_07G059700	(TCT)5	15	1114	1128	hydrolase activity [GO:0016787]; base-excision repair [GO:0006284]
1313	KK1_037678	(TTC)5	15	30	44	integral component of membrane [GO:0016021]; methyltransferase activity [GO:0008168]
1314	LR48_Vigan10g017600	(GAG)6	18	330	347	integral component of membrane [GO:0016021]
1315	KK1_013140	(AGT)6	18	91	108	O-methyltransferase activity [GO:0008171]
1316	psaD PSAD GLYMA_10G249000	(TGC)7	21	36	56	chloroplast [GO:0009507]; photosystem I reaction center [GO:0009538]; photosynthesis [GO:0015979]
1317	PHAVU_001G005000g	(TTC)5	15	56	70	NA
1318	LOC100804031 GLYMA_13G254800	(TAT)6	18	2473	2490	integral component of membrane [GO:0016021]; membrane [GO:0016020]; metal ion transmembrane transporter activity [GO:0046873]; cation transmembrane transport [GO:0098655]
1319	LOC100814151 GLYMA_12G168300	(GTT)6	18	34	51	nucleus [GO:0005634]; DNA binding [GO:0003677]; regulation of transcription, DNA-templated [GO:0006355]; transcription, DNA-templated [GO:0006351]
1320	LOC100802201 GLYMA_03G152700	(AAT)5	15	49	63	integral component of membrane [GO:0016021]; plant-type vacuole membrane [GO:0009705]; malate transmembrane transporter activity [GO:0015140]
1321	LR48_Vigan213s002300	(AAG)6	18	351	368	NA
1322	KK1_019639	(TTA)5	15	452	466	NA
1323	KK1_019639	(TCT)6	18	596	613	NA
1324	LR48_Vigan11g134200	(GAA)7	21	1038	1058	NA
1325	LOC100810868 GLYMA_18G151200	(AAT)5	15	326	340	Golgi apparatus [GO:0005794]; O-acetyltransferase activity [GO:0016413]; cell wall organization or biogenesis [GO:0071554]
1326	LR48_Vigan08g193300	(GTG)5	15	1147	1161	regulation of transcription, DNA-templated [GO:0006355]; transcription, DNA-templated [GO:0006351]
1327	LOC100807718 GLYMA_04G028400	(AAG)6	18	329	346	intracellular [GO:0005622]; ubiquitin conjugating enzyme binding [GO:0031624]; ubiquitin protein ligase activity [GO:0061630]; positive regulation of proteasomal ubiquitin-dependent protein catabolic process [GO:0032436]; protein polyubiquitination [GO:0000209]
1328	KK1_044605	(AGA)5	15	337	351	methyltransferase activity [GO:0008168]; nucleic acid binding [GO:0003676]; protein methylation [GO:0006479]
1329	LR48_Vigan02g087100	(GGA)5	15	937	951	metal ion binding [GO:0046872]; nucleic acid binding [GO:0003676]
1330	LOC106759350	(TCC)5	15	140	154	NA
1331	PHAVU_007G082000g	(TTC)6	18	30	47	nucleus [GO:0005634]; DNA binding [GO:0003677]; transcription factor activity, sequence-specific DNA binding [GO:0003700]; transcription, DNA-templated [GO:0006351]
1332	glysoja_014056	(TAT)6	18	22	39	dioxygenase activity [GO:0051213]; ferrous iron binding [GO:0008198]; oxidoreductase activity, acting on single donors with incorporation of molecular oxygen [GO:0016701]; zinc ion binding [GO:0008270]; cellular aromatic compound metabolic process [GO:0006725]
1333	LOC101505041	(GCT)6	18	1381	1398	intracellular [GO:0005622]; ATP binding [GO:0005524]; MAP kinase activity [GO:0004707]
1334	LOC100779634 GLYMA_08G123200	(GAA)5	15	390	404	4-alpha-hydroxytetrahydrobiopterin dehydratase activity [GO:0008124]; tetrahydrobiopterin biosynthetic process [GO:0006729]
1335	KK1_036870	(CAT)5	15	1830	1844	NA
1336	LOC101496750	(GAA)7	21	293	313	integral component of membrane [GO:0016021]; ADP binding [GO:0043531]; defense response [GO:0006952]
1337	LOC100780467 GLYMA_13G127300	(TAC)5	15	2237	2251	NA
1338	LOC100819484 Glyma20g26940.1 GLYMA_20G133200	(AAC)6	18	229	246	nucleus [GO:0005634]; nucleic acid binding [GO:0003676]; response to chitin [GO:0010200]
1339	KK1_030550	(AAG)6	18	905	922	NA
1340	PHAVU_008G265600g	(GTA)5	15	441	455	NA
1341	LOC101500629	(TTA)5	15	391	405	nucleic acid binding [GO:0003676]
1342	M569_01983	(GAA)6	18	128	145	nascent polypeptide-associated complex [GO:0005854]
1343	TRINITY_DN22237_c0_g1_i1	(ACT)5	15	166	180
1344	LR48_Vigan03g044700	(TTG)7	21	227	247	metal ion binding [GO:0046872]; metal ion transport [GO:0030001]
1345	MTR_1g080330	(CAG)5	15	588	602	nucleus [GO:0005634]; DNA binding [GO:0003677]; regulation of transcription, DNA-templated [GO:0006355]; transcription, DNA-templated [GO:0006351]
1346	LR48_Vigan02g148900	(GAG)5	15	484	498	NA
1347	GLYMA_09G178100	(TCT)6	18	448	465	hydrolase activity, hydrolyzing O-glycosyl compounds [GO:0004553]; carbohydrate metabolic process [GO:0005975]
1348	oomt2C	(TCA)5	15	144	158	O-methyltransferase activity [GO:0008171]; protein dimerization activity [GO:0046983]
1349	LOC100499725 GLYMA_13G244800	(TTG)5	15	617	631	NA
1350	NA	(GGT)5	15	892	906	integral component of membrane [GO:0016021]
1351	LR48_Vigan07g282300	(TAG)6	18	599	616	intracellular [GO:0005622]; zinc ion binding [GO:0008270]
1352	LOC100779573 GLYMA_20G015200	(GCG)5	15	377	391	NA
1353	LOC101503545	(GCG)5	15	1146	1160	NA
1354	GLYMA_02G219400	(AAG)6	18	113	130	NA
1355	LOC100813831 GLYMA_13G115900	(TCT)6	18	38	55	integral component of membrane [GO:0016021]; ubiquitin protein ligase activity [GO:0061630]; proteasome-mediated ubiquitin-dependent protein catabolic process [GO:0043161]
1356	LOC100803839 GLYMA_05G080800	(AGA)5	15	1561	1575	peptidyl-prolyl cis-trans isomerase activity [GO:0003755]; protein folding [GO:0006457]
1357	GLYMA_12G088500	(AGG)5	15	1104	1118	NA
1358	NA	(CTC)7	21	32	52	COP9 signalosome [GO:0008180]; protein deneddylation [GO:0000338]
1359	LOC106778046	(AAC)5	15	157	171	integral component of membrane [GO:0016021]
1360	LOC100810571 GLYMA_19G045600	(CCA)7	21	22	42	integral component of membrane [GO:0016021]
1361	MTR_8g027295	(ATA)7	21	275	295	nucleus [GO:0005634]; DNA binding [GO:0003677]; regulation of transcription, DNA-templated [GO:0006355]
1362	LR48_Vigan621s000100	(TCT)7	21	30	50	nucleus [GO:0005634]; cyclin-dependent protein serine/threonine kinase inhibitor activity [GO:0004861]; cell cycle arrest [GO:0007050]
1363	LR48_Vigan05g227500	(TCC)5	15	98	112	NA
1364	LOC101497283	(GGT)5	15	592	606	NA
1365	KK1_029023	(CAA)5	15	277	291	integral component of membrane [GO:0016021]
1366	GLYMA_13G366700	(CCG)5	15	77	91	nucleus [GO:0005634]; protein dimerization activity [GO:0046983]; RNA polymerase II regulatory region sequence-specific DNA binding [GO:0000977]; transcription factor activity, sequence-specific DNA binding [GO:0003700]; regulation of transcription from RNA polymerase II promoter [GO:0006357]
1367	LR48_Vigan08g176400	(GAA)5	15	933	947	RNA binding [GO:0003723]
1368	KK1_014000	(GAA)10	30	1700	1729	membrane [GO:0016020]; transferase activity, transferring acyl groups other than amino-acyl groups [GO:0016747]; fatty acid biosynthetic process [GO:0006633]
1369	LR48_Vigan03g122700	(ATT)6	18	752	769	integral component of membrane [GO:0016021]
1370	KK1_008302	(AGA)6	18	93	110	ATP binding [GO:0005524]
1371	glysoja_025340	(GAA)5	15	684	698	cell [GO:0005623]; electron carrier activity [GO:0009055]; protein disulfide oxidoreductase activity [GO:0015035]; cell redox homeostasis [GO:0045454]
1372	GLYMA_09G051900	(CAA)5	15	151	165	NA
1373	MTR_5g011410	(AAC)5	15	841	855	integral component of membrane [GO:0016021]; ATP binding [GO:0005524]; protein kinase activity [GO:0004672]
1374	LOC100812443 GLYMA_08G365000	(GAA)5	15	979	993	heme binding [GO:0020037]; iron ion binding [GO:0005506]; monooxygenase activity [GO:0004497]; oxidoreductase activity, acting on paired donors, with incorporation or reduction of molecular oxygen [GO:0016705]
1375	TRINITY_DN21018_c1_g1_i1	(GAA)7	21	38	58
1376	GLYMA_14G0093001	(GAA)7	21	531	551	glucose-1-phosphate adenylyltransferase activity [GO:0008878]; glycogen biosynthetic process [GO:0005978]
1377	LOC101511340	(CTT)5	15	1564	1578	integral component of membrane [GO:0016021]; ATP binding [GO:0005524]; protein serine/threonine kinase activity [GO:0004674]
1378	MTR_4g067270	(ATT)5	15	942	956	calcium ion binding [GO:0005509]
1379	LR48_Vigan03g159300	(GAA)6	18	83	100	regulation of transcription, DNA-templated [GO:0006355]; transcription, DNA-templated [GO:0006351]
1380	LOC106776281	(CCG)5	15	1509	1523	integral component of membrane [GO:0016021]; transferase activity, transferring glycosyl groups [GO:0016757]
1381	KK1_005635	(TTC)5	15	181	195	ATP binding [GO:0005524]; protein serine/threonine kinase activity [GO:0004674]
1382	PHAVU_002G133300g	(AGA)5	15	33	47	ATP binding [GO:0005524]; helicase activity [GO:0004386]; nucleic acid binding [GO:0003676]
1383	KK1_025399	(CCG)5	15	194	208	NA
1384	LOC106774172	(GAA)5	15	264	278	NA
1385	LOC106774172	(GAA)5	15	370	384	NA
1386	LOC101490111	(AAT)6	18	249	266	extracellular region [GO:0005576]; polygalacturonase activity [GO:0004650]; carbohydrate metabolic process [GO:0005975]; cell wall organization [GO:0071555]
1387	LOC101506835	(TGA)5	15	1017	1031	response to auxin [GO:0009733]
1388	LOC106762414	(AGT)6	18	62	79	NA
1389	LOC106757224	(TTC)5	15	845	859	kinase activity [GO:0016301]; metal ion binding [GO:0046872]; metal ion transport [GO:0030001]
1390	LR48_Vigan05g195300	(GAA)6	18	276	293	NA
1391	LOC106757452	(TTG)5	15	31	45	integral component of membrane [GO:0016021]
1392	LOC100783216 GLYMA_15G121600	(GAT)6	18	1494	1511	nuclear speck [GO:0016607]; mRNA binding [GO:0003729]; protein serine/threonine phosphatase inhibitor activity [GO:0004865]; negative regulation of protein dephosphorylation [GO:0035308]
1393	LOC100794003 GLYMA_16G046400	(GTG)5	15	1159	1173	cytoplasm [GO:0005737]; nucleus [GO:0005634]; hydrolase activity, acting on acid anhydrides, in phosphorus-containing anhydrides [GO:0016818]
1394	LOC106756055	(GAA)11	33	1418	1450	integral component of membrane [GO:0016021]; phosphatidylinositol N-acetylglucosaminyltransferase activity [GO:0017176]; GPI anchor biosynthetic process [GO:0006506]
1395	KK1_024192	(TCT)6	18	1620	1637	cytoplasm [GO:0005737]; UMP kinase activity [GO:0033862]; pyrimidine nucleotide biosynthetic process [GO:0006221]
1396	TRINITY_DN2004_c0_g1_i1	(TCA)5	15	1896	1910
1397	TRINITY_DN2004_c0_g1_i1	(TCG)5	15	3366	3380
1398	LOC101489014	(ATA)6	18	881	898	NA
1399	LOC101489014	(TAT)8	24	1061	1084	NA
1400	glysoja_005937	(ATA)6	18	801	818	NA
1401	glysoja_005937	(TAT)8	24	981	1004	NA
1402	LOC101513908	(GAA)7	21	1628	1648	NA
1403	MTR_8g445730	(GAG)5	15	44	58	integral component of membrane [GO:0016021]; plasmodesma [GO:0009506]
1404	LOC100814077 GLYMA_09G274700	(AGG)5	15	1440	1454	integral component of membrane [GO:0016021]
1405	LOC100814077 GLYMA_09G274700	(AGG)5	15	1535	1549	integral component of membrane [GO:0016021]
1406	LOC101488845	(GTG)5	15	89	103	NA
1407	LOC100804019 GLYMA_09G286000	(AGA)5	15	1355	1369	integral component of membrane [GO:0016021]
1408	MTR_7g009670 MtrDRAFT_AC169177g6v1	(CTT)6	18	45	62	lyase activity [GO:0016829]; metabolic process [GO:0008152]
1409	LOC100526928 GLYMA_02G073000	(AAT)5	15	61	75	NA
1410	KK1_016617	(AAT)5	15	61	75	NA
1411	glysoja_041924	(AAT)5	15	81	95	feruloyl esterase activity [GO:0030600]; lipid metabolic process [GO:0006629]
1412	LOC100807826 GLYMA_17G002600	(GAT)5	15	891	905	histone binding [GO:0042393]; metal ion binding [GO:0046872]; regulation of transcription, DNA-templated [GO:0006355]
1413	LOC100794017 GLYMA_17G251300	(GAT)5	15	1075	1089	intracellular membrane-bounded organelle [GO:0043231]; endonuclease activity [GO:0004519]; RNA binding [GO:0003723]; RNA modification [GO:0009451]
1414	TRINITY_DN19019_c0_g1_i1	(CAA)5	15	225	239
1415	NA	(AGA)10	30	32	61	NA
1416	LOC100818325 GLYMA_09G081700	(TCA)5	15	1215	1229	cytoplasm [GO:0005737]
1417	KK1_026735	(TTC)8	24	6	29	ribosome [GO:0005840]; structural constituent of ribosome [GO:0003735]; translation [GO:0006412]
1418	LR48_Vigan845s003700	(GAA)5	15	674	688	NA
1419	SLR1 GLYMA_10G180100	(TCT)5	15	84	98	nucleus [GO:0005634]; auxin-activated signaling pathway [GO:0009734]; regulation of transcription, DNA-templated [GO:0006355]; transcription, DNA-templated [GO:0006351]
1420	LOC100776376 GLYMA_20G203600	(AGT)7	21	223	243	nucleus [GO:0005634]; DNA binding [GO:0003677]; transcription factor activity, sequence-specific DNA binding [GO:0003700]; transcription, DNA-templated [GO:0006351]
1421	NA	(TCT)6	18	37	54	NA
1422	LOC106754171	(TTC)8	24	2195	2218	zinc ion binding [GO:0008270]
1423	SAM1	(AGA)7	21	931	951	ATP binding [GO:0005524]; methionine adenosyltransferase activity [GO:0004478]; S-adenosylmethionine biosynthetic process [GO:0006556]
1424	LOC100812330 GLYMA_18G215700	(ATA)7	21	44	64	plant-type cell wall [GO:0009505]; raffinose alpha-galactosidase activity [GO:0052692]; carbohydrate metabolic process [GO:0005975]
1425	LOC100526958 GLYMA_13G082200	(TCC)5	15	457	471	endoplasmic reticulum membrane [GO:0005789]; Golgi apparatus [GO:0005794]; integral component of membrane [GO:0016021]; calcium ion transport [GO:0006816]; endoplasmic reticulum calcium ion homeostasis [GO:0032469]
1426	GLYMA_10G192700	(AAT)5	15	60	74	ATP binding [GO:0005524]; protein kinase activity [GO:0004672]
1427	KK1_004603	(TTC)6	18	669	686	NA
1428	TRINITY_DN17825_c0_g1_i1	(CTT)6	18	25	42
1429	PHAVU_003G096600g	(TGG)6	18	278	295	NA
1430	PHAVU_007G248100g	(AGA)7	21	22	42	integral component of membrane [GO:0016021]; methyltransferase activity [GO:0008168]
1431	KK1_021062	(GAA)6	18	46	63	chromosome, centromeric region [GO:0000775]; mitotic cell cycle [GO:0000278]
1432	TRINITY_DN17491_c0_g1_i1	(TCA)5	15	279	293
1433	LOC106769781	(GAG)5	15	173	187	membrane [GO:0016020]; endocytosis [GO:0006897]
1434	LOC106767853	(CGG)5	15	264	278	NA
1435	LOC101495404	(AAG)5	15	108	122	integral component of membrane [GO:0016021]
1436	glysoja_011172	(TCT)5	15	319	333	integral component of membrane [GO:0016021]; antiporter activity [GO:0015297]; drug transmembrane transporter activity [GO:0015238]
1437	KK1_007140	(TCT)5	15	526	540	ribosome [GO:0005840]; structural constituent of ribosome [GO:0003735]; translation [GO:0006412]
1438	LR48_Vigan641s000500	(TCA)6	18	1258	1275	U2AF [GO:0089701]; metal ion binding [GO:0046872]; RNA binding [GO:0003723]; mRNA splicing, via spliceosome [GO:0000398]
1439	glysoja_040692	(GAA)5	15	109	123	phosphatidylserine decarboxylase activity [GO:0004609]
1440	LOC106764946	(GTG)6	18	717	734	nucleus [GO:0005634]; ATP binding [GO:0005524]; developmental process [GO:0032502]; regulation of transcription, DNA-templated [GO:0006355]; transcription, DNA-templated [GO:0006351]
1441	L484_012111	(AAG)5	15	589	603	NA
1442	KK1_034472	(GAA)5	15	342	356	integral component of membrane [GO:0016021]; electron carrier activity [GO:0009055]
1443	LR48_Vigan10g046400	(CTT)7	21	1009	1029	actin binding [GO:0003779]
1444	LOC101508018	(TTC)5	15	70	84	NA
1445	PHAVU_007G222800g	(ATT)5	15	931	945	NA
1446	TRINITY_DN16317_c0_g1_i1	(ATT)6	18	566	583
1447	glysoja_008516	(TAT)6	18	300	317	NA
1448	LOC106766026	(ATA)12	36	694	729	integral component of membrane [GO:0016021]; antiporter activity [GO:0015297]; drug transmembrane transporter activity [GO:0015238]
1449	LOC100816005 GLYMA_08G279300	(GAT)6	18	375	392	actin binding [GO:0003779]
1450	KK1_041240	(TTA)5	15	372	386	Rho guanyl-nucleotide exchange factor activity [GO:0005089]
1451	LOC106764315	(TTC)6	18	292	309	NA
1452	TRINITY_DN15970_c0_g1_i1	(TTG)6	18	220	237
1453	KK1_037155	(GAA)6	18	486	503	metal ion binding [GO:0046872]; nucleic acid binding [GO:0003676]
1454	KK1_037155	(TGA)5	15	822	836	metal ion binding [GO:0046872]; nucleic acid binding [GO:0003676]
1455	KK1_014315	(ATA)7	21	27	47	nucleic acid binding [GO:0003676]; gene silencing by RNA [GO:0031047]
1456	TRINITY_DN15947_c0_g1_i1	(CAC)7	21	29	49
1457	LOC100778880 GLYMA_13G000800	(ACC)5	15	1522	1536	cytoplasm [GO:0005737]; metal ion binding [GO:0046872]; queuine tRNA-ribosyltransferase activity [GO:0008479]; queuosine biosynthetic process [GO:0008616]; tRNA-guanine transglycosylation [GO:0101030]
1458	glysoja_016958	(TAT)5	15	614	628	7,9,9'-tricis-neurosporene:quinone oxidoreductase activity [GO:0052887]; 9,9'-dicis-carotene:quinone oxidoreductase activity [GO:0052886]; hydrolase activity, acting on ester bonds [GO:0016788]; 9,9'-di-cis-zeta-carotene desaturation to 7,9,7',9'-tetra-cis-lycopene [GO:0052889]
1459	LOC101499156	(GGC)5	15	643	657	integral component of membrane [GO:0016021]
1460	KK1_020531	(CTT)5	15	557	571	NA
1461	KK1_005050	(TTC)5	15	360	374	integral component of membrane [GO:0016021]; ATP binding [GO:0005524]; protein serine/threonine kinase activity [GO:0004674]
1462	L484_004326	(GCA)5	15	169	183	NA
1463	LOC101498860	(TTC)5	15	130	144	early endosome [GO:0005769]; integral component of membrane [GO:0016021]; plasma membrane [GO:0005886]; magnesium ion transmembrane transporter activity [GO:0015095]
1464	LjUr	(TTC)5	15	1320	1334	peroxisome [GO:0005777]; urate oxidase activity [GO:0004846]; purine nucleobase metabolic process [GO:0006144]; urate catabolic process [GO:0019628]
1465	LOC101489349	(CCA)7	21	37	57	ligase activity [GO:0016874]
1466	LOC101489349	(GAA)13	39	540	578	ligase activity [GO:0016874]
1467	LOC100806531 GLYMA_06G004500	(TTA)5	15	342	356	integral component of membrane [GO:0016021]; plasma membrane [GO:0005886]; amino acid transmembrane transporter activity [GO:0015171]; amino acid transmembrane transport [GO:0003333]
1468	LOC100797712 GLYMA_08G340700	(AAG)5	15	1	15	Elongator holoenzyme complex [GO:0033588]
1469	LR48_Vigan07g008000	(TTG)5	15	476	490	ATP binding [GO:0005524]; DNA binding [GO:0003677]; DNA replication [GO:0006260]
1470	TRINITY_DN15545_c0_g1_i1	(AAG)5	15	999	1013
1471	KK1_027588	(AAG)8	24	2358	2381	integral component of membrane [GO:0016021]; ATP binding [GO:0005524]; protein kinase activity [GO:0004672]
1472	L484_008086	(AGA)6	18	277	294	GTPase activator activity [GO:0005096]
1473	GLYMA_18G0944001	(AGA)6	18	451	468	GTPase activator activity [GO:0005096]
1474	LOC100814850 GLYMA_19G169000	(TTC)5	15	160	174	integral component of membrane [GO:0016021]; plant-type vacuole [GO:0000325]; vacuolar membrane [GO:0005774]; ATP binding [GO:0005524]; ATPase activity, coupled to transmembrane movement of substances [GO:0042626]; transmembrane transport [GO:0055085]
1475	NA	(AGA)5	15	33	47	NA
1476	NA	(GTT)6	18	767	784	NA
1477	LOC100808720 GLYMA_18G057500	(TTC)5	15	151	165	catalytic activity [GO:0003824]
1478	KK1_009845	(GAA)6	18	1	18	ATPase activator activity [GO:0001671]; chaperone binding [GO:0051087]; response to stress [GO:0006950]
1479	KK1_009845	(GAA)6	18	1	18	ATPase activator activity [GO:0001671]; chaperone binding [GO:0051087]; response to stress [GO:0006950]
1480	KK1_032384	(AAT)8	24	69	92	NA
1481	LOC101489488	(GCA)5	15	1236	1250	intracellular ribonucleoprotein complex [GO:0030529]; nucleus [GO:0005634]; viral nucleocapsid [GO:0019013]; RNA binding [GO:0003723]
1482	LR48_Vigan10g083800	(CAA)5	15	782	796	integral component of membrane [GO:0016021]; antiporter activity [GO:0015297]; drug transmembrane transporter activity [GO:0015238]
1483	LOC100793305 GLYMA_16G127200	(GGT)5	15	532	546	DNA binding [GO:0003677]; zinc ion binding [GO:0008270]; regulation of transcription, DNA-templated [GO:0006355]
1484	LOC100819507 GLYMA_13G091000	(TCT)5	15	121	135	integral component of membrane [GO:0016021]
1485	bZIP124 BZIP124 Glyma12g04440.1 GLYMA_12G040600	(AAT)5	15	55	69	transcription factor activity, sequence-specific DNA binding [GO:0003700]
1486	GLYMA_05G150100	(ACC)6	18	261	278	NA
1487	NA	(GAA)6	18	20	37	GTP binding [GO:0005525]; GTPase activity [GO:0003924]
1488	KK1_043067	(TTG)6	18	28	45	protein dimerization activity [GO:0046983]
1489	KK1_043067	(GAA)7	21	214	234	protein dimerization activity [GO:0046983]
1490	MTR_5g090970	(GAA)6	18	1	18	nucleus [GO:0005634]; DNA binding [GO:0003677]; regulation of transcription, DNA-templated [GO:0006355]; transcription, DNA-templated [GO:0006351]
1491	LOC100783322 GLYMA_12G209900	(AAG)5	15	1103	1117	protein dimerization activity [GO:0046983]
1492	LR48_Vigan06g096900	(ATG)5	15	99	113	NA
1493	LOC101492384	(GAT)5	15	167	181	integral component of membrane [GO:0016021]
1494	KK1_029680	(AAT)8	24	1165	1188	nucleic acid binding [GO:0003676]
1495	LOC106769566	(GGT)6	18	928	945	NA
1496	LOC100809667 GLYMA_03G076100	(GAT)5	15	10	24	integral component of membrane [GO:0016021]; mitochondrial inner membrane [GO:0005743]; oxidative phosphorylation uncoupler activity [GO:0017077]; mitochondrial transmembrane transport [GO:1990542]; mitochondrial transport [GO:0006839]
1497	LOC106775882	(TGA)5	15	2781	2795	RNA processing [GO:0006396]
1498	LOC106773168	(AGA)5	15	529	543	NA
1499	NA	(GAT)5	15	353	367	NA
1500	glysoja_014001	(ATC)5	15	807	821	NA
1501	MTR_2g007990	(CAG)8	24	14	37	integral component of membrane [GO:0016021]; transmembrane transporter activity [GO:0022857]
1502	LOC100802135 GLYMA_08G113900	(TCC)5	15	85	99	anchored component of plasma membrane [GO:0046658]; hydrolase activity, hydrolyzing O-glycosyl compounds [GO:0004553]; polysaccharide binding [GO:0030247]; carbohydrate metabolic process [GO:0005975]
1503	NA	(CCA)7	21	132	152	iron ion binding [GO:0005506]; L-ascorbic acid binding [GO:0031418]; oxidoreductase activity, acting on paired donors, with incorporation or reduction of molecular oxygen [GO:0016705]
1504	NA	(CCA)7	21	132	152	iron ion binding [GO:0005506]; L-ascorbic acid binding [GO:0031418]; oxidoreductase activity, acting on paired donors, with incorporation or reduction of molecular oxygen [GO:0016705]
1505	KK1_013944	(TCC)7	21	1525	1545	integral component of membrane [GO:0016021]; serine-type endopeptidase activity [GO:0004252]
1506	LOC101509655	(GTT)6	18	1007	1024	NA
1507	LOC100780270 GLYMA_12G120200	(AAT)5	15	1564	1578	intracellular membrane-bounded organelle [GO:0043231]; quercetin 3-O-glucosyltransferase activity [GO:0080043]; quercetin 7-O-glucosyltransferase activity [GO:0080044]; metabolic process [GO:0008152]
1508	LOC100807834 GLYMA_02G013700	(TTC)7	21	1172	1192	integral component of membrane [GO:0016021]; hydrolase activity [GO:0016787]; lipid metabolic process [GO:0006629]
1509	GLYMA_17G000300	(TTG)5	15	874	888	integral component of membrane [GO:0016021]; transmembrane transport [GO:0055085]
1510	LR48_Vigan09g242400	(GAA)5	15	841	855	nucleus [GO:0005634]; DNA binding [GO:0003677]; regulation of transcription, DNA-templated [GO:0006355]
1511	LR48_Vigan04g113400	(TCT)5	15	2104	2118	nucleus [GO:0005634]; phosphorelay signal transduction system [GO:0000160]
1512	glysoja_027821	(TCT)5	15	2195	2209	nucleus [GO:0005634]; phosphorelay signal transduction system [GO:0000160]
1513	GLYMA_14G089200	(ATT)9	27	562	588	nucleus [GO:0005634]; DNA binding [GO:0003677]; transcription factor activity, sequence-specific DNA binding [GO:0003700]; multicellular organism development [GO:0007275]; transcription, DNA-templated [GO:0006351]
1514	LOC106755699	(TTC)8	24	24	47	RNA binding [GO:0003723]
1515	LOC100777431 GLYMA_04G072600	(CTT)5	15	1365	1379	NA
1516	LOC101489937	(GAA)6	18	1070	1087	histone-lysine N-methyltransferase activity [GO:0018024]
1517	LOC100810556 GLYMA_03G002600	(GAT)6	18	1620	1637	NA
1518	LOC100800933 GLYMA_18G218200	(GAG)7	21	957	977	integral component of membrane [GO:0016021]; ubiquitin protein ligase activity [GO:0061630]; proteasome-mediated ubiquitin-dependent protein catabolic process [GO:0043161]; protein polyubiquitination [GO:0000209]; protein ubiquitination involved in ubiquitin-dependent protein catabolic process [GO:0042787]
1519	PHAVU_007G089400g	(TTC)6	18	391	408	ribosome [GO:0005840]; RNA binding [GO:0003723]; structural constituent of ribosome [GO:0003735]; translation [GO:0006412]
1520	KK1_007417	(TTC)6	18	942	959	ribosome [GO:0005840]; RNA binding [GO:0003723]; structural constituent of ribosome [GO:0003735]; translation [GO:0006412]
1521	VITISV_003658	(CTC)5	15	1538	1552	nucleic acid binding [GO:0003676]; DNA integration [GO:0015074]
1522	MTR_4g094625	(TTC)6	18	19	36	catalytic activity [GO:0003824]
1523	LOC101493792	(AAG)8	24	4	27	NA
1524	MTR_3g093980	(CTT)5	15	1240	1254	chalcone isomerase activity [GO:0045430]; flavonoid biosynthetic process [GO:0009813]
1525	MTR_3g093980	(CTT)5	15	165	179	chalcone isomerase activity [GO:0045430]; flavonoid biosynthetic process [GO:0009813]
1526	LOC100797953 GLYMA_03G069600	(GAA)5	15	1126	1140	uracil phosphoribosyltransferase activity [GO:0004845]; nucleoside metabolic process [GO:0009116]; uracil salvage [GO:0006223]
1527	LOC100797953 GLYMA_03G069600	(GAA)5	15	569	583	uracil phosphoribosyltransferase activity [GO:0004845]; nucleoside metabolic process [GO:0009116]; uracil salvage [GO:0006223]
1528	PHAVU_010G100100g	(CTG)6	18	3498	3515	nucleus [GO:0005634]; ATP binding [GO:0005524]; DNA-dependent ATPase activity [GO:0008094]; ATP-dependent chromatin remodeling [GO:0043044]; regulation of gene expression, epigenetic [GO:0040029]; regulation of transcription, DNA-templated [GO:0006355]
1529	LOC100776866 GLYMA_18G255000	(ATC)5	15	1001	1015	acid phosphatase activity [GO:0003993]; diphosphoinositol-pentakisphosphate kinase activity [GO:0033857]; inositol heptakisphosphate kinase activity [GO:0000829]; inositol hexakisphosphate kinase activity [GO:0000828]; inositol metabolic process [GO:0006020]; inositol phosphate biosynthetic process [GO:0032958]
1530	glysoja_019347	(ATC)5	15	1001	1015	acid phosphatase activity [GO:0003993]; inositol hexakisphosphate 1-kinase activity [GO:0052723]; inositol hexakisphosphate 3-kinase activity [GO:0052724]; inositol hexakisphosphate 5-kinase activity [GO:0000832]
1531	PHAVU_007G245800g	(TCT)6	18	252	269	serine-type carboxypeptidase activity [GO:0004185]
1532	PHAVU_007G245800g	(TCT)6	18	252	269	serine-type carboxypeptidase activity [GO:0004185]
1533	LOC100792645 GLYMA_10G104300	(TCT)6	18	144	161	serine-type carboxypeptidase activity [GO:0004185]
1534	LOC100812176 GLYMA_04G171700	(GCA)5	15	774	788	mitochondrial large ribosomal subunit [GO:0005762]; structural constituent of ribosome [GO:0003735]; mitochondrial translation [GO:0032543]
1535	LOC100812176 GLYMA_04G171700	(GCA)5	15	1171	1185	mitochondrial large ribosomal subunit [GO:0005762]; structural constituent of ribosome [GO:0003735]; mitochondrial translation [GO:0032543]
1536	F24B9.7	(GCA)5	15	948	962	mitochondrial ribosome [GO:0005761]; structural constituent of ribosome [GO:0003735]; translation [GO:0006412]
1537	LOC100777899 GLYMA_02G216000	(GAT)5	15	6891	6905	cytoplasm [GO:0005737]; ubiquitin protein ligase activity [GO:0061630]
1538	LOC100777899 GLYMA_02G216000	(GAT)5	15	6891	6905	cytoplasm [GO:0005737]; ubiquitin protein ligase activity [GO:0061630]
1539	LOC100777899 GLYMA_02G216000	(GAT)5	15	6891	6905	cytoplasm [GO:0005737]; ubiquitin protein ligase activity [GO:0061630]
1540	LR48_Vigan08g131100	(CAA)5	15	1642	1656	NA
1541	KK1_043450	(ATA)6	18	3	20	eukaryotic 43S preinitiation complex [GO:0016282]; eukaryotic 48S preinitiation complex [GO:0033290]; eukaryotic translation initiation factor 3 complex [GO:0005852]; translation initiation factor activity [GO:0003743]; translation initiation factor binding [GO:0031369]; formation of translation preinitiation complex [GO:0001731]; regulation of translational initiation [GO:0006446]
1542	GLYMA_19G230100	(TTA)6	18	46	63	ATP binding [GO:0005524]; microtubule binding [GO:0008017]; microtubule motor activity [GO:0003777]; microtubule-based movement [GO:0007018]
1543	PHAVU_007G199000g	(TTA)6	18	46	63	ATP binding [GO:0005524]; microtubule binding [GO:0008017]; microtubule motor activity [GO:0003777]; microtubule-based movement [GO:0007018]
1544	LOC100779868 GLYMA_18G302000	(TCT)6	18	33	50	NA
1545	LOC101496366	(ATA)5	15	179	193	1,3-beta-D-glucan synthase complex [GO:0000148]; integral component of membrane [GO:0016021]; 1,3-beta-D-glucan synthase activity [GO:0003843]; (1->3)-beta-D-glucan biosynthetic process [GO:0006075]
1546	LOC101496366	(ATA)5	15	179	193	1,3-beta-D-glucan synthase complex [GO:0000148]; integral component of membrane [GO:0016021]; 1,3-beta-D-glucan synthase activity [GO:0003843]; (1->3)-beta-D-glucan biosynthetic process [GO:0006075]
1547	LOC101496366	(ATA)5	15	179	193	1,3-beta-D-glucan synthase complex [GO:0000148]; integral component of membrane [GO:0016021]; 1,3-beta-D-glucan synthase activity [GO:0003843]; (1->3)-beta-D-glucan biosynthetic process [GO:0006075]
1548	PHAVU_005G040900g	(ATA)5	15	179	193	1,3-beta-D-glucan synthase complex [GO:0000148]; integral component of membrane [GO:0016021]; 1,3-beta-D-glucan synthase activity [GO:0003843]; (1->3)-beta-D-glucan biosynthetic process [GO:0006075]
1549	LOC101496366	(ATA)5	15	179	193	1,3-beta-D-glucan synthase complex [GO:0000148]; integral component of membrane [GO:0016021]; 1,3-beta-D-glucan synthase activity [GO:0003843]; (1->3)-beta-D-glucan biosynthetic process [GO:0006075]
1550	LOC101496366	(ATA)5	15	179	193	1,3-beta-D-glucan synthase complex [GO:0000148]; integral component of membrane [GO:0016021]; 1,3-beta-D-glucan synthase activity [GO:0003843]; (1->3)-beta-D-glucan biosynthetic process [GO:0006075]
1551	LOC101496366	(ATA)5	15	179	193	1,3-beta-D-glucan synthase complex [GO:0000148]; integral component of membrane [GO:0016021]; 1,3-beta-D-glucan synthase activity [GO:0003843]; (1->3)-beta-D-glucan biosynthetic process [GO:0006075]
1552	LOC101496366	(ATA)5	15	179	193	1,3-beta-D-glucan synthase complex [GO:0000148]; integral component of membrane [GO:0016021]; 1,3-beta-D-glucan synthase activity [GO:0003843]; (1->3)-beta-D-glucan biosynthetic process [GO:0006075]
1553	LOC101496366	(ATA)5	15	179	193	1,3-beta-D-glucan synthase complex [GO:0000148]; integral component of membrane [GO:0016021]; 1,3-beta-D-glucan synthase activity [GO:0003843]; (1->3)-beta-D-glucan biosynthetic process [GO:0006075]
1554	LOC101496366	(ATA)5	15	179	193	1,3-beta-D-glucan synthase complex [GO:0000148]; integral component of membrane [GO:0016021]; 1,3-beta-D-glucan synthase activity [GO:0003843]; (1->3)-beta-D-glucan biosynthetic process [GO:0006075]
1555	LOC101496366	(ATA)5	15	179	193	1,3-beta-D-glucan synthase complex [GO:0000148]; integral component of membrane [GO:0016021]; 1,3-beta-D-glucan synthase activity [GO:0003843]; (1->3)-beta-D-glucan biosynthetic process [GO:0006075]
1556	LOC101500389	(CCA)5	15	339	353	integral component of membrane [GO:0016021]; electron carrier activity [GO:0009055]
1557	LOC101500389	(GAA)8	24	56	79	integral component of membrane [GO:0016021]; electron carrier activity [GO:0009055]
1558	LOC101500389	(CCA)5	15	475	489	integral component of membrane [GO:0016021]; electron carrier activity [GO:0009055]
1559	Vigan.04G114700 VIGAN_04114700	(TAA)6	18	993	1010	integral component of membrane [GO:0016021]; ATP binding [GO:0005524]; protein kinase activity [GO:0004672]
1560	LOC106761973	(GCA)5	15	1523	1537	regulation of transcription, DNA-templated [GO:0006355]
1561	KK1_002230	(TGG)5	15	234	248	acid phosphatase activity [GO:0003993]; metal ion binding [GO:0046872]
1562	glysoja_038713	(CAT)5	15	161	175	NA
1563	KK1_017123	(CAT)5	15	252	266	integral component of membrane [GO:0016021]; cellulase activity [GO:0008810]; cellulose catabolic process [GO:0030245]
1564	TCM_044345	(CCA)5	15	2322	2336	ATP binding [GO:0005524]; heat shock protein binding [GO:0031072]; metal ion binding [GO:0046872]; unfolded protein binding [GO:0051082]; protein folding [GO:0006457]; response to heat [GO:0009408]
1565	GLYMA_19G232400	(ATA)5	15	1011	1025	NA
1566	KK1_050061	(TTG)5	15	172	186	NA
1567	KK1_023096	(TTC)6	18	3709	3726	pullulanase activity [GO:0051060]; carbohydrate metabolic process [GO:0005975]
1568	LOC100780405 GLYMA_10G197000	(TTC)6	18	3699	3716	chloroplast stroma [GO:0009570]; limit dextrinase activity [GO:0010303]; pullulanase activity [GO:0051060]; starch biosynthetic process [GO:0019252]; starch catabolic process [GO:0005983]
1569	KK1_023096	(TTC)6	18	3617	3634	pullulanase activity [GO:0051060]; carbohydrate metabolic process [GO:0005975]
1570	LOC100780405 GLYMA_10G197000	(TTC)6	18	3791	3808	chloroplast stroma [GO:0009570]; limit dextrinase activity [GO:0010303]; pullulanase activity [GO:0051060]; starch biosynthetic process [GO:0019252]; starch catabolic process [GO:0005983]
1571	LOC101504534	(TTG)7	21	582	602	NA
1572	LOC101504534	(TTG)7	21	582	602	NA
1573	glysoja_010284	(TTC)5	15	109	123	COPI vesicle coat [GO:0030126]; Golgi membrane [GO:0000139]; hydrolase activity [GO:0016787]; structural molecule activity [GO:0005198]; intracellular protein transport [GO:0006886]; vesicle-mediated transport [GO:0016192]
1574	glysoja_010284	(TTC)5	15	109	123	COPI vesicle coat [GO:0030126]; Golgi membrane [GO:0000139]; hydrolase activity [GO:0016787]; structural molecule activity [GO:0005198]; intracellular protein transport [GO:0006886]; vesicle-mediated transport [GO:0016192]
1575	glysoja_010284	(TTC)5	15	109	123	COPI vesicle coat [GO:0030126]; Golgi membrane [GO:0000139]; hydrolase activity [GO:0016787]; structural molecule activity [GO:0005198]; intracellular protein transport [GO:0006886]; vesicle-mediated transport [GO:0016192]
1576	KK1_033208	(AGC)5	15	1949	1963	thiol-dependent ubiquitinyl hydrolase activity [GO:0036459]; zinc ion binding [GO:0008270]; protein deubiquitination [GO:0016579]; spliceosomal complex assembly [GO:0000245]
1577	glysoja_028416	(AGA)8	24	549	572	microtubule [GO:0005874]; ATP binding [GO:0005524]; microtubule binding [GO:0008017]; microtubule motor activity [GO:0003777]; microtubule-based movement [GO:0007018]
1578	LR48_Vigan03g224500	(TTG)5	15	206	220	microtubule [GO:0005874]; ATP binding [GO:0005524]; microtubule binding [GO:0008017]; microtubule motor activity [GO:0003777]; microtubule-based movement [GO:0007018]
1579	GLYMA_19G150300	(AGA)8	24	4378	4401	microtubule [GO:0005874]; ATP binding [GO:0005524]; microtubule binding [GO:0008017]; microtubule motor activity [GO:0003777]; microtubule-based movement [GO:0007018]
1580	GLYMA_19G150300	(AGA)8	24	4595	4618	microtubule [GO:0005874]; ATP binding [GO:0005524]; microtubule binding [GO:0008017]; microtubule motor activity [GO:0003777]; microtubule-based movement [GO:0007018]
1581	Csa_4G532330	(AGA)8	24	3596	3619	ATP binding [GO:0005524]; microtubule binding [GO:0008017]; microtubule motor activity [GO:0003777]; microtubule-based movement [GO:0007018]
1582	LOC100815027 GLYMA_19G150300	(AGA)8	24	3775	3798	kinesin complex [GO:0005871]; ATP binding [GO:0005524]; ATPase activity [GO:0016887]; microtubule binding [GO:0008017]; microtubule motor activity [GO:0003777]; microtubule-based movement [GO:0007018]
1583	KK1_044301	(AGA)5	15	4964	4978	ribosome [GO:0005840]; structural constituent of ribosome [GO:0003735]; translation [GO:0006412]
1584	KK1_044301	(AGA)5	15	3983	3997	ribosome [GO:0005840]; structural constituent of ribosome [GO:0003735]; translation [GO:0006412]
1585	LOC100777178 GLYMA_09G278500	(GCT)5	15	3052	3066	cytoplasm [GO:0005737]; TORC1 complex [GO:0031931]; protein binding, bridging [GO:0030674]; cellular response to amino acid stimulus [GO:0071230]; cellular response to starvation [GO:0009267]; positive regulation of cell growth [GO:0030307]; positive regulation of protein serine/threonine kinase activity [GO:0071902]; regulation of autophagy [GO:0010506]; regulation of cell size [GO:0008361]; TOR…
1586	PHAVU_008G087800g	(GCT)5	15	3289	3303	TORC1 complex [GO:0031931]; TOR signaling [GO:0031929]
1587	glysoja_031651	(ATT)11	33	1	33	NA
1588	glysoja_031651	(ATT)11	33	1	33	NA
1589	glysoja_031651	(ATT)11	33	1	33	NA
1590	glysoja_010479	(ATT)11	33	1	33	NA
1591	glysoja_010479	(ATT)11	33	1	33	NA
1592	LOC101496750	(GAG)6	18	4158	4175	integral component of membrane [GO:0016021]; ADP binding [GO:0043531]; defense response [GO:0006952]
1593	LOC101496750	(TCT)7	21	4422	4442	integral component of membrane [GO:0016021]; ADP binding [GO:0043531]; defense response [GO:0006952]
1594	LOC101504440	(GCT)5	15	4682	4696	NA
1595	LOC106756327	(TAT)7	21	12	32	metal ion binding [GO:0046872]
1596	MTR_1g036490	(TCA)5	15	231	245	O-methyltransferase activity [GO:0008171]; protein dimerization activity [GO:0046983]
1597	LOC100809690 GLYMA_04G123900	(TGC)5	15	3635	3649	carbohydrate binding [GO:0030246]; hydrolase activity, hydrolyzing O-glycosyl compounds [GO:0004553]; carbohydrate metabolic process [GO:0005975]
1598	LOC100809690 GLYMA_04G123900	(TGC)5	15	3499	3513	carbohydrate binding [GO:0030246]; hydrolase activity, hydrolyzing O-glycosyl compounds [GO:0004553]; carbohydrate metabolic process [GO:0005975]
1599	GLYMA_13G0678001	(AAT)6	18	1033	1050	integral component of membrane [GO:0016021]
1600	GLYMA_13G0678001	(AAT)6	18	1033	1050	integral component of membrane [GO:0016021]
1601	GLYMA_13G0678001	(AAT)6	18	1033	1050	integral component of membrane [GO:0016021]
1602	LOC101500905	(TTA)5	15	97	111	nucleus [GO:0005634]; regulation of transcription, DNA-templated [GO:0006355]
1603	PHAVU_004G022900g	(AAT)6	18	1033	1050	nucleus [GO:0005634]; regulation of transcription, DNA-templated [GO:0006355]
1604	KK1_019236	(TTC)6	18	714	731	beta-galactosidase activity [GO:0004565]; carbohydrate metabolic process [GO:0005975]
1605	KK1_019236	(TTC)6	18	1034	1051	beta-galactosidase activity [GO:0004565]; carbohydrate metabolic process [GO:0005975]
1606	KK1_019236	(TTC)6	18	805	822	beta-galactosidase activity [GO:0004565]; carbohydrate metabolic process [GO:0005975]
1607	KK1_022667	(ATT)5	15	327	341	integral component of membrane [GO:0016021]; ATP binding [GO:0005524]; protein kinase activity [GO:0004672]
1608	MTR_8g059605	(ATT)5	15	327	341	integral component of membrane [GO:0016021]; ATP binding [GO:0005524]; protein kinase activity [GO:0004672]
1609	MTR_8g059605	(AAT)10	30	3918	3947	integral component of membrane [GO:0016021]; ATP binding [GO:0005524]; protein kinase activity [GO:0004672]
1610	KK1_022667	(ATT)5	15	327	341	integral component of membrane [GO:0016021]; ATP binding [GO:0005524]; protein kinase activity [GO:0004672]
1611	MTR_8g058070	(AAT)7	21	539	559	integral component of membrane [GO:0016021]
1612	MTR_8g059615	(ATT)5	15	327	341	integral component of membrane [GO:0016021]; ATP binding [GO:0005524]; protein kinase activity [GO:0004672]
1613	MTR_8g059605	(ATT)5	15	327	341	integral component of membrane [GO:0016021]; ATP binding [GO:0005524]; protein kinase activity [GO:0004672]
1614	MTR_8g059605	(AAT)10	30	3437	3466	integral component of membrane [GO:0016021]; ATP binding [GO:0005524]; protein kinase activity [GO:0004672]
1615	MTR_8g059605	(ATT)5	15	327	341	integral component of membrane [GO:0016021]; ATP binding [GO:0005524]; protein kinase activity [GO:0004672]
1616	MTR_8g059605	(AAT)10	30	3651	3680	integral component of membrane [GO:0016021]; ATP binding [GO:0005524]; protein kinase activity [GO:0004672]
1617	KK1_022667	(ATT)5	15	327	341	integral component of membrane [GO:0016021]; ATP binding [GO:0005524]; protein kinase activity [GO:0004672]
1618	LOC100796697 GLYMA_03G170000	(TCT)5	15	110	124	NA
1619	LR48_Vigan831s001900	(TCT)5	15	110	124	NA
1620	LOC101506176	(TCT)5	15	110	124	NA
1621	LOC106757594	(TCT)5	15	110	124	NA
1622	glysoja_016510	(TCT)5	15	110	124	NA
1623	PHAVU_007G156100g	(TCT)5	15	110	124	NA
1624	LR48_Vigan831s001900	(TCT)5	15	110	124	NA
1625	LOC106757594	(TCT)5	15	110	124	NA
1626	LOC100813098 GLYMA_05G168100	(GCT)5	15	759	773	nucleus [GO:0005634]; RNA polymerase II regulatory region sequence-specific DNA binding [GO:0000977]; transcription factor activity, sequence-specific DNA binding [GO:0003700]; positive regulation of transcription, DNA-templated [GO:0045893]
1627	LOC100791514 GLYMA_15G019300	(AAT)6	18	36	53	chloroplast [GO:0009507]; malate dehydrogenase (decarboxylating) (NAD+) activity [GO:0004471]; malate dehydrogenase (decarboxylating) (NADP+) activity [GO:0004473]; metal ion binding [GO:0046872]; NAD binding [GO:0051287]; malate metabolic process [GO:0006108]; pyruvate metabolic process [GO:0006090]
1628	LOC101495706	(AGG)5	15	636	650	integral component of membrane [GO:0016021]; voltage-gated potassium channel activity [GO:0005249]
1629	KK1_030270	(ATA)5	15	18	32	integral component of membrane [GO:0016021]; ATP binding [GO:0005524]; calcium-transporting ATPase activity [GO:0005388]
1630	PHAVU_011G153000g	(GAA)5	15	36	50	protein dimerization activity [GO:0046983]
1631	KK1_043083	(AAG)5	15	3204	3218	NA
1632	KK1_043083	(AAG)5	15	3057	3071	NA
1633	KK1_043083	(AAG)5	15	3151	3165	NA
1634	KK1_043083	(AAG)5	15	3110	3124	NA
1635	KK1_043083	(AAG)5	15	2963	2977	NA
1636	KK1_043083	(AAG)5	15	3298	3312	NA
1637	KK1_043083	(AAG)5	15	2214	2228	NA
1638	LOC101511377	(CAT)5	15	448	462	nucleus [GO:0005634]; nucleosome assembly [GO:0006334]
1639	LOC101494252	(GGA)5	15	4576	4590	NA
1640	LOC101494252	(GGA)5	15	4664	4678	NA
1641	LOC106764747	(AGA)5	15	3697	3711	RNA binding [GO:0003723]
1642	LOC106753909	(TGA)5	15	2084	2098	NA
1643	LOC106753909	(TGA)5	15	2084	2098	NA
1644	LOC106753909	(TGA)5	15	2084	2098	NA
1645	KK1_013686	(AGG)5	15	784	798	NA
1646	KK1_013686	(AGG)5	15	2993	3007	NA
1647	KK1_013686	(AGG)5	15	2894	2908	NA
1648	KK1_013686	(AGG)5	15	2844	2858	NA
1649	KK1_013686	(AGG)5	15	2737	2751	NA
1650	KK1_037542	(GAA)7	21	1587	1607	ornithine-oxo-acid transaminase activity [GO:0004587]; pyridoxal phosphate binding [GO:0030170]
1651	L484_016001	(ATA)6	18	3	20	cytosol [GO:0005829]; retromer complex [GO:0030904]; GTP binding [GO:0005525]; GTPase activity [GO:0003924]; protein transporter activity [GO:0008565]; retrograde transport, endosome to Golgi [GO:0042147]; small GTPase mediated signal transduction [GO:0007264]
1652	L484_016001	(ATA)6	18	3	20	cytosol [GO:0005829]; retromer complex [GO:0030904]; GTP binding [GO:0005525]; GTPase activity [GO:0003924]; protein transporter activity [GO:0008565]; retrograde transport, endosome to Golgi [GO:0042147]; small GTPase mediated signal transduction [GO:0007264]
1653	LOC100804870 GLYMA_11G145800	(TCT)11	33	1	33	nucleus [GO:0005634]; DNA binding [GO:0003677]; lipid binding [GO:0008289]
1654	KK1_022165	(TCT)11	33	1	33	nucleus [GO:0005634]; DNA binding [GO:0003677]; lipid binding [GO:0008289]
1655	KK1_022165	(TCT)11	33	1	33	nucleus [GO:0005634]; DNA binding [GO:0003677]; lipid binding [GO:0008289]
1656	LOC100795026 GLYMA_15G058700	(GAG)7	21	3429	3449	cytoplasm [GO:0005737]; GTP binding [GO:0005525]; GTPase activity [GO:0003924]; microtubule binding [GO:0008017]; mitochondrial fission [GO:0000266]
1657	LOC106779543	(AGA)5	15	7516	7530	intracellular [GO:0005622]; guanyl-nucleotide exchange factor activity [GO:0005085]; small GTPase mediated signal transduction [GO:0007264]
1658	LOC106779543	(AGA)5	15	7724	7738	intracellular [GO:0005622]; guanyl-nucleotide exchange factor activity [GO:0005085]; small GTPase mediated signal transduction [GO:0007264]
1659	LOC106779543	(AGA)5	15	6660	6674	intracellular [GO:0005622]; guanyl-nucleotide exchange factor activity [GO:0005085]; small GTPase mediated signal transduction [GO:0007264]
1660	LOC106779543	(AGA)5	15	8199	8213	intracellular [GO:0005622]; guanyl-nucleotide exchange factor activity [GO:0005085]; small GTPase mediated signal transduction [GO:0007264]
1661	LOC106779543	(AGA)5	15	7737	7751	intracellular [GO:0005622]; guanyl-nucleotide exchange factor activity [GO:0005085]; small GTPase mediated signal transduction [GO:0007264]
1662	PHAVU_005G118700g	(GCA)6	18	1764	1781	phosphoprotein phosphatase activity [GO:0004721]; brassinosteroid mediated signaling pathway [GO:0009742]
1663	MTR_6g477980	(GTG)5	15	514	528	nucleic acid binding [GO:0003676]; gene silencing by RNA [GO:0031047]
1664	LOC100780375 GLYMA_09G1671002	(GTG)5	15	514	528	nucleic acid binding [GO:0003676]; gene silencing by RNA [GO:0031047]
1665	MTR_6g477980	(GTG)5	15	514	528	nucleic acid binding [GO:0003676]; gene silencing by RNA [GO:0031047]
1666	MTR_6g477980	(GTG)5	15	514	528	nucleic acid binding [GO:0003676]; gene silencing by RNA [GO:0031047]
1667	LOC106770883	(GTG)5	15	514	528	nucleic acid binding [GO:0003676]; gene silencing by RNA [GO:0031047]
1668	LOC106770883	(GTG)5	15	514	528	nucleic acid binding [GO:0003676]; gene silencing by RNA [GO:0031047]
1669	MTR_6g477980	(GTG)5	15	514	528	nucleic acid binding [GO:0003676]; gene silencing by RNA [GO:0031047]
1670	LOC100780375 GLYMA_09G1671002	(GTG)5	15	514	528	nucleic acid binding [GO:0003676]; gene silencing by RNA [GO:0031047]
1671	LOC100780375 GLYMA_09G1671002	(GTG)5	15	514	528	nucleic acid binding [GO:0003676]; gene silencing by RNA [GO:0031047]
1672	KK1_016195	(GTG)5	15	514	528	nucleic acid binding [GO:0003676]; gene silencing by RNA [GO:0031047]
1673	LOC100780375 GLYMA_09G1671002	(GTG)5	15	514	528	nucleic acid binding [GO:0003676]; gene silencing by RNA [GO:0031047]
1674	KK1_016195	(GTG)5	15	514	528	nucleic acid binding [GO:0003676]; gene silencing by RNA [GO:0031047]
1675	MTR_6g477980	(GTG)5	15	514	528	nucleic acid binding [GO:0003676]; gene silencing by RNA [GO:0031047]
1676	MTR_6g477980	(GTG)5	15	514	528	nucleic acid binding [GO:0003676]; gene silencing by RNA [GO:0031047]
1677	LOC106770883	(GTG)5	15	514	528	nucleic acid binding [GO:0003676]; gene silencing by RNA [GO:0031047]
1678	LOC106770883	(GTG)5	15	514	528	nucleic acid binding [GO:0003676]; gene silencing by RNA [GO:0031047]
1679	KK1_016195	(GTG)5	15	514	528	nucleic acid binding [GO:0003676]; gene silencing by RNA [GO:0031047]
1680	AGO1 At1g48410 F11A17.3 T1N15.2	(GTG)5	15	514	528	cytoplasm [GO:0005737]; cytosol [GO:0005829]; intracellular ribonucleoprotein complex [GO:0030529]; nucleus [GO:0005634]; endoribonuclease activity [GO:0004521]; metal ion binding [GO:0046872]; miRNA binding [GO:0035198]; mRNA binding [GO:0003729]; adaxial/abaxial pattern specification [GO:0009955]; adventitious root development [GO:0048830]; auxin metabolic process [GO:0009850]; defense response…
1681	AGO1 At1g48410 F11A17.3 T1N15.2	(GTG)5	15	514	528	cytoplasm [GO:0005737]; cytosol [GO:0005829]; intracellular ribonucleoprotein complex [GO:0030529]; nucleus [GO:0005634]; endoribonuclease activity [GO:0004521]; metal ion binding [GO:0046872]; miRNA binding [GO:0035198]; mRNA binding [GO:0003729]; adaxial/abaxial pattern specification [GO:0009955]; adventitious root development [GO:0048830]; auxin metabolic process [GO:0009850]; defense response…
1682	KK1_016195	(GTG)5	15	514	528	nucleic acid binding [GO:0003676]; gene silencing by RNA [GO:0031047]
1683	KK1_016195	(GTG)5	15	514	528	nucleic acid binding [GO:0003676]; gene silencing by RNA [GO:0031047]
1684	KK1_016195	(GTG)5	15	514	528	nucleic acid binding [GO:0003676]; gene silencing by RNA [GO:0031047]
1685	LOC101507584	(TTA)5	15	1080	1094	metal ion binding [GO:0046872]; metal ion transport [GO:0030001]
1686	LOC100796328 GLYMA_02G080600	(TTA)6	18	2003	2020	nucleolus [GO:0005730]; ribosome [GO:0005840]; ribosomal large subunit assembly [GO:0000027]
1687	PHAVU_004G092500g	(TTA)6	18	2404	2421	nucleolus [GO:0005730]
1688	KK1_032468	(TTA)6	18	2100	2117	nucleolus [GO:0005730]
1689	KK1_032468	(TTA)6	18	2501	2518	nucleolus [GO:0005730]
1690	PHAVU_011G123400g	(TAA)8	24	617	640	nucleus [GO:0005634]; DNA binding [GO:0003677]; regulation of transcription, DNA-templated [GO:0006355]; transcription, DNA-templated [GO:0006351]
1691	PHAVU_004G092500g	(TTC)5	15	434	448	nucleolus [GO:0005730]
1692	LOC100793682 GLYMA_17G025200	(AAG)14	42	2924	2965	cullin-RING ubiquitin ligase complex [GO:0031461]; ubiquitin protein ligase binding [GO:0031625]; protein ubiquitination involved in ubiquitin-dependent protein catabolic process [GO:0042787]
1693	LOC100784626 GLYMA_15G154000	(AAG)14	42	3465	3506	ubiquitin protein ligase binding [GO:0031625]; ubiquitin-dependent protein catabolic process [GO:0006511]
1694	GLYMA_09G115100	(GAA)6	18	80	97	zinc ion binding [GO:0008270]
1695	GLYMA_09G115100	(GAA)6	18	80	97	zinc ion binding [GO:0008270]
1696	LOC100801088 GLYMA_01G008200	(TTC)7	21	57	77	integral component of membrane [GO:0016021]; ATP binding [GO:0005524]; ATPase activity, coupled to transmembrane movement of substances [GO:0042626]
1697	LOC100801088 GLYMA_01G008200	(TTC)7	21	57	77	integral component of membrane [GO:0016021]; ATP binding [GO:0005524]; ATPase activity, coupled to transmembrane movement of substances [GO:0042626]
1698	LOC100802706 GLYMA_17G096900	(CTC)5	15	4047	4061	zinc ion binding [GO:0008270]
1699	LOC100802706 GLYMA_17G096900	(CTC)5	15	4026	4040	zinc ion binding [GO:0008270]
1700	GLYMA_04G066800	(CTA)5	15	145	159	NA
1701	LOC101490408	(TCG)7	21	1493	1513	ATP binding [GO:0005524]; protein kinase activity [GO:0004672]
1702	LOC101490408	(TCG)7	21	2473	2493	ATP binding [GO:0005524]; protein kinase activity [GO:0004672]
1703	LOC101490408	(TCG)7	21	3003	3023	ATP binding [GO:0005524]; protein kinase activity [GO:0004672]
1704	glysoja_030533	(TCG)7	21	2212	2232	ATP binding [GO:0005524]; protein kinase activity [GO:0004672]
1705	LOC101490408	(TCG)7	21	2115	2135	ATP binding [GO:0005524]; protein kinase activity [GO:0004672]
1706	LOC101490408	(TCG)7	21	1537	1557	ATP binding [GO:0005524]; protein kinase activity [GO:0004672]
1707	LOC101490408	(TCG)7	21	1396	1416	ATP binding [GO:0005524]; protein kinase activity [GO:0004672]
1708	LOC101490408	(TCG)7	21	2331	2351	ATP binding [GO:0005524]; protein kinase activity [GO:0004672]
1709	LOC101490408	(TCG)7	21	2256	2276	ATP binding [GO:0005524]; protein kinase activity [GO:0004672]
1710	PHAVU_011G036000g	(GAA)5	15	832	846	NA
1711	KK1_021005	(TTC)5	15	618	632	nucleus [GO:0005634]; DNA binding [GO:0003677]; regulation of transcription, DNA-templated [GO:0006355]
1712	KK1_021005	(AAT)6	18	2338	2355	nucleus [GO:0005634]; DNA binding [GO:0003677]; regulation of transcription, DNA-templated [GO:0006355]
1713	KK1_021005	(TTC)5	15	618	632	nucleus [GO:0005634]; DNA binding [GO:0003677]; regulation of transcription, DNA-templated [GO:0006355]
1714	KK1_021005	(AAT)6	18	2138	2155	nucleus [GO:0005634]; DNA binding [GO:0003677]; regulation of transcription, DNA-templated [GO:0006355]
1715	GmOSBP OSBP GLYMA_06G109500	(CGG)5	15	2364	2378	NA
1716	KK1_031242	(CAT)6	18	9	26	nucleus [GO:0005634]; ATP binding [GO:0005524]; DNA ligase (ATP) activity [GO:0003910]; mRNA guanylyltransferase activity [GO:0004484]; polynucleotide 5'-phosphatase activity [GO:0004651]; protein tyrosine phosphatase activity [GO:0004725]; protein tyrosine/serine/threonine phosphatase activity [GO:0008138]; 7-methylguanosine mRNA capping [GO:0006370]; DNA recombination [GO:0006310]; DNA repair […
1717	LOC100776633 GLYMA_01G111200	(CAT)5	15	1800	1814	nucleus [GO:0005634]; ATP binding [GO:0005524]; DNA ligase (ATP) activity [GO:0003910]; mRNA guanylyltransferase activity [GO:0004484]; polynucleotide 5'-phosphatase activity [GO:0004651]; protein tyrosine phosphatase activity [GO:0004725]; protein tyrosine/serine/threonine phosphatase activity [GO:0008138]; 7-methylguanosine mRNA capping [GO:0006370]; DNA recombination [GO:0006310]; DNA repair […
1718	KK1_039096	(CAT)5	15	1568	1582	nucleus [GO:0005634]; ATP binding [GO:0005524]; DNA ligase (ATP) activity [GO:0003910]; mRNA guanylyltransferase activity [GO:0004484]; polynucleotide 5'-phosphatase activity [GO:0004651]; protein tyrosine phosphatase activity [GO:0004725]; protein tyrosine/serine/threonine phosphatase activity [GO:0008138]; 7-methylguanosine mRNA capping [GO:0006370]; DNA recombination [GO:0006310]; DNA repair […
1719	KK1_039096	(CAT)5	15	1248	1262	nucleus [GO:0005634]; ATP binding [GO:0005524]; DNA ligase (ATP) activity [GO:0003910]; mRNA guanylyltransferase activity [GO:0004484]; polynucleotide 5'-phosphatase activity [GO:0004651]; protein tyrosine phosphatase activity [GO:0004725]; protein tyrosine/serine/threonine phosphatase activity [GO:0008138]; 7-methylguanosine mRNA capping [GO:0006370]; DNA recombination [GO:0006310]; DNA repair […
1720	LOC100806992 GLYMA_03G076800	(CAT)5	15	1346	1360	nucleus [GO:0005634]; ATP binding [GO:0005524]; DNA ligase (ATP) activity [GO:0003910]; mRNA guanylyltransferase activity [GO:0004484]; polynucleotide 5'-phosphatase activity [GO:0004651]; protein tyrosine phosphatase activity [GO:0004725]; protein tyrosine/serine/threonine phosphatase activity [GO:0008138]; 7-methylguanosine mRNA capping [GO:0006370]; DNA recombination [GO:0006310]; DNA repair […
1721	M569_14584	(AAT)5	15	37	51	NA
1722	Vigan.02G338200 VIGAN_02338200	(GAA)7	21	1	21	ATP binding [GO:0005524]; DNA binding [GO:0003677]; ribonuclease III activity [GO:0004525]; RNA binding [GO:0003723]; RNA processing [GO:0006396]
1723	KK1_011299	(GAA)7	21	1	21	ATP binding [GO:0005524]; DNA binding [GO:0003677]; ribonuclease III activity [GO:0004525]; RNA binding [GO:0003723]; RNA processing [GO:0006396]
1724	Vigan.02G338200 VIGAN_02338200	(GAA)7	21	1	21	ATP binding [GO:0005524]; DNA binding [GO:0003677]; ribonuclease III activity [GO:0004525]; RNA binding [GO:0003723]; RNA processing [GO:0006396]
1725	LOC100811631 GLYMA_19G261200	(GAA)7	21	1	21	cytoplasm [GO:0005737]; nucleus [GO:0005634]; RISC complex [GO:0016442]; ATP binding [GO:0005524]; DNA binding [GO:0003677]; ribonuclease III activity [GO:0004525]; RNA binding [GO:0003723]; production of siRNA involved in RNA interference [GO:0030422]
1726	Vigan.02G338200 VIGAN_02338200	(GAA)7	21	1	21	ATP binding [GO:0005524]; DNA binding [GO:0003677]; ribonuclease III activity [GO:0004525]; RNA binding [GO:0003723]; RNA processing [GO:0006396]
1727	Vigan.02G338200 VIGAN_02338200	(GAA)7	21	1	21	ATP binding [GO:0005524]; DNA binding [GO:0003677]; ribonuclease III activity [GO:0004525]; RNA binding [GO:0003723]; RNA processing [GO:0006396]
1728	LOC100812416 GLYMA_14G223000	(ATA)6	18	36	53	integral component of membrane [GO:0016021]; copper ion binding [GO:0005507]; oxidoreductase activity [GO:0016491]
1729	LOC100781199 GLYMA_13G173900	(TCT)5	15	1326	1340	intracellular membrane-bounded organelle [GO:0043231]; quercetin 3-O-glucosyltransferase activity [GO:0080043]; quercetin 7-O-glucosyltransferase activity [GO:0080044]; metabolic process [GO:0008152]
1730	MTR_4g080777	(GAA)6	18	4206	4223	ADP binding [GO:0043531]; signal transduction [GO:0007165]
1731	MTR_4g080777	(GAA)6	18	2316	2333	ADP binding [GO:0043531]; signal transduction [GO:0007165]
1732	MTR_4g080777	(GAA)6	18	4478	4495	ADP binding [GO:0043531]; signal transduction [GO:0007165]
1733	MTR_4g080777	(GAA)6	18	4130	4147	ADP binding [GO:0043531]; signal transduction [GO:0007165]
1734	MTR_4g080777	(GAA)6	18	4402	4419	ADP binding [GO:0043531]; signal transduction [GO:0007165]
1735	MTR_4g080777	(GAA)6	18	4571	4588	ADP binding [GO:0043531]; signal transduction [GO:0007165]
1736	MTR_4g080777	(GAA)6	18	4299	4316	ADP binding [GO:0043531]; signal transduction [GO:0007165]
1737	MTR_4g080777	(GAA)6	18	4223	4240	ADP binding [GO:0043531]; signal transduction [GO:0007165]
1738	MTR_4g080777	(GAA)6	18	4495	4512	ADP binding [GO:0043531]; signal transduction [GO:0007165]
1739	MTR_4g080777	(GAA)6	18	1759	1776	ADP binding [GO:0043531]; signal transduction [GO:0007165]
1740	MTR_4g080777	(GAA)6	18	2588	2605	ADP binding [GO:0043531]; signal transduction [GO:0007165]
1741	GLYMA_19G208400	(ACA)5	15	623	637	zinc ion binding [GO:0008270]
1742	GLYMA_19G208400	(GCA)6	18	1134	1151	zinc ion binding [GO:0008270]
1743	GLYMA_19G208400	(ACA)5	15	623	637	zinc ion binding [GO:0008270]
1744	GLYMA_19G208400	(GCA)6	18	1134	1151	zinc ion binding [GO:0008270]
1745	PHAVU_001G204500g	(AAC)7	21	1456	1476	zinc ion binding [GO:0008270]
1746	KK1_003854	(ACA)5	15	385	399	DNA binding [GO:0003677]
1747	KK1_003854	(GCA)6	18	896	913	DNA binding [GO:0003677]
1748	KK1_003854	(AAC)7	21	2402	2422	DNA binding [GO:0003677]
1749	glysoja_002117	(ACA)5	15	623	637	zinc ion binding [GO:0008270]
1750	glysoja_002117	(GCA)6	18	1134	1151	zinc ion binding [GO:0008270]
1751	GLYMA_19G208400	(ACA)5	15	623	637	zinc ion binding [GO:0008270]
1752	GLYMA_19G208400	(GCA)6	18	1134	1151	zinc ion binding [GO:0008270]
1753	GLYMA_19G208400	(ACA)5	15	623	637	zinc ion binding [GO:0008270]
1754	GLYMA_19G208400	(GCA)6	18	1134	1151	zinc ion binding [GO:0008270]
1755	MTR_4g118610	(AAT)6	18	146	163	integral component of membrane [GO:0016021]; substrate-specific transmembrane transporter activity [GO:0022891]
1756	LOC101489119	(GAG)5	15	75	89	integral component of membrane [GO:0016021]; ATP binding [GO:0005524]; protein kinase activity [GO:0004672]
1757	glysoja_026195	(TGC)5	15	1939	1953	nucleus [GO:0005634]; DNA binding [GO:0003677]; auxin-activated signaling pathway [GO:0009734]; regulation of transcription, DNA-templated [GO:0006355]; transcription, DNA-templated [GO:0006351]
1758	glysoja_026195	(TGT)6	18	2179	2196	nucleus [GO:0005634]; DNA binding [GO:0003677]; auxin-activated signaling pathway [GO:0009734]; regulation of transcription, DNA-templated [GO:0006355]; transcription, DNA-templated [GO:0006351]
1759	glysoja_026195	(CTG)5	15	2340	2354	nucleus [GO:0005634]; DNA binding [GO:0003677]; auxin-activated signaling pathway [GO:0009734]; regulation of transcription, DNA-templated [GO:0006355]; transcription, DNA-templated [GO:0006351]
1760	MTR_4g124900	(TGC)5	15	2094	2108	nucleus [GO:0005634]; DNA binding [GO:0003677]; auxin-activated signaling pathway [GO:0009734]; regulation of transcription, DNA-templated [GO:0006355]; transcription, DNA-templated [GO:0006351]
1761	MTR_4g124900	(TGC)6	18	2502	2519	nucleus [GO:0005634]; DNA binding [GO:0003677]; auxin-activated signaling pathway [GO:0009734]; regulation of transcription, DNA-templated [GO:0006355]; transcription, DNA-templated [GO:0006351]
1762	glysoja_026195	(TGC)5	15	1939	1953	nucleus [GO:0005634]; DNA binding [GO:0003677]; auxin-activated signaling pathway [GO:0009734]; regulation of transcription, DNA-templated [GO:0006355]; transcription, DNA-templated [GO:0006351]
1763	glysoja_026195	(TGT)6	18	2179	2196	nucleus [GO:0005634]; DNA binding [GO:0003677]; auxin-activated signaling pathway [GO:0009734]; regulation of transcription, DNA-templated [GO:0006355]; transcription, DNA-templated [GO:0006351]
1764	glysoja_026195	(CTG)5	15	2340	2354	nucleus [GO:0005634]; DNA binding [GO:0003677]; auxin-activated signaling pathway [GO:0009734]; regulation of transcription, DNA-templated [GO:0006355]; transcription, DNA-templated [GO:0006351]
1765	LOC100804628 GLYMA_09G072200	(TGC)5	15	2094	2108	nucleus [GO:0005634]; DNA binding [GO:0003677]; auxin-activated signaling pathway [GO:0009734]; regulation of transcription, DNA-templated [GO:0006355]; transcription, DNA-templated [GO:0006351]
1766	LOC100804628 GLYMA_09G072200	(TGT)6	18	2334	2351	nucleus [GO:0005634]; DNA binding [GO:0003677]; auxin-activated signaling pathway [GO:0009734]; regulation of transcription, DNA-templated [GO:0006355]; transcription, DNA-templated [GO:0006351]
1767	LOC100804628 GLYMA_09G072200	(CTG)5	15	2495	2509	nucleus [GO:0005634]; DNA binding [GO:0003677]; auxin-activated signaling pathway [GO:0009734]; regulation of transcription, DNA-templated [GO:0006355]; transcription, DNA-templated [GO:0006351]
1768	MTR_4g124900	(TGC)5	15	2094	2108	nucleus [GO:0005634]; DNA binding [GO:0003677]; auxin-activated signaling pathway [GO:0009734]; regulation of transcription, DNA-templated [GO:0006355]; transcription, DNA-templated [GO:0006351]
1769	MTR_4g124900	(TGC)6	18	2502	2519	nucleus [GO:0005634]; DNA binding [GO:0003677]; auxin-activated signaling pathway [GO:0009734]; regulation of transcription, DNA-templated [GO:0006355]; transcription, DNA-templated [GO:0006351]
1770	MTR_4g124900	(TGC)5	15	1939	1953	nucleus [GO:0005634]; DNA binding [GO:0003677]; auxin-activated signaling pathway [GO:0009734]; regulation of transcription, DNA-templated [GO:0006355]; transcription, DNA-templated [GO:0006351]
1771	MTR_4g124900	(TGC)6	18	2347	2364	nucleus [GO:0005634]; DNA binding [GO:0003677]; auxin-activated signaling pathway [GO:0009734]; regulation of transcription, DNA-templated [GO:0006355]; transcription, DNA-templated [GO:0006351]
1772	glysoja_026195	(TGC)5	15	1856	1870	nucleus [GO:0005634]; DNA binding [GO:0003677]; auxin-activated signaling pathway [GO:0009734]; regulation of transcription, DNA-templated [GO:0006355]; transcription, DNA-templated [GO:0006351]
1773	glysoja_026195	(TGT)6	18	2096	2113	nucleus [GO:0005634]; DNA binding [GO:0003677]; auxin-activated signaling pathway [GO:0009734]; regulation of transcription, DNA-templated [GO:0006355]; transcription, DNA-templated [GO:0006351]
1774	glysoja_026195	(CTG)5	15	2257	2271	nucleus [GO:0005634]; DNA binding [GO:0003677]; auxin-activated signaling pathway [GO:0009734]; regulation of transcription, DNA-templated [GO:0006355]; transcription, DNA-templated [GO:0006351]
1775	glysoja_026195	(TGC)5	15	1856	1870	nucleus [GO:0005634]; DNA binding [GO:0003677]; auxin-activated signaling pathway [GO:0009734]; regulation of transcription, DNA-templated [GO:0006355]; transcription, DNA-templated [GO:0006351]
1776	glysoja_026195	(TGT)6	18	2096	2113	nucleus [GO:0005634]; DNA binding [GO:0003677]; auxin-activated signaling pathway [GO:0009734]; regulation of transcription, DNA-templated [GO:0006355]; transcription, DNA-templated [GO:0006351]
1777	glysoja_026195	(CTG)5	15	2257	2271	nucleus [GO:0005634]; DNA binding [GO:0003677]; auxin-activated signaling pathway [GO:0009734]; regulation of transcription, DNA-templated [GO:0006355]; transcription, DNA-templated [GO:0006351]
1778	glysoja_026195	(TGC)5	15	2094	2108	nucleus [GO:0005634]; DNA binding [GO:0003677]; auxin-activated signaling pathway [GO:0009734]; regulation of transcription, DNA-templated [GO:0006355]; transcription, DNA-templated [GO:0006351]
1779	glysoja_026195	(TGT)6	18	2334	2351	nucleus [GO:0005634]; DNA binding [GO:0003677]; auxin-activated signaling pathway [GO:0009734]; regulation of transcription, DNA-templated [GO:0006355]; transcription, DNA-templated [GO:0006351]
1780	glysoja_026195	(CTG)5	15	2495	2509	nucleus [GO:0005634]; DNA binding [GO:0003677]; auxin-activated signaling pathway [GO:0009734]; regulation of transcription, DNA-templated [GO:0006355]; transcription, DNA-templated [GO:0006351]
1781	MTR_4g124900	(TGC)5	15	1939	1953	nucleus [GO:0005634]; DNA binding [GO:0003677]; auxin-activated signaling pathway [GO:0009734]; regulation of transcription, DNA-templated [GO:0006355]; transcription, DNA-templated [GO:0006351]
1782	MTR_4g124900	(TGC)6	18	2347	2364	nucleus [GO:0005634]; DNA binding [GO:0003677]; auxin-activated signaling pathway [GO:0009734]; regulation of transcription, DNA-templated [GO:0006355]; transcription, DNA-templated [GO:0006351]
1783	MTR_4g124900	(TGC)5	15	1856	1870	nucleus [GO:0005634]; DNA binding [GO:0003677]; auxin-activated signaling pathway [GO:0009734]; regulation of transcription, DNA-templated [GO:0006355]; transcription, DNA-templated [GO:0006351]
1784	MTR_4g124900	(TGC)6	18	2264	2281	nucleus [GO:0005634]; DNA binding [GO:0003677]; auxin-activated signaling pathway [GO:0009734]; regulation of transcription, DNA-templated [GO:0006355]; transcription, DNA-templated [GO:0006351]
1785	MTR_4g124900	(TGC)5	15	1856	1870	nucleus [GO:0005634]; DNA binding [GO:0003677]; auxin-activated signaling pathway [GO:0009734]; regulation of transcription, DNA-templated [GO:0006355]; transcription, DNA-templated [GO:0006351]
1786	MTR_4g124900	(TGC)6	18	2264	2281	nucleus [GO:0005634]; DNA binding [GO:0003677]; auxin-activated signaling pathway [GO:0009734]; regulation of transcription, DNA-templated [GO:0006355]; transcription, DNA-templated [GO:0006351]
1787	KK1_031409	(ATC)5	15	1499	1513	exocyst [GO:0000145]; exocytosis [GO:0006887]
1788	KK1_031409	(ATC)5	15	1085	1099	exocyst [GO:0000145]; exocytosis [GO:0006887]
1789	KK1_031409	(ATC)5	15	1499	1513	exocyst [GO:0000145]; exocytosis [GO:0006887]
1790	LOC106775514	(ATT)7	21	343	363	integral component of membrane [GO:0016021]; phosphatidylinositol N-acetylglucosaminyltransferase activity [GO:0017176]; GPI anchor biosynthetic process [GO:0006506]
1791	LOC100793957 GLYMA_13G219700	(ATT)7	21	159	179	glycosylphosphatidylinositol-N-acetylglucosaminyltransferase (GPI-GnT) complex [GO:0000506]; integral component of membrane [GO:0016021]; phosphatidylinositol N-acetylglucosaminyltransferase activity [GO:0017176]; GPI anchor biosynthetic process [GO:0006506]
1792	LOC101514243	(AAC)5	15	1390	1404	integral component of membrane [GO:0016021]; ATP binding [GO:0005524]; ATPase activity, coupled to transmembrane movement of substances [GO:0042626]
1793	LOC100791584 GLYMA_02G093600	(ACC)8	24	10	33	NA
1794	LOC100791584 GLYMA_02G093600	(ACC)8	24	10	33	NA
1795	LOC101494795	(TCT)5	15	72	86	integral component of membrane [GO:0016021]; ATP binding [GO:0005524]; calcium-transporting ATPase activity [GO:0005388]; calmodulin binding [GO:0005516]
1796	LOC101514528	(AGA)5	15	2373	2387	ADP binding [GO:0043531]; defense response [GO:0006952]
1797	LOC101514528	(AGA)5	15	1984	1998	ADP binding [GO:0043531]; defense response [GO:0006952]
1798	KK1_033834	(TTC)5	15	5	19	ADP binding [GO:0043531]; defense response [GO:0006952]
1799	LOC100815005 GLYMA_18G217000	(TCA)5	15	2477	2491	integral component of membrane [GO:0016021]; ATP binding [GO:0005524]; protein serine/threonine kinase activity [GO:0004674]
1800	glysoja_001100	(TCA)5	15	413	427	integral component of membrane [GO:0016021]; ATP binding [GO:0005524]; protein serine/threonine kinase activity [GO:0004674]
1801	LOC100807164 GLYMA_11G078700	(CTT)6	18	348	365	cytoplasm [GO:0005737]; 3-dehydroquinate synthase activity [GO:0003856]; aromatic amino acid family biosynthetic process [GO:0009073]
1802	LR48_Vigan499s003200	(CTT)6	18	348	365	cytoplasm [GO:0005737]; 3-dehydroquinate synthase activity [GO:0003856]; aromatic amino acid family biosynthetic process [GO:0009073]
1803	LOC100807164 GLYMA_11G078700	(CTT)6	18	348	365	cytoplasm [GO:0005737]; 3-dehydroquinate synthase activity [GO:0003856]; aromatic amino acid family biosynthetic process [GO:0009073]
1804	KK1_012908	(CTT)6	18	348	365	cytoplasm [GO:0005737]; 3-dehydroquinate synthase activity [GO:0003856]; aromatic amino acid family biosynthetic process [GO:0009073]
1805	LOC100798786 GLYMA_17G094800	(TTA)6	18	1540	1557	cytoplasm [GO:0005737]; nuclear membrane [GO:0031965]; nuclear localization sequence binding [GO:0008139]; protein transporter activity [GO:0008565]; protein import into nucleus [GO:0006606]
1806	LOC100798786 GLYMA_17G094800	(TTA)6	18	1540	1557	cytoplasm [GO:0005737]; nuclear membrane [GO:0031965]; nuclear localization sequence binding [GO:0008139]; protein transporter activity [GO:0008565]; protein import into nucleus [GO:0006606]
1807	LOC100798786 GLYMA_17G094800	(TTA)6	18	1540	1557	cytoplasm [GO:0005737]; nuclear membrane [GO:0031965]; nuclear localization sequence binding [GO:0008139]; protein transporter activity [GO:0008565]; protein import into nucleus [GO:0006606]
1808	LOC100798786 GLYMA_17G094800	(TTA)6	18	1666	1683	cytoplasm [GO:0005737]; nuclear membrane [GO:0031965]; nuclear localization sequence binding [GO:0008139]; protein transporter activity [GO:0008565]; protein import into nucleus [GO:0006606]
1809	glysoja_029877	(TTC)5	15	3041	3055	cysteine-type peptidase activity [GO:0008234]
1810	LOC101493971	(ACA)5	15	200	214	integral component of membrane [GO:0016021]; solute:proton antiporter activity [GO:0015299]
1811	LOC101493971	(ACA)5	15	200	214	integral component of membrane [GO:0016021]; solute:proton antiporter activity [GO:0015299]
1812	LOC101493971	(ACA)5	15	200	214	integral component of membrane [GO:0016021]; solute:proton antiporter activity [GO:0015299]
1813	LOC101493971	(ACA)5	15	200	214	integral component of membrane [GO:0016021]; solute:proton antiporter activity [GO:0015299]
1814	LOC101493971	(ACA)5	15	200	214	integral component of membrane [GO:0016021]; solute:proton antiporter activity [GO:0015299]
1815	LOC101493971	(ACA)5	15	200	214	integral component of membrane [GO:0016021]; solute:proton antiporter activity [GO:0015299]
1816	LOC101493971	(ACA)5	15	200	214	integral component of membrane [GO:0016021]; solute:proton antiporter activity [GO:0015299]
1817	LOC101493971	(ACA)5	15	200	214	integral component of membrane [GO:0016021]; solute:proton antiporter activity [GO:0015299]
1818	LOC101493971	(ACA)5	15	200	214	integral component of membrane [GO:0016021]; solute:proton antiporter activity [GO:0015299]
1819	GLYMA_03G189700	(CTT)5	15	135	149	kinase activity [GO:0016301]; magnesium ion binding [GO:0000287]; potassium ion binding [GO:0030955]; pyruvate kinase activity [GO:0004743]
1820	LR48_Vigan641s001900	(CTT)5	15	135	149	kinase activity [GO:0016301]; magnesium ion binding [GO:0000287]; potassium ion binding [GO:0030955]; pyruvate kinase activity [GO:0004743]
1821	LR48_Vigan641s001900	(TTG)5	15	1884	1898	kinase activity [GO:0016301]; magnesium ion binding [GO:0000287]; potassium ion binding [GO:0030955]; pyruvate kinase activity [GO:0004743]
1822	glysoja_021469	(TTG)5	15	738	752	kinase activity [GO:0016301]; magnesium ion binding [GO:0000287]; potassium ion binding [GO:0030955]; pyruvate kinase activity [GO:0004743]
1823	LOC100807864 GLYMA_03G189700	(CTT)5	15	135	149	kinase activity [GO:0016301]; magnesium ion binding [GO:0000287]; potassium ion binding [GO:0030955]; pyruvate kinase activity [GO:0004743]
1824	LOC100807864 GLYMA_03G189700	(TTG)5	15	1497	1511	kinase activity [GO:0016301]; magnesium ion binding [GO:0000287]; potassium ion binding [GO:0030955]; pyruvate kinase activity [GO:0004743]
1825	LOC100807864 GLYMA_03G189700	(CTT)5	15	135	149	cytoplasm [GO:0005737]; kinase activity [GO:0016301]; magnesium ion binding [GO:0000287]; potassium ion binding [GO:0030955]; pyruvate kinase activity [GO:0004743]; glycolytic process [GO:0006096]
1826	GLYMA_08G111100	(AGA)5	15	81	95	NA
1827	MTR_8g085220	(AGA)5	15	81	95	methyltransferase activity [GO:0008168]
1828	PHAVU_010G072900g	(TTC)5	15	1260	1274	regulation of transcription, DNA-templated [GO:0006355]; transcription, DNA-templated [GO:0006351]
1829	PHAVU_010G072900g	(AGA)7	21	1175	1195	regulation of transcription, DNA-templated [GO:0006355]; transcription, DNA-templated [GO:0006351]
1830	PHAVU_010G072900g	(TTC)5	15	1562	1576	regulation of transcription, DNA-templated [GO:0006355]; transcription, DNA-templated [GO:0006351]
1831	LOC101504650	(ACA)6	18	1417	1434	Golgi membrane [GO:0000139]; integral component of membrane [GO:0016021]; polygalacturonate 4-alpha-galacturonosyltransferase activity [GO:0047262]; cell wall organization [GO:0071555]; pectin biosynthetic process [GO:0045489]
1832	LOC101504650	(TTC)6	18	1620	1637	Golgi membrane [GO:0000139]; integral component of membrane [GO:0016021]; polygalacturonate 4-alpha-galacturonosyltransferase activity [GO:0047262]; cell wall organization [GO:0071555]; pectin biosynthetic process [GO:0045489]
1833	LOC101505839	(ACA)6	18	2655	2672	Golgi membrane [GO:0000139]; integral component of membrane [GO:0016021]; polygalacturonate 4-alpha-galacturonosyltransferase activity [GO:0047262]; cell wall organization [GO:0071555]; pectin biosynthetic process [GO:0045489]
1834	LOC101505839	(TTC)6	18	2858	2875	Golgi membrane [GO:0000139]; integral component of membrane [GO:0016021]; polygalacturonate 4-alpha-galacturonosyltransferase activity [GO:0047262]; cell wall organization [GO:0071555]; pectin biosynthetic process [GO:0045489]
1835	LOC101509642	(CCG)6	18	380	397	integral component of membrane [GO:0016021]
1836	LOC100820430 GLYMA_07G046100	(GCT)5	15	2058	2072	exocyst [GO:0000145]; exocytosis [GO:0006887]; Golgi to plasma membrane transport [GO:0006893]; vesicle docking [GO:0048278]
1837	LOC100820430 GLYMA_07G046100	(GCT)5	15	784	798	exocyst [GO:0000145]; exocytosis [GO:0006887]; Golgi to plasma membrane transport [GO:0006893]; vesicle docking [GO:0048278]
1838	LOC101501865	(TGC)6	18	2267	2284	NA
1839	LOC101501865	(TGC)6	18	2267	2284	NA
1840	LOC101501865	(TGC)6	18	2267	2284	NA
1841	LOC101501865	(TGC)6	18	2267	2284	NA
1842	ADH	(TAA)5	15	451	465	oxidoreductase activity [GO:0016491]; zinc ion binding [GO:0008270]
1843	LOC100801918 GLYMA_06G122600	(TAA)5	15	451	465	oxidoreductase activity [GO:0016491]; zinc ion binding [GO:0008270]
1844	GLYMA_06G122600	(TAA)5	15	451	465	oxidoreductase activity [GO:0016491]; zinc ion binding [GO:0008270]
1845	LOC100801918 GLYMA_06G122600	(TAA)5	15	451	465	oxidoreductase activity [GO:0016491]; zinc ion binding [GO:0008270]
1846	LOC100783858 GLYMA_04G240800	(TAA)5	15	451	465	oxidoreductase activity [GO:0016491]; zinc ion binding [GO:0008270]
1847	KK1_036339	(ATT)7	21	668	688	nucleus [GO:0005634]; sequence-specific DNA binding [GO:0043565]; transcription factor activity, sequence-specific DNA binding [GO:0003700]
1848	MTR_8g461110	(AAT)7	21	2173	2193	integral component of membrane [GO:0016021]; ATP binding [GO:0005524]; protein kinase activity [GO:0004672]
1849	KK1_005884	(AAT)7	21	3359	3379	integral component of membrane [GO:0016021]; ATP binding [GO:0005524]; protein kinase activity [GO:0004672]
1850	KK1_005884	(AAT)7	21	3454	3474	integral component of membrane [GO:0016021]; ATP binding [GO:0005524]; protein kinase activity [GO:0004672]
1851	LOC100784894 GLYMA_03G243100	(TTC)5	15	2994	3008	nucleotidyltransferase activity [GO:0016779]; biosynthetic process [GO:0009058]
1852	LOC100779972 GLYMA_14G128300	(CAG)5	15	32	46	NA
1853	KK1_017510	(TTG)5	15	6	20	ATP binding [GO:0005524]; protein serine/threonine kinase activity [GO:0004674]
1854	NA	(AAT)7	21	32	52	integral component of membrane [GO:0016021]; acetylglucosaminyltransferase activity [GO:0008375]
1855	NA	(AAT)7	21	32	52	integral component of membrane [GO:0016021]
1856	PHAVU_003G142500g	(AAT)7	21	32	52	membrane [GO:0016020]; acetylglucosaminyltransferase activity [GO:0008375]
1857	NA	(AAT)7	21	32	52	integral component of membrane [GO:0016021]; acetylglucosaminyltransferase activity [GO:0008375]
1858	GLYMA_05G063100	(ATC)5	15	205	219	hydrolase activity [GO:0016787]
1859	LOC100815507 GLYMA_17G145100	(ATC)5	15	205	219	hydrolase activity [GO:0016787]
1860	MTR_2g436780	(AGA)5	15	3597	3611	methyltransferase activity [GO:0008168]; protein methylation [GO:0006479]
1861	LOC101496254	(AGA)5	15	2579	2593	methyltransferase activity [GO:0008168]; protein methylation [GO:0006479]
1862	LOC101496254	(AGA)5	15	2484	2498	methyltransferase activity [GO:0008168]; protein methylation [GO:0006479]
1863	MTR_2g436780	(AGA)5	15	3457	3471	methyltransferase activity [GO:0008168]; protein methylation [GO:0006479]
1864	MTR_3g092580	(CAC)6	18	318	335	RNA binding [GO:0003723]
1865	glysoja_015610	(CAC)6	18	1255	1272	RNA binding [GO:0003723]
1866	MTR_7g111080	(AGC)7	21	2150	2170	NA
1867	MTR_7g111080	(AGC)7	21	2251	2271	NA
1868	MTR_7g111080	(AGC)7	21	2344	2364	NA
1869	LR48_Vigan11g014300	(GCT)5	15	709	723	ATP binding [GO:0005524]; GMP synthase (glutamine-hydrolyzing) activity [GO:0003922]; pyrophosphatase activity [GO:0016462]; GMP biosynthetic process [GO:0006177]
1870	LOC106765655	(GCT)5	15	1873	1887	ATP binding [GO:0005524]; GMP synthase (glutamine-hydrolyzing) activity [GO:0003922]; pyrophosphatase activity [GO:0016462]; GMP biosynthetic process [GO:0006177]
1871	MTR_1g089760	(TAA)5	15	8480	8494	integral component of membrane [GO:0016021]; mechanically-gated ion channel activity [GO:0008381]
1872	LOC100792646 GLYMA_02G150200	(TAA)5	15	8391	8405	integral component of membrane [GO:0016021]; membrane [GO:0016020]; cation channel activity [GO:0005261]; mechanically-gated ion channel activity [GO:0008381]; cellular response to mechanical stimulus [GO:0071260]; detection of mechanical stimulus [GO:0050982]; regulation of membrane potential [GO:0042391]
1873	PHAVU_003G155800g	(GAC)5	15	74	88	integral component of membrane [GO:0016021]; voltage-gated potassium channel activity [GO:0005249]
1874	KK1_024508	(GAC)5	15	74	88	integral component of membrane [GO:0016021]; voltage-gated potassium channel activity [GO:0005249]
1875	KK1_024508	(GAC)5	15	74	88	integral component of membrane [GO:0016021]; voltage-gated potassium channel activity [GO:0005249]
1876	PHAVU_003G155800g	(GAC)5	15	74	88	integral component of membrane [GO:0016021]; voltage-gated potassium channel activity [GO:0005249]
1877	LOC100791059 GLYMA_02G093500	(AGG)7	21	2958	2978	catalytic activity [GO:0003824]
1878	LOC100791059 GLYMA_02G093500	(AGA)5	15	3445	3459	catalytic activity [GO:0003824]
1879	LOC100791059 GLYMA_02G093500	(AGG)7	21	3755	3775	catalytic activity [GO:0003824]
1880	LOC100791059 GLYMA_02G093500	(AGA)5	15	4242	4256	catalytic activity [GO:0003824]
1881	LOC100791059 GLYMA_02G093500	(AGG)7	21	3484	3504	catalytic activity [GO:0003824]
1882	LOC100791059 GLYMA_02G093500	(AGA)5	15	3971	3985	catalytic activity [GO:0003824]
1883	MTR_7g116890	(TAA)5	15	2373	2387	transcription factor activity, sequence-specific DNA binding [GO:0003700]
1884	bZIP77	(TAA)5	15	2340	2354	NA
1885	MTR_7g116890	(TAA)5	15	2373	2387	transcription factor activity, sequence-specific DNA binding [GO:0003700]
1886	MTR_7g116890	(TAA)5	15	2373	2387	transcription factor activity, sequence-specific DNA binding [GO:0003700]
1887	MTR_7g116890	(TAA)5	15	2373	2387	transcription factor activity, sequence-specific DNA binding [GO:0003700]
1888	bZIP77	(TAA)5	15	2340	2354	NA
1889	PHAVU_006G1097000g	(TAA)5	15	2602	2616	transcription factor activity, sequence-specific DNA binding [GO:0003700]
1890	PHAVU_006G1097000g	(TAA)5	15	2686	2700	transcription factor activity, sequence-specific DNA binding [GO:0003700]
1891	GLYMA_03G255000	(TAA)5	15	2563	2577	transcription factor activity, sequence-specific DNA binding [GO:0003700]
1892	GLYMA_03G255000	(TAA)5	15	2686	2700	transcription factor activity, sequence-specific DNA binding [GO:0003700]
1893	PHAVU_006G1097000g	(TAA)5	15	2563	2577	transcription factor activity, sequence-specific DNA binding [GO:0003700]
1894	TRINITY_DN130_c0_g2_i1	(TCA)5	15	143	157
1895	LOC106773718	(TCA)5	15	143	157	NA
1896	LOC106773718	(TCA)5	15	143	157	NA
1897	KK1_022252	(GAA)5	15	58	72	intracellular [GO:0005622]; intracellular protein transport [GO:0006886]; vesicle-mediated transport [GO:0016192]
1898	KK1_022252	(GAA)5	15	58	72	intracellular [GO:0005622]; intracellular protein transport [GO:0006886]; vesicle-mediated transport [GO:0016192]
1899	KK1_022252	(GAA)5	15	58	72	intracellular [GO:0005622]; intracellular protein transport [GO:0006886]; vesicle-mediated transport [GO:0016192]
1900	NA	(GAA)6	18	1505	1522	NA
1901	NA	(GAA)6	18	1592	1609	NA
1902	PHAVU_004G104600g	(GAA)6	18	1746	1763	NA
1903	LOC100819104 GLYMA_19G006900	(GAA)6	18	206	223	3-beta-hydroxy-delta5-steroid dehydrogenase activity [GO:0003854]; steroid biosynthetic process [GO:0006694]
1904	LOC100819104 GLYMA_19G006900	(GAA)6	18	206	223	3-beta-hydroxy-delta5-steroid dehydrogenase activity [GO:0003854]; steroid biosynthetic process [GO:0006694]
1905	LOC100819104 GLYMA_19G006900	(GAA)6	18	206	223	3-beta-hydroxy-delta5-steroid dehydrogenase activity [GO:0003854]; steroid biosynthetic process [GO:0006694]
1906	LOC100819104 GLYMA_19G006900	(GAA)6	18	206	223	3-beta-hydroxy-delta5-steroid dehydrogenase activity [GO:0003854]; steroid biosynthetic process [GO:0006694]
1907	LOC100819104 GLYMA_19G006900	(GAA)6	18	206	223	3-beta-hydroxy-delta5-steroid dehydrogenase activity [GO:0003854]; steroid biosynthetic process [GO:0006694]
1908	LOC101489253	(TCT)7	21	23	43	cytoplasm [GO:0005737]; acetyl-CoA:L-glutamate N-acetyltransferase activity [GO:0004042]; arginine biosynthetic process [GO:0006526]
1909	LR48_Vigan07g271800	(AAG)5	15	45	59	NA
1910	LOC100796839 GLYMA_17G242900	(AAG)5	15	45	59	phosphatidate phosphatase activity [GO:0008195]
1911	PHAVU_006G134600g	(GTT)5	15	1680	1694	NA
1912	PHAVU_006G134600g	(GTT)5	15	1834	1848	NA
1913	LOC100787648 GLYMA_15G255200	(AGA)6	18	3688	3705	P-body [GO:0000932]; RNA binding [GO:0003723]; cytoplasmic mRNA processing body assembly [GO:0033962]; deadenylation-dependent decapping of nuclear-transcribed mRNA [GO:0000290]
1914	KK1_004091	(CCA)7	21	37	57	transferase activity, transferring acyl groups other than amino-acyl groups [GO:0016747]; fatty acid biosynthetic process [GO:0006633]
1915	LOC106768583	(CCA)7	21	37	57	transferase activity, transferring acyl groups other than amino-acyl groups [GO:0016747]; fatty acid biosynthetic process [GO:0006633]
1916	LOC106768583	(CCA)7	21	37	57	transferase activity, transferring acyl groups other than amino-acyl groups [GO:0016747]; fatty acid biosynthetic process [GO:0006633]
1917	LOC101498654	(GGT)7	21	35	55	metal ion binding [GO:0046872]; metal ion transport [GO:0030001]
1918	NA	(GGT)7	21	35	55	metal ion binding [GO:0046872]; metal ion transport [GO:0030001]
1919	LOC100500138 GLYMA_06G069800	(CTT)7	21	32	52	integral component of membrane [GO:0016021]
1920	NA	(ACA)5	15	38	52	intracellular [GO:0005622]; GTP binding [GO:0005525]; small GTPase mediated signal transduction [GO:0007264]
1921	MTR_4g005360	(GGT)5	15	3090	3104	NA
1922	NA	(GGT)5	15	784	798	NA
1923	LOC106773958	(GGT)5	15	2802	2816	NA
1924	PHAVU_010G164100g	(GGT)5	15	888	902	NA
1925	LOC100305799 GLYMA_10G053300	(AAG)6	18	100	117	NA
1926	LOC100818305 GLYMA_08G040500	(AAT)5	15	298	312	NA
1927	LOC101507359	(AAT)5	15	298	312	NA
1928	LOC100818305 GLYMA_08G040500	(AAT)5	15	298	312	NA
1929	LOC100792702 GLYMA_20G106300	(GAT)5	15	1451	1465	cytoplasm [GO:0005737]; nuclear membrane [GO:0031965]; nuclear periphery [GO:0034399]; nuclear localization sequence binding [GO:0008139]; protein transporter activity [GO:0008565]; Ran GTPase binding [GO:0008536]; NLS-bearing protein import into nucleus [GO:0006607]; protein import into nucleus, translocation [GO:0000060]; ribosomal protein import into nucleus [GO:0006610]
1930	glysoja_004950	(ATT)5	15	273	287	integral component of membrane [GO:0016021]; substrate-specific transmembrane transporter activity [GO:0022891]; carbohydrate transport [GO:0008643]
1931	MTR_7g445390	(TAT)6	18	31	48	NA
1932	TRINITY_DN13022_c2_g6_i1	(ATA)16	48	1	48
1933	GLYMA_15G111900	(TGT)6	18	1148	1165	nucleus [GO:0005634]; sequence-specific DNA binding [GO:0043565]; regulation of transcription, DNA-templated [GO:0006355]
1934	LR48_Vigan01g091500	(AAT)5	15	63	77	nucleus [GO:0005634]; DNA binding [GO:0003677]; auxin-activated signaling pathway [GO:0009734]; regulation of transcription, DNA-templated [GO:0006355]; transcription, DNA-templated [GO:0006351]
1935	LR48_Vigan01g091500	(AAT)5	15	63	77	nucleus [GO:0005634]; DNA binding [GO:0003677]; auxin-activated signaling pathway [GO:0009734]; regulation of transcription, DNA-templated [GO:0006355]; transcription, DNA-templated [GO:0006351]
1936	glysoja_046272	(TTG)5	15	525	539	integral component of membrane [GO:0016021]; sphingomyelin synthase activity [GO:0033188]
1937	NA	(TTG)5	15	525	539	integral component of membrane [GO:0016021]
1938	glysoja_042591	(TTG)5	15	525	539	integral component of membrane [GO:0016021]; sphingomyelin synthase activity [GO:0033188]
1939	glysoja_042591	(TTG)5	15	525	539	integral component of membrane [GO:0016021]; sphingomyelin synthase activity [GO:0033188]
1940	glysoja_042591	(TTG)5	15	525	539	integral component of membrane [GO:0016021]; sphingomyelin synthase activity [GO:0033188]
1941	glysoja_042591	(TTG)5	15	525	539	integral component of membrane [GO:0016021]; sphingomyelin synthase activity [GO:0033188]
1942	MTR_4g106880	(ATA)5	15	328	342	cytosol [GO:0005829]; mitochondrion [GO:0005739]; peroxisomal membrane [GO:0005778]; plasma membrane [GO:0005886]; protein import into peroxisome matrix, docking [GO:0016560]
1943	MTR_4g106880	(ATA)5	15	328	342	cytosol [GO:0005829]; mitochondrion [GO:0005739]; peroxisomal membrane [GO:0005778]; plasma membrane [GO:0005886]; protein import into peroxisome matrix, docking [GO:0016560]
1944	LOC100786361 GLYMA_05G037400	(ATA)5	15	328	342	peroxisomal importomer complex [GO:1990429]; peroxisomal membrane [GO:0005778]; receptor binding [GO:0005102]; protein import into peroxisome matrix, docking [GO:0016560]
1945	MTR_4g106880	(ATA)5	15	328	342	cytosol [GO:0005829]; mitochondrion [GO:0005739]; peroxisomal membrane [GO:0005778]; plasma membrane [GO:0005886]; protein import into peroxisome matrix, docking [GO:0016560]
1946	LOC100786361 GLYMA_05G037400	(ATA)5	15	328	342	peroxisomal importomer complex [GO:1990429]; peroxisomal membrane [GO:0005778]; receptor binding [GO:0005102]; protein import into peroxisome matrix, docking [GO:0016560]
1947	LOC100786361 GLYMA_05G037400	(ATA)5	15	328	342	peroxisomal membrane [GO:0005778]; protein import into peroxisome matrix, docking [GO:0016560]
1948	MTR_4g106880	(ATA)5	15	328	342	cytosol [GO:0005829]; mitochondrion [GO:0005739]; peroxisomal membrane [GO:0005778]; plasma membrane [GO:0005886]; protein import into peroxisome matrix, docking [GO:0016560]
1949	LOC100786361 GLYMA_05G037400	(ATA)5	15	328	342	peroxisomal membrane [GO:0005778]; protein import into peroxisome matrix, docking [GO:0016560]
1950	MTR_4g106880	(ATA)5	15	328	342	cytosol [GO:0005829]; mitochondrion [GO:0005739]; peroxisomal membrane [GO:0005778]; plasma membrane [GO:0005886]; protein import into peroxisome matrix, docking [GO:0016560]
1951	NA	(CCA)5	15	2068	2082	ATP binding [GO:0005524]; protein serine/threonine kinase activity [GO:0004674]
1952	LR48_Vigan07g019100	(CGG)5	15	1833	1847	ATP binding [GO:0005524]; protein kinase activity [GO:0004672]
1953	LOC100795964 GLYMA_02G288300	(CGG)5	15	1663	1677	intracellular [GO:0005622]; ATP binding [GO:0005524]; protein serine/threonine kinase activity [GO:0004674]; signal transducer activity [GO:0004871]; intracellular signal transduction [GO:0035556]
1954	LOC100795964 GLYMA_02G288300	(CGG)5	15	1765	1779	intracellular [GO:0005622]; ATP binding [GO:0005524]; protein serine/threonine kinase activity [GO:0004674]; signal transducer activity [GO:0004871]; intracellular signal transduction [GO:0035556]
1955	LR48_Vigan07g019100	(CGG)5	15	766	780	ATP binding [GO:0005524]; protein kinase activity [GO:0004672]
1956	LR48_Vigan07g019100	(CGG)5	15	2012	2026	ATP binding [GO:0005524]; protein kinase activity [GO:0004672]
1957	LR48_Vigan07g019100	(CGG)5	15	2080	2094	ATP binding [GO:0005524]; protein kinase activity [GO:0004672]
1958	LOC106756578	(GGA)5	15	148	162	nucleic acid binding [GO:0003676]
1959	LOC106756578	(TGG)5	15	381	395	nucleic acid binding [GO:0003676]
1960	KK1_030565	(AAT)7	21	2492	2512	NA
1961	KK1_030565	(AAT)7	21	2295	2315	NA
1962	LOC732573 GLYMA_20G229900	(TAG)5	15	1863	1877	integral component of membrane [GO:0016021]; plasma membrane [GO:0005886]; vacuolar membrane [GO:0005774]; potassium:proton antiporter activity [GO:0015386]; sodium:proton antiporter activity [GO:0015385]; potassium ion homeostasis [GO:0055075]; potassium ion transmembrane transport [GO:0071805]; regulation of intracellular pH [GO:0051453]; regulation of stomatal closure [GO:0090333]; response to…
1963	KK1_031529	(GAA)5	15	566	580	nucleus [GO:0005634]; DNA binding [GO:0003677]; regulation of transcription, DNA-templated [GO:0006355]; transcription, DNA-templated [GO:0006351]
1964	KK1_031529	(TTC)5	15	1067	1081	nucleus [GO:0005634]; DNA binding [GO:0003677]; regulation of transcription, DNA-templated [GO:0006355]; transcription, DNA-templated [GO:0006351]
1965	LOC101508460	(TGT)6	18	1653	1670	transferase activity, transferring acyl groups other than amino-acyl groups [GO:0016747]
1966	LOC101492287	(GTG)5	15	408	422	nucleosome [GO:0000786]; nucleus [GO:0005634]; DNA binding [GO:0003677]; protein heterodimerization activity [GO:0046982]
1967	LOC100799000 GLYMA_10G221000	(ATA)6	18	2459	2476	hydrolase activity [GO:0016787]; phosphatidylinositol dephosphorylation [GO:0046856]
1968	LOC100799000 GLYMA_10G221000	(ATA)6	18	2327	2344	hydrolase activity [GO:0016787]; phosphatidylinositol dephosphorylation [GO:0046856]
1969	LOC100788219 GLYMA_17G120500	(CCA)5	15	5021	5035	cytosol [GO:0005829]; endosome membrane [GO:0010008]; early endosome to late endosome transport [GO:0045022]; receptor-mediated endocytosis [GO:0006898]
1970	LOC106757165	(GAA)7	21	40	60	NA
1971	LR48_Vigan02g248800	(TCA)5	15	344	358	NA
1972	PHAVU_003G029000g	(TCA)5	15	2046	2060	NA
1973	KK1_008296	(TCA)5	15	2207	2221	NA
1974	KK1_008296	(TCA)5	15	2046	2060	NA
1975	KK1_008296	(GAA)7	21	2440	2460	NA
1976	KK1_008296	(TCA)5	15	2142	2156	NA
1977	KK1_008296	(GAA)7	21	2536	2556	NA
1978	LOC106771582	(TCA)5	15	2016	2030	NA
1979	PHAVU_003G029000g	(TCA)5	15	2142	2156	NA
1980	MTR_5g036460	(ATC)5	15	2170	2184	ADP binding [GO:0043531]; defense response [GO:0006952]
1981	LOC106756754	(GAA)7	21	60	80	proteasome regulatory particle [GO:0005838]
1982	glysoja_025204	(GAA)6	18	1694	1711	phosphoprotein phosphatase activity [GO:0004721]; selenium binding [GO:0008430]
1983	TRINITY_DN12869_c0_g1_i22	(TTC)5	15	322	336
1984	GLYMA_05G229500	(AAG)6	18	135	152	protein dimerization activity [GO:0046983]
1985	VIT_11s0016g03560	(AAG)6	18	135	152	nucleus [GO:0005634]; core promoter sequence-specific DNA binding [GO:0001046]; protein dimerization activity [GO:0046983]; transcriptional activator activity, RNA polymerase II transcription regulatory region sequence-specific binding [GO:0001228]; transcription from RNA polymerase II promoter [GO:0006366]
1986	GLYMA_08G001100	(TGT)6	18	837	854	integral component of membrane [GO:0016021]
1987	GLYMA_02G215300	(GAA)5	15	9	23	ATP binding [GO:0005524]; protein kinase activity [GO:0004672]
1988	glysoja_017759	(GAA)5	15	9	23	intracellular [GO:0005622]; ATP binding [GO:0005524]; MAP kinase kinase kinase activity [GO:0004709]
1989	KK1_031106	(GAA)5	15	9	23	intracellular [GO:0005622]; ATP binding [GO:0005524]; MAP kinase kinase kinase activity [GO:0004709]
1990	KK1_031106	(GAA)5	15	9	23	intracellular [GO:0005622]; ATP binding [GO:0005524]; MAP kinase kinase kinase activity [GO:0004709]
1991	LOC100786546 GLYMA_14G182700	(GAA)5	15	9	23	ATP binding [GO:0005524]; protein kinase activity [GO:0004672]
1992	LOC106762917	(TTC)5	15	33	47	NA
1993	LOC100793418 GLYMA_05G194500	(TTC)6	18	433	450	vesicle [GO:0031982]; receptor-mediated endocytosis [GO:0006898]
1994	LOC100793418 GLYMA_05G194500	(TTC)6	18	433	450	vesicle [GO:0031982]; receptor-mediated endocytosis [GO:0006898]
1995	LOC100793418 GLYMA_05G194500	(TTC)6	18	433	450	vesicle [GO:0031982]; receptor-mediated endocytosis [GO:0006898]
1996	MTR_2g076960	(TTC)7	21	1502	1522	protein domain specific binding [GO:0019904]
1997	LOC106760764	(TTC)7	21	1296	1316	protein domain specific binding [GO:0019904]
1998	KK1_017738	(GAA)7	21	1981	2001	NA
[truncated: 916 more rows]
