# Supplementary material for: Identification and characterization of SSR, SNP and InDel molecular markers from RNA-Seq data of guar (Cyamopsis tetragonoloba, L. Taub.) roots
Source: BMC Genomics. 2018 Dec 20;19:951. doi: 10.1186/s12864-018-5205-9 (PMC6302463; doi:10.1186/s12864-018-5205-9)
Supplement: Supplementary file 10 — Table S9. Characteristics of tetranucleotide SSRs obtained in RGC-1066 and M-83 varieties of guar. (XLSX 22 kb) [file 12864_2018_5205_MOESM10_ESM.xlsx]

## Sheet: p4_result
Table S9. Characteristics of tetranucleotide SSRs obtained in RGC-1066 and M-83 varieties of guar.
SSR Index	Gene name	SSR type	Size of SSR	Start position	End position	GO annotation
1	LOC101514818	(ATGA)5	20	1666	1685	NA
2	LOC101514818	(ATGA)5	20	1583	1602	NA
3	LOC106772171	(TAAC)5	20	1052	1071	sequence-specific DNA binding [GO:0043565]; transcription factor activity, sequence-specific DNA binding [GO:0003700]
4	LR48_Vigan02g146800	(TAAC)5	20	1481	1500	sequence-specific DNA binding [GO:0043565]; transcription factor activity, sequence-specific DNA binding [GO:0003700]
5	GLYMA_08G137300	(GATA)6	24	1058	1081	NA
6	LOC106772070	(AAAG)6	24	34	57	metal ion binding [GO:0046872]; pectate lyase activity [GO:0030570]; pectin catabolic process [GO:0045490]
7	GLYMA_20G077300	(AAAG)6	24	34	57	metal ion binding [GO:0046872]; pectate lyase activity [GO:0030570]; pectin catabolic process [GO:0045490]
8	GLYMA_20G077300	(AAAG)6	24	34	57	metal ion binding [GO:0046872]; pectate lyase activity [GO:0030570]; pectin catabolic process [GO:0045490]
9	LOC106767051	(AAAC)5	20	145	164	mitochondrion [GO:0005739]; cytochrome-c oxidase activity [GO:0004129]
10	LOC106756402	(TATG)5	20	2464	2483	NA
11	LOC106756402	(TATG)5	20	2594	2613	NA
12	LOC100798011 GLYMA_05G110600	(TAGT)5	20	1356	1375	protein dimerization activity [GO:0046983]
13	LOC100798011 GLYMA_05G110600	(TAGT)5	20	1437	1456	protein dimerization activity [GO:0046983]
14	glysoja_036404	(GAAA)6	24	34	57	glucuronosyl-N-acetylglucosaminyl-proteoglycan 4-alpha-N-acetylglucosaminyltransferase activity [GO:0050508]
15	glysoja_036404	(ATTT)5	20	2536	2555	glucuronosyl-N-acetylglucosaminyl-proteoglycan 4-alpha-N-acetylglucosaminyltransferase activity [GO:0050508]
16	LOC100775751 GLYMA_09G181300	(GTAT)6	24	2239	2262	NA
17	LOC100775751 GLYMA_09G181300	(GTAT)6	24	2620	2643	NA
18	PHAVU_004G154400g	(GTAT)6	24	2314	2337	NA
19	LOC100775751 GLYMA_09G181300	(GTAT)6	24	2545	2568	NA
20	LOC107831606	(TGTA)6	24	365	388	nucleus [GO:0005634]; DNA binding [GO:0003677]; regulation of transcription, DNA-templated [GO:0006355]; transcription, DNA-templated [GO:0006351]
21	NAC14 GLYMA_18G301500	(AAGA)5	20	1406	1425	nucleus [GO:0005634]; DNA binding [GO:0003677]; regulation of transcription, DNA-templated [GO:0006355]; transcription, DNA-templated [GO:0006351]
22	LR48_Vigan04g022100	(GAAA)5	20	22	41	NA
23	KK1_014072	(TCTT)5	20	1673	1692	integral component of membrane [GO:0016021]; calcium ion binding [GO:0005509]; oxidoreductase activity, acting on NAD(P)H, oxygen as acceptor [GO:0050664]; peroxidase activity [GO:0004601]
24	KK1_014072	(TCTT)5	20	1473	1492	integral component of membrane [GO:0016021]; calcium ion binding [GO:0005509]; oxidoreductase activity, acting on NAD(P)H, oxygen as acceptor [GO:0050664]; peroxidase activity [GO:0004601]
25	PHAVU_008G178700g	(AGAA)5	20	511	530	integral component of membrane [GO:0016021]
26	PHAVU_008G178700g	(AGAA)5	20	640	659	integral component of membrane [GO:0016021]
27	KK1_005245	(AGAA)5	20	936	955	integral component of membrane [GO:0016021]
28	JCGZ_08123	(TAGA)5	20	136	155	membrane [GO:0016020]; ATP binding [GO:0005524]; metalloendopeptidase activity [GO:0004222]
29	KK1_007346	(CTTC)6	24	1	24	DNA binding [GO:0003677]
30	glysoja_017446	(AATT)8	32	2892	2923	NA
31	glysoja_012882	(AGTG)6	24	2354	2377	gene silencing by RNA [GO:0031047]
32	REL1	(AGTG)6	24	2339	2362	gene silencing by RNA [GO:0031047]
33	KK1_023706	(TCAC)6	24	295	318	integral component of membrane [GO:0016021]
34	LOC100819267 GLYMA_03G060000	(AAAT)6	24	244	267	NA
35	GLYMA_05G067700	(GAGG)5	20	261	280	NA
36	LOC100786429 GLYMA_17G149800	(GAGG)5	20	1349	1368	cytosol [GO:0005829]; endoplasmic reticulum membrane [GO:0005789]; ER to Golgi transport vesicle membrane [GO:0012507]; Golgi apparatus [GO:0005794]; integral component of membrane [GO:0016021]; late endosome membrane [GO:0031902]; SNARE complex [GO:0031201]; SNAP receptor activity [GO:0005484]; SNARE binding [GO:0000149]; ER to Golgi vesicle-mediated transport [GO:0006888]; Golgi to vacuole tran…
37	TRINITY_DN6620_c0_g1_i2	(AATA)5	20	39	58
38	LOC106761248	(AATT)5	20	145	164	integral component of membrane [GO:0016021]; transporter activity [GO:0005215]
39	KK1_025515	(AAGA)5	20	1	20	ATP binding [GO:0005524]; protein serine/threonine kinase activity [GO:0004674]
40	LOC100778278 GLYMA_18G301600	(TTAA)5	20	165	184	NA
41	TRINITY_DN61684_c0_g1_i1	(CTTT)5	20	425	444
42	TRINITY_DN60613_c0_g1_i1	(TAAT)6	24	378	401
43	PHAVU_007G173700g	(AATC)5	20	682	701	hydrolase activity [GO:0016787]; phosphatidylinositol dephosphorylation [GO:0046856]
44	KK1_001737	(GCCA)5	20	186	205	microtubule [GO:0005874]; microtubule binding [GO:0008017]
45	GLYMA_11G001100	(TTCT)8	32	296	327	NA
46	glysoja_020226	(ATGT)6	24	214	237	integral component of membrane [GO:0016021]; ATP binding [GO:0005524]; ATPase activity, coupled to transmembrane movement of substances [GO:0042626]; serine-type carboxypeptidase activity [GO:0004185]
47	RCOM_1079680	(ATTA)5	20	368	387	integral component of membrane [GO:0016021]
48	LOC106773678	(ATAC)5	20	57	76	sequence-specific DNA binding [GO:0043565]; transcription factor activity, sequence-specific DNA binding [GO:0003700]
49	LOC100795150 GLYMA_20G125200	(GATA)6	24	1387	1410	ribose-5-phosphate isomerase activity [GO:0004751]; pentose-phosphate shunt, non-oxidative branch [GO:0009052]
50	LOC100786523 GLYMA_13G110800	(AAAG)6	24	3235	3258	serine-type endopeptidase activity [GO:0004252]
51	LR48_Vigan02g001900	(CATA)6	24	6	29	integral component of membrane [GO:0016021]; ATP binding [GO:0005524]; protein kinase activity [GO:0004672]
52	LOC100527456 GLYMA_15G007500	(AATT)5	20	132	151	NA
53	PHAVU_009G003200g	(GCAA)5	20	1	20	cellulase activity [GO:0008810]; cellulose catabolic process [GO:0030245]
54	LOC100811852 GLYMA_13G175400	(AAAT)5	20	291	310	NA
55	LOC100787551 GLYMA_03G228900	(AAGG)5	20	1526	1545	NA
56	PHAVU_001G222900g	(AAGG)5	20	234	253	ATP binding [GO:0005524]; catalytic activity [GO:0003824]
57	MTR_5g072620	(AAAT)5	20	813	832	cytosol [GO:0005829]; catalytic activity [GO:0003824]; coenzyme binding [GO:0050662]
58	PHAVU_009G077900g	(AAAT)5	20	65	84	integral component of membrane [GO:0016021]
59	LOC106777220	(ATCT)5	20	286	305	metal ion binding [GO:0046872]; phosphoprotein phosphatase activity [GO:0004721]
60	LOC101491244	(AAAG)5	20	131	150	DNA binding [GO:0003677]
61	TRINITY_DN41573_c0_g1_i1	(AGAA)6	24	582	605
62	LOC101490870	(AGCT)5	20	430	449	signal transduction [GO:0007165]
63	LOC100305929 GLYMA_06G133300	(TTTC)5	20	669	688	integral component of membrane [GO:0016021]; heme binding [GO:0020037]; metal ion binding [GO:0046872]
64	LR48_Vigan635s002400	(GTGA)5	20	319	338	serine-type endopeptidase activity [GO:0004252]
65	LOC101506997	(AAAT)5	20	72	91	NA
66	LOC100818311 GLYMA_08G174500	(AGAT)5	20	3896	3915	integral component of membrane [GO:0016021]; ATP binding [GO:0005524]; protein kinase activity [GO:0004672]
67	glysoja_029120	(AATT)5	20	1936	1955	flavonoid 3'-monooxygenase activity [GO:0016711]; heme binding [GO:0020037]; iron ion binding [GO:0005506]
68	LR48_Vigan01g110100	(AACA)5	20	918	937	NA
69	Grx2	(CATC)5	20	819	838	cell [GO:0005623]; electron carrier activity [GO:0009055]; protein disulfide oxidoreductase activity [GO:0015035]; cell redox homeostasis [GO:0045454]
70	LR48_Vigan635s009100	(TTCT)5	20	48	67	hydrolase activity, hydrolyzing O-glycosyl compounds [GO:0004553]; carbohydrate metabolic process [GO:0005975]
71	MTR_7g101190 MtrDRAFT_AC148995g21v2	(TTAA)5	20	519	538	integral component of membrane [GO:0016021]; transporter activity [GO:0005215]
72	DREB2	(ATTA)6	24	698	721	nucleus [GO:0005634]; DNA binding [GO:0003677]; transcription factor activity, sequence-specific DNA binding [GO:0003700]; transcription, DNA-templated [GO:0006351]
73	LOC106768194	(CTTC)6	24	699	722	integral component of membrane [GO:0016021]
74	LOC106768194	(CTTC)6	24	670	693	integral component of membrane [GO:0016021]
75	LOC106759680	(TTCT)8	32	1035	1066	NA
76	PHAVU_009G090200g	(TTCT)8	32	1529	1560	NA
77	GLYMA_05G236300	(TTAA)5	20	505	524	integral component of membrane [GO:0016021]
78	GLYMA_05G236300	(AATT)6	24	870	893	integral component of membrane [GO:0016021]
79	NA	(AATA)6	24	964	987	NA
80	LOC100820516 GLYMA_11G097500	(GTGA)5	20	50	69	calcium ion binding [GO:0005509]
81	LOC101500856	(AAAT)5	20	158	177	integral component of membrane [GO:0016021]
82	LOC106769566	(TAAT)5	20	198	217	NA
83	KK1_044634	(AATA)6	24	3	26	integral component of membrane [GO:0016021]; ATP binding [GO:0005524]; ATPase activity [GO:0016887]; transport [GO:0006810]
84	PHAVU_009G178200g	(AATA)5	20	1440	1459	ATP binding [GO:0005524]; pantothenate kinase activity [GO:0004594]; coenzyme A biosynthetic process [GO:0015937]
85	KK1_026575	(AATA)5	20	2355	2374	ATP binding [GO:0005524]; pantothenate kinase activity [GO:0004594]; coenzyme A biosynthetic process [GO:0015937]
86	KK1_026575	(AATA)5	20	1862	1881	ATP binding [GO:0005524]; pantothenate kinase activity [GO:0004594]; coenzyme A biosynthetic process [GO:0015937]
87	PHAVU_009G178200g	(AATA)5	20	1933	1952	ATP binding [GO:0005524]; pantothenate kinase activity [GO:0004594]; coenzyme A biosynthetic process [GO:0015937]
88	NA	(ATTG)6	24	1738	1761	nuclease activity [GO:0004518]
89	NA	(ATTG)6	24	1817	1840	nuclease activity [GO:0004518]
90	NA	(ATTG)6	24	1649	1672	nuclease activity [GO:0004518]
91	NA	(ATTG)6	24	1570	1593	nuclease activity [GO:0004518]
92	PHAVU_011G153000g	(ATGA)5	20	344	363	protein dimerization activity [GO:0046983]
93	LOC106764747	(TTTA)5	20	3319	3338	RNA binding [GO:0003723]
94	KK1_011985	(AGTG)5	20	353	372	cell wall [GO:0005618]; extracellular region [GO:0005576]; hydrolase activity [GO:0016787]; cell wall organization [GO:0071555]
95	KK1_011985	(AGTG)5	20	353	372	cell wall [GO:0005618]; extracellular region [GO:0005576]; hydrolase activity [GO:0016787]; cell wall organization [GO:0071555]
96	glysoja_006254	(TATC)5	20	468	487	cell wall [GO:0005618]; extracellular region [GO:0005576]; hydrolase activity [GO:0016787]; cell wall organization [GO:0071555]
97	LOC101497691	(TATC)5	20	468	487	cell wall [GO:0005618]; extracellular region [GO:0005576]; integral component of membrane [GO:0016021]; hydrolase activity [GO:0016787]; cell wall organization [GO:0071555]
98	LOC101497691	(TATC)5	20	468	487	cell wall [GO:0005618]; extracellular region [GO:0005576]; integral component of membrane [GO:0016021]; hydrolase activity [GO:0016787]; cell wall organization [GO:0071555]
99	LOC101497691	(TATC)5	20	468	487	cell wall [GO:0005618]; extracellular region [GO:0005576]; integral component of membrane [GO:0016021]; hydrolase activity [GO:0016787]; cell wall organization [GO:0071555]
100	LOC101497691	(TATC)5	20	468	487	cell wall [GO:0005618]; extracellular region [GO:0005576]; integral component of membrane [GO:0016021]; hydrolase activity [GO:0016787]; cell wall organization [GO:0071555]
101	GLYMA_09G216800	(TATC)5	20	468	487	cell wall [GO:0005618]; extracellular region [GO:0005576]; hydrolase activity [GO:0016787]; cell wall organization [GO:0071555]
102	LOC101504857	(AAGA)7	28	2025	2052	nucleus [GO:0005634]; NAD-dependent histone deacetylase activity (H3-K14 specific) [GO:0032041]; regulation of transcription, DNA-templated [GO:0006355]; transcription, DNA-templated [GO:0006351]
103	LOC100779263 GLYMA_15G069400	(TTTA)5	20	2764	2783	katanin complex [GO:0008352]; microtubule [GO:0005874]; microtubule binding [GO:0008017]; microtubule severing [GO:0051013]
104	LOC100779263 GLYMA_15G069400	(TTTA)5	20	2315	2334	katanin complex [GO:0008352]; microtubule [GO:0005874]; microtubule binding [GO:0008017]; microtubule severing [GO:0051013]
105	LOC100779263 GLYMA_15G069400	(TTTA)5	20	2653	2672	katanin complex [GO:0008352]; microtubule [GO:0005874]; microtubule binding [GO:0008017]; microtubule severing [GO:0051013]
106	L484_017239	(TATT)5	20	82	101	NA
107	VITISV_030440	(AATT)5	20	925	944	ATP binding [GO:0005524]; protein serine/threonine kinase activity [GO:0004674]
108	LOC100813256 GLYMA_11G101700	(AATT)5	20	4605	4624	ATP binding [GO:0005524]; protein kinase activity [GO:0004672]
109	LOC100813256 GLYMA_11G101700	(AATT)5	20	4683	4702	ATP binding [GO:0005524]; protein kinase activity [GO:0004672]
110	TRINITY_DN12994_c0_g2_i26	(TCTT)5	20	6719	6738
111	TRINITY_DN12994_c0_g2_i17	(TCTT)6	24	7018	7041
112	TRINITY_DN12994_c0_g2_i16	(TCTT)6	24	7127	7150
113	TRINITY_DN12994_c0_g2_i1	(TCTT)6	24	7039	7062
114	Vigan.01G405700 VIGAN_01405700	(AAAT)6	24	468	491	1-deoxy-D-xylulose-5-phosphate reductoisomerase activity [GO:0030604]; metal ion binding [GO:0046872]; NADPH binding [GO:0070402]; isoprenoid biosynthetic process [GO:0008299]
115	KK1_004212	(TAAT)5	20	943	962	ligase activity [GO:0016874]
116	LOC100813324 GLYMA_07G019100	(TTTC)5	20	2152	2171	catalytic activity [GO:0003824]; metabolic process [GO:0008152]
117	LOC100802053 GLYMA_20G104600	(TTTA)5	20	1698	1717	integral component of membrane [GO:0016021]; plasma membrane [GO:0005886]; transmembrane transporter activity [GO:0022857]; transport [GO:0006810]
118	KK1_008318 KK1_008404	(TTTA)5	20	1606	1625	integral component of membrane [GO:0016021]; transmembrane transporter activity [GO:0022857]
119	LOC100802053 GLYMA_20G104600	(TTTA)5	20	421	440	integral component of membrane [GO:0016021]; plasma membrane [GO:0005886]; transmembrane transporter activity [GO:0022857]; transport [GO:0006810]
120	PlGPA2	(GAAT)6	24	37	60	G-protein beta/gamma-subunit complex binding [GO:0031683]; GTP binding [GO:0005525]; GTPase activity [GO:0003924]; signal transducer activity [GO:0004871]; G-protein coupled receptor signaling pathway [GO:0007186]
121	PlGPA2	(GAAT)6	24	37	60	G-protein beta/gamma-subunit complex binding [GO:0031683]; GTP binding [GO:0005525]; GTPase activity [GO:0003924]; signal transducer activity [GO:0004871]; G-protein coupled receptor signaling pathway [GO:0007186]
122	LOC100781223 GLYMA_14G098000	(GAAT)6	24	37	60	heterotrimeric G-protein complex [GO:0005834]; channel regulator activity [GO:0016247]; G-protein beta/gamma-subunit complex binding [GO:0031683]; G-protein coupled receptor binding [GO:0001664]; GTP binding [GO:0005525]; GTPase activity [GO:0003924]; GTPase inhibitor activity [GO:0005095]; signal transducer activity [GO:0004871]; adenylate cyclase-modulating G-protein coupled receptor signaling …
123	PlGPA2	(GAAT)6	24	37	60	G-protein beta/gamma-subunit complex binding [GO:0031683]; GTP binding [GO:0005525]; GTPase activity [GO:0003924]; signal transducer activity [GO:0004871]; G-protein coupled receptor signaling pathway [GO:0007186]
124	PlGPA2	(GAAT)6	24	37	60	G-protein beta/gamma-subunit complex binding [GO:0031683]; GTP binding [GO:0005525]; GTPase activity [GO:0003924]; signal transducer activity [GO:0004871]; G-protein coupled receptor signaling pathway [GO:0007186]
125	PlGPA2	(GAAT)6	24	37	60	G-protein beta/gamma-subunit complex binding [GO:0031683]; GTP binding [GO:0005525]; GTPase activity [GO:0003924]; signal transducer activity [GO:0004871]; G-protein coupled receptor signaling pathway [GO:0007186]
126	LOC106774462	(CTTT)5	20	63	82	nucleus [GO:0005634]; DNA binding [GO:0003677]; regulation of transcription, DNA-templated [GO:0006355]
127	glysoja_004697	(ACTC)5	20	67	86	integral component of membrane [GO:0016021]
128	KK1_010457	(TAAT)5	20	398	417	integral component of membrane [GO:0016021]; calcium ion binding [GO:0005509]; NAD(P)H oxidase activity [GO:0016174]; peroxidase activity [GO:0004601]
129	KK1_010457	(TATT)5	20	525	544	integral component of membrane [GO:0016021]; calcium ion binding [GO:0005509]; NAD(P)H oxidase activity [GO:0016174]; peroxidase activity [GO:0004601]
130	MTR_2g012570	(TAGC)5	20	88	107	NA
131	MTR_2g012570	(TAGC)5	20	88	107	NA
132	MTR_2g012570	(TAGC)5	20	88	107	NA
133	MTR_2g012570	(TAGC)5	20	88	107	NA
134	LOC106772487	(GAAA)5	20	2479	2498	chloroplast [GO:0009507]; chromoplast [GO:0009509]; 7,9,9'-tricis-neurosporene:quinone oxidoreductase activity [GO:0052887]; 9,9'-dicis-carotene:quinone oxidoreductase activity [GO:0052886]; carotene 7,8-desaturase activity [GO:0016719]; 9,9'-di-cis-zeta-carotene desaturation to 7,9,7',9'-tetra-cis-lycopene [GO:0052889]; carotenoid biosynthetic process [GO:0016117]
135	LOC100816122 GLYMA_20G227900	(GAAA)5	20	2365	2384	chloroplast [GO:0009507]; chromoplast [GO:0009509]; 7,9,9'-tricis-neurosporene:quinone oxidoreductase activity [GO:0052887]; 9,9'-dicis-carotene:quinone oxidoreductase activity [GO:0052886]; carotene 7,8-desaturase activity [GO:0016719]; 9,9'-di-cis-zeta-carotene desaturation to 7,9,7',9'-tetra-cis-lycopene [GO:0052889]; carotenoid biosynthetic process [GO:0016117]
136	KK1_007127	(GAAA)5	20	2142	2161	chloroplast [GO:0009507]; chromoplast [GO:0009509]; 7,9,9'-tricis-neurosporene:quinone oxidoreductase activity [GO:0052887]; 9,9'-dicis-carotene:quinone oxidoreductase activity [GO:0052886]; carotene 7,8-desaturase activity [GO:0016719]; 9,9'-di-cis-zeta-carotene desaturation to 7,9,7',9'-tetra-cis-lycopene [GO:0052889]; carotenoid biosynthetic process [GO:0016117]
137	LOC106772487	(GAAA)5	20	2390	2409	chloroplast [GO:0009507]; chromoplast [GO:0009509]; 7,9,9'-tricis-neurosporene:quinone oxidoreductase activity [GO:0052887]; 9,9'-dicis-carotene:quinone oxidoreductase activity [GO:0052886]; carotene 7,8-desaturase activity [GO:0016719]; 9,9'-di-cis-zeta-carotene desaturation to 7,9,7',9'-tetra-cis-lycopene [GO:0052889]; carotenoid biosynthetic process [GO:0016117]
138	LOC106772487	(GAAA)5	20	2495	2514	chloroplast [GO:0009507]; chromoplast [GO:0009509]; 7,9,9'-tricis-neurosporene:quinone oxidoreductase activity [GO:0052887]; 9,9'-dicis-carotene:quinone oxidoreductase activity [GO:0052886]; carotene 7,8-desaturase activity [GO:0016719]; 9,9'-di-cis-zeta-carotene desaturation to 7,9,7',9'-tetra-cis-lycopene [GO:0052889]; carotenoid biosynthetic process [GO:0016117]
139	LOC106772487	(GAAA)5	20	2743	2762	chloroplast [GO:0009507]; chromoplast [GO:0009509]; 7,9,9'-tricis-neurosporene:quinone oxidoreductase activity [GO:0052887]; 9,9'-dicis-carotene:quinone oxidoreductase activity [GO:0052886]; carotene 7,8-desaturase activity [GO:0016719]; 9,9'-di-cis-zeta-carotene desaturation to 7,9,7',9'-tetra-cis-lycopene [GO:0052889]; carotenoid biosynthetic process [GO:0016117]
140	LOC106772487	(GAAA)5	20	2246	2265	chloroplast [GO:0009507]; chromoplast [GO:0009509]; 7,9,9'-tricis-neurosporene:quinone oxidoreductase activity [GO:0052887]; 9,9'-dicis-carotene:quinone oxidoreductase activity [GO:0052886]; carotene 7,8-desaturase activity [GO:0016719]; 9,9'-di-cis-zeta-carotene desaturation to 7,9,7',9'-tetra-cis-lycopene [GO:0052889]; carotenoid biosynthetic process [GO:0016117]
141	LOC106772487	(GAAA)5	20	2406	2425	chloroplast [GO:0009507]; chromoplast [GO:0009509]; 7,9,9'-tricis-neurosporene:quinone oxidoreductase activity [GO:0052887]; 9,9'-dicis-carotene:quinone oxidoreductase activity [GO:0052886]; carotene 7,8-desaturase activity [GO:0016719]; 9,9'-di-cis-zeta-carotene desaturation to 7,9,7',9'-tetra-cis-lycopene [GO:0052889]; carotenoid biosynthetic process [GO:0016117]
142	LOC106772487	(GAAA)5	20	2053	2072	chloroplast [GO:0009507]; chromoplast [GO:0009509]; 7,9,9'-tricis-neurosporene:quinone oxidoreductase activity [GO:0052887]; 9,9'-dicis-carotene:quinone oxidoreductase activity [GO:0052886]; carotene 7,8-desaturase activity [GO:0016719]; 9,9'-di-cis-zeta-carotene desaturation to 7,9,7',9'-tetra-cis-lycopene [GO:0052889]; carotenoid biosynthetic process [GO:0016117]
143	LOC100801061 GLYMA_08G081000	(TCCT)12	48	850	897	integral component of membrane [GO:0016021]; iron ion binding [GO:0005506]; oxidoreductase activity [GO:0016491]; lipid biosynthetic process [GO:0008610]
144	LOC101499827	(CTTT)5	20	211	230	cell [GO:0005623]; cell redox homeostasis [GO:0045454]
145	PHAVU_005G067000g	(CTTT)5	20	211	230	cell [GO:0005623]; cell redox homeostasis [GO:0045454]
146	PHAVU_005G067000g	(CTTT)5	20	211	230	cell [GO:0005623]; cell redox homeostasis [GO:0045454]
147	PHAVU_005G067000g	(CTTT)5	20	211	230	cell [GO:0005623]; cell redox homeostasis [GO:0045454]
148	PHAVU_011G0138001g	(TATC)5	20	2816	2835	metal ion binding [GO:0046872]; RNA binding [GO:0003723]
149	glysoja_026284	(TATC)5	20	2981	3000	metal ion binding [GO:0046872]; RNA binding [GO:0003723]
150	glysoja_026284	(TATC)5	20	3087	3106	metal ion binding [GO:0046872]; RNA binding [GO:0003723]
151	glysoja_026284	(TATC)5	20	3219	3238	metal ion binding [GO:0046872]; RNA binding [GO:0003723]
152	glysoja_026284	(TATC)5	20	3109	3128	metal ion binding [GO:0046872]; RNA binding [GO:0003723]
153	glysoja_026284	(TATC)5	20	3347	3366	metal ion binding [GO:0046872]; RNA binding [GO:0003723]
154	PHAVU_007G267400g	(ATAC)5	20	5116	5135	ATP binding [GO:0005524]; helicase activity [GO:0004386]; nucleic acid binding [GO:0003676]
155	PHAVU_007G267400g	(ATAC)5	20	5207	5226	ATP binding [GO:0005524]; helicase activity [GO:0004386]; nucleic acid binding [GO:0003676]
156	KK1_021691	(TTTA)6	24	39	62	extracellular region [GO:0005576]; sexual reproduction [GO:0019953]
157	KK1_021691	(TTTA)6	24	39	62	extracellular region [GO:0005576]; sexual reproduction [GO:0019953]
158	KK1_021691	(TTTA)6	24	39	62	extracellular region [GO:0005576]; sexual reproduction [GO:0019953]
159	KK1_021691	(TTTA)6	24	39	62	extracellular region [GO:0005576]; sexual reproduction [GO:0019953]
160	KK1_021691	(TTTA)6	24	39	62	extracellular region [GO:0005576]; sexual reproduction [GO:0019953]
161	KK1_021691	(TTTA)6	24	39	62	extracellular region [GO:0005576]; sexual reproduction [GO:0019953]
162	KK1_021691	(TTTA)6	24	39	62	extracellular region [GO:0005576]; sexual reproduction [GO:0019953]
163	LOC100804799 GLYMA_08G020800	(ATAA)5	20	21	40	integral component of membrane [GO:0016021]; ATP binding [GO:0005524]; protein kinase activity [GO:0004672]
164	LOC100813933 GLYMA_08G292800	(AAGG)5	20	1574	1593	intracellular membrane-bounded organelle [GO:0043231]; pyruvate dehydrogenase (acetyl-transferring) activity [GO:0004739]; acetyl-CoA biosynthetic process from pyruvate [GO:0006086]
165	KK1_000452	(TTTC)5	20	511	530	nucleus [GO:0005634]; auxin-activated signaling pathway [GO:0009734]; regulation of transcription, DNA-templated [GO:0006355]; transcription, DNA-templated [GO:0006351]
166	LOC101490015	(AATA)5	20	1005	1024	integral component of membrane [GO:0016021]
167	NA	(AAAT)5	20	1103	1122	NA
168	KK1_000197	(AAAT)5	20	878	897	transferase activity [GO:0016740]
169	LOC100806463 GLYMA_03G250800	(TTTA)5	20	54	73	cytosol [GO:0005829]; L-allo-threonine aldolase activity [GO:0008732]; glycine biosynthetic process [GO:0006545]; threonine catabolic process [GO:0006567]
170	glysoja_013851	(ATGT)5	20	279	298	threonine aldolase activity [GO:0004793]; cellular amino acid metabolic process [GO:0006520]
171	PHAVU_004G177600g	(AAAG)6	24	53	76	nucleus [GO:0005634]; DNA binding [GO:0003677]; auxin-activated signaling pathway [GO:0009734]; regulation of transcription, DNA-templated [GO:0006355]; transcription, DNA-templated [GO:0006351]
172	LOC101501046	(CTTT)5	20	324	343	4 iron, 4 sulfur cluster binding [GO:0051539]; quinolinate synthetase A activity [GO:0008987]; NAD biosynthetic process [GO:0009435]
173	glysoja_016691	(CTTT)5	20	324	343	4 iron, 4 sulfur cluster binding [GO:0051539]; quinolinate synthetase A activity [GO:0008987]; transferase activity [GO:0016740]; NAD biosynthetic process [GO:0009435]
174	LOC101501046	(CTTT)5	20	324	343	4 iron, 4 sulfur cluster binding [GO:0051539]; quinolinate synthetase A activity [GO:0008987]; NAD biosynthetic process [GO:0009435]
175	LOC101501046	(CTTT)5	20	324	343	4 iron, 4 sulfur cluster binding [GO:0051539]; quinolinate synthetase A activity [GO:0008987]; NAD biosynthetic process [GO:0009435]
176	glysoja_016691	(CTTT)5	20	324	343	4 iron, 4 sulfur cluster binding [GO:0051539]; quinolinate synthetase A activity [GO:0008987]; transferase activity [GO:0016740]; NAD biosynthetic process [GO:0009435]
177	LOC101501046	(CTTT)5	20	324	343	4 iron, 4 sulfur cluster binding [GO:0051539]; quinolinate synthetase A activity [GO:0008987]; NAD biosynthetic process [GO:0009435]
178	LOC101501046	(CTTT)5	20	324	343	4 iron, 4 sulfur cluster binding [GO:0051539]; quinolinate synthetase A activity [GO:0008987]; NAD biosynthetic process [GO:0009435]
179	LOC101501046	(CTTT)5	20	324	343	4 iron, 4 sulfur cluster binding [GO:0051539]; quinolinate synthetase A activity [GO:0008987]; NAD biosynthetic process [GO:0009435]
180	LOC101501046	(CTTT)5	20	324	343	4 iron, 4 sulfur cluster binding [GO:0051539]; quinolinate synthetase A activity [GO:0008987]; NAD biosynthetic process [GO:0009435]
181	NA	(AGTG)5	20	433	452	integral component of membrane [GO:0016021]; transmembrane transport [GO:0055085]
182	LOC100806000 GLYMA_13G372100	(AGTG)5	20	1603	1622	integral component of membrane [GO:0016021]; plant-type vacuole membrane [GO:0009705]; calcium:proton antiporter activity [GO:0015369]
183	LOC101488794	(TTCT)5	20	275	294	integral component of membrane [GO:0016021]
184	LOC101488794	(TTCT)5	20	275	294	integral component of membrane [GO:0016021]
185	LOC100781085 GLYMA_16G052000	(TATT)6	24	1799	1822	cell [GO:0005623]; glycerophosphodiester phosphodiesterase activity [GO:0008889]; cellular phosphate ion homeostasis [GO:0030643]; glycerophospholipid catabolic process [GO:0046475]
186	LOC100781085 GLYMA_16G052000	(TATT)6	24	1880	1903	cell [GO:0005623]; glycerophosphodiester phosphodiesterase activity [GO:0008889]; cellular phosphate ion homeostasis [GO:0030643]; glycerophospholipid catabolic process [GO:0046475]
187	LOC100781085 GLYMA_16G052000	(TATT)6	24	1800	1823	cell [GO:0005623]; glycerophosphodiester phosphodiesterase activity [GO:0008889]; cellular phosphate ion homeostasis [GO:0030643]; glycerophospholipid catabolic process [GO:0046475]
188	LOC100781085 GLYMA_16G052000	(TATT)6	24	1890	1913	cell [GO:0005623]; glycerophosphodiester phosphodiesterase activity [GO:0008889]; cellular phosphate ion homeostasis [GO:0030643]; glycerophospholipid catabolic process [GO:0046475]
189	LOC100781085 GLYMA_16G052000	(TATT)6	24	1873	1896	cell [GO:0005623]; glycerophosphodiester phosphodiesterase activity [GO:0008889]; cellular phosphate ion homeostasis [GO:0030643]; glycerophospholipid catabolic process [GO:0046475]
190	PHAVU_002G097700g	(GAAA)5	20	914	933	cytoplasm [GO:0005737]; ATP binding [GO:0005524]; protein refolding [GO:0042026]
191	PHAVU_002G097700g	(GAAA)5	20	2069	2088	cytoplasm [GO:0005737]; ATP binding [GO:0005524]; protein refolding [GO:0042026]
192	LOC100802980 GLYMA_14G090000	(CATT)5	20	2500	2519	integral component of membrane [GO:0016021]
193	EUGRSUZ_F02219	(CATT)5	20	2603	2622	integral component of membrane [GO:0016021]
194	GLYMA_19G157300	(AAAT)5	20	717	736	NA
195	glysoja_032671	(ATTA)5	20	362	381	cinnamoyl-CoA reductase activity [GO:0016621]; coenzyme binding [GO:0050662]; dihydrokaempferol 4-reductase activity [GO:0045552]
196	glysoja_032671	(ATTA)5	20	362	381	cinnamoyl-CoA reductase activity [GO:0016621]; coenzyme binding [GO:0050662]; dihydrokaempferol 4-reductase activity [GO:0045552]
197	glysoja_032671	(ATTA)5	20	362	381	cinnamoyl-CoA reductase activity [GO:0016621]; coenzyme binding [GO:0050662]; dihydrokaempferol 4-reductase activity [GO:0045552]
198	LOC100811528 GLYMA_07G023700	(ATTT)5	20	398	417	catalytic activity [GO:0003824]; coenzyme binding [GO:0050662]
199	LOC100799994 GLYMA_08G218100	(ATTT)5	20	398	417	catalytic activity [GO:0003824]; coenzyme binding [GO:0050662]
200	PHAVU_011G067000g	(AATT)5	20	1367	1386	DNA binding [GO:0003677]
201	PHAVU_011G067000g	(AATT)5	20	1367	1386	DNA binding [GO:0003677]
202	glysoja_001855	(AGAA)6	24	1286	1309	integral component of membrane [GO:0016021]; signal peptidase complex [GO:0005787]; peptidase activity [GO:0008233]; signal peptide processing [GO:0006465]
203	KK1_010496	(AGAA)6	24	987	1010	integral component of membrane [GO:0016021]; signal peptidase complex [GO:0005787]; peptidase activity [GO:0008233]; signal peptide processing [GO:0006465]
204	LOC100792134 GLYMA_19G161000	(ATTA)5	20	451	470	nucleus [GO:0005634]; auxin-activated signaling pathway [GO:0009734]; regulation of transcription, DNA-templated [GO:0006355]; transcription, DNA-templated [GO:0006351]
205	NA	(ATTA)5	20	451	470	nucleus [GO:0005634]; auxin-activated signaling pathway [GO:0009734]; regulation of transcription, DNA-templated [GO:0006355]; transcription, DNA-templated [GO:0006351]
206	glysoja_041256	(AATA)5	20	500	519	nucleus [GO:0005634]; sequence-specific DNA binding [GO:0043565]; transcription factor activity, sequence-specific DNA binding [GO:0003700]
207	KK1_019097	(AAGA)5	20	662	681	integral component of membrane [GO:0016021]; transporter activity [GO:0005215]
208	PHAVU_009G015300g	(GATA)5	20	130	149	metal ion binding [GO:0046872]
209	PHAVU_009G015300g	(GATA)5	20	130	149	metal ion binding [GO:0046872]
210	KK1_002503	(CTAT)5	20	64	83	calmodulin binding [GO:0005516]; response to stress [GO:0006950]
211	KK1_002503	(CTAT)5	20	64	83	calmodulin binding [GO:0005516]; response to stress [GO:0006950]
212	KK1_002503	(CTAT)5	20	64	83	calmodulin binding [GO:0005516]; response to stress [GO:0006950]
213	KK1_002503	(CTAT)5	20	64	83	calmodulin binding [GO:0005516]; response to stress [GO:0006950]
214	KK1_002503	(CTAT)5	20	64	83	calmodulin binding [GO:0005516]; response to stress [GO:0006950]
215	KK1_002503	(CTAT)5	20	64	83	calmodulin binding [GO:0005516]; response to stress [GO:0006950]
216	LR48_Vigan10g017600	(ATTC)5	20	229	248	integral component of membrane [GO:0016021]
217	NA	(TTTC)5	20	86	105	integral component of membrane [GO:0016021]; protein transport [GO:0015031]; vesicle-mediated transport [GO:0016192]
218	PHAVU_008G086300g	(TTTC)5	20	86	105	integral component of membrane [GO:0016021]; protein transport [GO:0015031]; vesicle-mediated transport [GO:0016192]
219	LOC101495485	(ATTA)5	20	389	408	intracellular [GO:0005622]; signal transducer activity [GO:0004871]; phosphorelay signal transduction system [GO:0000160]
220	KK1_000446	(ATTA)5	20	810	829	intracellular [GO:0005622]; signal transducer activity [GO:0004871]; phosphorelay signal transduction system [GO:0000160]
221	LOC100814976 GLYMA_09G197700	(GAAA)6	24	42	65	cytoplasm [GO:0005737]; nucleus [GO:0005634]; ATP binding [GO:0005524]; protein serine/threonine kinase activity [GO:0004674]; intracellular signal transduction [GO:0035556]; regulation of mRNA processing [GO:0050684]; spliceosomal complex assembly [GO:0000245]
