# Supplementary material for: Identification and characterization of SSR, SNP and InDel molecular markers from RNA-Seq data of guar (Cyamopsis tetragonoloba, L. Taub.) roots
Source: BMC Genomics. 2018 Dec 20;19:951. doi: 10.1186/s12864-018-5205-9 (PMC6302463; doi:10.1186/s12864-018-5205-9)
Supplement: Supplementary file 11 — Table S10. Characteristics of pentanucleotide SSRs obtained in RGC-1066 and M-83 varieties of guar. (XLSX 11 kb) [file 12864_2018_5205_MOESM11_ESM.xlsx]

## Sheet: p5_result
Table S10. Characteristics of pentanucleotide SSRs obtained in RGC-1066 and M-83 varieties of guar.
SSR Index	Gene name	SSR type	Size of SSR	Start position	End position	GO annotation
1	LOC100809422 GLYMA_08G215500	(AGAAG)5	25	1045	1069	protein dimerization activity [GO:0046983]
2	KK1_015603	(ATAAA)5	25	21	45	RNA processing [GO:0006396]
3	LR48_Vigan09g120800	(ATAAA)5	25	21	45	RNA processing [GO:0006396]
4	MTR_8g015220	(TCTTT)6	30	1303	1332	cytoplasm [GO:0005737]; inositol oxygenase activity [GO:0050113]; iron ion binding [GO:0005506]; inositol catabolic process [GO:0019310]
5	LOC100809388 GLYMA_07G013900	(TCTTT)6	30	462	491	cytoplasm [GO:0005737]; inositol oxygenase activity [GO:0050113]; iron ion binding [GO:0005506]; inositol catabolic process [GO:0019310]
6	LOC100807370 GLYMA_05G181600	(CACTT)6	30	6958	6987	cytoplasm [GO:0005737]; nucleus [GO:0005634]
7	glysoja_020145	(ATACA)5	25	819	843	endoplasmic reticulum membrane [GO:0005789]; integral component of membrane [GO:0016021]
8	MTR_2g055690	(AGTTG)5	25	109	133	integral component of membrane [GO:0016021]; kinase activity [GO:0016301]
9	LOC106760948	(AAAGA)5	25	35	59	integral component of membrane [GO:0016021]; peptidase activity [GO:0008233]; signal peptide processing [GO:0006465]
10	LOC106760948	(AAAGA)5	25	35	59	integral component of membrane [GO:0016021]; peptidase activity [GO:0008233]; signal peptide processing [GO:0006465]
11	NA	(AGAAG)5	25	1484	1508	deaminase activity [GO:0019239]
12	glysoja_043725	(TTTTC)5	25	953	977	GTP binding [GO:0005525]; GTPase activity [GO:0003924]
13	PHAVU_009G007400g	(GAAAC)5	25	99	123	integral component of membrane [GO:0016021]
14	LOC101508226	(AAAAT)5	25	40	64	integral component of membrane [GO:0016021]; transmembrane transport [GO:0055085]
15	LOC100783623 GLYMA_02G108300	(TGTGT)5	25	1014	1038	integral component of membrane [GO:0016021]; ubiquitin protein ligase activity [GO:0061630]; proteasome-mediated ubiquitin-dependent protein catabolic process [GO:0043161]; protein polyubiquitination [GO:0000209]; protein ubiquitination involved in ubiquitin-dependent protein catabolic process [GO:0042787]
16	LOC100815727 GLYMA_04G085000	(ATGAG)5	25	4290	4314	nucleus [GO:0005634]; DNA binding [GO:0003677]; lipid binding [GO:0008289]
17	LOC100815727 GLYMA_04G085000	(ATGAG)5	25	4358	4382	nucleus [GO:0005634]; DNA binding [GO:0003677]; lipid binding [GO:0008289]
18	LOC106762497	(ATGAG)5	25	3932	3956	nucleus [GO:0005634]; DNA binding [GO:0003677]; lipid binding [GO:0008289]
19	LOC106762497	(ATGAG)5	25	4109	4133	nucleus [GO:0005634]; DNA binding [GO:0003677]; lipid binding [GO:0008289]
20	glysoja_017792	(ATGAG)5	25	4029	4053	nucleus [GO:0005634]; DNA binding [GO:0003677]; lipid binding [GO:0008289]
21	LOC100815727 GLYMA_04G085000	(ATGAG)5	25	4368	4392	nucleus [GO:0005634]; DNA binding [GO:0003677]; lipid binding [GO:0008289]
22	LOC106762497	(ATGAG)5	25	4303	4327	nucleus [GO:0005634]; DNA binding [GO:0003677]; lipid binding [GO:0008289]
23	LOC106762497	(ATGAG)5	25	4183	4207	nucleus [GO:0005634]; DNA binding [GO:0003677]; lipid binding [GO:0008289]
24	glysoja_017792	(ATGAG)5	25	3906	3930	nucleus [GO:0005634]; DNA binding [GO:0003677]; lipid binding [GO:0008289]
25	LOC106762497	(ATGAG)5	25	4261	4285	nucleus [GO:0005634]; DNA binding [GO:0003677]; lipid binding [GO:0008289]
26	LOC100815727 GLYMA_04G085000	(ATGAG)5	25	4332	4356	nucleus [GO:0005634]; DNA binding [GO:0003677]; lipid binding [GO:0008289]
27	LOC106762497	(ATGAG)5	25	3809	3833	nucleus [GO:0005634]; DNA binding [GO:0003677]; lipid binding [GO:0008289]
28	LOC106762497	(ATGAG)5	25	4177	4201	nucleus [GO:0005634]; DNA binding [GO:0003677]; lipid binding [GO:0008289]
29	LOC106762497	(ATGAG)5	25	3889	3913	nucleus [GO:0005634]; DNA binding [GO:0003677]; lipid binding [GO:0008289]
30	LOC106762497	(ATGAG)5	25	4012	4036	nucleus [GO:0005634]; DNA binding [GO:0003677]; lipid binding [GO:0008289]
31	LOC100815727 GLYMA_04G085000	(ATGAG)5	25	4193	4217	nucleus [GO:0005634]; DNA binding [GO:0003677]; lipid binding [GO:0008289]
32	LOC100815727 GLYMA_04G085000	(ATGAG)5	25	4271	4295	nucleus [GO:0005634]; DNA binding [GO:0003677]; lipid binding [GO:0008289]
33	LOC106761938	(AGAAG)5	25	5087	5111	nucleus [GO:0005634]; regulation of transcription, DNA-templated [GO:0006355]
34	LOC100781798 GLYMA_08G292900	(AGAAG)5	25	5778	5802	chromatin [GO:0000785]; histone deacetylase complex [GO:0000118]; RNA polymerase II transcription corepressor activity [GO:0001106]; histone deacetylation [GO:0016575]; negative regulation of transcription from RNA polymerase II promoter [GO:0000122]
35	GLYMA_18G130400	(AGAAG)5	25	5714	5738	chromatin [GO:0000785]; histone deacetylase complex [GO:0000118]; RNA polymerase II transcription corepressor activity [GO:0001106]; histone deacetylation [GO:0016575]; negative regulation of transcription from RNA polymerase II promoter [GO:0000122]
36	LOC101505134	(GTGGC)5	25	1374	1398	integral component of membrane [GO:0016021]
37	LOC106762283	(AGAAG)5	25	36	60	nucleus [GO:0005634]; RNA binding [GO:0003723]; mRNA processing [GO:0006397]
38	LOC106762283	(AGAAG)5	25	36	60	nucleus [GO:0005634]; RNA binding [GO:0003723]; mRNA processing [GO:0006397]
39	LOC106762283	(AGAAG)5	25	36	60	nucleus [GO:0005634]; RNA binding [GO:0003723]; mRNA processing [GO:0006397]
40	LOC106762283	(AGAAG)5	25	36	60	nucleus [GO:0005634]; RNA binding [GO:0003723]; mRNA processing [GO:0006397]
41	LOC106762283	(AGAAG)5	25	36	60	nucleus [GO:0005634]; RNA binding [GO:0003723]; mRNA processing [GO:0006397]
42	LOC106762283	(AGAAG)5	25	36	60	nucleus [GO:0005634]; RNA binding [GO:0003723]; mRNA processing [GO:0006397]
43	LOC106762283	(AGAAG)5	25	36	60	nucleus [GO:0005634]; RNA binding [GO:0003723]; mRNA processing [GO:0006397]
44	LOC106762283	(AGAAG)5	25	36	60	nucleus [GO:0005634]; RNA binding [GO:0003723]; mRNA processing [GO:0006397]
45	LOC106762283	(AGAAG)5	25	36	60	nucleus [GO:0005634]; RNA binding [GO:0003723]; mRNA processing [GO:0006397]
46	LOC106762283	(AGAAG)5	25	36	60	nucleus [GO:0005634]; RNA binding [GO:0003723]; mRNA processing [GO:0006397]
47	LOC106762283	(AGAAG)5	25	36	60	nucleus [GO:0005634]; RNA binding [GO:0003723]; mRNA processing [GO:0006397]
48	LOC106762283	(AGAAG)5	25	36	60	nucleus [GO:0005634]; RNA binding [GO:0003723]; mRNA processing [GO:0006397]
49	MTR_4g067310	(GGCAC)5	25	1774	1798	kinase activity [GO:0016301]; phosphotransferase activity, alcohol group as acceptor [GO:0016773]
50	KK1_028434	(AAATG)5	25	1623	1647	intracellular ribonucleoprotein complex [GO:0030529]; nucleus [GO:0005634]; RNA binding [GO:0003723]; RNA processing [GO:0006396]
51	KK1_028434	(AAATG)5	25	1728	1752	intracellular ribonucleoprotein complex [GO:0030529]; nucleus [GO:0005634]; RNA binding [GO:0003723]; RNA processing [GO:0006396]
52	LOC101512223	(AAAAT)5	25	1686	1710	NA
