# Supplementary material for: Identification and characterization of SSR, SNP and InDel molecular markers from RNA-Seq data of guar (Cyamopsis tetragonoloba, L. Taub.) roots
Source: BMC Genomics. 2018 Dec 20;19:951. doi: 10.1186/s12864-018-5205-9 (PMC6302463; doi:10.1186/s12864-018-5205-9)
Supplement: Supplementary file 12 — Table S11. Characteristics of hexanucleotide SSRs obtained in RGC-1066 and M-83 varieties of guar. (XLSX 12 kb) [file 12864_2018_5205_MOESM12_ESM.xlsx]

## Sheet: p6_result
Table S11. Characteristics of hexanucleotide SSRs obtained in RGC-1066 and M-83 varieties of guar.
SNP Index	Gene name	SSR type	Size of SSR	Start position	End position	GO annotation
1	KK1_010867	(TCATTC)5	30	659	688	integral component of membrane [GO:0016021]; ATP binding [GO:0005524]; protein kinase activity [GO:0004672]
2	LOC106757817	(TCATTC)6	36	659	694	integral component of membrane [GO:0016021]; ATP binding [GO:0005524]; protein kinase activity [GO:0004672]
3	KK1_010867	(TCATTC)5	30	595	624	integral component of membrane [GO:0016021]; ATP binding [GO:0005524]; protein kinase activity [GO:0004672]
4	LOC106757817	(TCATTC)6	36	595	630	integral component of membrane [GO:0016021]; ATP binding [GO:0005524]; protein kinase activity [GO:0004672]
5	glysoja_026615	(AGGAAA)6	36	266	301	NA
6	glysoja_007099	(AGTACT)5	30	1116	1145	shikimate O-hydroxycinnamoyltransferase activity [GO:0047172]
7	LOC100813748 GLYMA_18G077400	(CGGTCC)8	48	580	627	RNA binding [GO:0003723]
8	KK1_033569	(TGAAAA)5	30	1	30	integral component of membrane [GO:0016021]
9	LOC100783571 GLYMA_15G126700	(TGGAGC)5	30	924	953	nucleic acid binding [GO:0003676]; gene silencing by RNA [GO:0031047]
10	KK1_012201	(TTTTTC)5	30	885	914	intracellular [GO:0005622]; phosphorelay signal transduction system [GO:0000160]
11	LOC100792490 GLYMA_19G125700	(ATGGTG)6	36	1088	1123	integral component of membrane [GO:0016021]
12	GLYMA_12G106900	(GAATCT)5	30	703	732	calcium ion binding [GO:0005509]; oxidoreductase activity [GO:0016491]
13	Grx2	(ATGTAA)5	30	1032	1061	cell [GO:0005623]; electron carrier activity [GO:0009055]; protein disulfide oxidoreductase activity [GO:0015035]; cell redox homeostasis [GO:0045454]
14	LOC100305900 GLYMA_04G118700	(CATAAG)5	30	334	363	enzyme inhibitor activity [GO:0004857]
15	glysoja_008299	(GAAGGG)5	30	2792	2821	NA
16	GLYMA_13G117100	(AGATGA)6	36	611	646	nucleus [GO:0005634]; auxin-activated signaling pathway [GO:0009734]; regulation of transcription, DNA-templated [GO:0006355]; transcription, DNA-templated [GO:0006351]
17	MTR_2g007990	(GTTACT)5	30	585	614	integral component of membrane [GO:0016021]; transmembrane transporter activity [GO:0022857]
18	GLYMA_03G243500	(TGAATT)5	30	855	884	ATP binding [GO:0005524]; protein kinase activity [GO:0004672]
19	KK1_030951 KK1_030964	(TCCTTT)5	30	2518	2547	NA
20	glysoja_003093	(TCCTTT)5	30	3638	3667	intracellular [GO:0005622]; protein targeting to Golgi [GO:0000042]
21	glysoja_003575	(TCCTTT)5	30	2931	2960	intracellular [GO:0005622]; protein targeting to Golgi [GO:0000042]
22	KK1_030951 KK1_030964	(TCCTTT)5	30	1642	1671	NA
23	KK1_030951 KK1_030964	(TCCTTT)5	30	1135	1164	NA
24	LOC101494745	(ACATTC)5	30	2248	2277	NA
25	LOC100793073 GLYMA_13G301100	(CCTTCA)6	36	1	36	intracellular [GO:0005622]; intracellular protein transport [GO:0006886]; vesicle-mediated transport [GO:0016192]
26	LOC100782334 GLYMA_16G140300	(TGCTAT)5	30	1460	1489	NA
27	LOC101513739	(TGCTAT)5	30	1633	1662	intracellular [GO:0005622]; transporter activity [GO:0005215]
28	LOC101513739	(TGCTAT)5	30	1526	1555	intracellular [GO:0005622]; transporter activity [GO:0005215]
29	LOC100782334 GLYMA_16G140300	(TGCTAT)5	30	439	468	NA
30	LOC101513739	(TGCTAT)5	30	1125	1154	intracellular [GO:0005622]; transporter activity [GO:0005215]
31	LOC101513739	(TGCTAT)5	30	952	981	intracellular [GO:0005622]; transporter activity [GO:0005215]
32	LOC101513739	(TGCTAT)5	30	845	874	intracellular [GO:0005622]; transporter activity [GO:0005215]
33	LOC101513739	(TGCTAT)5	30	1018	1047	intracellular [GO:0005622]; transporter activity [GO:0005215]
34	LOC100782334 GLYMA_16G140300	(TGCTAT)5	30	1353	1382	NA
35	KK1_014309	(TCGAAG)5	30	1832	1861	NA
36	KK1_014309	(TCGAAG)5	30	1673	1702	NA
37	LOC100814647 GLYMA_03G256300	(AGAAAG)5	30	3238	3267	NA
38	LOC100814647 GLYMA_03G256300	(AGAAAG)5	30	3122	3151	NA
39	LOC106758183	(GCAGAA)6	36	1	36	NA
40	LOC100779299 GLYMA_17G071600	(TGTGAA)5	30	3219	3248	mitochondrial DNA-directed RNA polymerase complex [GO:0034245]; DNA binding [GO:0003677]; DNA-directed 5'-3' RNA polymerase activity [GO:0003899]; transcription from mitochondrial promoter [GO:0006390]
41	LOC100779299 GLYMA_17G071600	(TGTGAA)5	30	1306	1335	DNA binding [GO:0003677]; DNA-directed 5'-3' RNA polymerase activity [GO:0003899]; transcription, DNA-templated [GO:0006351]
42	LOC100779299 GLYMA_17G071600	(TGTGAA)5	30	3192	3221	mitochondrial DNA-directed RNA polymerase complex [GO:0034245]; DNA binding [GO:0003677]; DNA-directed 5'-3' RNA polymerase activity [GO:0003899]; transcription from mitochondrial promoter [GO:0006390]
43	PHAVU_001G117400g	(ATGGTG)6	36	35	70	integral component of membrane [GO:0016021]
