# Supplementary material for: Identification and characterization of SSR, SNP and InDel molecular markers from RNA-Seq data of guar (Cyamopsis tetragonoloba, L. Taub.) roots
Source: BMC Genomics. 2018 Dec 20;19:951. doi: 10.1186/s12864-018-5205-9 (PMC6302463; doi:10.1186/s12864-018-5205-9)
Supplement: Supplementary file 13 — Table S12. Characteristics of compound SSRs obtained in RGC-1066 and M-83 varieties of guar. (XLSX 60 kb) [file 12864_2018_5205_MOESM13_ESM.xlsx]

## Sheet: c_result
Table S12. Characteristics of compound SSRs obtained in RGC-1066 and M-83 varieties of guar.
SSR Index	Gene name	SSR type	Size of SSR	Start position	End position	GO annotation
1	PHAVU_010G003400g	(A)11ccttattaacaagttaattacacacgcagtgagtgcagccgaacaac(AT)7	72	1752	1823	NA
2	PHAVU_010G003400g	(A)11ccttattaacaagttaattacacacgcagtgagtgcagccgaacaac(AT)7	72	1091	1162	NA
3	LOC101500962	(AG)11gaagatgc(AG)8	46	1789	1834	NA
4	MTR_1g095070	(ATTGA)5aggaaaagaaaagaaa(AAG)7	62	293	354	integral component of membrane [GO:0016021]; transporter activity [GO:0005215]
5	LOC100808318 GLYMA_15G263500	(T)21(A)10	31	1909	1939	succinate-semialdehyde dehydrogenase [NAD(P)+] activity [GO:0009013]; gamma-aminobutyric acid catabolic process [GO:0009450]
6	LR48_Vigan02g273700	(AG)11aaagagatgaaaccgatggagaagaat(CAG)6	67	13	79	NA
7	LR48_Vigan02g273700	(AG)11aaagagatgaaaccgatggagaagaat(CAG)6	67	13	79	NA
8	LR48_Vigan02g273700	(AG)11aaagagatgaaaccgatggagaagaat(CAG)6	67	13	79	NA
9	LR48_Vigan02g273700	(AG)11aaagagatgaaaccgatggagaagaat(CAG)6	67	13	79	NA
10	LR48_Vigan02g273700	(AG)11aaagagatgaaaccgatggagaagaat(CAG)6	67	13	79	NA
11	LR48_Vigan02g273700	(AG)11aaagagatgaaaccgatggagaagaat(CAG)6	67	13	79	NA
12	NA	(AGA)7ttgggag(GAA)5	43	1290	1332	metal ion binding [GO:0046872]; metal ion transport [GO:0030001]; oxidation-reduction process [GO:0055114]; superoxide metabolic process [GO:0006801]
13	CCS GLYMA_05G055000	(AGA)7ttgggag(GAA)5	43	1127	1169	chloroplast stroma [GO:0009570]; cytoplasm [GO:0005737]; superoxide dismutase copper chaperone activity [GO:0016532]; zinc ion binding [GO:0008270]; metal ion transport [GO:0030001]; oxidation-reduction process [GO:0055114]; superoxide metabolic process [GO:0006801]
14	NA	(AGA)7ttgggag(GAA)5	43	1606	1648	metal ion binding [GO:0046872]; metal ion transport [GO:0030001]; oxidation-reduction process [GO:0055114]; superoxide metabolic process [GO:0006801]
15	CCS GLYMA_05G055000	(AGA)7ttgggag(GAA)5	43	1443	1485	chloroplast stroma [GO:0009570]; cytoplasm [GO:0005737]; superoxide dismutase copper chaperone activity [GO:0016532]; zinc ion binding [GO:0008270]; metal ion transport [GO:0030001]; oxidation-reduction process [GO:0055114]; superoxide metabolic process [GO:0006801]
16	LOC100789613 GLYMA_08G355600	(T)10(A)11	21	1707	1727	integral component of membrane [GO:0016021]; SNARE complex [GO:0031201]; SNAP receptor activity [GO:0005484]; SNARE binding [GO:0000149]; exocytosis [GO:0006887]; vesicle fusion [GO:0006906]
17	LOC100789613 GLYMA_08G355600	(T)10(A)11	21	1132	1152	integral component of membrane [GO:0016021]; SNARE complex [GO:0031201]; SNAP receptor activity [GO:0005484]; SNARE binding [GO:0000149]; exocytosis [GO:0006887]; vesicle fusion [GO:0006906]
18	PHAVU_008G123800g	(T)10(A)11	21	2339	2359	integral component of membrane [GO:0016021]; vesicle-mediated transport [GO:0016192]
19	LR48_Vigan03g132300	(T)10(A)11	21	2430	2450	integral component of membrane [GO:0016021]; vesicle-mediated transport [GO:0016192]
20	LOC100789613 GLYMA_08G355600	(T)10(A)11	21	1616	1636	integral component of membrane [GO:0016021]; SNARE complex [GO:0031201]; SNAP receptor activity [GO:0005484]; SNARE binding [GO:0000149]; exocytosis [GO:0006887]; vesicle fusion [GO:0006906]
21	glysoja_010775	(A)13gtgaacaaaaaaaatgtagaaaattctgtacgcggttcaacaaggaagaaaggaccactagacggaaagagtgctttctctctgcaacttctcagcct(TC)6	123	19	141	nucleus [GO:0005634]; sequence-specific DNA binding [GO:0043565]; transcription factor activity, sequence-specific DNA binding [GO:0003700]
22	HSFA4A	(A)13gtgaacaaaaaaaatgtagaaaattctgtacgcggttcaacaaggaagaaaggaccactagacggaaagagtgctttctctctgcaacttctcagcct(TC)6	123	19	141	nucleus [GO:0005634]; sequence-specific DNA binding [GO:0043565]; transcription factor activity, sequence-specific DNA binding [GO:0003700]
23	HSFA4A	(A)13gtgaacaaaaaaaatgtagaaaattctgtacgcggttcaacaaggaagaaaggaccactagacggaaagagtgctttctctctgcaacttctcagcct(TC)6	123	19	141	nucleus [GO:0005634]; sequence-specific DNA binding [GO:0043565]; transcription factor activity, sequence-specific DNA binding [GO:0003700]
24	PHAVU_001G172000g	(TTC)5ctcctcttccagttgctgttggtgttcttcttcttctccttctc(CTT)5	74	49	122	integral component of membrane [GO:0016021]
25	GLYMA_04G049500	(AC)8aaaaagccctaatcaccctagctactactctaccctctatagtacaccac(T)17	83	1413	1495	nucleus [GO:0005634]; DNA binding [GO:0003677]
26	GLYMA_04G049500	(AC)8aaaaagccctaatcaccctagctactactctaccctctatagtacaccac(T)17	83	1320	1402	nucleus [GO:0005634]; DNA binding [GO:0003677]
27	LOC547864 GLYMA_14G059200	(A)17tggaaaaagaaatgtgcatttaattggctctgctagaccagg(A)12	71	2246	2316	intracellular [GO:0005622]; phosphatidylinositol phospholipase C activity [GO:0004435]; signal transducer activity [GO:0004871]; intracellular signal transduction [GO:0035556]; lipid catabolic process [GO:0016042]
28	LR48_Vigan03g297400	(A)17tggaaaaagaaatgtgcatttaattggctctgctagaccagg(A)12	71	964	1034	intracellular [GO:0005622]; phosphatidylinositol phospholipase C activity [GO:0004435]; signal transducer activity [GO:0004871]; intracellular signal transduction [GO:0035556]; lipid catabolic process [GO:0016042]
29	LOC547864 GLYMA_14G059200	(A)17tggaaaaagaaatgtgcatttaattggctctgctagaccagg(A)12	71	2520	2590	intracellular [GO:0005622]; phosphatidylinositol phospholipase C activity [GO:0004435]; signal transducer activity [GO:0004871]; intracellular signal transduction [GO:0035556]; lipid catabolic process [GO:0016042]
30	LOC100795246 GLYMA_01G005500	(ATG)5agggaggtgcataatggtggagaggtggtggtcgtcgaggatgatggtggaagtaagct(GAG)5	89	106	194	nucleus [GO:0005634]; DNA binding [GO:0003677]; regulation of transcription, DNA-templated [GO:0006355]; transcription, DNA-templated [GO:0006351]
31	LOC101508946	(TC)6(CT)6	24	127	150	integral component of membrane [GO:0016021]
32	PHAVU_011G093300g	(AAT)9ctctaccttcataccccaaatttcattgagtggctcaaaccaatatctactactaatctaacttgctccaa(TTC)5	113	39	151	nucleic acid binding [GO:0003676]
33	LOC100796676 GLYMA_10G083500	(TGT)8gaattccgaaaagaaaaaaggttgaagttagttggaggagtttgagggtaataaagagaacgcggaggaaaattaggaga(AAG)7	125	3355	3479	NA
34	LOC100796676 GLYMA_10G083500	(TGT)8gaattccgaaaagaaaaaaggttgaagttagttggaggagtttgagggtaataaagagaacgcggaggaaaattaggaga(AAG)7	125	3217	3341	NA
35	LOC100796676 GLYMA_10G083500	(TGT)8gaattccgaaaagaaaaaaggttgaagttagttggaggagtttgagggtaataaagagaacgcggaggaaaattaggaga(AAG)7	125	3108	3232	NA
36	LR48_Vigan02g017000	(TGT)8gaattccgaaaagaaaaaaggttgaagttagttggaggagtttgagggtaataaagagaacgcggaggaaaattaggaga(AAG)7	125	2970	3094	NA
37	LOC106769051	(A)10cgaaaagg(A)10	28	1761	1788	RNA binding [GO:0003723]
38	LOC106769051	(A)10cgaaaagg(A)10	28	1211	1238	RNA binding [GO:0003723]
39	LOC100781968 GLYMA_08G157800	(CT)7(AT)6	26	181	206	molybdopterin synthase complex [GO:0019008]; 4 iron, 4 sulfur cluster binding [GO:0051539]; catalytic activity [GO:0003824]; metal ion binding [GO:0046872]; Mo-molybdopterin cofactor biosynthetic process [GO:0006777]
40	LOC100781968 GLYMA_08G157800	(CT)7(AT)6	26	181	206	molybdopterin synthase complex [GO:0019008]; 4 iron, 4 sulfur cluster binding [GO:0051539]; catalytic activity [GO:0003824]; metal ion binding [GO:0046872]; Mo-molybdopterin cofactor biosynthetic process [GO:0006777]
41	LOC100813239 GLYMA_03G208500	(AG)6aagagacagaaacagtgaaagagagagaa(AG)7	55	37	91	RNA binding [GO:0003723]
42	LOC100813239 GLYMA_03G208500	(AG)6aagagacagaaacagtgaaagagagagaa(AG)7	55	37	91	RNA binding [GO:0003723]
43	LOC101494886	(AG)6aagagacagaaacagtgaaagagagagaa(AG)7	55	37	91	RNA binding [GO:0003723]
44	L484_011699	(AGG)6agcgtcggaggaggaggtattgggtggttgttggggtgttgttccccctcctgatgctgagtccatgattgtgtgagatttcttcactg(T)14	121	774	894	NA
45	LR48_Vigan11g022100	(TCA)5gatctcggttcacgtcacaaccaccaccacaacatctccttcgccgacatcggcctcatcgccggcgtc(CAA)5	99	716	814	protein dimerization activity [GO:0046983]
46	TCM_005234	(T)10c(T)10	21	1709	1729	integral component of membrane [GO:0016021]; oxidoreductase activity [GO:0016491]; lipid metabolic process [GO:0006629]
47	LOC101511445	(A)10ttgagaaatgagagggttatgaaatacgataattaaa(T)10	57	925	981	NA
48	LOC101511445	(A)10ttgagaaatgagagggttatgaaatacgataattaaa(T)10	57	925	981	NA
49	LOC101511445	(A)10ttgagaaatgagagggttatgaaatacgataattaaa(T)10	57	835	891	NA
50	LOC101511445	(A)10ttgagaaatgagagggttatgaaatacgataattaaa(T)10	57	835	891	NA
51	LOC101488451	(AGG)5atagtaattaaccaagggacgtgc(ATT)9	66	1324	1389	NA
52	LOC100813866 GLYMA_15G223100	(T)10atctctctctctaga(T)15	40	2113	2152	integral component of membrane [GO:0016021]; nuclear envelope [GO:0005635]; protein anchor [GO:0043495]; nuclear envelope organization [GO:0006998]
53	LOC100789830 GLYMA_18G213100	(CT)7tcgattttctctctcttcccaactccagctcgattgcattctcctccttctcttcctttcatctgattttctgatccga(TC)6	105	79	183	integral component of membrane [GO:0016021]; plasma membrane [GO:0005886]; ATP binding [GO:0005524]; magnesium ion binding [GO:0000287]; phospholipid-translocating ATPase activity [GO:0004012]
54	PHAVU_008G081700g	(CT)7tcgattttctctctcttcccaactccagctcgattgcattctcctccttctcttcctttcatctgattttctgatccga(TC)6	105	79	183	integral component of membrane [GO:0016021]; ATP binding [GO:0005524]; magnesium ion binding [GO:0000287]; phospholipid-translocating ATPase activity [GO:0004012]
55	PHAVU_008G081700g	(AG)6atcggatcagaaaatcagatgaaaggaagagaaggaggagaatgcaatcgagctggagttgggaagagagagaaaatcga(AG)7	106	1103	1208	integral component of membrane [GO:0016021]; ATP binding [GO:0005524]; magnesium ion binding [GO:0000287]; phospholipid-translocating ATPase activity [GO:0004012]
56	KK1_039121	(GTG)5aggctgagccattctaggacaaacccatctcactcactgtgtatagctgtgaagctgagagggagagtgagagg(GAA)5ggagcaggaggaggatctgttggggaaaaagggataaaagaagaaaagaggaaggggaaagcagagagaatcagtccttttc(AG)7	200	1433	1632	NA
57	KK1_039121	(GTG)5aggctgagccattctaggacaaacccatctcactcactgtgtatagctgtgaagctgagagggagagtgagagg(GAA)5ggagcaggaggaggatctgttggggaaaaagggataaaagaagaaaagaggaaggggaaagcagagagaatcagtccttttc(AG)7	200	1363	1562	NA
58	KK1_015603	(A)10tattacaaaataaaagaaaagaaaaagttactataagctacaaaatttcagcctta(T)11	77	439	515	RNA processing [GO:0006396]
59	LR48_Vigan09g120800	(A)10tattacaaaataaaagaaaagaaaaagttactataagctacaaaatttcagcctta(T)11	77	439	515	RNA processing [GO:0006396]
60	NA	(A)11tacaaaaaacctaattttcactcagtcatgtttgcacagagaagagtactatcaagcgaaatatcaaaaatag(T)10	94	2103	2196	mitochondrial matrix [GO:0005759]
61	NA	(A)11tacaaaaaacctaattttcactcagtcatgtttgcacagagaagagtactatcaagcgaaatatcaaaaatag(T)10	94	1009	1102	mitochondrial matrix [GO:0005759]
62	JCGZ_07622	(AG)9atgtggatgagaagagggattcc(T)12	53	1295	1347	histone binding [GO:0042393]; metal ion binding [GO:0046872]; regulation of transcription, DNA-templated [GO:0006355]
63	KK1_023024	(ATT)7actgtattcctccattaattaataattcaaattaaaaacc(A)10caaaaa(TC)8	93	836	928	nucleus [GO:0005634]; sequence-specific DNA binding [GO:0043565]; regulation of transcription, DNA-templated [GO:0006355]
64	LOC100807602 GLYMA_14G091200	(ATT)7actgtattcctccattaattaataattcaaattaaaaacc(A)10caaaaa(TC)8	93	1355	1447	nucleus [GO:0005634]; sequence-specific DNA binding [GO:0043565]; regulation of transcription, DNA-templated [GO:0006355]
65	LOC100798026 GLYMA_14G159300	(TTA)5atattaa(TAT)5	37	997	1033	NA
66	LOC100798502 GLYMA_04G256700	(AAT)5aaagtaaataaaatagaat(A)13	47	2228	2274	integral component of membrane [GO:0016021]
67	LOC101497159	(T)10gtattt(G)12	28	1142	1169	NA
68	LOC101497159	(T)10gtattt(G)12	28	1233	1260	NA
69	LOC101497159	(T)10gtattt(G)12	28	773	800	NA
70	TRINITY_DN7877_c0_g1_i1	(T)10(A)18	28	212	239
71	LOC100803637 GLYMA_04G220600	(T)10ataaatatccttcaacttcaacactcggaaacaaaaataacgaaacagaacagaagaaagcaggtagacttggaagcgcg(CA)7	104	26	129	extracellular region [GO:0005576]; heme binding [GO:0020037]; metal ion binding [GO:0046872]; peroxidase activity [GO:0004601]; hydrogen peroxide catabolic process [GO:0042744]; response to oxidative stress [GO:0006979]
72	LOC100803637 GLYMA_04G220600	(T)10ataaatatccttcaacttcaacactcggaaacaaaaataacgaaacagaacagaagaaagcaggtagacttggaagcgcg(CA)7	104	26	129	extracellular region [GO:0005576]; heme binding [GO:0020037]; metal ion binding [GO:0046872]; peroxidase activity [GO:0004601]; hydrogen peroxide catabolic process [GO:0042744]; response to oxidative stress [GO:0006979]
73	LOC100803908 GLYMA_08G122700	(GCC)5tttgccactcatcctcctcacacactttcactccgccacctcaaccgctagggttccgccgcaatcacagaaacaccgcgatgcaaaatatctttct(TC)6gcacttcctatctctctcgatttgcaccaaaacggaaagaaagtgaaactgtcccccctcctcgccttttcttctctctctcaccgttctcag(T)11	228	2966	3193	NA
74	PHAVU_001G009800g	(GCA)5(ACA)5	30	657	686	NA
75	glysoja_023803	(TTC)5gactgctacctgtgaagcatccactacccattcctccaaattccatcctctagtgggtccatctattaccagcgccgtcgatcatatcctcaa(TTC)5	123	262	384	ATP binding [GO:0005524]; ATP-dependent helicase activity [GO:0008026]; nucleic acid binding [GO:0003676]; DNA recombination [GO:0006310]
76	LOC101507667	(GCA)5acagcaaccgcagcaatctcctttccaaccacagcaatcacctttccaaccacatcagagtagtttgttccttcc(GCA)5	105	158	262	nuclear pore [GO:0005643]; nucleocytoplasmic transport [GO:0006913]
77	MTR_4g094908	(AAT)5ggcaatggattcacggtgcttcagcctcgaatagaacgagaaagataat(A)11	75	358	432	sequence-specific DNA binding [GO:0043565]; transcription factor activity, sequence-specific DNA binding [GO:0003700]
78	LOC101508615	(GA)6ggggaaggaaggacagtgggtgttgaattgta(GCAG)5	64	1339	1402	NA
79	NA	(TTG)6taagaattttcttcaaattttgtgtctccaatttccttttggttgttgccataggaatctttggtgtagaaattgtta(TTG)5taagaagtttcttcaaccttttggttggtgctataggcatctttgttgtagaaa(TTG)7taagaagttccttcaaatctcgtgtctccaatttccttttggttgttgccataggaatctttggtgtagaaattgtta(TTG)5	279	735	1013	NA
80	LOC100306377 GLYMA_04G012400	(T)14(A)11	25	2	26	response to stress [GO:0006950]
81	LOC100817209 GLYMA_06G131400	(TC)7(TA)7	28	3315	3342	NA
82	LOC101510805	(ATG)5aagaataggttaaatcttcaccatttttgggggcagtgaggttgaatcggtggc(T)14	83	1426	1508	integral component of membrane [GO:0016021]; transmembrane transport [GO:0055085]
83	LR48_Vigan05g213400	(AG)6aaataagggaatgaaaaaagattctgaaattggtaagcagaggcagagataatgcaatgcgactattatatcgaac(AG)15	118	1872	1989	protein transport [GO:0015031]
84	LOC101507745	(AG)6aaataagggaatgaaaaaagattctgaaattggtaagcagaggcagagataatgcaatgcgactattatatcgaac(AG)15	118	382	499	protein transport [GO:0015031]
85	SSH1 GLYMA_07G268700	(A)12ccttgggaatgaaacacattggtaaaatattatatatgacatttctctcttgcattgtaattgttagaccatttttt(A)11	100	1	100	NA
86	NA	(T)12(A)21	33	4646	4678	ATP binding [GO:0005524]
87	LR48_Vigan02g077000	(TCG)5cacgaggccataagggtgacgttaatggaacggcgttgtcggggacgttaaggaaagagagtgtggcgttgggcgaaggtgtgtct(GA)6	113	896	1008	cytoplasm [GO:0005737]; UMP kinase activity [GO:0033862]; pyrimidine nucleotide biosynthetic process [GO:0006221]
88	PHAVU_007G224400g	(TCG)5cacgaggccataagggtgacgttaatggaacggcgttgtcggggacgttaaggaaagagagtgtggcgttgggcgaaggtgtgtct(GA)6	113	2076	2188	cytoplasm [GO:0005737]; UMP kinase activity [GO:0033862]; pyrimidine nucleotide biosynthetic process [GO:0006221]
89	LOC100820333 GLYMA_10G246000	(AG)8(CTT)5	31	685	715	hydrolase activity [GO:0016787]; phosphatidylinositol dephosphorylation [GO:0046856]
90	KK1_017781	(TCTT)5tacattttc(T)11	40	986	1025	integral component of membrane [GO:0016021]
91	glysoja_019006	(T)10g(A)10	21	333	353	integral component of membrane [GO:0016021]
92	LOC100818031 GLYMA_19G006700	(AAAG)5(A)13	33	631	663	response to stress [GO:0006950]
93	MTR_3g072630	(TA)6gcaatatgaaggagttaattaattaattaattatcacccctgtccctt(GAA)5	75	54	128	NA
94	MTR_7g065890	(TC)7tagactctctcttgctctctctgtggtt(TC)9	60	1588	1647	integral component of membrane [GO:0016021]
95	B456_012G109300	(TC)7tagactctctcttgctctctctgtggtt(TC)9	60	1475	1534	integral component of membrane [GO:0016021]
96	glysoja_021644	(GA)9g(GA)7	33	393	425	ligase activity [GO:0016874]
97	KK1_018613	(GA)9g(GA)7	33	1431	1463	ATP binding [GO:0005524]
98	LOC100805101 GLYMA_06G276400	(GAA)5tctggatcatggtggattt(GAA)6	52	1130	1181	oxidoreductase activity, acting on single donors with incorporation of molecular oxygen, incorporation of two atoms of oxygen [GO:0016702]
99	LOC100797856 GLYMA_14G178000	(CCG)5gccacgacgg(ATT)6	43	61	103	protein dimerization activity [GO:0046983]
100	LOC100806382 GLYMA_08G239900	(CAG)5aagcat(CAG)5	36	501	536	NA
101	LOC100796907 GLYMA_04G218900	(TCT)6tcatcgtcg(TCA)7	48	8	55	ATP binding [GO:0005524]; ATPase activity [GO:0016887]
102	KK1_003941	(TG)8aacaaaggaagagaagagaaaaccc(AG)8	57	7	63	NA
103	LOC107946100	(TG)8(TTTGGT)5	46	348	393	nucleus [GO:0005634]; DNA binding [GO:0003677]; regulation of transcription, DNA-templated [GO:0006355]; transcription, DNA-templated [GO:0006351]
104	GLYMA_14G002800	(CAG)5caatacatgtacggtggtggtgacagagaattaattcagagactaagcattagaagcaataacaaccaaa(CAG)5	100	665	764	NA
105	KK1_010252	(AAG)5ataatgataaaaacatacacagaagaagaaagaaaattcaataatacacaattttcata(T)10ctgctttttccttttc(T)11	111	220	330	integral component of membrane [GO:0016021]; transporter activity [GO:0005215]
106	KK1_010252	(T)10aagttataacaaaaaaaagatatgatcac(A)11	50	1100	1149	integral component of membrane [GO:0016021]; transporter activity [GO:0005215]
107	KK1_013890	(TTA)6a(GAT)5	34	1052	1085	nucleic acid binding [GO:0003676]; ribonuclease P activity [GO:0004526]
108	glysoja_013619	(TCT)6agtactagtcaactcactcactcactcgctcctaaaccaacaaataaa(TAC)5	81	554	634	nucleus [GO:0005634]; DNA binding [GO:0003677]; regulation of transcription, DNA-templated [GO:0006355]; transcription, DNA-templated [GO:0006351]
109	LOC100803353 GLYMA_15G128800	(A)13gacagtgtgacacgtgtccgttgtgcactaagcacaccatattaggcacgccaaacacgacataacaatgtactacc(A)10	100	53	152	extracellular region [GO:0005576]; heme binding [GO:0020037]; metal ion binding [GO:0046872]; peroxidase activity [GO:0004601]; hydrogen peroxide catabolic process [GO:0042744]; response to oxidative stress [GO:0006979]
110	LOC106768977	(AC)7aactcactaacctta(TC)8	45	123	167	protein dimerization activity [GO:0046983]
111	MTR_0055s0010	(T)10(G)11	21	333	353	ATP binding [GO:0005524]
112	LOC100794979 GLYMA_20G187900	(CT)8actctctag(TC)6	37	100	136	integral component of membrane [GO:0016021]; ubiquitin protein ligase activity [GO:0061630]; proteasome-mediated ubiquitin-dependent protein catabolic process [GO:0043161]
113	LR48_Vigan02g180300	(CT)8actctctag(TC)6	37	100	136	integral component of membrane [GO:0016021]
114	LOC100801304 GLYMA_18G097100	(GA)6aagataaaaggagagagattcagatgaagagcttca(TCT)5(TG)7	77	2811	2887	NA
115	LjCLE41	(A)11c(AG)6	24	1385	1408	integral component of membrane [GO:0016021]
116	KK1_036626	(TGA)5atagaattagaagaacaagtgttgttgttggattgatgatg(ATT)7	77	884	960	NA
117	KK1_035627	(T)10c(T)10	21	3229	3249	integral component of membrane [GO:0016021]; ATP binding [GO:0005524]; protein kinase activity [GO:0004672]
118	PHAVU_009G221600g	(A)15caattttgacttagaaacttgaaactgccaccgtctctcatcatcagcagaaaaggggcactgactcattcaaaccctatcaaatacctacataacctc(T)10	124	8	131	NA
119	LOC101490667	(T)10attttgc(T)11	28	305	332	NA
120	LOC100780417 GLYMA_03G195700	(AG)6ac(AG)8	30	28	57	mitochondrial respiratory chain complex III [GO:0005750]; aerobic respiration [GO:0009060]; hydrogen ion transmembrane transport [GO:1902600]; mitochondrial electron transport, ubiquinol to cytochrome c [GO:0006122]; mitochondrial respiratory chain complex III assembly [GO:0034551]
121	LR48_Vigan03g231600	(AGA)6attaggggtagtgaagtttctggaaggtgttcttcttggatctgtgatgattgggttatggcgatcaatggtttttccacctaattgaatcgtgttc(GAA)6	133	838	970	metal ion binding [GO:0046872]; metal ion transport [GO:0030001]
122	LR48_Vigan03g231600	(AGA)6attaggggtagtgaagtttctggaaggtgttcttcttggatctgtgatgattgggttatggcgatcaatggtttttccacctaattgaatcgtgttc(GAA)6	133	964	1096	metal ion binding [GO:0046872]; metal ion transport [GO:0030001]
123	KK1_045166	(T)13gctttcagcaccttcgtcacc(T)10	44	1183	1226	sequence-specific DNA binding [GO:0043565]; transcription factor activity, sequence-specific DNA binding [GO:0003700]
124	LOC100799728 GLYMA_04G166300	(TC)6(T)10	22	2155	2176	nucleus [GO:0005634]; phosphorelay signal transduction system [GO:0000160]
125	TRINITY_DN54497_c0_g1_i1	(GA)7attcgtcactcgcggcaatgggttgggtgactccgcagattcctggttcatatgacatatattccccttt(TC)7	98	1	98
126	LOC101504381	(AAG)7aaacaaccagtgctctgtgtgtgta(TC)6	58	1	58	integral component of membrane [GO:0016021]
127	PHAVU_001G100500g	(T)11aaaaaaaaatgataattattatttatactactaaaggtaa(TAT)5	66	1084	1149	nucleus [GO:0005634]; DNA binding [GO:0003677]; regulation of transcription, DNA-templated [GO:0006355]; transcription, DNA-templated [GO:0006351]
128	PHAVU_001G100500g	(T)11aaaaaaaaatgataattattatttatactactaaaggtaa(TAT)5	66	1084	1149	nucleus [GO:0005634]; DNA binding [GO:0003677]; regulation of transcription, DNA-templated [GO:0006355]; transcription, DNA-templated [GO:0006351]
129	LOC106758785	(T)11(A)10	21	1622	1642	integral component of membrane [GO:0016021]
130	LOC100814383	(AG)7aa(AAG)7	37	22	58	NA
131	glysoja_024213	(T)10ggcaatttgagagagaaagaaagagaccta(AG)7	54	2012	2065	nucleus [GO:0005634]; DNA binding [GO:0003677]; regulation of transcription, DNA-templated [GO:0006355]; transcription, DNA-templated [GO:0006351]
132	LOC106771364	(TA)7tgtgtatcttagataattaattaagttat(TA)9	61	549	609	NA
133	Vigan.05G125400 VIGAN_05125400	(AG)10ta(GT)10(GA)9	60	1743	1802	aspartic-type endopeptidase activity [GO:0004190]
134	GLYMA_08G334900	(T)10(A)10	20	714	733	nucleus [GO:0005634]; DNA binding [GO:0003677]; DNA polymerase processivity factor activity [GO:0030337]; DNA replication [GO:0006260]; regulation of DNA replication [GO:0006275]
135	LOC106756758	(A)16ggcaaaacacttgaacgaaatcccttcactctgtttccttcactctgttccaaaacagagcattagcacaacaag(A)10	101	1	101	NA
136	PHAVU_007G169500g	(GGA)5(GGT)6	33	1571	1603	NA
137	PHAVU_010G138000g	(TC)7tt(TC)7	30	1862	1891	NA
138	PHAVU_003G295400g	(T)10ctttctgtgcctaattc(CT)8	43	1285	1327	nucleus [GO:0005634]; cyclin-dependent protein serine/threonine kinase inhibitor activity [GO:0004861]; cell cycle arrest [GO:0007050]
139	PHAVU_008G214300g	(TGG)5tgatgttggagttctgctgctgccacttgcatatcaaagttggaatttctttttgtttttttaattttttggtatttgttttagggat(GA)6	115	381	495	protein tyrosine phosphatase activity [GO:0004725]
140	LR48_Vigan07g051200	(TGG)5tgatgttggagttctgctgctgccacttgcatatcaaagttggaatttctttttgtttttttaattttttggtatttgttttagggat(GA)6	115	1155	1269	protein tyrosine phosphatase activity [GO:0004725]
141	GLYMA_05G023500	(TC)7ttcatctttctttctttctccaaacg(TTTC)5	60	30	89	calmodulin binding [GO:0005516]
142	PHAVU_011G099600g	(A)12tagaaatggagagagagaaagatacaatcccctcgtctcagagggagtaattgggttttgttttgtt(TTA)5	94	3	96	phosphoprotein phosphatase activity [GO:0004721]; brassinosteroid mediated signaling pathway [GO:0009742]
143	glysoja_040944	(A)14tt(A)10	26	1	26	integral component of membrane [GO:0016021]; heat shock protein binding [GO:0031072]; unfolded protein binding [GO:0051082]
144	KK1_037598	(A)11tcgaaaatttaaccctaaacgtcattgactttcattacattggcaggtaaactgcacaagaagaagaagaataataagaga(AG)6	104	2257	2360	ligase activity [GO:0016874]; metal ion binding [GO:0046872]; nucleic acid binding [GO:0003676]; ubiquitin-protein transferase activity [GO:0004842]
145	MTR_8g017210	(AGA)5gacaggaatttt(ATG)6	45	382	426	metal ion binding [GO:0046872]; nucleic acid binding [GO:0003676]
146	glysoja_027674	(TTA)5ttgtcttctgttgtt(TTC)5	45	219	263	metal ion binding [GO:0046872]; metal ion transport [GO:0030001]
147	PHAVU_008G212100g	(CAA)5catggatattaatattacaaagtttaatctttcacttcctttgatgatg(AAC)5	79	115	193	nucleus [GO:0005634]; sequence-specific DNA binding [GO:0043565]; regulation of transcription, DNA-templated [GO:0006355]
148	rpoC2	(A)10ggattgaattaaaaattttttctgggaatatctattttcctggagagatggataagatatcccgacacagtgccatcttgataccacctggaacggt(A)12	119	180	298	chloroplast [GO:0009507]; DNA binding [GO:0003677]; DNA-directed 5'-3' RNA polymerase activity [GO:0003899]; transcription, DNA-templated [GO:0006351]
149	Csa_7G181630	(T)10ctt(TG)7	27	28	54	eukaryotic translation initiation factor 3 complex [GO:0005852]; translation initiation factor activity [GO:0003743]; translation initiation factor binding [GO:0031369]
150	PHAVU_002G226100g	(CCA)5cctttgatgcagctacaacagat(TAA)6	56	13	68	nucleus [GO:0005634]; DNA binding [GO:0003677]; regulation of transcription, DNA-templated [GO:0006355]
151	MTR_7g088350	(AG)7g(GA)6	27	34	60	integral component of membrane [GO:0016021]; plasma membrane [GO:0005886]; root hair [GO:0035618]; trans-Golgi network transport vesicle [GO:0030140]; protein-cysteine S-palmitoyltransferase activity [GO:0019706]; root hair elongation [GO:0048767]
152	GLYMA_05G021500	(GT)8tagggattagctagagagatgaagaggaaggtac(AG)19	88	729	816	NA
153	PHAVU_003G285500g	(T)10gg(A)10	22	279	300	NA
154	KK1_032057	(A)20tttcttctaagttccaatttcagagtcaggggaagaagaaaaagaacagagcaaaagagt(A)13	93	1	93	intracellular [GO:0005622]; phosphorelay signal transduction system [GO:0000160]
155	PHAVU_007G122300g	(A)10g(A)10	21	89	109	NA
156	LOC101510983	(A)12gaagaaaaaagaaaagaagatggtacccgtaccaggtac(T)17	68	1189	1256	integral component of membrane [GO:0016021]; kinase activity [GO:0016301]
157	LOC100796108	(TC)6tttgcttctacatg(T)12	38	533	570	ATP binding [GO:0005524]; protein serine/threonine kinase activity [GO:0004674]
158	LOC100816346 GLYMA_08G217000	(TGG)5cgg(AGA)6	36	1150	1185	mitochondrial matrix [GO:0005759]
159	LOC100816346 GLYMA_08G217000	(TGG)5cgg(AGA)6	36	963	998	mitochondrial matrix [GO:0005759]
160	LOC100794830 GLYMA_13G204100	(GA)7acgaagcgagcgagg(GA)7acgaagcgagcgagg(GA)7	72	930	1001	zinc ion binding [GO:0008270]
161	LOC100819371 GLYMA_15G034900	(TGA)7cgacgat(GAA)6	46	575	620	NA
162	LOC100802107 GLYMA_07G038300	(AT)6actcttcccctactataaagtgttcgacaaagaatttcaacccattaaattaataaatggaaaagaaaaagaatcaataagaaaatctg(A)11	112	274	385	integral component of membrane [GO:0016021]
163	TRINITY_DN40939_c0_g1_i1	(T)11caatttgaaataattttagctagcaattgggaacttaaattcggaag(A)10	68	1	68
164	LOC106776335	(A)12g(A)10	23	183	205	NA
165	glysoja_003259	(GA)8aagagaaagagaatcattattggagctggtagttggtgtgggtaaatgagagtaacgaggtg(A)10	88	57	144	nucleic acid binding [GO:0003676]
166	LOC100819612 GLYMA_02G045400	(A)22g(A)10	33	1	33	RNA binding [GO:0003723]
167	glysoja_013167	(CAT)5cttct(TCA)6	38	245	282	sequence-specific DNA binding [GO:0043565]; transcription factor activity, sequence-specific DNA binding [GO:0003700]
168	WRKY43 GLYMA_03G256700	(CAT)5cttct(TCA)6	38	245	282	sequence-specific DNA binding [GO:0043565]; transcription factor activity, sequence-specific DNA binding [GO:0003700]
169	LR48_Vigan09g222300	(TC)8ttatatgtaaagacaaaaccataaccgtggatctgcctcctcaacccaccatttccaaaattccccatctcttcttcttcgtcttc(CT)9	120	435	554	NA
170	LR48_Vigan09g222300	(TC)8ttatatgtaaagacaaaaccataaccgtggatctgcctcctcaacccaccatttccaaaattccccatctcttcttcttcgtcttc(CT)9	120	435	554	NA
171	LOC106779571	(TC)9ttactctctctgt(TGC)5	46	1267	1312	oxidoreductase activity [GO:0016491]
172	LOC101499686	(ATC)5ataagtattcattagta(ACT)5	47	2314	2360	integral component of membrane [GO:0016021]; cellulose synthase (UDP-forming) activity [GO:0016760]; cell wall organization [GO:0071555]; cellulose biosynthetic process [GO:0030244]
173	NA	(CT)8aaaaagtacggtgaaaggaagctacctctatatgtagtactgtaagtg(GA)6	76	357	432	GTP binding [GO:0005525]; GTPase activity [GO:0003924]
174	LOC101492571	(AAC)5aagccttatcataataggtgagatcagctaatctgctaatataac(A)10	70	6	75	NA
175	LOC100798045 GLYMA_15G031200	(A)19ggaattaatgatagggaataaccaaatggaaacccttaaaccagtcccaccc(A)10	81	1	81	NA
176	LOC106759445	(TTC)6atcatgccactactaccccatcatgatgaggagattcttctcaacagcaaccaatgtcgaa(TCT)5	94	168	261	mitochondrion [GO:0005739]; cysteine synthase activity [GO:0004124]; L-3-cyanoalanine synthase activity [GO:0050017]; transferase activity [GO:0016740]; cyanide metabolic process [GO:0019499]; cysteine biosynthetic process from serine [GO:0006535]
177	LOC100820095 GLYMA_08G224000	(TGG)5ttgtttgtattttttgtaagcatacgtacgtgttgttggtaagtg(TGA)5	75	1831	1905	integral component of membrane [GO:0016021]
178	LOC100819237 GLYMA_17G175500	(TC)7c(CT)8tgcattgtagattggttccatctttcttgcgtgagaggggttgtggaggaggaggatgcaagcaaattaattgatctgttccttcaaagc(AG)6	133	282	414	nucleus [GO:0005634]; DNA binding [GO:0003677]; regulation of transcription, DNA-templated [GO:0006355]; transcription, DNA-templated [GO:0006351]
179	GLYMA_U0377002	(GA)6aacccaaccagttatggttggtgttggtgttggtgttagcatcattatcggcgttgc(TAG)7	90	933	1022	nucleus [GO:0005634]; DNA binding [GO:0003677]; transcription factor activity, sequence-specific DNA binding [GO:0003700]; multicellular organism development [GO:0007275]; transcription, DNA-templated [GO:0006351]
180	LOC106777575	(AG)6actgtgctactactagtatatagtaaagaaaagagtgta(TG)6	63	30	92	integral component of membrane [GO:0016021]; metal ion binding [GO:0046872]; RNA binding [GO:0003723]
181	GLYMA_20G021200	(TAT)5ccttctcaaaaaaataactctcatccttgccca(ATG)6	66	206	271	NA
182	KK1_010781	(TAC)6(TTA)5	33	1366	1398	hydrolase activity [GO:0016787]; metabolic process [GO:0008152]
183	CISIN_1g032288mg	(T)10(A)10	20	4	23	DNA-directed RNA polymerase II, core complex [GO:0005665]; DNA binding [GO:0003677]; DNA-directed 5'-3' RNA polymerase activity [GO:0003899]; transcription, DNA-templated [GO:0006351]
184	LOC106769430	(GT)6atgtgtgtatgtgtgtgtgagaa(AG)8	51	1518	1568	nucleus [GO:0005634]; DNA binding [GO:0003677]; regulation of transcription, DNA-templated [GO:0006355]; transcription, DNA-templated [GO:0006351]
185	LOC100804244 GLYMA_15G003400	(TGT)5tggcgttggaacgcggtggctccatgttgaagaggaatttgtgtttgtg(T)13	77	414	490	intracellular [GO:0005622]; ATP binding [GO:0005524]; protein serine/threonine kinase activity [GO:0004674]; intracellular signal transduction [GO:0035556]; peptidyl-serine phosphorylation [GO:0018105]; peptidyl-threonine phosphorylation [GO:0018107]
186	LOC100799382 GLYMA_04G093200	(TC)7(AC)6	26	13	38	plasma membrane [GO:0005886]; ATP binding [GO:0005524]; transmembrane receptor protein serine/threonine kinase activity [GO:0004675]; cell surface receptor signaling pathway [GO:0007166]; protein phosphorylation [GO:0006468]
187	LOC100806508 GLYMA_13G142100	(A)10tttcttttatttaatcaaggggaacttttctc(CT)10	62	1006	1067	integral component of membrane [GO:0016021]; ATP binding [GO:0005524]; ATPase activity, coupled to transmembrane movement of substances [GO:0042626]
188	LOC106779611	(A)11ggctaaaaaatagcatgtcaaattacctttatttcctaactaaac(A)10	66	24	89	NA
189	LOC101513981	(T)10ggtttttattttaatttattttttcagtggctatgctatgttttttgagagtgtatatggctgatccaaaggcaa(AG)6	97	2705	2801	integral component of membrane [GO:0016021]; transferase activity [GO:0016740]
190	LOC101508722	(A)10gttgag(A)11	27	1806	1832	ATP binding [GO:0005524]; protein serine/threonine kinase activity [GO:0004674]
191	LOC100781689 GLYMA_03G145500	(A)10taaaaattagatgcaaaagagagagaagagaagagaaaactcatcctctacatgcccctccaaagaccaagaaaaatttatgcttttatcaa(CT)7	116	1242	1357	nucleus [GO:0005634]; developmental process [GO:0032502]; transcription, DNA-templated [GO:0006351]
192	LOC106757151	(T)10ccgtcaatagaagggaagaagcagctgaagaagaagaagcagacgacgaagaagtgaagtaacaagtctctctctgtgaaagcaaagagctgagt(GA)7	119	1826	1944	anaphase-promoting complex binding [GO:0010997]; ubiquitin-protein transferase activator activity [GO:0097027]; positive regulation of ubiquitin protein ligase activity [GO:1904668]
193	DREB2	(AG)8ctagcttctgtttgcggttcgctagctattgatttt(TA)10	72	39	110	nucleus [GO:0005634]; DNA binding [GO:0003677]; transcription factor activity, sequence-specific DNA binding [GO:0003700]; transcription, DNA-templated [GO:0006351]
194	PHAVU_001G179300g	(AGA)5atctttgttcggtaattcagagttttctctgtccattgatggaagtga(TTG)5	78	4203	4280	integral component of membrane [GO:0016021]; ATP binding [GO:0005524]; ATPase activity, coupled to transmembrane movement of substances [GO:0042626]
195	TRINITY_DN30227_c0_g2_i1	(GGA)6ggtcttcctcatcctcatgctcatccaggggccaatgtgggtcccatggc(TGG)8	92	1723	1814
196	LOC100796961 GLYMA_14G136700	(CCA)6gaacgaccacg(ACC)6	47	1411	1457	RNA binding [GO:0003723]; zinc ion binding [GO:0008270]
197	PHAVU_002G074400g	(AAG)5aaaattggagagataaggga(GAAT)5	55	675	729	NA
198	PHAVU_007G196100g	(ACC)5gccggcactagaagcggagaatctacttggacattattccattattactacttcttcaacaaca(AAT)5	94	273	366	metal ion binding [GO:0046872]; nucleic acid binding [GO:0003676]
199	KK1_027411	(GA)7gggaggttcaattcagaactcagaagtgttaata(AG)7	62	2248	2309	glucose-6-phosphate dehydrogenase activity [GO:0004345]; NADP binding [GO:0050661]; glucose metabolic process [GO:0006006]; pentose-phosphate shunt [GO:0006098]
200	MtrDRAFT_AC140549g65v2	(T)11gtttctaaaactggaccaatcattgcactgatgaaggaactggtatacaatttattattgtaactatggttgaaccag(TAA)11	122	2507	2628	U2AF [GO:0089701]; carbohydrate binding [GO:0030246]; metal ion binding [GO:0046872]; RNA binding [GO:0003723]; mRNA splicing, via spliceosome [GO:0000398]
201	MTR_4g116420	(A)11g(A)10	22	731	752	metal ion binding [GO:0046872]; protein serine/threonine phosphatase activity [GO:0004722]
202	glysoja_022658	(TTC)5tctgcatttccatttcgaaaaattaaaaatagaat(A)14tcactgagatatggc(AGA)5	94	20	113	F-actin capping protein complex [GO:0008290]; actin binding [GO:0003779]; barbed-end actin filament capping [GO:0051016]
203	LR48_Vigan02g250200	(A)14gaaaaaagaaaaagaagaagagaagagaggagaggagaggggagaagcgagagcgaaatcaaaatggctgatttggaaggagagagaaagttt(AG)6	119	371	489	metal ion binding [GO:0046872]; pectate lyase activity [GO:0030570]; pectin catabolic process [GO:0045490]
204	LOC106771804	(A)14gaaaaaagaaaaagaagaagagaagagaggagaggagaggggagaagcgagagcgaaatcaaaatggctgatttggaaggagagagaaagttt(AG)6	119	1702	1820	metal ion binding [GO:0046872]; pectate lyase activity [GO:0030570]; pectin catabolic process [GO:0045490]
205	TRINITY_DN2779_c0_g1_i1	(A)10tt(A)11ttaaagatcttcggttttgctcactcacgcacgcccaggattttctttcttctccttacatcacca(CAC)5	104	37	140
206	KK1_031575	(A)10cccgtgctagcgccggt(A)10	37	437	473	nucleic acid binding [GO:0003676]; zinc ion binding [GO:0008270]; DNA integration [GO:0015074]
207	MTR_3g078340	(T)10ctaatttcagactctgtaatcagggtttaggtgaatattcgctagtgcgttggtgtgtatataaattatactactaaactgtctagtgtctactctggtg(A)10	120	2036	2155	ubiquitin-protein transferase activity [GO:0004842]
208	LOC101500312	(A)11gaactc(A)15	32	2205	2236	regulation of monopolar cell growth [GO:0051513]
209	KK1_000079	(GA)8c(AG)6	29	27	55	nucleic acid binding [GO:0003676]
210	NA	(TTC)6cggatatatagatcactactagctagtct(TA)6	59	1034	1092	NA
211	NA	(TTC)6cggatatatagatcactactagctagtct(TA)6	59	1125	1183	NA
212	MTR_4g046147	(CT)7caacgaagaaacagcttttgatgattaaggtttatgttagaacatatagtgttctttatatttgctttggtgc(T)11	98	605	702	NA
213	MTR_2g045960	(T)13(A)12	25	307	331	integral component of membrane [GO:0016021]
214	LOC100809114 GLYMA_10G188200	(A)18gacgaagcaccgttagatctccatctccctaattatcaaccattagatcattaaaatatt(TC)6	90	1	90	NA
215	glysoja_015807	(CTC)5ctaatctttccaacgatttcactcttttgcttcacaatcaaa(CTC)6	75	380	454	nucleus [GO:0005634]; sequence-specific DNA binding [GO:0043565]; transcription factor activity, sequence-specific DNA binding [GO:0003700]
216	KK1_014059	(ACC)5aatgttgcagcagcacagagcatcggccacattaattcctcctccaattataactccgataacattcaag(ATC)5	100	125	224	DNA binding [GO:0003677]
217	PHAVU_008G099400g	(CCT)5aaattagcacttcccatgtggaaactcaactccccaattgggcctccatagttgaacccatagttcatcaggcccaattccgatccaccacc(ACT)5accaa(GAT)5	142	681	822	nucleus [GO:0005634]; DNA binding [GO:0003677]; regulation of transcription, DNA-templated [GO:0006355]
218	LOC106777756	(AGA)6(GGA)6	36	625	660	nucleus [GO:0005634]; DNA binding [GO:0003677]; transcription factor activity, sequence-specific DNA binding [GO:0003700]; multicellular organism development [GO:0007275]; transcription, DNA-templated [GO:0006351]
219	ycf4	(A)10t(A)10	21	1290	1310	chloroplast thylakoid membrane [GO:0009535]; integral component of membrane [GO:0016021]; photosystem I [GO:0009522]; photosynthesis [GO:0015979]
220	LOC106776932	(TA)7(TG)7	28	37	64	nucleic acid binding [GO:0003676]
221	NA	(GCT)6ggtaattgtagaaataattggagaaactattaggagacgaggacgaagagagagcagtggtattagaaaattgggagctgaaatgtga(TTG)5	121	59	179	nucleus [GO:0005634]; DNA binding [GO:0003677]; transcription factor activity, sequence-specific DNA binding [GO:0003700]; transcription, DNA-templated [GO:0006351]
222	LOC100779712 GLYMA_19G242600	(TTC)5gaattcgcgagat(TCG)6	46	1886	1931	regulation of transcription, DNA-templated [GO:0006355]
223	LOC100819996 GLYMA_04G175400	(AG)7(GA)6	26	2904	2929	NA
224	LOC101509178	(TG)6agtgaatgagtgagtgaaaattcaaagaattctttttctctattt(A)12	69	2275	2343	regulation of transcription, DNA-templated [GO:0006355]; transcription, DNA-templated [GO:0006351]
225	CICLE_v100107081mg	(A)10t(A)10ctccaaaactgtgcgtcaaatgcctcgtgtgagatgaagaaggaaacttactcgtgcaatatcaca(CTC)5	102	200	301	NA
226	TRINITY_DN21389_c0_g1_i1	(T)12cagttctggtgcataggtgattcaaaattcttgttttttgctgttttcttacagtgtctcaattctgttgatgtatatgttgaaagtttaaaaaact(A)10	119	686	804
227	TRINITY_DN2133_c0_g1_i2	(T)11a(T)10	22	163	184
228	LOC100785636 GLYMA_04G133400	(T)11a(T)10	22	163	184	NA
229	LOC100784157 GLYMA_17G169800	(AG)8acagagagtgccttccttcaacattctcttcttcaatggaagctgaagaaggaggaaacacgagg(AAC)5agagg(AAC)5	116	4	119	nucleus [GO:0005634]; DNA binding [GO:0003677]; transcription factor activity, sequence-specific DNA binding [GO:0003700]; transcription, DNA-templated [GO:0006351]
230	PHAVU_003G111800g	(T)10ggttgttttgag(T)10	32	588	619	nucleus [GO:0005634]; DNA binding [GO:0003677]; transcription factor activity, sequence-specific DNA binding [GO:0003700]; transcription, DNA-templated [GO:0006351]
231	LOC100814077 GLYMA_09G274700	(AT)6actatacgtactattttgtttagaaaatccatatagatgtgttggattctacc(T)10	75	1680	1754	integral component of membrane [GO:0016021]
232	LOC100814077 GLYMA_09G274700	(AT)6actatacgtactattttgtttagaaaatccatatagatgtgttggattctacc(T)10	75	1775	1849	integral component of membrane [GO:0016021]
233	CICLE_v10026066mg	(TCA)6tcttct(TCA)6	42	376	417	metal ion binding [GO:0046872]; ubiquitin-protein transferase activity [GO:0004842]
234	NA	(AGA)5gaagttaaagtaattgggtggtaatattcctaacggtaaaggcctcaaagagaaagagtgggaaggagaattattt(GAA)6gggaaaagatgatgatgaataggcatggaatggggaagtggaccaaaaactcctccccagt(TCA)5	185	514	698	NA
235	LOC101492663	(ATC)6attagtgattggcaatggaatctgaaagtgaaagagaatcagagaaagagcaaacagaga(AAG)6	96	25	120	NA
236	KK1_007126	(TC)6tgcgtctgtatggtgtgaggacgaaaagacacaaaggattaaggagaaag(A)10	72	10	81	ATP binding [GO:0005524]; protein serine/threonine kinase activity [GO:0004674]
237	KK1_007126	(TC)6tgcgtctgtatggtgtgaggacgaaaagacacaaaggattaaggagaaag(A)10	72	10	81	ATP binding [GO:0005524]; protein serine/threonine kinase activity [GO:0004674]
238	GLYMA_13G0678001	(TG)7(TA)6	26	797	822	integral component of membrane [GO:0016021]
239	LOC100815022 GLYMA_19G238400	(AGA)5gtgtgaggatattatatac(GAA)12	70	686	755	NA
240	TRINITY_DN16361_c0_g1_i1	(AG)6aaacgacgaagagtctggt(AG)6	43	1456	1498
241	LOC101505495	(TGC)5ggttgttgg(TGC)5	39	559	597	NA
242	LOC100791154 GLYMA_06G020700	(TTA)5tgtcaactagatggatgttacctggtttttgagatttctaatttagcctc(T)11	76	1466	1541	cytoplasm [GO:0005737]; S-adenosylmethionine-dependent methyltransferase activity [GO:0008757]; methylation [GO:0032259]; steroid biosynthetic process [GO:0006694]
243	LR48_Vigan04g179200	(TA)10tgttattgcttagagttag(AGAT)5	59	361	419	integral component of membrane [GO:0016021]; transmembrane transporter activity [GO:0022857]
244	LOC101506903	(CT)6agaacaaccaccaacaatggcctctgccgcagcagcaccaaccactttctctctcctcccctccacaaacacctcctcctccg(CCT)5	110	231	340	ATP binding [GO:0005524]; phosphoglycerate kinase activity [GO:0004618]; glycolytic process [GO:0006096]
245	LOC100778675 GLYMA_12G174200	(TC)7aatttcatctcttc(CT)6	40	69	108	nucleus [GO:0005634]; transcription factor complex [GO:0005667]; chromatin binding [GO:0003682]; RNA polymerase II regulatory region sequence-specific DNA binding [GO:0000977]; RNA polymerase II transcription factor binding [GO:0001085]; transcriptional activator activity, RNA polymerase II transcription regulatory region sequence-specific binding [GO:0001228]; zinc ion binding [GO:0008270]; cell…
246	PHAVU_007G208400g	(A)11gatgtaactttccaatggaccaataaacatatgtgatgcttagatatagaaattcaccattttggttacagtgtaacaaaagc(A)12tatattgaaagaaagatgaccacacagcaatccttattctgcaattctaccccacaccaaagaagt(A)10	182	2	183	DNA binding [GO:0003677]
247	LOC106761092	(ACA)5aaaattatagcactcactctgtccctcacctccaattggaaggtgccgattcccacaaaaaagatagggtaag(A)11	99	606	704	phospholipid binding [GO:0005543]
248	MTR_7g106760	(AG)10ggtttgttaattttgttgtgagaatgtgttttggagggtaaagtgaaggagtgaggagtg(AGA)5	95	1732	1826	NA
249	KK1_022388	(AGA)5agcaaaaattct(AGA)5	42	175	216	NA
250	LOC100817851 GLYMA_10G219900	(TC)8ttcaaatgcacaacaacgcacaaatatgcat(AC)8	63	1188	1250	actin filament [GO:0005884]; cytoplasm [GO:0005737]; F-actin capping protein complex [GO:0008290]; actin filament binding [GO:0051015]; actin cytoskeleton organization [GO:0030036]; barbed-end actin filament capping [GO:0051016]; cell morphogenesis [GO:0000902]
251	LOC100799278 GLYMA_16G067500	(CT)8tgctatttccttct(TC)6	42	1563	1604	NA
252	LOC101509655	(GAA)5gatttaggttggggaagagattgaaagagg(GAA)5	60	1129	1188	NA
253	LR48_Vigan02g209300	(TG)7(AG)10	34	1463	1496	ATP binding [GO:0005524]; protein kinase activity [GO:0004672]
254	LOC105852743	(A)10gtgatttctgccacaaaagaaaaaaaatatagttactgcc(A)11	61	14	74	nucleic acid binding [GO:0003676]; zinc ion binding [GO:0008270]
255	KK1_000595	(A)10gaaatatttgaacaaacaattagaaacattgtaaccttcaaatttggaatttgtctcttcactcaatgcacacacaaatattataactg(A)10	109	177	285	(+)-abscisic acid 8'-hydroxylase activity [GO:0010295]; heme binding [GO:0020037]; iron ion binding [GO:0005506]
256	KK1_000595	(A)10gaaatatttgaacaaacaattagaaacattgtaaccttcaaatttggaatttgtctcttcactcaatgcacacacaaatattataactg(A)10	109	177	285	(+)-abscisic acid 8'-hydroxylase activity [GO:0010295]; heme binding [GO:0020037]; iron ion binding [GO:0005506]
257	KK1_000595	(A)10gaaatatttgaacaaacaattagaaacattgtaaccttcaaatttggaatttgtctcttcactcaatgcacacacaaatattataactg(A)10	109	177	285	(+)-abscisic acid 8'-hydroxylase activity [GO:0010295]; heme binding [GO:0020037]; iron ion binding [GO:0005506]
258	KK1_000595	(A)10gaaatatttgaacaaacaattagaaacattgtaaccttcaaatttggaatttgtctcttcactcaatgcacacacaaatattataactg(A)10	109	177	285	(+)-abscisic acid 8'-hydroxylase activity [GO:0010295]; heme binding [GO:0020037]; iron ion binding [GO:0005506]
259	KK1_000595	(A)10gaaatatttgaacaaacaattagaaacattgtaaccttcaaatttggaatttgtctcttcactcaatgcacacacaaatattataactg(A)10	109	177	285	(+)-abscisic acid 8'-hydroxylase activity [GO:0010295]; heme binding [GO:0020037]; iron ion binding [GO:0005506]
260	LOC106777777	(A)10gaaatatttgaacaaacaattagaaacattgtaaccttcaaatttggaatttgtctcttcactcaatgcacacacaaatattataactg(A)10	109	177	285	heme binding [GO:0020037]; iron ion binding [GO:0005506]; monooxygenase activity [GO:0004497]; oxidoreductase activity, acting on paired donors, with incorporation or reduction of molecular oxygen [GO:0016705]
261	KK1_000595	(A)10gaaatatttgaacaaacaattagaaacattgtaaccttcaaatttggaatttgtctcttcactcaatgcacacacaaatattataactg(A)10	109	177	285	(+)-abscisic acid 8'-hydroxylase activity [GO:0010295]; heme binding [GO:0020037]; iron ion binding [GO:0005506]
262	KK1_000595	(A)10gaaatatttgaacaaacaattagaaacattgtaaccttcaaatttggaatttgtctcttcactcaatgcacacacaaatattataactg(A)10	109	177	285	(+)-abscisic acid 8'-hydroxylase activity [GO:0010295]; heme binding [GO:0020037]; iron ion binding [GO:0005506]
263	KK1_000595	(A)10gaaatatttgaacaaacaattagaaacattgtaaccttcaaatttggaatttgtctcttcactcaatgcacacacaaatattataactg(A)10	109	177	285	(+)-abscisic acid 8'-hydroxylase activity [GO:0010295]; heme binding [GO:0020037]; iron ion binding [GO:0005506]
264	KK1_000595	(A)10gaaatatttgaacaaacaattagaaacattgtaaccttcaaatttggaatttgtctcttcactcaatgcacacacaaatattataactg(A)10	109	177	285	(+)-abscisic acid 8'-hydroxylase activity [GO:0010295]; heme binding [GO:0020037]; iron ion binding [GO:0005506]
265	KK1_000595	(A)10gaaatatttgaacaaacaattagaaacattgtaaccttcaaatttggaatttgtctcttcactcaatgcacacacaaatattataactg(A)10	109	177	285	(+)-abscisic acid 8'-hydroxylase activity [GO:0010295]; heme binding [GO:0020037]; iron ion binding [GO:0005506]
266	LOC106777777	(A)10gaaatatttgaacaaacaattagaaacattgtaaccttcaaatttggaatttgtctcttcactcaatgcacacacaaatattataactg(A)10	109	177	285	heme binding [GO:0020037]; iron ion binding [GO:0005506]; monooxygenase activity [GO:0004497]; oxidoreductase activity, acting on paired donors, with incorporation or reduction of molecular oxygen [GO:0016705]
267	LOC100800863 PFP-ALPHA GLYMA_07G160500	(AG)7aagtgaatacaaatgatgttgttgt(TGG)5	54	489	542	cytoplasm [GO:0005737]; 6-phosphofructokinase activity [GO:0003872]; ATP binding [GO:0005524]; diphosphate-fructose-6-phosphate 1-phosphotransferase activity [GO:0047334]; metal ion binding [GO:0046872]
268	LOC100800863 PFP-ALPHA GLYMA_07G160500	(AG)7aagtgaatacaaatgatgttgttgt(TGG)5	54	1082	1135	cytoplasm [GO:0005737]; 6-phosphofructokinase activity [GO:0003872]; ATP binding [GO:0005524]; diphosphate-fructose-6-phosphate 1-phosphotransferase activity [GO:0047334]; metal ion binding [GO:0046872]
269	LOC100800863 PFP-ALPHA GLYMA_07G160500	(AG)7aagtgaatacaaatgatgttgttgt(TGG)5	54	1681	1734	cytoplasm [GO:0005737]; 6-phosphofructokinase activity [GO:0003872]; ATP binding [GO:0005524]; diphosphate-fructose-6-phosphate 1-phosphotransferase activity [GO:0047334]; metal ion binding [GO:0046872]
270	PFP-ALPHA LR48_Vigan06g148000	(AG)7aagtgaatacaaatgatgttgttgt(TGG)5	54	2672	2725	cytoplasm [GO:0005737]; 6-phosphofructokinase activity [GO:0003872]; ATP binding [GO:0005524]; diphosphate-fructose-6-phosphate 1-phosphotransferase activity [GO:0047334]; metal ion binding [GO:0046872]
271	PFP-ALPHA LR48_Vigan06g148000	(AG)7aagtgaatacaaatgatgttgttgt(TGG)5	54	2587	2640	cytoplasm [GO:0005737]; 6-phosphofructokinase activity [GO:0003872]; ATP binding [GO:0005524]; diphosphate-fructose-6-phosphate 1-phosphotransferase activity [GO:0047334]; metal ion binding [GO:0046872]
272	LOC100800863 PFP-ALPHA GLYMA_07G160500	(AG)7aagtgaatacaaatgatgttgttgt(TGG)5	54	3028	3081	cytoplasm [GO:0005737]; 6-phosphofructokinase activity [GO:0003872]; ATP binding [GO:0005524]; diphosphate-fructose-6-phosphate 1-phosphotransferase activity [GO:0047334]; metal ion binding [GO:0046872]
273	PFP-ALPHA LR48_Vigan06g148000	(AG)7aagtgaatacaaatgatgttgttgt(TGG)5	54	2943	2996	cytoplasm [GO:0005737]; 6-phosphofructokinase activity [GO:0003872]; ATP binding [GO:0005524]; diphosphate-fructose-6-phosphate 1-phosphotransferase activity [GO:0047334]; metal ion binding [GO:0046872]
274	LOC100808454 GLYMA_05G203700	(TCTGCA)6taaactaaaaaacagacaccgaaaattactcacaccaaaaagtagccgcatcagcattcagcagctcttaccaagcaacaagcttatctccgcaccacca(CT)6	148	36	183	cytoplasm [GO:0005737]; transition metal ion binding [GO:0046914]; cellular transition metal ion homeostasis [GO:0046916]; metal ion transport [GO:0030001]
275	LOC100779868 GLYMA_18G302000	(CTGCAT)6ctttcctgct(CTG)6	64	691	754	NA
276	LOC100779868 GLYMA_18G302000	(CTGCAT)6ctttcctgct(CTG)6	64	331	394	NA
277	GLYMA_04G104900	(CA)8t(AG)6	29	277	305	acetyl-CoA carboxylase activity [GO:0003989]; ATP binding [GO:0005524]; biotin carboxylase activity [GO:0004075]; metal ion binding [GO:0046872]; fatty acid biosynthetic process [GO:0006633]
278	GLYMA_04G104900	(CA)8t(AG)6	29	277	305	acetyl-CoA carboxylase activity [GO:0003989]; ATP binding [GO:0005524]; biotin carboxylase activity [GO:0004075]; metal ion binding [GO:0046872]; fatty acid biosynthetic process [GO:0006633]
279	GLYMA_04G104900	(CA)8t(AG)6	29	277	305	acetyl-CoA carboxylase activity [GO:0003989]; ATP binding [GO:0005524]; biotin carboxylase activity [GO:0004075]; metal ion binding [GO:0046872]; fatty acid biosynthetic process [GO:0006633]
280	GLYMA_04G104900	(CA)8t(AG)6	29	277	305	acetyl-CoA carboxylase activity [GO:0003989]; ATP binding [GO:0005524]; biotin carboxylase activity [GO:0004075]; metal ion binding [GO:0046872]; fatty acid biosynthetic process [GO:0006633]
281	GLYMA_04G104900	(CA)8t(AG)6	29	277	305	acetyl-CoA carboxylase activity [GO:0003989]; ATP binding [GO:0005524]; biotin carboxylase activity [GO:0004075]; metal ion binding [GO:0046872]; fatty acid biosynthetic process [GO:0006633]
282	GLYMA_04G104900	(CA)8t(AG)6	29	277	305	acetyl-CoA carboxylase activity [GO:0003989]; ATP binding [GO:0005524]; biotin carboxylase activity [GO:0004075]; metal ion binding [GO:0046872]; fatty acid biosynthetic process [GO:0006633]
283	LOC106761919	(T)10(A)10	20	1177	1196	integral component of membrane [GO:0016021]; ATP binding [GO:0005524]; calcium-transporting ATPase activity [GO:0005388]; calmodulin binding [GO:0005516]
284	LOC106761919	(T)10(A)10	20	1677	1696	integral component of membrane [GO:0016021]; ATP binding [GO:0005524]; calcium-transporting ATPase activity [GO:0005388]; calmodulin binding [GO:0005516]
285	LOC106761919	(T)10(A)10	20	1064	1083	integral component of membrane [GO:0016021]; ATP binding [GO:0005524]; calcium-transporting ATPase activity [GO:0005388]; calmodulin binding [GO:0005516]
286	LOC100806513 GLYMA_13G322300	(TTG)7tttgagtcaattcctcttctgggttcatcttcaatgctggaaattccagacagaggagctgtttgt(TGC)5	102	1530	1631	NA
287	LOC100806513 GLYMA_13G322300	(TTG)7tttgagtcaattcctcttctgggttcatcttcaatgctggaaattccagacagaggagctgtttgt(TGC)5	102	172	273	NA
288	LOC100806513 GLYMA_13G322300	(TTG)7tttgagtcaattcctcttctgggttcatcttcaatgctggaaattccagacagaggagctgtttgt(TGC)5	102	172	273	NA
289	LOC100788884 GLYMA_08G029300	(AG)7caatggaggaggagagatgaaacgacaccgacggaagttagcagcacagcgtcgtgtttggcgcgcgaattgtgtgtctctctcgcacgaagatgc(AG)6	122	3561	3682	integral component of membrane [GO:0016021]; membrane [GO:0016020]; inorganic cation transmembrane transporter activity [GO:0022890]; solute:proton antiporter activity [GO:0015299]
290	LOC100788884 GLYMA_08G029300	(AG)7caatggaggaggagagatgaaacgacaccgacggaagttagcagcacagcgtcgtgtttggcgcgcgaattgtgtgtctctctcgcacgaagatgc(AG)6	122	1723	1844	integral component of membrane [GO:0016021]; membrane [GO:0016020]; inorganic cation transmembrane transporter activity [GO:0022890]; solute:proton antiporter activity [GO:0015299]
291	LOC100788884 GLYMA_08G029300	(AG)7caatggaggaggagagatgaaacgacaccgacggaagttagcagcacagcgtcgtgtttggcgcgcgaattgtgtgtctctctcgcacgaagatgc(AG)6	122	1534	1655	integral component of membrane [GO:0016021]; membrane [GO:0016020]; inorganic cation transmembrane transporter activity [GO:0022890]; solute:proton antiporter activity [GO:0015299]
292	LOC101500554	(AG)7caatggaggaggagagatgaaacgacaccgacggaagttagcagcacagcgtcgtgtttggcgcgcgaattgtgtgtctctctcgcacgaagatgc(AG)6	122	814	935	integral component of membrane [GO:0016021]; solute:proton antiporter activity [GO:0015299]
293	M569_01441	(AG)7caatggaggaggagagatgaaacgacaccgacggaagttagcagcacagcgtcgtgtttggcgcgcgaattgtgtgtctctctcgcacgaagatgc(AG)6	122	3750	3871	integral component of membrane [GO:0016021]; solute:proton antiporter activity [GO:0015299]
294	LOC100797893 GLYMA_08G007700	(T)11attattattgtcttgttgttcatatgtaa(T)10	50	4280	4329	RNA binding [GO:0003723]
295	LOC100797893 GLYMA_08G007700	(T)11attattattgtcttgttgttcatatgtaa(T)10	50	4086	4135	RNA binding [GO:0003723]
296	LOC100797893 GLYMA_08G007700	(T)11attattattgtcttgttgttcatatgtaa(T)10	50	3789	3838	RNA binding [GO:0003723]
297	LOC100797893 GLYMA_08G007700	(T)11attattattgtcttgttgttcatatgtaa(T)10	50	4275	4324	RNA binding [GO:0003723]
298	LOC106768451	(T)11attattattgtcttgttgttcatatgtaa(T)10	50	3937	3986	RNA binding [GO:0003723]
299	LOC100797893 GLYMA_08G007700	(T)11attattattgtcttgttgttcatatgtaa(T)10	50	4045	4094	RNA binding [GO:0003723]
300	LOC106768451	(T)11attattattgtcttgttgttcatatgtaa(T)10	50	4469	4518	RNA binding [GO:0003723]
301	LOC100797893 GLYMA_08G007700	(T)11attattattgtcttgttgttcatatgtaa(T)10	50	4577	4626	RNA binding [GO:0003723]
302	LOC106768451	(T)11attattattgtcttgttgttcatatgtaa(T)10	50	3978	4027	RNA binding [GO:0003723]
303	NA	(A)10caaaaatggaagccagtggtacccatggcatgattttttgttcattccaagttcgcagtt(TG)11	92	1024	1115	NA
304	NA	(A)10caaaaatggaagccagtggtacccatggcatgattttttgttcattccaagttcgcagtt(TG)11	92	1671	1762	cytosol [GO:0005829]; ATP binding [GO:0005524]; diphosphomevalonate decarboxylase activity [GO:0004163]; isopentenyl diphosphate biosynthetic process, mevalonate pathway [GO:0019287]; sterol biosynthetic process [GO:0016126]
305	LOC100815727 GLYMA_04G085000	(AAAT)8actccactacgatccaagtccaacaacaaaaataaataat(A)10	82	3295	3376	nucleus [GO:0005634]; DNA binding [GO:0003677]; lipid binding [GO:0008289]
306	LOC100815727 GLYMA_04G085000	(AG)6atgtagatgaatgttggggaaagggacagagaatgaggaggtgggggttgcttataagagaaaaacccgaaatatgagacagaataaggtgaagata(GAG)6	127	4419	4545	nucleus [GO:0005634]; DNA binding [GO:0003677]; lipid binding [GO:0008289]
307	LOC100815727 GLYMA_04G085000	(AAAT)8actccactacgatccaagtccaacaacaaaaataaataat(A)10	82	3363	3444	nucleus [GO:0005634]; DNA binding [GO:0003677]; lipid binding [GO:0008289]
308	LOC100815727 GLYMA_04G085000	(AG)6atgtagatgaatgttggggaaagggacagagaatgaggaggtgggggttgcttataagagaaaaacccgaaatatgagacagaataaggtgaagata(GAG)6	127	4487	4613	nucleus [GO:0005634]; DNA binding [GO:0003677]; lipid binding [GO:0008289]
309	LOC106762497	(AAAT)8actccactacgatccaagtccaacaacaaaaataaataat(A)10	82	2937	3018	nucleus [GO:0005634]; DNA binding [GO:0003677]; lipid binding [GO:0008289]
310	LOC106762497	(AG)6atgtagatgaatgttggggaaagggacagagaatgaggaggtgggggttgcttataagagaaaaacccgaaatatgagacagaataaggtgaagata(GAG)6	127	4061	4187	nucleus [GO:0005634]; DNA binding [GO:0003677]; lipid binding [GO:0008289]
311	LOC106762497	(AAAT)8actccactacgatccaagtccaacaacaaaaataaataat(A)10	82	3017	3098	nucleus [GO:0005634]; DNA binding [GO:0003677]; lipid binding [GO:0008289]
312	LOC106762497	(AAAT)8actccactacgatccaagtccaacaacaaaaataaataat(A)10	82	3114	3195	nucleus [GO:0005634]; DNA binding [GO:0003677]; lipid binding [GO:0008289]
313	LOC106762497	(AG)6atgtagatgaatgttggggaaagggacagagaatgaggaggtgggggttgcttataagagaaaaacccgaaatatgagacagaataaggtgaagata(GAG)6	127	4238	4364	nucleus [GO:0005634]; DNA binding [GO:0003677]; lipid binding [GO:0008289]
314	glysoja_017792	(AAAT)8actccactacgatccaagtccaacaacaaaaataaataat(A)10	82	3034	3115	nucleus [GO:0005634]; DNA binding [GO:0003677]; lipid binding [GO:0008289]
315	glysoja_017792	(AG)6atgtagatgaatgttggggaaagggacagagaatgaggaggtgggggttgcttataagagaaaaacccgaaatatgagacagaataaggtgaagata(GAG)6	127	4158	4284	nucleus [GO:0005634]; DNA binding [GO:0003677]; lipid binding [GO:0008289]
316	LOC100815727 GLYMA_04G085000	(AAAT)8actccactacgatccaagtccaacaacaaaaataaataat(A)10	82	3373	3454	nucleus [GO:0005634]; DNA binding [GO:0003677]; lipid binding [GO:0008289]
317	LOC100815727 GLYMA_04G085000	(AG)6atgtagatgaatgttggggaaagggacagagaatgaggaggtgggggttgcttataagagaaaaacccgaaatatgagacagaataaggtgaagata(GAG)6	127	4497	4623	nucleus [GO:0005634]; DNA binding [GO:0003677]; lipid binding [GO:0008289]
318	LOC106762497	(AAAT)8actccactacgatccaagtccaacaacaaaaataaataat(A)10	82	3431	3512	nucleus [GO:0005634]; DNA binding [GO:0003677]; lipid binding [GO:0008289]
319	LOC106762497	(AG)6atgtagatgaatgttggggaaagggacagagaatgaggaggtgggggttgcttataagagaaaaacccgaaatatgagacagaataaggtgaagata(GAG)6	127	4432	4558	nucleus [GO:0005634]; DNA binding [GO:0003677]; lipid binding [GO:0008289]
320	LOC106762497	(AAAT)8actccactacgatccaagtccaacaacaaaaataaataat(A)10	82	3188	3269	nucleus [GO:0005634]; DNA binding [GO:0003677]; lipid binding [GO:0008289]
321	LOC106762497	(AG)6atgtagatgaatgttggggaaagggacagagaatgaggaggtgggggttgcttataagagaaaaacccgaaatatgagacagaataaggtgaagata(GAG)6	127	4312	4438	nucleus [GO:0005634]; DNA binding [GO:0003677]; lipid binding [GO:0008289]
322	LOC106762497	(AAAT)8actccactacgatccaagtccaacaacaaaaataaataat(A)10	82	2937	3018	nucleus [GO:0005634]; DNA binding [GO:0003677]; lipid binding [GO:0008289]
323	glysoja_017792	(AAAT)8actccactacgatccaagtccaacaacaaaaataaataat(A)10	82	3034	3115	nucleus [GO:0005634]; DNA binding [GO:0003677]; lipid binding [GO:0008289]
324	glysoja_017792	(AAAT)8actccactacgatccaagtccaacaacaaaaataaataat(A)10	82	3034	3115	nucleus [GO:0005634]; DNA binding [GO:0003677]; lipid binding [GO:0008289]
325	glysoja_017792	(AG)6atgtagatgaatgttggggaaagggacagagaatgaggaggtgggggttgcttataagagaaaaacccgaaatatgagacagaataaggtgaagata(GAG)6	127	4035	4161	nucleus [GO:0005634]; DNA binding [GO:0003677]; lipid binding [GO:0008289]
326	LOC106762497	(AAAT)8actccactacgatccaagtccaacaacaaaaataaataat(A)10	82	3266	3347	nucleus [GO:0005634]; DNA binding [GO:0003677]; lipid binding [GO:0008289]
327	LOC106762497	(AG)6atgtagatgaatgttggggaaagggacagagaatgaggaggtgggggttgcttataagagaaaaacccgaaatatgagacagaataaggtgaagata(GAG)6	127	4390	4516	nucleus [GO:0005634]; DNA binding [GO:0003677]; lipid binding [GO:0008289]
328	LOC100815727 GLYMA_04G085000	(AAAT)8actccactacgatccaagtccaacaacaaaaataaataat(A)10	82	3460	3541	nucleus [GO:0005634]; DNA binding [GO:0003677]; lipid binding [GO:0008289]
329	LOC100815727 GLYMA_04G085000	(AG)6atgtagatgaatgttggggaaagggacagagaatgaggaggtgggggttgcttataagagaaaaacccgaaatatgagacagaataaggtgaagata(GAG)6	127	4461	4587	nucleus [GO:0005634]; DNA binding [GO:0003677]; lipid binding [GO:0008289]
330	LOC106762497	(AAAT)8actccactacgatccaagtccaacaacaaaaataaataat(A)10	82	2937	3018	nucleus [GO:0005634]; DNA binding [GO:0003677]; lipid binding [GO:0008289]
331	LOC106762497	(AG)6atgtagatgaatgttggggaaagggacagagaatgaggaggtgggggttgcttataagagaaaaacccgaaatatgagacagaataaggtgaagata(GAG)6	127	3938	4064	nucleus [GO:0005634]; DNA binding [GO:0003677]; lipid binding [GO:0008289]
332	LOC106762497	(AAAT)8actccactacgatccaagtccaacaacaaaaataaataat(A)10	82	3182	3263	nucleus [GO:0005634]; DNA binding [GO:0003677]; lipid binding [GO:0008289]
333	LOC106762497	(AG)6atgtagatgaatgttggggaaagggacagagaatgaggaggtgggggttgcttataagagaaaaacccgaaatatgagacagaataaggtgaagata(GAG)6	127	4306	4432	nucleus [GO:0005634]; DNA binding [GO:0003677]; lipid binding [GO:0008289]
334	LOC106762497	(AAAT)8actccactacgatccaagtccaacaacaaaaataaataat(A)10	82	3114	3195	nucleus [GO:0005634]; DNA binding [GO:0003677]; lipid binding [GO:0008289]
335	LOC106762497	(AAAT)8actccactacgatccaagtccaacaacaaaaataaataat(A)10	82	3017	3098	nucleus [GO:0005634]; DNA binding [GO:0003677]; lipid binding [GO:0008289]
336	LOC106762497	(AG)6atgtagatgaatgttggggaaagggacagagaatgaggaggtgggggttgcttataagagaaaaacccgaaatatgagacagaataaggtgaagata(GAG)6	127	4018	4144	nucleus [GO:0005634]; DNA binding [GO:0003677]; lipid binding [GO:0008289]
337	LOC106762497	(AAAT)8actccactacgatccaagtccaacaacaaaaataaataat(A)10	82	3017	3098	nucleus [GO:0005634]; DNA binding [GO:0003677]; lipid binding [GO:0008289]
338	LOC106762497	(AG)6atgtagatgaatgttggggaaagggacagagaatgaggaggtgggggttgcttataagagaaaaacccgaaatatgagacagaataaggtgaagata(GAG)6	127	4141	4267	nucleus [GO:0005634]; DNA binding [GO:0003677]; lipid binding [GO:0008289]
339	LOC100815727 GLYMA_04G085000	(AAAT)8actccactacgatccaagtccaacaacaaaaataaataat(A)10	82	3198	3279	nucleus [GO:0005634]; DNA binding [GO:0003677]; lipid binding [GO:0008289]
340	LOC100815727 GLYMA_04G085000	(AG)6atgtagatgaatgttggggaaagggacagagaatgaggaggtgggggttgcttataagagaaaaacccgaaatatgagacagaataaggtgaagata(GAG)6	127	4322	4448	nucleus [GO:0005634]; DNA binding [GO:0003677]; lipid binding [GO:0008289]
341	LOC100815727 GLYMA_04G085000	(AAAT)8actccactacgatccaagtccaacaacaaaaataaataat(A)10	82	3276	3357	nucleus [GO:0005634]; DNA binding [GO:0003677]; lipid binding [GO:0008289]
342	LOC100815727 GLYMA_04G085000	(AG)6atgtagatgaatgttggggaaagggacagagaatgaggaggtgggggttgcttataagagaaaaacccgaaatatgagacagaataaggtgaagata(GAG)6	127	4400	4526	nucleus [GO:0005634]; DNA binding [GO:0003677]; lipid binding [GO:0008289]
343	LOC101507570	(GT)8gacaagcgctaattataagaaaagccaatctgtacctctacaactaagtatgctaattgtcaagattgcatgctgtcacctaatacacttattac(GT)7(GA)7	139	1455	1593	RNA binding [GO:0003723]
344	GLYMA_07G148100	(GA)7gtgtgt(GA)7gtgtctgtga(GT)10	64	4	67	RNA binding [GO:0003723]
345	LOC100810255 GLYMA_13G144600	(AC)7(TC)7	28	42	69	DNA binding [GO:0003677]
346	LR48_Vigan01g136000	(TC)9(AC)11	40	349	388	NA
347	LOC101498430	(TC)9(AC)11	40	349	388	NA
348	LOC101498430	(TC)9(AC)11	40	349	388	NA
349	LOC101494252	(A)13c(A)10	24	1	24	NA
350	LOC101494252	(A)13c(A)10	24	1	24	NA
351	LOC106775703	(TC)7tac(CT)7	31	561	591	mediator complex [GO:0016592]; RNA polymerase II transcription cofactor activity [GO:0001104]
352	LOC101499378	(AT)6(GT)7	26	2178	2203	membrane [GO:0016020]; glucosylceramidase activity [GO:0004348]; glucosylceramide catabolic process [GO:0006680]
353	LOC101499378	(AT)6(GT)7	26	1085	1110	membrane [GO:0016020]; glucosylceramidase activity [GO:0004348]; glucosylceramide catabolic process [GO:0006680]
354	GLYMA_11G169700	(T)16g(T)10	27	317	343	6-phosphofructo-2-kinase activity [GO:0003873]; ATP binding [GO:0005524]; starch binding [GO:2001070]; fructose 2,6-bisphosphate metabolic process [GO:0006003]; fructose metabolic process [GO:0006000]
355	KK1_024727	(AC)8(AT)10	36	980	1015	nucleus [GO:0005634]; DNA binding [GO:0003677]; regulation of transcription, DNA-templated [GO:0006355]; transcription, DNA-templated [GO:0006351]
356	LOC101498639	(AT)9acacac(AT)7	38	20	57	nucleus [GO:0005634]; DNA binding [GO:0003677]
357	LOC106759782	(TA)9(CA)9	36	1092	1127	ATP binding [GO:0005524]; protein serine/threonine kinase activity [GO:0004674]
358	LOC100808399 GLYMA_03G138000	(T)12ctttgatttaggaattttggttggaattttcttcagatttgtttgagggtggtgatgagtgacggtggtggtgttcatggagtggggatg(GGT)5	117	713	829	cytoplasm [GO:0005737]; nucleus [GO:0005634]; plasma membrane [GO:0005886]; ATP binding [GO:0005524]; calcium ion binding [GO:0005509]; calcium-dependent protein serine/threonine kinase activity [GO:0009931]; calmodulin binding [GO:0005516]; calmodulin-dependent protein kinase activity [GO:0004683]; abscisic acid-activated signaling pathway [GO:0009738]; intracellular signal transduction [GO:0035…
359	LOC100813760 GLYMA_18G235800	(TCT)5cttcttctagtta(TTC)6	46	3924	3969	cytosol [GO:0005829]; Golgi membrane [GO:0000139]; RIC1-RGP1 guanyl-nucleotide exchange factor complex [GO:0034066]; Rab GTPase binding [GO:0017137]; Rab guanyl-nucleotide exchange factor activity [GO:0017112]; intracellular protein transport [GO:0006886]; retrograde transport, endosome to Golgi [GO:0042147]
360	LOC100813760 GLYMA_18G235800	(TCT)5cttcttctagtta(TTC)6	46	4025	4070	cytosol [GO:0005829]; Golgi membrane [GO:0000139]; RIC1-RGP1 guanyl-nucleotide exchange factor complex [GO:0034066]; Rab GTPase binding [GO:0017137]; Rab guanyl-nucleotide exchange factor activity [GO:0017112]; intracellular protein transport [GO:0006886]; retrograde transport, endosome to Golgi [GO:0042147]
361	LOC100813760 GLYMA_18G235800	(TCT)5cttcttctagtta(TTC)6	46	4113	4158	cytosol [GO:0005829]; Golgi membrane [GO:0000139]; RIC1-RGP1 guanyl-nucleotide exchange factor complex [GO:0034066]; Rab GTPase binding [GO:0017137]; Rab guanyl-nucleotide exchange factor activity [GO:0017112]; intracellular protein transport [GO:0006886]; retrograde transport, endosome to Golgi [GO:0042147]
362	LOC100813760 GLYMA_18G235800	(TCT)5cttcttctagtta(TTC)6	46	4012	4057	cytosol [GO:0005829]; Golgi membrane [GO:0000139]; RIC1-RGP1 guanyl-nucleotide exchange factor complex [GO:0034066]; Rab GTPase binding [GO:0017137]; Rab guanyl-nucleotide exchange factor activity [GO:0017112]; intracellular protein transport [GO:0006886]; retrograde transport, endosome to Golgi [GO:0042147]
363	LOC100808730 GLYMA_10G012600	(A)14gtgtgtgtgaacgcgagtgcctttctttctctctcgcc(CTT)5acttctttg(ATC)5	91	1	91	PcG protein complex [GO:0031519]; histone-lysine N-methyltransferase activity [GO:0018024]
364	LOC100808730 GLYMA_10G012600	(A)14gtgtgtgtgaacgcgagtgcctttctttctctctcgcc(CTT)5acttctttg(ATC)5	91	1	91	PcG protein complex [GO:0031519]; histone-lysine N-methyltransferase activity [GO:0018024]
365	LOC100808730 GLYMA_10G012600	(A)14gtgtgtgtgaacgcgagtgcctttctttctctctcgcc(CTT)5acttctttg(ATC)5	91	1	91	PcG protein complex [GO:0031519]; histone-lysine N-methyltransferase activity [GO:0018024]
366	LOC100808730 GLYMA_10G012600	(A)14gtgtgtgtgaacgcgagtgcctttctttctctctcgcc(CTT)5acttctttg(ATC)5	91	1	91	PcG protein complex [GO:0031519]; histone-lysine N-methyltransferase activity [GO:0018024]
367	LOC100800280	(T)11attttgttattttaccgatgtgtattgtgtaatataaaacttattctgtatc(A)13	76	939	1014	transferase activity, transferring acyl groups [GO:0016746]; metabolic process [GO:0008152]
368	LOC100800280	(T)11attttgttattttaccgatgtgtattgtgtaatataaaacttattctgtatc(A)13	76	939	1014	transferase activity, transferring acyl groups [GO:0016746]; metabolic process [GO:0008152]
369	KK1_021005	(AC)10aaaagcacacatagctcaatagtcacggacaatagccggtgaccatccggtttgttcaaaaaccctatggctacctagcaattcccagaccagcagcaat(ACA)5	135	257	391	nucleus [GO:0005634]; DNA binding [GO:0003677]; regulation of transcription, DNA-templated [GO:0006355]
370	KK1_021005	(AC)10aaaagcacacatagctcaatagtcacggacaatagccggtgaccatccggtttgttcaaaaaccctatggctacctagcaattcccagaccagcagcaat(ACA)5	135	257	391	nucleus [GO:0005634]; DNA binding [GO:0003677]; regulation of transcription, DNA-templated [GO:0006355]
371	KK1_019515	(T)10gtataatatatagttagaaagggatttaacaaaggaaatcaatcgtatttcaatagtgaaattatatattttacct(A)11	97	197	293	nucleus [GO:0005634]; DNA binding [GO:0003677]
372	KK1_019515	(T)10gtataatatatagttagaaagggatttaacaaaggaaatcaatcgtatttcaatagtgaaattatatattttacct(A)11	97	197	293	nucleus [GO:0005634]; DNA binding [GO:0003677]
373	MLO PHAVU_003G271300g	(TC)6tgaag(A)10	27	32	58	integral component of membrane [GO:0016021]; calmodulin binding [GO:0005516]; defense response [GO:0006952]; response to biotic stimulus [GO:0009607]
374	LOC100814443 MLO GLYMA_16G111900	(TC)6tgaag(A)10	27	32	58	integral component of membrane [GO:0016021]; calmodulin binding [GO:0005516]; defense response [GO:0006952]; response to biotic stimulus [GO:0009607]
375	MLO PHAVU_003G271300g	(TC)6tgaag(A)10	27	32	58	integral component of membrane [GO:0016021]; calmodulin binding [GO:0005516]; defense response [GO:0006952]; response to biotic stimulus [GO:0009607]
376	MLO PHAVU_003G271300g	(TC)6tgaag(A)10	27	32	58	integral component of membrane [GO:0016021]; calmodulin binding [GO:0005516]; defense response [GO:0006952]; response to biotic stimulus [GO:0009607]
377	MLO PHAVU_003G271300g	(TC)6tgaag(A)10	27	32	58	integral component of membrane [GO:0016021]; calmodulin binding [GO:0005516]; defense response [GO:0006952]; response to biotic stimulus [GO:0009607]
378	MLO PHAVU_003G271300g	(TC)6tgaag(A)10	27	32	58	integral component of membrane [GO:0016021]; calmodulin binding [GO:0005516]; defense response [GO:0006952]; response to biotic stimulus [GO:0009607]
379	LOC106769585 MLO	(TC)6tgaag(A)10	27	32	58	integral component of membrane [GO:0016021]; calmodulin binding [GO:0005516]; defense response [GO:0006952]; response to biotic stimulus [GO:0009607]
380	LOC100814443 MLO GLYMA_16G111900	(TC)6tgaag(A)10	27	32	58	integral component of membrane [GO:0016021]; calmodulin binding [GO:0005516]; defense response [GO:0006952]; response to biotic stimulus [GO:0009607]
381	MLO PHAVU_003G271300g	(TC)6tgaag(A)10	27	32	58	integral component of membrane [GO:0016021]; calmodulin binding [GO:0005516]; defense response [GO:0006952]; response to biotic stimulus [GO:0009607]
382	MLO GLYMA_11G087500	(TC)6tgaag(A)10	27	32	58	integral component of membrane [GO:0016021]; calmodulin binding [GO:0005516]; defense response [GO:0006952]; response to biotic stimulus [GO:0009607]
383	MLO PHAVU_003G271300g	(TC)6tgaag(A)10	27	32	58	integral component of membrane [GO:0016021]; calmodulin binding [GO:0005516]; defense response [GO:0006952]; response to biotic stimulus [GO:0009607]
384	MLO PHAVU_003G271300g	(TC)6tgaag(A)10	27	32	58	integral component of membrane [GO:0016021]; calmodulin binding [GO:0005516]; defense response [GO:0006952]; response to biotic stimulus [GO:0009607]
385	MLO PHAVU_003G271300g	(TC)6tgaag(A)10	27	32	58	integral component of membrane [GO:0016021]; calmodulin binding [GO:0005516]; defense response [GO:0006952]; response to biotic stimulus [GO:0009607]
386	MLO PHAVU_003G271300g	(TC)6tgaag(A)10	27	32	58	integral component of membrane [GO:0016021]; calmodulin binding [GO:0005516]; defense response [GO:0006952]; response to biotic stimulus [GO:0009607]
387	MLO PHAVU_003G271300g	(TC)6tgaag(A)10	27	32	58	integral component of membrane [GO:0016021]; calmodulin binding [GO:0005516]; defense response [GO:0006952]; response to biotic stimulus [GO:0009607]
388	LOC106772527	(T)10(A)10	20	3515	3534	integral component of membrane [GO:0016021]
389	LOC100791430 GLYMA_18G005100	(AG)6aa(GCT)5	29	1887	1915	nucleus [GO:0005634]; sequence-specific DNA binding [GO:0043565]; transcriptional activator activity, RNA polymerase II core promoter proximal region sequence-specific binding [GO:0001077]; positive regulation of transcription from RNA polymerase II promoter [GO:0045944]
390	MTR_3g085050	(AG)6aa(GCT)5	29	2366	2394	nucleus [GO:0005634]; DNA binding [GO:0003677]
391	MTR_3g085050	(AG)6aa(GCT)5	29	2231	2259	nucleus [GO:0005634]; DNA binding [GO:0003677]
392	GLYMA_11G251900	(AG)6aa(GCT)5	29	2319	2347	nucleus [GO:0005634]; sequence-specific DNA binding [GO:0043565]; transcriptional activator activity, RNA polymerase II core promoter proximal region sequence-specific binding [GO:0001077]; positive regulation of transcription from RNA polymerase II promoter [GO:0045944]
393	MTR_3g085050	(AG)6aa(GCT)5	29	1840	1868	nucleus [GO:0005634]; DNA binding [GO:0003677]
394	MTR_3g085050	(AG)6aa(GCT)5	29	2454	2482	nucleus [GO:0005634]; DNA binding [GO:0003677]
395	LOC100791430 GLYMA_18G005100	(AG)6aa(GCT)5	29	1752	1780	nucleus [GO:0005634]; sequence-specific DNA binding [GO:0043565]; transcriptional activator activity, RNA polymerase II core promoter proximal region sequence-specific binding [GO:0001077]; positive regulation of transcription from RNA polymerase II promoter [GO:0045944]
396	MTR_3g085050	(AG)6aa(GCT)5	29	1975	2003	nucleus [GO:0005634]; DNA binding [GO:0003677]
397	KK1_019859	(T)12(A)10	22	1821	1842	nucleus [GO:0005634]; DNA binding [GO:0003677]
398	KK1_019859	(T)12(A)10	22	2085	2106	nucleus [GO:0005634]; DNA binding [GO:0003677]
399	KK1_019859	(T)12(A)10	22	1320	1341	nucleus [GO:0005634]; DNA binding [GO:0003677]
400	KK1_019859	(T)12(A)10	22	1770	1791	nucleus [GO:0005634]; DNA binding [GO:0003677]
401	KK1_019859	(T)12(A)10	22	1602	1623	nucleus [GO:0005634]; DNA binding [GO:0003677]
402	KK1_019859	(T)12(A)10	22	1803	1824	nucleus [GO:0005634]; DNA binding [GO:0003677]
403	KK1_019859	(T)12(A)10	22	1971	1992	nucleus [GO:0005634]; DNA binding [GO:0003677]
404	KK1_019859	(T)12(A)10	22	2253	2274	nucleus [GO:0005634]; DNA binding [GO:0003677]
405	KK1_019859	(T)12(A)10	22	1488	1509	nucleus [GO:0005634]; DNA binding [GO:0003677]
406	LOC100779982 GLYMA_07G231800	(A)15caaccaacgcg(CT)6	38	1	38	cytoplasm [GO:0005737]; telomerase holoenzyme complex [GO:0005697]; ribonuclease activity [GO:0004540]; ribonucleoprotein complex binding [GO:0043021]; telomerase RNA binding [GO:0070034]; telomeric DNA binding [GO:0042162]; mRNA export from nucleus [GO:0006406]; nuclear-transcribed mRNA catabolic process, nonsense-mediated decay [GO:0000184]; regulation of RNA stability [GO:0043487]; telomere ma…
407	LOC100779982 GLYMA_07G231800	(A)15caaccaacgcg(CT)6	38	1	38	cytoplasm [GO:0005737]; telomerase holoenzyme complex [GO:0005697]; ribonuclease activity [GO:0004540]; ribonucleoprotein complex binding [GO:0043021]; telomerase RNA binding [GO:0070034]; telomeric DNA binding [GO:0042162]; mRNA export from nucleus [GO:0006406]; nuclear-transcribed mRNA catabolic process, nonsense-mediated decay [GO:0000184]; regulation of RNA stability [GO:0043487]; telomere ma…
408	LOC100779982 GLYMA_07G231800	(A)15caaccaacgcg(CT)6	38	1	38	cytoplasm [GO:0005737]; telomerase holoenzyme complex [GO:0005697]; ribonuclease activity [GO:0004540]; ribonucleoprotein complex binding [GO:0043021]; telomerase RNA binding [GO:0070034]; telomeric DNA binding [GO:0042162]; mRNA export from nucleus [GO:0006406]; nuclear-transcribed mRNA catabolic process, nonsense-mediated decay [GO:0000184]; regulation of RNA stability [GO:0043487]; telomere ma…
409	LOC100779982 GLYMA_07G231800	(A)15caaccaacgcg(CT)6	38	1	38	cytoplasm [GO:0005737]; telomerase holoenzyme complex [GO:0005697]; ribonuclease activity [GO:0004540]; ribonucleoprotein complex binding [GO:0043021]; telomerase RNA binding [GO:0070034]; telomeric DNA binding [GO:0042162]; mRNA export from nucleus [GO:0006406]; nuclear-transcribed mRNA catabolic process, nonsense-mediated decay [GO:0000184]; regulation of RNA stability [GO:0043487]; telomere ma…
410	LOC100779982 GLYMA_07G231800	(A)15caaccaacgcg(CT)6	38	1	38	cytoplasm [GO:0005737]; telomerase holoenzyme complex [GO:0005697]; ribonuclease activity [GO:0004540]; ribonucleoprotein complex binding [GO:0043021]; telomerase RNA binding [GO:0070034]; telomeric DNA binding [GO:0042162]; mRNA export from nucleus [GO:0006406]; nuclear-transcribed mRNA catabolic process, nonsense-mediated decay [GO:0000184]; regulation of RNA stability [GO:0043487]; telomere ma…
411	LOC100779982 GLYMA_07G231800	(A)15caaccaacgcg(CT)6	38	1	38	cytoplasm [GO:0005737]; telomerase holoenzyme complex [GO:0005697]; ribonuclease activity [GO:0004540]; ribonucleoprotein complex binding [GO:0043021]; telomerase RNA binding [GO:0070034]; telomeric DNA binding [GO:0042162]; mRNA export from nucleus [GO:0006406]; nuclear-transcribed mRNA catabolic process, nonsense-mediated decay [GO:0000184]; regulation of RNA stability [GO:0043487]; telomere ma…
412	LOC100779982 GLYMA_07G231800	(A)15caaccaacgcg(CT)6	38	1	38	cytoplasm [GO:0005737]; telomerase holoenzyme complex [GO:0005697]; ribonuclease activity [GO:0004540]; ribonucleoprotein complex binding [GO:0043021]; telomerase RNA binding [GO:0070034]; telomeric DNA binding [GO:0042162]; mRNA export from nucleus [GO:0006406]; nuclear-transcribed mRNA catabolic process, nonsense-mediated decay [GO:0000184]; regulation of RNA stability [GO:0043487]; telomere ma…
413	LOC100779982 GLYMA_07G231800	(A)15caaccaacgcg(CT)6	38	1	38	cytoplasm [GO:0005737]; telomerase holoenzyme complex [GO:0005697]; ribonuclease activity [GO:0004540]; ribonucleoprotein complex binding [GO:0043021]; telomerase RNA binding [GO:0070034]; telomeric DNA binding [GO:0042162]; mRNA export from nucleus [GO:0006406]; nuclear-transcribed mRNA catabolic process, nonsense-mediated decay [GO:0000184]; regulation of RNA stability [GO:0043487]; telomere ma…
414	LOC100779982 GLYMA_07G231800	(A)15caaccaacgcg(CT)6	38	1	38	cytoplasm [GO:0005737]; telomerase holoenzyme complex [GO:0005697]; ribonuclease activity [GO:0004540]; ribonucleoprotein complex binding [GO:0043021]; telomerase RNA binding [GO:0070034]; telomeric DNA binding [GO:0042162]; mRNA export from nucleus [GO:0006406]; nuclear-transcribed mRNA catabolic process, nonsense-mediated decay [GO:0000184]; regulation of RNA stability [GO:0043487]; telomere ma…
415	KK1_031367	(T)13aa(T)11	26	2306	2331	nucleotidyltransferase activity [GO:0016779]; biosynthetic process [GO:0009058]
416	LOC100817201 GLYMA_06G186400	(T)13aa(T)11	26	2159	2184	nucleotidyltransferase activity [GO:0016779]; biosynthetic process [GO:0009058]
417	LOC100817201 GLYMA_06G186400	(T)13aa(T)11	26	2261	2286	nucleotidyltransferase activity [GO:0016779]; biosynthetic process [GO:0009058]
418	KK1_031367	(T)13aa(T)11	26	2228	2253	nucleotidyltransferase activity [GO:0016779]; biosynthetic process [GO:0009058]
419	KK1_031367	(T)13aa(T)11	26	1450	1475	nucleotidyltransferase activity [GO:0016779]; biosynthetic process [GO:0009058]
420	PHAVU_002G183000g	(A)13g(TAA)5	29	196	224	integral component of membrane [GO:0016021]
421	LOC100788647 GLYMA_20G123500	(AG)7(A)11	25	59	83	integral component of membrane [GO:0016021]; antiporter activity [GO:0015297]; drug transmembrane transporter activity [GO:0015238]; drug transmembrane transport [GO:0006855]
422	LOC100788647 GLYMA_20G123500	(AG)7(A)11	25	59	83	integral component of membrane [GO:0016021]; antiporter activity [GO:0015297]; drug transmembrane transporter activity [GO:0015238]; drug transmembrane transport [GO:0006855]
423	LOC100800053 GLYMA_10G267700	(AG)7(A)11	25	59	83	integral component of membrane [GO:0016021]; antiporter activity [GO:0015297]; drug transmembrane transporter activity [GO:0015238]
424	LOC100800053 GLYMA_10G267700	(AG)7(A)11	25	59	83	integral component of membrane [GO:0016021]; antiporter activity [GO:0015297]; drug transmembrane transporter activity [GO:0015238]
425	LOC100788647 GLYMA_20G123500	(AG)7(A)11	25	59	83	integral component of membrane [GO:0016021]; antiporter activity [GO:0015297]; drug transmembrane transporter activity [GO:0015238]; drug transmembrane transport [GO:0006855]
426	GLYMA_05G222800	(GA)6gcgaagaagcaaaggggggattgtttctctctct(TCC)6	64	1418	1481	integral component of membrane [GO:0016021]
427	glysoja_017540	(GA)6gcgaagaagcaaaggggggattgtttctctctct(TCC)6	64	1575	1638	integral component of membrane [GO:0016021]
428	LOC101511674	(GCT)5(GTT)5(GCT)5	45	216	260	NA
429	LOC101495944	(T)12ctctcctcactttctgtgtctgtgatctgaacaaaaaacacaaaatcttgcaaatgggg(T)10	81	5085	5165	metal ion binding [GO:0046872]
430	LOC101495944	(T)12ctctcctcactttctgtgtctgtgatctgaacaaaaaacacaaaatcttgcaaatgggg(T)10	81	5320	5400	metal ion binding [GO:0046872]
431	LOC100527634 GLYMA_01G170900	(A)11caagtcatttcctttttcactctactctaactattactccaccaacgtagcc(A)15	78	1317	1394	cell [GO:0005623]; electron carrier activity [GO:0009055]; protein disulfide oxidoreductase activity [GO:0015035]; cell redox homeostasis [GO:0045454]
432	B456_005G113400	(TA)8(GA)6	28	770	797	apoplast [GO:0048046]; cell wall [GO:0005618]; hydrolase activity, hydrolyzing O-glycosyl compounds [GO:0004553]; xyloglucan:xyloglucosyl transferase activity [GO:0016762]; cell wall organization [GO:0071555]; cellular glucan metabolic process [GO:0006073]
433	glysoja_027602	(TA)8(GA)6	28	616	643	apoplast [GO:0048046]; cell wall [GO:0005618]; hydrolase activity, hydrolyzing O-glycosyl compounds [GO:0004553]; xyloglucan:xyloglucosyl transferase activity [GO:0016762]; cell wall biogenesis [GO:0042546]; cell wall organization [GO:0071555]; xyloglucan metabolic process [GO:0010411]
434	B456_005G113400	(TA)8(GA)6	28	878	905	apoplast [GO:0048046]; cell wall [GO:0005618]; hydrolase activity, hydrolyzing O-glycosyl compounds [GO:0004553]; xyloglucan:xyloglucosyl transferase activity [GO:0016762]; cell wall organization [GO:0071555]; cellular glucan metabolic process [GO:0006073]
435	NA	(TA)8(GA)6	28	724	751	apoplast [GO:0048046]; cell wall [GO:0005618]; hydrolase activity, hydrolyzing O-glycosyl compounds [GO:0004553]; xyloglucan:xyloglucosyl transferase activity [GO:0016762]; cell wall biogenesis [GO:0042546]; cell wall organization [GO:0071555]; xyloglucan metabolic process [GO:0010411]
436	LOC100811326 GLYMA_13G144900	(TA)8tgaatccacattatggaggagccactctcaatgcataagactatcgtgggcagtgaatattt(A)12	90	78	167	mitochondrion [GO:0005739]; isocitrate dehydrogenase (NAD+) activity [GO:0004449]; magnesium ion binding [GO:0000287]; NAD binding [GO:0051287]; tricarboxylic acid cycle [GO:0006099]
437	PHAVU_002G069100g	(A)15ctttgcatcctcatcgtcccgtagaaccagcaataacaacagttgtattttta(T)10	78	1	78	NA
438	PHAVU_002G069100g	(A)15ctttgcatcctcatcgtcccgtagaaccagcaataacaacagttgtattttta(T)10	78	1	78	NA
439	LOC101494447	(A)15ctttgcatcctcatcgtcccgtagaaccagcaataacaacagttgtattttta(T)10	78	1	78	NA
440	MTR_4g116840	(T)10ccttttctcccctcctctcccctttccgtatttggttgataggctatgaggtttgtaaaggcctttatttcttgaaggtactatg(A)12	107	2588	2694	lipid binding [GO:0008289]
441	LOC100801191 GLYMA_13G156600	(T)10ccttttctcccctcctctcccctttccgtatttggttgataggctatgaggtttgtaaaggcctttatttcttgaaggtactatg(A)12	107	1034	1140	lipid binding [GO:0008289]
442	LOC100786048 GLYMA_15G208700	(T)10ccttttctcccctcctctcccctttccgtatttggttgataggctatgaggtttgtaaaggcctttatttcttgaaggtactatg(A)12	107	2670	2776	lipid binding [GO:0008289]
443	LOC100801191 GLYMA_13G156600	(T)10ccttttctcccctcctctcccctttccgtatttggttgataggctatgaggtttgtaaaggcctttatttcttgaaggtactatg(A)12	107	2062	2168	lipid binding [GO:0008289]
444	LOC100801191 GLYMA_13G156600	(T)10ccttttctcccctcctctcccctttccgtatttggttgataggctatgaggtttgtaaaggcctttatttcttgaaggtactatg(A)12	107	2653	2759	lipid binding [GO:0008289]
445	MTR_2g079740	(GAA)5gacgaagaagaaaaaccacaccaaatccatctacaacaacaacaaccagaagaacac(GAA)6ctacaagcagcagcagc(AGA)5	122	202	323	NA
446	MTR_2g079740	(GAA)5gacgaagaagaaaaaccacaccaaatccatctacaacaacaacaaccagaagaacac(GAA)6ctacaagcagcagcagc(AGA)5	122	202	323	NA
447	MTR_2g079740	(A)10gaag(A)11	25	3060	3084	NA
448	LR48_Vigan05g124900	(A)10gaag(A)11	25	1053	1077	NA
449	LOC101506788	(GAA)5gacgaagaagaaaaaccacaccaaatccatctacaacaacaacaaccagaagaacac(GAA)6ctacaagcagcagcagc(AGA)5	122	202	323	integral component of membrane [GO:0016021]
450	PHAVU_005G102100g	(A)10g(A)13	24	1960	1983	integral component of membrane [GO:0016021]; zinc ion binding [GO:0008270]
451	LOC106754271	(A)10g(A)13	24	1680	1703	integral component of membrane [GO:0016021]; ligase activity [GO:0016874]; zinc ion binding [GO:0008270]
452	LOC100783798 GLYMA_02G163200	(AGA)6ggaacgcgtaaggtctttgagctcatgttgttgaagttgaagcaagtgtgaaaggaaggaagagaaacggaaactcagaaataggttcaaagttgaat(GAA)5ggagtcaaaggaaggtgtgatttggaggcaaatg(GAA)6	183	3776	3958	integral component of membrane [GO:0016021]; plasma membrane [GO:0005886]; ATP binding [GO:0005524]; ATPase activity, coupled to transmembrane movement of substances [GO:0042626]
453	GLYMA_02G163200	(AGA)6ggaacgcgtaaggtctttgagctcatgttgttgaagttgaagcaagtgtgaaaggaaggaagagaaacggaaactcagaaataggttcaaagttgaat(GAA)5ggagtcaaaggaaggtgtgatttggaggcaaatg(GAA)6	183	4530	4712	ATP binding [GO:0005524]; ATPase activity [GO:0016887]
454	LOC100783798 GLYMA_02G163200	(AGA)6ggaacgcgtaaggtctttgagctcatgttgttgaagttgaagcaagtgtgaaaggaaggaagagaaacggaaactcagaaataggttcaaagttgaat(GAA)5ggagtcaaaggaaggtgtgatttggaggcaaatg(GAA)6	183	4452	4634	integral component of membrane [GO:0016021]; plasma membrane [GO:0005886]; ATP binding [GO:0005524]; ATPase activity, coupled to transmembrane movement of substances [GO:0042626]
455	GLYMA_02G163200	(AGA)6ggaacgcgtaaggtctttgagctcatgttgttgaagttgaagcaagtgtgaaaggaaggaagagaaacggaaactcagaaataggttcaaagttgaat(GAA)5ggagtcaaaggaaggtgtgatttggaggcaaatg(GAA)6	183	4842	5024	ATP binding [GO:0005524]; ATPase activity [GO:0016887]
456	LOC100806884 GLYMA_07G269000	(TAA)6attattttctccttctgcattgcccattcgaaaggtctttctgggctgcgctacgat(A)12	87	219	305	endoplasmic reticulum [GO:0005783]; integral component of membrane [GO:0016021]
457	LOC100806884 GLYMA_07G269000	(TAA)6attattttctccttctgcattgcccattcgaaaggtctttctgggctgcgctacgat(A)12	87	219	305	endoplasmic reticulum [GO:0005783]; integral component of membrane [GO:0016021]
458	LOC100804979 GLYMA_01G236400	(T)10ctttggtaaatgatggaatatacatttaacaactgcctcttaagact(TTC)14	99	5918	6016	actin binding [GO:0003779]
459	LOC100796574	(T)10acttccgtttcctcacctagtgagataaggc(TTG)5	56	2217	2272	integral component of membrane [GO:0016021]
460	LOC100796574	(T)10acttccgtttcctcacctagtgagataaggc(TTG)5	56	2237	2292	integral component of membrane [GO:0016021]
461	GLYMA_U0386001	(T)10acttccgtttcctcacctagtgagataaggc(TTG)5	56	1315	1370	integral component of membrane [GO:0016021]
462	LOC100796574	(T)10acttccgtttcctcacctagtgagataaggc(TTG)5	56	2697	2752	integral component of membrane [GO:0016021]
463	LOC100796574	(T)10acttccgtttcctcacctagtgagataaggc(TTG)5	56	2071	2126	integral component of membrane [GO:0016021]
464	LOC100796574	(T)10acttccgtttcctcacctagtgagataaggc(TTG)5	56	2531	2586	integral component of membrane [GO:0016021]
465	LOC100796574	(T)10acttccgtttcctcacctagtgagataaggc(TTG)5	56	1772	1827	integral component of membrane [GO:0016021]
466	LOC100796574	(T)10acttccgtttcctcacctagtgagataaggc(TTG)5	56	2071	2126	integral component of membrane [GO:0016021]
467	LOC100796574	(T)10acttccgtttcctcacctagtgagataaggc(TTG)5	56	2051	2106	integral component of membrane [GO:0016021]
468	LOC106762057	(AC)7tcacactcactcacactcacact(CA)6(CT)8(CA)8	81	2395	2475	ATP binding [GO:0005524]; protein serine/threonine kinase activity [GO:0004674]
469	PHAVU_009G079700g	(AC)7tcacactcactcacactcacact(CA)6(CT)8(CA)8	81	2897	2977	ATP binding [GO:0005524]; protein serine/threonine kinase activity [GO:0004674]
470	LOC106762057	(AC)7tcacactcactcacactcacact(CA)6(CT)8(CA)8	81	2467	2547	ATP binding [GO:0005524]; protein serine/threonine kinase activity [GO:0004674]
471	LOC106762057	(AC)7tcacactcactcacactcacact(CA)6(CT)8(CA)8	81	3377	3457	ATP binding [GO:0005524]; protein serine/threonine kinase activity [GO:0004674]
472	GLYMA_15G111900	(CAT)5ggtcatgggacataatagc(CCA)7	55	1275	1329	nucleus [GO:0005634]; sequence-specific DNA binding [GO:0043565]; regulation of transcription, DNA-templated [GO:0006355]
473	GLYMA_15G111900	(CT)7ccccgtttccgtggctctgtttctgttgatctattcagtttaatttctttctttcgcttgctttctttaaccttcatatttgat(TC)8	114	4206	4319	nucleus [GO:0005634]; sequence-specific DNA binding [GO:0043565]; regulation of transcription, DNA-templated [GO:0006355]
474	KK1_000579	(AT)9(AC)6	30	11	40	phosphatidylinositol-4,5-bisphosphate 5-phosphatase activity [GO:0004439]; phosphatidylinositol-3-phosphate biosynthetic process [GO:0036092]; vacuole organization [GO:0007033]
475	KK1_000579	(AT)9(AC)6	30	11	40	phosphatidylinositol-4,5-bisphosphate 5-phosphatase activity [GO:0004439]; phosphatidylinositol-3-phosphate biosynthetic process [GO:0036092]; vacuole organization [GO:0007033]
476	LOC100817857 GLYMA_19G170300	(TC)7g(CT)7	29	3475	3503	NA
477	LOC100817857 GLYMA_19G170300	(TC)7g(CT)7	29	2888	2916	NA
478	glysoja_016499	(TC)7g(CT)7	29	3719	3747	NA
479	glysoja_016499	(TC)7g(CT)7	29	3602	3630	NA
480	LOC100794246 GLYMA_03G169000	(TC)7g(CT)7	29	793	821	NA
481	LOC100817857 GLYMA_19G170300	(TC)7g(CT)7	29	3592	3620	intracellular membrane-bounded organelle [GO:0043231]; autophagy [GO:0006914]
482	glysoja_016499	(TC)7g(CT)7	29	3015	3043	NA
483	glysoja_016499	(TC)7g(CT)7	29	3132	3160	NA
484	KK1_009991	(TC)7g(CT)7	29	666	694	NA
485	LOC100817857 GLYMA_19G170300	(TC)7g(CT)7	29	3005	3033	intracellular membrane-bounded organelle [GO:0043231]; autophagy [GO:0006914]
486	LR48_Vigan07g019100	(T)10g(T)11	22	2124	2145	ATP binding [GO:0005524]; protein kinase activity [GO:0004672]
487	LOC100795964 GLYMA_02G288300	(T)10g(T)11	22	1954	1975	intracellular [GO:0005622]; ATP binding [GO:0005524]; protein serine/threonine kinase activity [GO:0004674]; signal transducer activity [GO:0004871]; intracellular signal transduction [GO:0035556]
488	LOC100795964 GLYMA_02G288300	(T)10g(T)11	22	2056	2077	intracellular [GO:0005622]; ATP binding [GO:0005524]; protein serine/threonine kinase activity [GO:0004674]; signal transducer activity [GO:0004871]; intracellular signal transduction [GO:0035556]
489	LR48_Vigan07g019100	(T)10g(T)11	22	1057	1078	ATP binding [GO:0005524]; protein kinase activity [GO:0004672]
490	LR48_Vigan07g019100	(T)10g(T)11	22	2303	2324	ATP binding [GO:0005524]; protein kinase activity [GO:0004672]
491	LR48_Vigan07g019100	(T)10g(T)11	22	2371	2392	ATP binding [GO:0005524]; protein kinase activity [GO:0004672]
492	B456_009G081600	(A)12ctagtaaaggcagcaatgatcctttgttgtttgaaacttagtaaacc(TA)7	73	1736	1808	NA
493	glysoja_001247	(A)12ctagtaaaggcagcaatgatcctttgttgtttgaaacttagtaaacc(TA)7	73	1762	1834	ligase activity [GO:0016874]
494	B456_009G081600	(A)12ctagtaaaggcagcaatgatcctttgttgtttgaaacttagtaaacc(TA)7	73	1845	1917	NA
495	glysoja_001247	(A)12ctagtaaaggcagcaatgatcctttgttgtttgaaacttagtaaacc(TA)7	73	1702	1774	ligase activity [GO:0016874]
496	glysoja_001247	(A)12ctagtaaaggcagcaatgatcctttgttgtttgaaacttagtaaacc(TA)7	73	1516	1588	ligase activity [GO:0016874]
497	B456_009G081600	(A)12ctagtaaaggcagcaatgatcctttgttgtttgaaacttagtaaacc(TA)7	73	1813	1885	NA
498	glysoja_001247	(A)12ctagtaaaggcagcaatgatcctttgttgtttgaaacttagtaaacc(TA)7	73	1730	1802	ligase activity [GO:0016874]
499	glysoja_001247	(A)12ctagtaaaggcagcaatgatcctttgttgtttgaaacttagtaaacc(TA)7	73	1653	1725	ligase activity [GO:0016874]
500	LOC101490116	(CTT)6ttttccttcctttcttccgatccaattctagggtttcctatttctcta(CTT)5	81	170	250	nucleus [GO:0005634]; polynucleotide adenylyltransferase activity [GO:0004652]; RNA binding [GO:0003723]; RNA 3'-end processing [GO:0031123]; RNA polyadenylation [GO:0043631]
501	LOC101490116	(CTT)6ttttccttcctttcttccgatccaattctagggtttcctatttctcta(CTT)5	81	170	250	nucleus [GO:0005634]; polynucleotide adenylyltransferase activity [GO:0004652]; RNA binding [GO:0003723]; RNA 3'-end processing [GO:0031123]; RNA polyadenylation [GO:0043631]
502	LOC101490116	(CTT)6ttttccttcctttcttccgatccaattctagggtttcctatttctcta(CTT)5	81	170	250	nucleus [GO:0005634]; polynucleotide adenylyltransferase activity [GO:0004652]; RNA binding [GO:0003723]; RNA 3'-end processing [GO:0031123]; RNA polyadenylation [GO:0043631]
503	LOC101490116	(CTT)6ttttccttcctttcttccgatccaattctagggtttcctatttctcta(CTT)5	81	170	250	nucleus [GO:0005634]; polynucleotide adenylyltransferase activity [GO:0004652]; RNA binding [GO:0003723]; RNA 3'-end processing [GO:0031123]; RNA polyadenylation [GO:0043631]
504	LOC101490116	(CTT)6ttttccttcctttcttccgatccaattctagggtttcctatttctcta(CTT)5	81	170	250	nucleus [GO:0005634]; polynucleotide adenylyltransferase activity [GO:0004652]; RNA binding [GO:0003723]; RNA 3'-end processing [GO:0031123]; RNA polyadenylation [GO:0043631]
505	LOC101490116	(CTT)6ttttccttcctttcttccgatccaattctagggtttcctatttctcta(CTT)5	81	170	250	nucleus [GO:0005634]; polynucleotide adenylyltransferase activity [GO:0004652]; RNA binding [GO:0003723]; RNA 3'-end processing [GO:0031123]; RNA polyadenylation [GO:0043631]
506	LOC101490116	(CTT)6ttttccttcctttcttccgatccaattctagggtttcctatttctcta(CTT)5	81	170	250	nucleus [GO:0005634]; polynucleotide adenylyltransferase activity [GO:0004652]; RNA binding [GO:0003723]; RNA 3'-end processing [GO:0031123]; RNA polyadenylation [GO:0043631]
507	LOC101490116	(CTT)6ttttccttcctttcttccgatccaattctagggtttcctatttctcta(CTT)5	81	170	250	nucleus [GO:0005634]; polynucleotide adenylyltransferase activity [GO:0004652]; RNA binding [GO:0003723]; RNA 3'-end processing [GO:0031123]; RNA polyadenylation [GO:0043631]
508	LOC101490116	(CTT)6ttttccttcctttcttccgatccaattctagggtttcctatttctcta(CTT)5	81	170	250	nucleus [GO:0005634]; polynucleotide adenylyltransferase activity [GO:0004652]; RNA binding [GO:0003723]; RNA 3'-end processing [GO:0031123]; RNA polyadenylation [GO:0043631]
509	LOC101490116	(CTT)6ttttccttcctttcttccgatccaattctagggtttcctatttctcta(CTT)5	81	170	250	nucleus [GO:0005634]; polynucleotide adenylyltransferase activity [GO:0004652]; RNA binding [GO:0003723]; RNA 3'-end processing [GO:0031123]; RNA polyadenylation [GO:0043631]
510	LOC101490116	(CTT)6ttttccttcctttcttccgatccaattctagggtttcctatttctcta(CTT)5	81	170	250	nucleus [GO:0005634]; polynucleotide adenylyltransferase activity [GO:0004652]; RNA binding [GO:0003723]; RNA 3'-end processing [GO:0031123]; RNA polyadenylation [GO:0043631]
511	LOC101490116	(CTT)6ttttccttcctttcttccgatccaattctagggtttcctatttctcta(CTT)5	81	170	250	nucleus [GO:0005634]; polynucleotide adenylyltransferase activity [GO:0004652]; RNA binding [GO:0003723]; RNA 3'-end processing [GO:0031123]; RNA polyadenylation [GO:0043631]
512	LOC101490116	(CTT)6ttttccttcctttcttccgatccaattctagggtttcctatttctcta(CTT)5	81	170	250	nucleus [GO:0005634]; polynucleotide adenylyltransferase activity [GO:0004652]; RNA binding [GO:0003723]; RNA 3'-end processing [GO:0031123]; RNA polyadenylation [GO:0043631]
513	LOC101490116	(CTT)6ttttccttcctttcttccgatccaattctagggtttcctatttctcta(CTT)5	81	170	250	nucleus [GO:0005634]; polynucleotide adenylyltransferase activity [GO:0004652]; RNA binding [GO:0003723]; RNA 3'-end processing [GO:0031123]; RNA polyadenylation [GO:0043631]
514	LOC101490116	(CTT)6ttttccttcctttcttccgatccaattctagggtttcctatttctcta(CTT)5	81	170	250	nucleus [GO:0005634]; polynucleotide adenylyltransferase activity [GO:0004652]; RNA binding [GO:0003723]; RNA 3'-end processing [GO:0031123]; RNA polyadenylation [GO:0043631]
515	LOC101490116	(CTT)6ttttccttcctttcttccgatccaattctagggtttcctatttctcta(CTT)5	81	170	250	nucleus [GO:0005634]; polynucleotide adenylyltransferase activity [GO:0004652]; RNA binding [GO:0003723]; RNA 3'-end processing [GO:0031123]; RNA polyadenylation [GO:0043631]
516	LOC100780767	(GA)8aacgaga(GT)6	35	3704	3738	cytosol [GO:0005829]; nuclear envelope [GO:0005635]; protein transporter activity [GO:0008565]; Ran GTPase binding [GO:0008536]; transcription factor import into nucleus [GO:0042991]
517	LOC100780767	(GA)8aacgaga(GT)6	35	2579	2613	cytosol [GO:0005829]; nuclear envelope [GO:0005635]; protein transporter activity [GO:0008565]; Ran GTPase binding [GO:0008536]; transcription factor import into nucleus [GO:0042991]
518	LOC100780767	(GA)8aacgaga(GT)6	35	4013	4047	cytosol [GO:0005829]; nuclear envelope [GO:0005635]; protein transporter activity [GO:0008565]; Ran GTPase binding [GO:0008536]; transcription factor import into nucleus [GO:0042991]
519	LOC106768550	(GGT)6ggcgccgtggttggaatttgtgccagttgttgttgag(TAT)6tgttccttattgttgttgtgattgtttctctc(TCT)5	120	445	564	nucleus [GO:0005634]; DNA binding [GO:0003677]; regulation of transcription, DNA-templated [GO:0006355]
520	LOC106768550	(TC)8aggcgtagatatatactacaatacacacacggtttgctttgctt(TC)7	74	2415	2488	nucleus [GO:0005634]; DNA binding [GO:0003677]; regulation of transcription, DNA-templated [GO:0006355]
521	GLYMA_08G188000	(AG)7g(GA)6	27	5002	5028	NA
522	GLYMA_08G188000	(AG)7g(GA)6	27	5294	5320	NA
523	GLYMA_08G188000	(AG)7g(GA)6	27	5150	5176	NA
524	GLYMA_08G188000	(AG)7g(GA)6	27	5442	5468	NA
525	GLYMA_08G188000	(AG)7g(GA)6	27	4857	4883	NA
526	glysoja_038666	(AG)7g(GA)6	27	5295	5321	NA
527	GLYMA_08G188000	(AG)7g(GA)6	27	5268	5294	NA
528	glysoja_038666	(AG)7g(GA)6	27	5413	5439	NA
529	GLYMA_08G188000	(AG)7g(GA)6	27	4975	5001	NA
530	GLYMA_08G188000	(AG)7g(GA)6	27	5120	5146	NA
531	GLYMA_08G188000	(AG)7g(GA)6	27	5267	5293	NA
532	GLYMA_08G188000	(AG)7g(GA)6	27	5149	5175	NA
533	GLYMA_08G188000	(AG)7g(GA)6	27	5412	5438	NA
534	PlGPA2	(ATTT)6ttgtttttgttgcattctgatttctgaatttgt(TTC)5	72	201	272	G-protein beta/gamma-subunit complex binding [GO:0031683]; GTP binding [GO:0005525]; GTPase activity [GO:0003924]; signal transducer activity [GO:0004871]; G-protein coupled receptor signaling pathway [GO:0007186]
535	PlGPA2	(ATTT)6ttgtttttgttgcattctgatttctgaatttgt(TTC)5	72	201	272	G-protein beta/gamma-subunit complex binding [GO:0031683]; GTP binding [GO:0005525]; GTPase activity [GO:0003924]; signal transducer activity [GO:0004871]; G-protein coupled receptor signaling pathway [GO:0007186]
536	PlGPA2	(ATTT)6ttgtttttgttgcattctgatttctgaatttgt(TTC)5	72	201	272	G-protein beta/gamma-subunit complex binding [GO:0031683]; GTP binding [GO:0005525]; GTPase activity [GO:0003924]; signal transducer activity [GO:0004871]; G-protein coupled receptor signaling pathway [GO:0007186]
537	PlGPA2	(ATTT)6ttgtttttgttgcattctgatttctgaatttgt(TTC)5	72	201	272	G-protein beta/gamma-subunit complex binding [GO:0031683]; GTP binding [GO:0005525]; GTPase activity [GO:0003924]; signal transducer activity [GO:0004871]; G-protein coupled receptor signaling pathway [GO:0007186]
538	PlGPA2	(ATTT)6ttgtttttgttgcattctgatttctgaatttgt(TTC)5	72	201	272	G-protein beta/gamma-subunit complex binding [GO:0031683]; GTP binding [GO:0005525]; GTPase activity [GO:0003924]; signal transducer activity [GO:0004871]; G-protein coupled receptor signaling pathway [GO:0007186]
539	GLYMA_12G108400	(CCT)6ccaccaacaccaccaccacctccccctcctccgccc(CCA)5(CCT)6	87	1662	1748	integral component of membrane [GO:0016021]; ATP binding [GO:0005524]; protein kinase activity [GO:0004672]
540	LOC101499116	(TC)8actcactttctctctctatctctatctctt(TC)8	62	1462	1523	NA
541	LOC101506785	(AG)6aaattgcagaacccaacgggataaaagtgctg(T)10	54	46	99	chloroplast [GO:0009507]; thiolester hydrolase activity [GO:0016790]; fatty acid biosynthetic process [GO:0006633]
542	B456_013G240700	(TGT)5(TGC)5(TGT)5(TGC)5	60	13	72	NA
543	BnaC07g43850D GSBRNA2T00099856001	(TGC)5tgagcttgcctctgtaacagaatctgttgcatctgcatgtgt(TGC)5	72	49	120	NA
544	LOC107851840	(TGC)6ttcttgttgttactgttaatcttattcgccttgatgttcagattatcattcatgttga(TGT)5	91	1866	1956	NA
545	B456_004G131900	(TGC)6ttcttgttgttactgttaatcttattcgccttgatgttcagattatcattcatgttga(TGT)5	91	2011	2101	NA
546	PHAVU_006G001100g	(TGC)6ttcttgttgttactgttaatcttattcgccttgatgttcagattatcattcatgttga(TGT)5	91	1783	1873	NA
547	B456_004G131900	(TGC)6ttcttgttgttactgttaatcttattcgccttgatgttcagattatcattcatgttga(TGT)5	91	1928	2018	NA
548	KK1_010457	(A)28taaacaaaggg(T)11	50	1	50	integral component of membrane [GO:0016021]; calcium ion binding [GO:0005509]; NAD(P)H oxidase activity [GO:0016174]; peroxidase activity [GO:0004601]
549	GLYMA_10G152200	(A)28taaacaaaggg(T)11	50	1	50	integral component of membrane [GO:0016021]; calcium ion binding [GO:0005509]; NAD(P)H oxidase activity [GO:0016174]; peroxidase activity [GO:0004601]
550	GLYMA_10G152200	(A)28taaacaaaggg(T)11	50	1	50	integral component of membrane [GO:0016021]; calcium ion binding [GO:0005509]; NAD(P)H oxidase activity [GO:0016174]; peroxidase activity [GO:0004601]
551	KK1_010457	(A)28taaacaaaggg(T)11	50	1	50	integral component of membrane [GO:0016021]; calcium ion binding [GO:0005509]; NAD(P)H oxidase activity [GO:0016174]; peroxidase activity [GO:0004601]
552	KK1_010457	(A)28taaacaaaggg(T)11	50	1	50	integral component of membrane [GO:0016021]; calcium ion binding [GO:0005509]; NAD(P)H oxidase activity [GO:0016174]; peroxidase activity [GO:0004601]
553	glysoja_018155	(AG)7aa(AG)14	44	1768	1811	intramolecular transferase activity [GO:0016866]
554	GgbAS1	(AG)7aa(AG)14	44	3545	3588	intramolecular transferase activity [GO:0016866]
555	AMS1 GLYMA_07G001300	(AG)7aa(AG)14	44	2246	2289	intramolecular transferase activity [GO:0016866]
556	AMS1	(AG)7aa(AG)14	44	801	844	intramolecular transferase activity [GO:0016866]
557	glysoja_036511	(AG)7aa(AG)14	44	574	617	cycloartenol synthase activity [GO:0016871]
558	glysoja_018155	(AG)7aa(AG)14	44	3954	3997	intramolecular transferase activity [GO:0016866]
559	PHAVU_006G053000g	(A)10tg(ATA)5	27	1944	1970	RNA binding [GO:0003723]
560	LOC101503337	(TGG)5tgtg(GT)6tgttgtgggggt(G)10	53	2018	2070	RNA binding [GO:0003723]
561	LOC101503337	(TGG)5tgtg(GT)6tgttgtgggggt(G)10	53	2311	2363	RNA binding [GO:0003723]
562	PHAVU_004G043700g	(AAG)6t(AGA)5	34	2625	2658	integral component of membrane [GO:0016021]
563	PHAVU_004G043700g	(AAG)6t(AGA)5	34	2716	2749	integral component of membrane [GO:0016021]
564	LOC101510092	(A)10gtcaaaacacttggtggtaaactggtaattaagaatcagcttttaacgtttatt(A)10	74	55	128	NA
565	glysoja_001535	(A)10gtcaaaacacttggtggtaaactggtaattaagaatcagcttttaacgtttatt(A)10	74	55	128	transferase activity [GO:0016740]
566	KK1_001728	(T)12ggtccaggacactcattcactttagagtagtagctatatctactcatctaaatgtctgcgg(A)10	83	2	84	NA
567	KK1_001728	(T)12ggtccaggacactcattcactttagagtagtagctatatctactcatctaaatgtctgcgg(A)10	83	2	84	NA
568	KK1_001728	(T)12ggtccaggacactcattcactttagagtagtagctatatctactcatctaaatgtctgcgg(A)10	83	2	84	NA
569	KK1_001728	(T)12ggtccaggacactcattcactttagagtagtagctatatctactcatctaaatgtctgcgg(A)10	83	2	84	NA
570	NA	(T)11(A)13	24	854	877	integral component of membrane [GO:0016021]; transferase activity, transferring acyl groups other than amino-acyl groups [GO:0016747]; metabolic process [GO:0008152]
571	NA	(T)11(A)13	24	1078	1101	integral component of membrane [GO:0016021]; transferase activity, transferring acyl groups other than amino-acyl groups [GO:0016747]; metabolic process [GO:0008152]
572	NA	(T)11(A)13	24	590	613	integral component of membrane [GO:0016021]; transferase activity, transferring acyl groups other than amino-acyl groups [GO:0016747]; metabolic process [GO:0008152]
573	KK1_006508	(T)10aaaaaaaaagacattt(TC)7	40	39	78	nucleic acid binding [GO:0003676]; DNA integration [GO:0015074]
574	KK1_006508	(T)10aaaaaaaaagacattt(TC)7	40	843	882	nucleic acid binding [GO:0003676]; DNA integration [GO:0015074]
575	LOC100815722 GLYMA_04G210500	(GA)6aagagaaaagagagaga(AG)7	43	37	79	plasma membrane [GO:0005886]; ATP binding [GO:0005524]; transmembrane receptor protein serine/threonine kinase activity [GO:0004675]; cell surface receptor signaling pathway [GO:0007166]; protein phosphorylation [GO:0006468]; response to stress [GO:0006950]
576	LOC100815722 GLYMA_04G210500	(GA)6aagagaaaagagagaga(AG)7	43	37	79	plasma membrane [GO:0005886]; ATP binding [GO:0005524]; transmembrane receptor protein serine/threonine kinase activity [GO:0004675]; cell surface receptor signaling pathway [GO:0007166]; protein phosphorylation [GO:0006468]; response to stress [GO:0006950]
577	LOC106762439	(T)11c(T)10	22	3083	3104	ATP binding [GO:0005524]; protein kinase activity [GO:0004672]
578	LOC106762439	(T)11c(T)10	22	3174	3195	ATP binding [GO:0005524]; protein kinase activity [GO:0004672]
579	LOC106762439	(T)11c(T)10	22	3040	3061	ATP binding [GO:0005524]; protein kinase activity [GO:0004672]
580	LOC106762439	(T)11c(T)10	22	3042	3063	ATP binding [GO:0005524]; protein kinase activity [GO:0004672]
581	KK1_043851	(T)11c(T)10	22	3131	3152	ATP binding [GO:0005524]; protein kinase activity [GO:0004672]
582	LR48_Vigan05g045800	(T)11c(T)10	22	3133	3154	ATP binding [GO:0005524]; protein kinase activity [GO:0004672]
583	LOC106762439	(T)11c(T)10	22	3132	3153	ATP binding [GO:0005524]; protein kinase activity [GO:0004672]
584	LOC106762439	(T)11c(T)10	22	3264	3285	ATP binding [GO:0005524]; protein kinase activity [GO:0004672]
585	LOC106762439	(T)11c(T)10	22	3223	3244	ATP binding [GO:0005524]; protein kinase activity [GO:0004672]
586	LOC106762439	(T)11c(T)10	22	3173	3194	ATP binding [GO:0005524]; protein kinase activity [GO:0004672]
587	LR48_Vigan442s003200	(CTT)5ctcttcatcaatcatcatagcgttgctcatcttta(TTTC)5	70	1324	1393	FMN binding [GO:0010181]; oxidoreductase activity [GO:0016491]
588	KK1_025475	(CTT)5ctcttcatcaatcatcatagcgttgctcatcttta(TTTC)5	70	1238	1307	FMN binding [GO:0010181]; oxidoreductase activity [GO:0016491]
589	Vigan.11G020400 VIGAN_11020400	(A)11gcttctcttgtacttcacccactccagctctgctacaatagtactttctctt(TC)6	75	272	346	nucleus [GO:0005634]; DNA binding [GO:0003677]; metal ion binding [GO:0046872]
590	GLYMA_19G010200	(A)11gcttctcttgtacttcacccactccagctctgctacaatagtactttctctt(TC)6	75	272	346	nuclear heterochromatin [GO:0005720]; DNA binding [GO:0003677]; metal ion binding [GO:0046872]; ubiquitin protein ligase activity [GO:0061630]; maintenance of DNA methylation [GO:0010216]; protein ubiquitination [GO:0016567]; regulation of methylation-dependent chromatin silencing [GO:0090308]
591	LOC101506836	(AC)6agacacacgcac(AG)6acagac(AAG)7	63	11	73	NA
592	LOC101506836	(AC)6agacacacgcac(AG)6acagac(AAG)7	63	11	73	NA
593	PHAVU_004G001700g	(AC)6agacacacgcac(AG)6acagac(AAG)7	63	11	73	NA
594	LOC101506836	(AC)6agacacacgcac(AG)6acagac(AAG)7	63	11	73	integral component of membrane [GO:0016021]
595	LOC101506836	(AC)6agacacacgcac(AG)6acagac(AAG)7	63	11	73	integral component of membrane [GO:0016021]
596	LOC101506836	(AC)6agacacacgcac(AG)6acagac(AAG)7	63	11	73	integral component of membrane [GO:0016021]
597	LOC101506836	(AC)6agacacacgcac(AG)6acagac(AAG)7	63	11	73	NA
598	PHAVU_004G001700g	(AC)6agacacacgcac(AG)6acagac(AAG)7	63	11	73	NA
599	LOC106754557	(TAT)5tcgttcg(TAT)5	37	16	52	integral component of membrane [GO:0016021]
600	KK1_033589	(TAT)5tcgttcg(TAT)5	37	16	52	NA
601	LOC106754557	(TAT)5tcgttcg(TAT)5	37	16	52	integral component of membrane [GO:0016021]
602	LOC106754557	(TAT)5tcgttcg(TAT)5	37	16	52	integral component of membrane [GO:0016021]
603	L484_009608	(T)11ctgctgtgatgtgatgagtgtga(TC)7tttctttttt(TC)8	74	1677	1750	protein serine/threonine phosphatase activity [GO:0004722]
604	KK1_035983	(T)11ctgctgtgatgtgatgagtgtga(TC)7tttctttttt(TC)8	74	2287	2360	protein serine/threonine phosphatase activity [GO:0004722]
605	KK1_035983	(T)11ctgctgtgatgtgatgagtgtga(TC)7tttctttttt(TC)8	74	2077	2150	protein serine/threonine phosphatase activity [GO:0004722]
606	TRINITY_DN12189_c0_g2_i3	(T)13(A)11	24	3062	3085
607	LOC100806704 GLYMA_14G062800	(A)11ctaataagggaaacacattgcaagttaac(T)10	50	1075	1124	integral component of membrane [GO:0016021]
608	LOC100819364 GLYMA_07G045600	(GA)9tgaagacagaaacagagagaaataa(AG)7	57	6073	6129	cytosol [GO:0005829]; endosome membrane [GO:0010008]; 1-phosphatidylinositol-3-phosphate 5-kinase activity [GO:0000285]; ATP binding [GO:0005524]; metal ion binding [GO:0046872]; phosphatidylinositol phosphorylation [GO:0046854]; retrograde transport, endosome to Golgi [GO:0042147]
609	KK1_021418	(TA)7(TG)7	28	24	51	intracellular [GO:0005622]; ATP binding [GO:0005524]; MAP kinase activity [GO:0004707]
610	KK1_001221	(GAA)6gtgtgttg(GA)9	44	3189	3232	integral component of membrane [GO:0016021]; ATP binding [GO:0005524]; magnesium ion binding [GO:0000287]; phospholipid-translocating ATPase activity [GO:0004012]
611	LOC101513493	(GAA)6gtgtgttg(GA)9	44	3495	3538	integral component of membrane [GO:0016021]; ATP binding [GO:0005524]; magnesium ion binding [GO:0000287]; phospholipid-translocating ATPase activity [GO:0004012]
612	NA	(A)10gaagaagacataattcatttaaaagtgattaaaatatgacattgctgtgtggttgaaaaggagaaagggagtgtcgagaggaaagggattacag(GAA)5	119	1013	1131	hydrolase activity [GO:0016787]; metabolic process [GO:0008152]
613	LOC100790345 GLYMA_09G252100	(A)10gaagaagacataattcatttaaaagtgattaaaatatgacattgctgtgtggttgaaaaggagaaagggagtgtcgagaggaaagggattacag(GAA)5	119	1013	1131	hydrolase activity [GO:0016787]; metabolic process [GO:0008152]
614	KK1_001739	(A)13gcgaaactgcttgcagggccttttttgtgttcctctgtttttttccttgtc(T)10	74	58	131	protein dimerization activity [GO:0046983]
615	LOC101512450	(A)13gcgaaactgcttgcagggccttttttgtgttcctctgtttttttccttgtc(T)10	74	58	131	protein dimerization activity [GO:0046983]
616	KK1_001739	(A)13gcgaaactgcttgcagggccttttttgtgttcctctgtttttttccttgtc(T)10	74	58	131	protein dimerization activity [GO:0046983]
617	LOC101512450	(A)13gcgaaactgcttgcagggccttttttgtgttcctctgtttttttccttgtc(T)10	74	58	131	protein dimerization activity [GO:0046983]
618	LOC101512450	(A)13gcgaaactgcttgcagggccttttttgtgttcctctgtttttttccttgtc(T)10	74	58	131	protein dimerization activity [GO:0046983]
619	KK1_030910	(CT)6(TC)6	24	76	99	integral component of membrane [GO:0016021]
620	LOC100817699 GLYMA_04G209100	(CT)6(TC)6	24	76	99	integral component of membrane [GO:0016021]; plasma membrane [GO:0005886]; amino acid transmembrane transporter activity [GO:0015171]; amino acid transmembrane transport [GO:0003333]
621	glysoja_033027	(T)13atcagcacatttaggagactgatagaagggggttgagattttttatttttttac(T)11	78	461	538	NA
622	LR48_Vigan499s003900	(T)13atcagcacatttaggagactgatagaagggggttgagattttttatttttttac(T)11	78	327	404	NA
623	glysoja_033027	(T)13atcagcacatttaggagactgatagaagggggttgagattttttatttttttac(T)11	78	461	538	NA
624	PHAVU_003G232600g	(T)12ctctctcagaaatcagaatcactccttcaccaaataacagaatttgtcttaacttaaggcaagtctggctttgtcactcctacca(T)11ataaaaaaaaagattg(T)10	134	2264	2397	nucleus [GO:0005634]; DNA binding [GO:0003677]; transcription factor activity, sequence-specific DNA binding [GO:0003700]; multicellular organism development [GO:0007275]; transcription, DNA-templated [GO:0006351]
625	GLYMA_04G111900	(TC)10tt(TC)8	38	19	56	integral component of membrane [GO:0016021]; RNA binding [GO:0003723]
626	GLYMA_04G111900	(TC)10tt(TC)8	38	19	56	integral component of membrane [GO:0016021]; RNA binding [GO:0003723]
627	B456_009G454400	(TC)10tt(TC)8	38	19	56	RNA binding [GO:0003723]
628	KK1_015247	(TC)10tt(TC)8	38	19	56	RNA binding [GO:0003723]
629	BRADI_3g56540	(TC)10tt(TC)8	38	19	56	RNA binding [GO:0003723]
630	BRADI_3g56540	(TC)10tt(TC)8	38	19	56	RNA binding [GO:0003723]
631	BRADI_3g56540	(TC)10tt(TC)8	38	19	56	RNA binding [GO:0003723]
632	GLYMA_04G111900	(TC)10tt(TC)8	38	19	56	integral component of membrane [GO:0016021]; RNA binding [GO:0003723]
633	GLYMA_04G111900	(TC)10tt(TC)8	38	19	56	integral component of membrane [GO:0016021]; RNA binding [GO:0003723]
634	GLYMA_04G111900	(TC)10tt(TC)8	38	19	56	integral component of membrane [GO:0016021]; RNA binding [GO:0003723]
635	GLYMA_04G111900	(TC)10tt(TC)8	38	19	56	integral component of membrane [GO:0016021]; RNA binding [GO:0003723]
636	LOC100820025 GLYMA_13G124600	(A)10tgacacggcaaggaagcaagcttgtgttaactgatcagactacatc(A)11	67	153	219	ATP binding [GO:0005524]
637	LOC100803713 GLYMA_15G029800	(A)10g(T)11	22	735	756	kinase activity [GO:0016301]; phosphotransferase activity, alcohol group as acceptor [GO:0016773]
638	LOC100803713 GLYMA_15G029800	(A)10g(T)11	22	1032	1053	kinase activity [GO:0016301]; phosphotransferase activity, alcohol group as acceptor [GO:0016773]
639	LOC100803713 GLYMA_15G029800	(A)10g(T)11	22	1159	1180	kinase activity [GO:0016301]; phosphotransferase activity, alcohol group as acceptor [GO:0016773]
640	PHAVU_004G0852001g	(T)10ccaaaattcttcgattgtgatgtaaaaccaattttttatgtgacctcatccttcgtcaagaaaaaaaggtgtattctcttttacaga(T)10	107	237	343	integral component of membrane [GO:0016021]
641	KK1_014436	(TCT)7ttcttctctgtt(TC)14	61	1916	1976	ATP binding [GO:0005524]; protein serine/threonine kinase activity [GO:0004674]
642	KK1_014436	(TCT)7ttcttctctgtt(TC)14	61	1488	1548	ATP binding [GO:0005524]; protein serine/threonine kinase activity [GO:0004674]
643	KK1_014436	(TCT)7ttcttctctgtt(TC)14	61	1821	1881	ATP binding [GO:0005524]; protein serine/threonine kinase activity [GO:0004674]
644	LOC100782320 GLYMA_15G253500	(TCT)7ttcttctctgtt(TC)14	61	2250	2310	plasma membrane [GO:0005886]; ATP binding [GO:0005524]; protein serine/threonine kinase activity [GO:0004674]
645	KK1_014436	(TCT)7ttcttctctgtt(TC)14	61	1467	1527	ATP binding [GO:0005524]; protein serine/threonine kinase activity [GO:0004674]
646	LOC101506238	(TCT)7ttcttctctgtt(TC)14	61	1895	1955	ATP binding [GO:0005524]; protein kinase activity [GO:0004672]
647	MTR_2g064940	(TCT)7ttcttctctgtt(TC)14	61	2324	2384	ATP binding [GO:0005524]; protein serine/threonine kinase activity [GO:0004674]
648	MTR_2g064930	(TCT)7ttcttctctgtt(TC)14	61	1896	1956	ATP binding [GO:0005524]; protein serine/threonine kinase activity [GO:0004674]
649	LOC100782320 GLYMA_15G253500	(TCT)7ttcttctctgtt(TC)14	61	1822	1882	plasma membrane [GO:0005886]; ATP binding [GO:0005524]; protein serine/threonine kinase activity [GO:0004674]
650	KK1_014436	(TCT)7ttcttctctgtt(TC)14	61	1990	2050	ATP binding [GO:0005524]; protein serine/threonine kinase activity [GO:0004674]
651	KK1_014436	(TCT)7ttcttctctgtt(TC)14	61	1562	1622	ATP binding [GO:0005524]; protein serine/threonine kinase activity [GO:0004674]
652	LOC100782320 GLYMA_15G253500	(TCT)7ttcttctctgtt(TC)14	61	1727	1787	plasma membrane [GO:0005886]; ATP binding [GO:0005524]; protein serine/threonine kinase activity [GO:0004674]
653	MTR_2g064940	(TCT)7ttcttctctgtt(TC)14	61	2229	2289	ATP binding [GO:0005524]; protein serine/threonine kinase activity [GO:0004674]
654	LOC100782320 GLYMA_15G253500	(TCT)7ttcttctctgtt(TC)14	61	2155	2215	plasma membrane [GO:0005886]; ATP binding [GO:0005524]; protein serine/threonine kinase activity [GO:0004674]
655	KK1_014436	(TCT)7ttcttctctgtt(TC)14	61	1801	1861	ATP binding [GO:0005524]; protein serine/threonine kinase activity [GO:0004674]
656	KK1_014436	(TCT)7ttcttctctgtt(TC)14	61	1393	1453	ATP binding [GO:0005524]; protein serine/threonine kinase activity [GO:0004674]
657	LOC100787123 GLYMA_08G178700	(CT)7(CA)6	26	2311	2336	amidase activity [GO:0004040]
658	LOC100787123 GLYMA_08G178700	(CT)7(CA)6	26	2241	2266	amidase activity [GO:0004040]
659	KK1_007014	(T)11(A)10	21	2003	2023	transferase activity, transferring glycosyl groups [GO:0016757]
660	KK1_007014	(T)11(A)10	21	2128	2148	transferase activity, transferring glycosyl groups [GO:0016757]
661	LOC100818347 GLYMA_10G154600	(T)11(A)10	21	2320	2340	transferase activity, transferring glycosyl groups [GO:0016757]
662	LOC100804205 GLYMA_13G206700	(T)11(A)10	21	1454	1474	integral component of membrane [GO:0016021]; transporter activity [GO:0005215]
663	LOC100804205 GLYMA_13G206700	(T)11(A)10	21	1360	1380	integral component of membrane [GO:0016021]; transporter activity [GO:0005215]
664	LOC100804205 GLYMA_13G206700	(T)11(A)10	21	1454	1474	integral component of membrane [GO:0016021]; transporter activity [GO:0005215]
665	LOC100804205 GLYMA_13G206700	(T)11(A)10	21	1961	1981	integral component of membrane [GO:0016021]; transporter activity [GO:0005215]
666	glysoja_007291	(T)11(A)10	21	1867	1887	integral component of membrane [GO:0016021]; cyclin-dependent protein serine/threonine kinase activity [GO:0004693]; transporter activity [GO:0005215]
667	LOC100804205 GLYMA_13G206700	(T)11(A)10	21	1360	1380	integral component of membrane [GO:0016021]; transporter activity [GO:0005215]
668	glysoja_007291	(T)11(A)10	21	1867	1887	integral component of membrane [GO:0016021]; cyclin-dependent protein serine/threonine kinase activity [GO:0004693]; transporter activity [GO:0005215]
669	KK1_017478	(T)10aaaattctttcttttc(T)13	39	3669	3707	NA
670	glysoja_020871	(AT)6agtcagttagtcacattgaggaatcctcacaaatgcacgagaatattatttttgggtgattgcacatgagaatttcaataaat(A)10	105	1115	1219	RNA binding [GO:0003723]
671	LOC100812903 GLYMA_12G063100	(AG)6aagaaaccagatggtgaaggaagagaagttgaagctgagaagagaagatgagaaagaatg(GA)9	90	3300	3389	protein serine/threonine phosphatase activity [GO:0004722]
672	LOC100812903 GLYMA_12G063100	(AG)6aagaaaccagatggtgaaggaagagaagttgaagctgagaagagaagatgagaaagaatg(GA)9	90	2481	2570	protein serine/threonine phosphatase activity [GO:0004722]
673	LOC100812903 GLYMA_12G063100	(AG)6aagaaaccagatggtgaaggaagagaagttgaagctgagaagagaagatgagaaagaatg(GA)9	90	3074	3163	protein serine/threonine phosphatase activity [GO:0004722]
674	LOC100812903 GLYMA_12G063100	(AG)6aagaaaccagatggtgaaggaagagaagttgaagctgagaagagaagatgagaaagaatg(GA)9	90	2707	2796	protein serine/threonine phosphatase activity [GO:0004722]
675	NA	(T)10acaacaaaatactcaacttaattgaaagaaaaaatatagtgaaaactcttaagctacaacagcaaggaagtcttctttttttcagcc(A)10	107	779	885	endoplasmic reticulum membrane [GO:0005789]; integral component of membrane [GO:0016021]
676	LOC100803927 GLYMA_09G226400	(CT)10atttctctatgtggttactcctcttatttttttcgttcctt(TC)7	75	3261	3335	NA
677	LR48_Vigan08g208000	(CT)10atttctctatgtggttactcctcttatttttttcgttcctt(TC)7	75	4562	4636	NA
678	GLYMA_12G0103002	(CT)10atttctctatgtggttactcctcttatttttttcgttcctt(TC)7	75	740	814	NA
679	LOC100782956 GLYMA_11G157400	(T)11g(TTC)5	27	5319	5345	early endosome [GO:0005769]; trans-Golgi network [GO:0005802]; ATP binding [GO:0005524]; protein serine/threonine kinase activity [GO:0004674]; ubiquitin-protein transferase activity [GO:0004842]; late endosome to vacuole transport [GO:0045324]; negative regulation of abscisic acid-activated signaling pathway [GO:0009788]; protein phosphorylation [GO:0006468]
680	LOC101491784	(CT)7tcatatcttttcctctttccctcgctctctgagacaataacacaaat(AC)8	77	36	112	integral component of membrane [GO:0016021]; metal ion transmembrane transporter activity [GO:0046873]
681	TRINITY_DN11435_c0_g1_i1	(CT)7tcatatcttttcctctttccctcgctctctgagacaataacacaaat(AC)8	77	36	112
682	PHAVU_007G184500g	(ACT)6ttgtttctggcacaattccctag(T)11	52	122	173	ATP binding [GO:0005524]; microtubule binding [GO:0008017]; microtubule motor activity [GO:0003777]; microtubule-based movement [GO:0007018]
683	LOC100785581 GLYMA_10G159100	(ACT)6ttgtttctggcacaattccctag(T)11	52	122	173	kinesin complex [GO:0005871]; ATP binding [GO:0005524]; ATPase activity [GO:0016887]; microtubule binding [GO:0008017]; microtubule motor activity [GO:0003777]; microtubule-based movement [GO:0007018]
684	LR48_Vigan01g279100	(CCG)5gcacaagaacaacactgaaactcaagtttcagagagagtgtgtgtgagagaggtggttgttgtttgaacttggatggtgtgacggcgttgaagaattac(AG)6	126	119	244	ATP binding [GO:0005524]; calcium ion binding [GO:0005509]; protein kinase activity [GO:0004672]
685	GLYMA_01G132400	(AG)6taagagagagaagctttttcgttttacagagagaagaaaatcagtgacaggcaccagaagcaga(AGC)7	97	85	181	NA
686	PHAVU_010G068500g	(AG)6taagagagagaagctttttcgttttacagagagaagaaaatcagtgacaggcaccagaagcaga(AGC)7	97	85	181	NA
687	GLYMA_01G132400	(AG)6taagagagagaagctttttcgttttacagagagaagaaaatcagtgacaggcaccagaagcaga(AGC)7	97	85	181	NA
688	GLYMA_01G132400	(AG)6taagagagagaagctttttcgttttacagagagaagaaaatcagtgacaggcaccagaagcaga(AGC)7	97	85	181	NA
689	KK1_029917	(AG)6taagagagagaagctttttcgttttacagagagaagaaaatcagtgacaggcaccagaagcaga(AGC)7	97	85	181	NA
690	MTR_4g027860	(AG)6taagagagagaagctttttcgttttacagagagaagaaaatcagtgacaggcaccagaagcaga(AGC)7	97	85	181	NA
691	LOC100791998 GLYMA_05G129400	(T)10ctggccatgcttcactcaacaagtgttgggtttcaagcaacacacaaatcagtgtcatacaccactgaaagtatgaaacca(T)14	105	2727	2831	protein dimerization activity [GO:0046983]
692	LOC100791998 GLYMA_05G129400	(T)10ctggccatgcttcactcaacaagtgttgggtttcaagcaacacacaaatcagtgtcatacaccactgaaagtatgaaacca(T)14	105	2526	2630	protein dimerization activity [GO:0046983]
693	LOC106774248	(T)11aaaaaaaaa(T)10	30	979	1008	nucleus [GO:0005634]; damaged DNA binding [GO:0003684]; nucleotide-excision repair [GO:0006289]; proteasome-mediated ubiquitin-dependent protein catabolic process [GO:0043161]
694	LOC106774248	(T)11aaaaaaaaa(T)10	30	875	904	nucleus [GO:0005634]; damaged DNA binding [GO:0003684]; nucleotide-excision repair [GO:0006289]; proteasome-mediated ubiquitin-dependent protein catabolic process [GO:0043161]
695	LOC106775840	(AG)10ta(GT)10(GA)7	56	1614	1669	NA
696	PHAVU_006G161100g	(AG)10ta(GT)10(GA)7	56	1767	1822	NA
697	KK1_017414	(AG)10ta(GT)10(GA)7	56	1685	1740	NA
698	KK1_017414	(AG)10ta(GT)10(GA)7	56	1609	1664	NA
699	LOC106775840	(AG)10ta(GT)10(GA)7	56	1517	1572	NA
700	LOC106775840	(AG)10ta(GT)10(GA)7	56	1593	1648	NA
701	KK1_017414	(AG)10ta(GT)10(GA)7	56	1706	1761	NA
702	PHAVU_006G161100g	(AG)10ta(GT)10(GA)7	56	1670	1725	NA
703	LR48_Vigan09g218700	(AG)10ta(GT)10(GA)7	56	1855	1910	NA
704	LOC106775840	(AG)10ta(GT)10(GA)7	56	1538	1593	NA
705	PHAVU_006G161100g	(AG)10ta(GT)10(GA)7	56	1746	1801	NA
706	LR48_Vigan09g218700	(AG)10ta(GT)10(GA)7	56	1779	1834	NA
707	LOC106775840	(AG)10ta(GT)10(GA)7	56	376	431	NA
708	NA	(TA)8(GA)8	32	904	935	copper ion binding [GO:0005507]; oxidation-reduction process [GO:0055114]
709	glysoja_047800	(TA)8(GA)8	32	1085	1116	extracellular region [GO:0005576]; copper ion binding [GO:0005507]; L-ascorbate oxidase activity [GO:0008447]
710	LOC106775049	(TA)8(GA)8	32	2103	2134	extracellular region [GO:0005576]; copper ion binding [GO:0005507]; oxidoreductase activity [GO:0016491]
711	LOC106774704	(TA)8(GA)8	32	699	730	extracellular region [GO:0005576]; copper ion binding [GO:0005507]; oxidation-reduction process [GO:0055114]
712	LOC107867686	(AG)6cggaggtgtggtacggtggagagagagaggactcgggagtgagaa(AG)6	69	478	546	metal ion binding [GO:0046872]
713	LOC107867686	(AG)6cggaggtgtggtacggtggagagagagaggactcgggagtgagaa(AG)6	69	518	586	metal ion binding [GO:0046872]
714	LOC107867686	(AG)6cggaggtgtggtacggtggagagagagaggactcgggagtgagaa(AG)6	69	434	502	metal ion binding [GO:0046872]
715	LOC100500304 GLYMA_08G035500	(TC)6attgcctcttctacctgctcctttttattcaactcaatcagaatcttgtttgcatcacaagaaacgaacaccaaaatcccatttgagttctc(A)10	114	95	208	methyltransferase activity [GO:0008168]
716	NA	(TC)6attgcctcttctacctgctcctttttattcaactcaatcagaatcttgtttgcatcacaagaaacgaacaccaaaatcccatttgagttctc(A)10	114	95	208	methyltransferase activity [GO:0008168]
717	NA	(TC)6attgcctcttctacctgctcctttttattcaactcaatcagaatcttgtttgcatcacaagaaacgaacaccaaaatcccatttgagttctc(A)10	114	95	208	methyltransferase activity [GO:0008168]
718	NA	(TC)6attgcctcttctacctgctcctttttattcaactcaatcagaatcttgtttgcatcacaagaaacgaacaccaaaatcccatttgagttctc(A)10	114	95	208	methyltransferase activity [GO:0008168]
719	glysoja_005712	(T)14cttcccctttttttcttatcctctctccttctttgtatttatg(CTT)19	114	4478	4591	NA
720	LOC101511047	(AG)7aa(AG)7aa(AG)7	46	5	50	tRNA A64-2'-O-ribosylphosphate transferase activity [GO:0043399]; charged-tRNA amino acid modification [GO:0019988]
721	LOC101511047	(AG)7aa(AG)7aa(AG)7	46	5	50	tRNA A64-2'-O-ribosylphosphate transferase activity [GO:0043399]; charged-tRNA amino acid modification [GO:0019988]
722	LOC100809478 GLYMA_03G138400	(GT)7tttttg(T)10	30	1	30	integral component of membrane [GO:0016021]; plasma membrane [GO:0005886]; ATP binding [GO:0005524]; protein serine/threonine kinase activity [GO:0004674]; protein phosphorylation [GO:0006468]; recognition of pollen [GO:0048544]
723	LOC100814311 GLYMA_19G192500	(TC)6ccccctcattctcttcctctcaatgccacattcaagttgaaacctcttcaactcacttcttcattgcaatttttttgttattttttcc(T)10	110	75	184	NA
724	PHAVU_001G187300g	(TC)6ccccctcattctcttcctctcaatgccacattcaagttgaaacctcttcaactcacttcttcattgcaatttttttgttattttttcc(T)10	110	75	184	NA
725	LOC101512893	(AG)6acattactactgaaaatcttctcttgtgtgagaattcatttgcaggggagagagaga(AG)6	81	4233	4313	integral component of membrane [GO:0016021]; ATP binding [GO:0005524]; ATPase activity, coupled to transmembrane movement of substances [GO:0042626]
726	glysoja_016569	(A)10cataaaagaaaaaggagagaacttaaaattaaacgaaaaaaagaagaaatagag(A)12	76	363	438	integral component of membrane [GO:0016021]; intracellular [GO:0005622]; ATP binding [GO:0005524]; MAP kinase kinase kinase activity [GO:0004709]; transmembrane receptor protein tyrosine kinase activity [GO:0004714]
727	KK1_010076	(A)10cataaaagaaaaaggagagaacttaaaattaaacgaaaaaaagaagaaatagag(A)12	76	363	438	integral component of membrane [GO:0016021]; ATP binding [GO:0005524]; protein kinase activity [GO:0004672]
728	C3H	(A)11cctctg(T)10	27	143	169	heme binding [GO:0020037]; iron ion binding [GO:0005506]; monooxygenase activity [GO:0004497]; oxidoreductase activity, acting on paired donors, with incorporation or reduction of molecular oxygen [GO:0016705]
729	glysoja_004784	(A)11tcctaaatattttttaattttaaatatactttttaagtaatta(T)10	64	71	134	glutathione peroxidase activity [GO:0004602]; response to oxidative stress [GO:0006979]
730	glysoja_004784	(A)11tcctaaatattttttaattttaaatatactttttaagtaatta(T)10	64	71	134	glutathione peroxidase activity [GO:0004602]; response to oxidative stress [GO:0006979]
731	glysoja_004784	(A)11tcctaaatattttttaattttaaatatactttttaagtaatta(T)10	64	71	134	glutathione peroxidase activity [GO:0004602]; response to oxidative stress [GO:0006979]
732	glysoja_004784	(A)11tcctaaatattttttaattttaaatatactttttaagtaatta(T)10	64	71	134	glutathione peroxidase activity [GO:0004602]; response to oxidative stress [GO:0006979]
733	LOC100806274 GLYMA_03G001200	(TTC)6aaacgatcttgttctcttcccatcttctgcaaaaccctagttaaacctctcccctctttgaatcaaatgttgttc(CTT)5	108	2536	2643	cytoplasm [GO:0005737]; nucleolus [GO:0005730]; ATP binding [GO:0005524]; ATP-dependent RNA helicase activity [GO:0004004]; RNA binding [GO:0003723]; RNA secondary structure unwinding [GO:0010501]
734	glysoja_021615	(TTC)6aaacgatcttgttctcttcccatcttctgcaaaaccctagttaaacctctcccctctttgaatcaaatgttgttc(CTT)5	108	379	486	nucleus [GO:0005634]; ATP binding [GO:0005524]; ATP-dependent RNA helicase activity [GO:0004004]; RNA binding [GO:0003723]
735	LOC106764874	(A)11gaaagtttgagaaggtaggctttctctgggtcgaaataaagcgtaactggcttcaccctttcatctttaacttcgaagctttggaccaatagaatt(A)13	120	2199	2318	cytoplasm [GO:0005737]; RNA binding [GO:0003723]
736	KK1_030175	(A)11gaaagtttgagaaggtaggctttctctgggtcgaaataaagcgtaactggcttcaccctttcatctttaacttcgaagctttggaccaatagaatt(A)13	120	2057	2176	cytoplasm [GO:0005737]; RNA binding [GO:0003723]
737	LR48_Vigan07g269600	(A)11gaaagtttgagaaggtaggctttctctgggtcgaaataaagcgtaactggcttcaccctttcatctttaacttcgaagctttggaccaatagaatt(A)13	120	2806	2925	cytoplasm [GO:0005737]; RNA binding [GO:0003723]
738	LOC100779690 GLYMA_18G012000	(GA)6(AG)7	26	2406	2431	NA
739	LOC100779690 GLYMA_18G012000	(GA)6(AG)7	26	2906	2931	NA
740	LOC100779690 GLYMA_18G012000	(GA)6(AG)7	26	2280	2305	NA
741	KK1_013983	(T)11gttgggaacaaaagcaaggcctaaaccc(A)10	49	135	183	integral component of membrane [GO:0016021]
742	LOC100818950 GLYMA_05G010700	(TC)8tgaaaattgaagagaaatagaaatttgaacccttaccaaattctgcgtattgcaaaagtccggaaaatatatgcagtggaaag(T)10	109	1345	1453	integral component of membrane [GO:0016021]; zinc ion binding [GO:0008270]
743	LOC101497110	(T)10c(T)12	23	3635	3657	NA
744	LOC100794758 GLYMA_03G051300	(T)10c(T)12	23	3711	3733	NA
745	LOC100799961 GLYMA_14G106500	(A)10ggaatttaac(A)10	30	406	435	NA
746	LOC100799961 GLYMA_14G106500	(T)10cttcttctgggaattggagcttagaactctccactattgttatctcagttatcaggtttgtttg(T)17	91	2637	2727	NA
747	LOC100799961 GLYMA_14G106500	(T)10cttcttctgggaattggagcttagaactctccactattgttatctcagttatcaggtttgtttg(T)17	91	1977	2067	NA
748	LOC106764959	(A)10ggaatttaac(A)10	30	406	435	NA
749	LOC106764959	(A)10ggaatttaac(A)10	30	406	435	NA
750	LOC106769617	(AG)6aacctaggttttggggcgccattgttgcta(TC)6	54	92	145	cytosolic small ribosomal subunit [GO:0022627]; structural constituent of ribosome [GO:0003735]; translation [GO:0006412]
751	LOC100775286 GLYMA_20G203400	(T)10c(T)12	23	1407	1429	integral component of membrane [GO:0016021]; ubiquitin protein ligase activity [GO:0061630]; proteasome-mediated ubiquitin-dependent protein catabolic process [GO:0043161]
752	NA	(TCT)6ttcccttcaaatcccactcactgttccttattattattcttcttcacacttcagatttcagattcttcctcgatcatgctctgctcccatatgcacc(TATT)5	135	1317	1451	UDP-glucose 4-epimerase activity [GO:0003978]; galactose metabolic process [GO:0006012]
753	NA	(TCT)6ttcccttcaaatcccactcactgttccttattattattcttcttcacacttcagatttcagattcttcctcgatcatgctctgctcccatatgcacc(TATT)5	135	1385	1519	UDP-glucose 4-epimerase activity [GO:0003978]; galactose metabolic process [GO:0006012]
754	NA	(TCT)6ttcccttcaaatcccactcactgttccttattattattcttcttcacacttcagatttcagattcttcctcgatcatgctctgctcccatatgcacc(TATT)5	135	1393	1527	UDP-glucose 4-epimerase activity [GO:0003978]; galactose metabolic process [GO:0006012]
755	NA	(TCT)6ttcccttcaaatcccactcactgttccttattattattcttcttcacacttcagatttcagattcttcctcgatcatgctctgctcccatatgcacc(TATT)5	135	1538	1672	UDP-glucose 4-epimerase activity [GO:0003978]; galactose metabolic process [GO:0006012]
756	NA	(TCT)6ttcccttcaaatcccactcactgttccttattattattcttcttcacacttcagatttcagattcttcctcgatcatgctctgctcccatatgcacc(TATT)5	135	1470	1604	UDP-glucose 4-epimerase activity [GO:0003978]; galactose metabolic process [GO:0006012]
757	NA	(TCT)6ttcccttcaaatcccactcactgttccttattattattcttcttcacacttcagatttcagattcttcctcgatcatgctctgctcccatatgcacc(TATT)5	135	1462	1596	UDP-glucose 4-epimerase activity [GO:0003978]; galactose metabolic process [GO:0006012]
758	NA	(TCT)6ttcccttcaaatcccactcactgttccttattattattcttcttcacacttcagatttcagattcttcctcgatcatgctctgctcccatatgcacc(TATT)5	135	1394	1528	UDP-glucose 4-epimerase activity [GO:0003978]; galactose metabolic process [GO:0006012]
759	glysoja_046974	(CTA)5caataatcactagtaaagaaaagaaaaagaaaaagtaatggagaagcataatcacagaatattcacagaaaaaagaaagg(A)10	105	251	355	exoribonuclease II activity [GO:0008859]
760	LOC100803243 GLYMA_18G153300	(CTA)5caataatcactagtaaagaaaagaaaaagaaaaagtaatggagaagcataatcacagaatattcacagaaaaaagaaagg(A)10	105	251	355	NA
761	GLYMA_02G262100	(A)11cttcgtaaagaattagctgaccaaaaacaacttcctaaggaactcaaaagtaacaaacttttagcatttccgttacaagaaagcggaagcag(A)10tcaattttgtcacatatttttcccttcctttttgaattggtaactgctattatacacaataacaaaaaatc(T)10	194	50	243	integral component of membrane [GO:0016021]
762	GLYMA_02G262100	(A)11cttcgtaaagaattagctgaccaaaaacaacttcctaaggaactcaaaagtaacaaacttttagcatttccgttacaagaaagcggaagcag(A)10tcaattttgtcacatatttttcccttcctttttgaattggtaactgctattatacacaataacaaaaaatc(T)10	194	50	243	integral component of membrane [GO:0016021]
763	LR48_Vigan03g045800	(TA)6tgtgtgtgt(GC)7	35	432	466	polygalacturonase activity [GO:0004650]; carbohydrate metabolic process [GO:0005975]
764	LOC100816232 GLYMA_18G236700	(TA)6tgtgtgtgt(GC)7	35	432	466	extracellular region [GO:0005576]; polygalacturonase activity [GO:0004650]; carbohydrate metabolic process [GO:0005975]; cell wall organization [GO:0071555]
765	LR48_Vigan03g045800	(TA)6tgtgtgtgt(GC)7	35	432	466	polygalacturonase activity [GO:0004650]; carbohydrate metabolic process [GO:0005975]
766	LR48_Vigan03g045800	(TA)6tgtgtgtgt(GC)7	35	432	466	polygalacturonase activity [GO:0004650]; carbohydrate metabolic process [GO:0005975]
767	LR48_Vigan03g045800	(TA)6tgtgtgtgt(GC)7	35	432	466	polygalacturonase activity [GO:0004650]; carbohydrate metabolic process [GO:0005975]
768	glysoja_001383	(GAG)7gaacaaggtggagaagaagaa(GAG)6	60	223	282	integral component of membrane [GO:0016021]
769	LOC100796762 GLYMA_13G169300	(AG)6(A)10cagaacttgcagtg(GCA)5cttagt(AGA)5	72	151	222	intracellular [GO:0005622]; ATP binding [GO:0005524]; protein kinase activity [GO:0004672]; signal transducer activity [GO:0004871]; intracellular signal transduction [GO:0035556]; protein phosphorylation [GO:0006468]
770	LOC100796762 GLYMA_13G169300	(AG)6(A)10cagaacttgcagtg(GCA)5cttagt(AGA)5	72	151	222	intracellular [GO:0005622]; ATP binding [GO:0005524]; protein kinase activity [GO:0004672]; signal transducer activity [GO:0004871]; intracellular signal transduction [GO:0035556]; protein phosphorylation [GO:0006468]
771	KK1_036202	(ATG)6ata(ATG)5	36	1767	1802	integral component of membrane [GO:0016021]; transmembrane transport [GO:0055085]
772	PHAVU_007G042800g	(AG)6tgtgttgtattgtattgaagtatacgcgtcgtcaactaagaaagaaagaaaaagtaatt(GAA)6	89	46	134	metal ion binding [GO:0046872]; protein serine/threonine phosphatase activity [GO:0004722]
773	LOC106772632	(AG)6tgtgttgtattgtattgaagtatacgcgtcgtcaactaagaaagaaagaaaaagtaatt(GAA)6	89	46	134	metal ion binding [GO:0046872]; protein serine/threonine phosphatase activity [GO:0004722]
774	LOC106772632	(AG)6tgtgttgtattgtattgaagtatacgcgtcgtcaactaagaaagaaagaaaaagtaatt(GAA)6	89	46	134	metal ion binding [GO:0046872]; protein serine/threonine phosphatase activity [GO:0004722]
775	PHAVU_007G042800g	(AG)6tgtgttgtattgtattgaagtatacgcgtcgtcaactaagaaagaaagaaaaagtaatt(GAA)6	89	46	134	metal ion binding [GO:0046872]; protein serine/threonine phosphatase activity [GO:0004722]
776	LOC106772632	(AG)6tgtgttgtattgtattgaagtatacgcgtcgtcaactaagaaagaaagaaaaagtaatt(GAA)6	89	46	134	metal ion binding [GO:0046872]; protein serine/threonine phosphatase activity [GO:0004722]
777	PHAVU_007G042800g	(AG)6tgtgttgtattgtattgaagtatacgcgtcgtcaactaagaaagaaagaaaaagtaatt(GAA)6	89	46	134	metal ion binding [GO:0046872]; protein serine/threonine phosphatase activity [GO:0004722]
778	PHAVU_007G042800g	(AG)6tgtgttgtattgtattgaagtatacgcgtcgtcaactaagaaagaaagaaaaagtaatt(GAA)6	89	46	134	metal ion binding [GO:0046872]; protein serine/threonine phosphatase activity [GO:0004722]
779	PHAVU_007G042800g	(AG)6tgtgttgtattgtattgaagtatacgcgtcgtcaactaagaaagaaagaaaaagtaatt(GAA)6	89	46	134	metal ion binding [GO:0046872]; protein serine/threonine phosphatase activity [GO:0004722]
780	LOC100809305 GLYMA_04G206800	(T)10(A)10	20	66	85	response to auxin [GO:0009733]
781	KK1_022481	(TAG)5(GAG)6(GTG)5	48	1563	1610	integral component of membrane [GO:0016021]; ATP binding [GO:0005524]; protein kinase activity [GO:0004672]
782	LR48_Vigan05g207800	(TG)8agcagcacaaagagattcttcgggtggtggaggagt(TAA)6	70	1744	1813	nucleus [GO:0005634]; auxin-activated signaling pathway [GO:0009734]; regulation of transcription, DNA-templated [GO:0006355]; transcription, DNA-templated [GO:0006351]
783	LR48_Vigan05g207800	(TG)8agcagcacaaagagattcttcgggtggtggaggagt(TAA)6	70	1306	1375	nucleus [GO:0005634]; auxin-activated signaling pathway [GO:0009734]; regulation of transcription, DNA-templated [GO:0006355]; transcription, DNA-templated [GO:0006351]
784	LOC101512331	(CA)6at(A)16	30	31	60	catalytic activity [GO:0003824]; DNA binding [GO:0003677]
785	glysoja_016255	(A)13taattttaagag(A)10	35	1	35	integral component of membrane [GO:0016021]; electron carrier activity [GO:0009055]
