# Supplementary material for: Identification and characterization of SSR, SNP and InDel molecular markers from RNA-Seq data of guar (Cyamopsis tetragonoloba, L. Taub.) roots
Source: BMC Genomics. 2018 Dec 20;19:951. doi: 10.1186/s12864-018-5205-9 (PMC6302463; doi:10.1186/s12864-018-5205-9)
Supplement: Supplementary file 14 — Table S13. Characteristics of compound* SSRs obtained in RGC-1066 and M-83 varieties of guar. (XLSX 10 kb) [file 12864_2018_5205_MOESM14_ESM.xlsx]

## Sheet: c__result
Table S13. Characteristics of compound* SSRs obtained in RGC-1066 and M-83 varieties of guar.
SSR Index	Gene name	SSR type	Size of SSR	Start position	End position	GO annotation
1	KK1_023024	(T)10(TG)6*	21	94	114	nucleus [GO:0005634]; sequence-specific DNA binding [GO:0043565]; regulation of transcription, DNA-templated [GO:0006355]
2	LOC106766909	(GA)9(AGAA)6*	39	69	107	nucleus [GO:0005634]; transcription factor complex [GO:0005667]; DNA binding [GO:0003677]; transcription factor activity, sequence-specific DNA binding [GO:0003700]; transcription, DNA-templated [GO:0006351]
3	LOC101501408	(GA)7(AGT)5*	28	30	57	nucleus [GO:0005634]; DNA binding [GO:0003677]; auxin-activated signaling pathway [GO:0009734]; regulation of transcription, DNA-templated [GO:0006355]; transcription, DNA-templated [GO:0006351]
4	KK1_041495	(T)11(TC)6*	22	1	22	translation initiation factor activity [GO:0003743]
5	NA	(GA)6(AGA)8*	33	243	275	chloroplast [GO:0009507]; acyl-[acyl-carrier-protein] desaturase activity [GO:0045300]; metal ion binding [GO:0046872]; fatty acid biosynthetic process [GO:0006633]
6	KK1_032384	(T)10(TA)6*	21	941	961	NA
7	MTR_3g078000	(GAA)5(A)10*	23	1659	1681	ATP binding [GO:0005524]; protein kinase activity [GO:0004672]
8	PHAVU_003G142500g	(A)11(AG)6*	22	24	45	membrane [GO:0016020]; acetylglucosaminyltransferase activity [GO:0008375]
9	PHAVU_003G142500g	(A)11(AG)6*	22	24	45	membrane [GO:0016020]; acetylglucosaminyltransferase activity [GO:0008375]
10	PHAVU_003G142500g	(A)11(AG)6*	22	24	45	membrane [GO:0016020]; acetylglucosaminyltransferase activity [GO:0008375]
11	PHAVU_003G142500g	(A)11(AG)6*	22	24	45	membrane [GO:0016020]; acetylglucosaminyltransferase activity [GO:0008375]
12	PHAVU_003G142500g	(A)11(AG)6*	22	24	45	membrane [GO:0016020]; acetylglucosaminyltransferase activity [GO:0008375]
13	LOC101491924	(AGAA)6(AAG)7*	40	22	61	ATP binding [GO:0005524]; protein kinase activity [GO:0004672]
14	LOC101491924	(AGAA)6(AAG)7*	40	22	61	ATP binding [GO:0005524]; protein kinase activity [GO:0004672]
15	LOC101491924	(AGAA)6(AAG)7*	40	22	61	ATP binding [GO:0005524]; protein kinase activity [GO:0004672]
16	glysoja_034474	(A)10(AC)10*	29	3739	3767	ATP binding [GO:0005524]; helicase activity [GO:0004386]; nucleic acid binding [GO:0003676]
17	glysoja_034474	(A)10(AC)10*	29	3841	3869	ATP binding [GO:0005524]; helicase activity [GO:0004386]; nucleic acid binding [GO:0003676]
18	GLYMA_02G1955001	(A)10(AC)10*	29	3763	3791	ATP binding [GO:0005524]; helicase activity [GO:0004386]; nucleic acid binding [GO:0003676]
19	PHAVU_007G267400g	(A)10(AC)10*	29	3594	3622	ATP binding [GO:0005524]; helicase activity [GO:0004386]; nucleic acid binding [GO:0003676]
20	glysoja_034474	(A)10(AC)10*	29	3739	3767	ATP binding [GO:0005524]; helicase activity [GO:0004386]; nucleic acid binding [GO:0003676]
21	GLYMA_02G1955001	(A)10(AC)10*	29	3739	3767	ATP binding [GO:0005524]; helicase activity [GO:0004386]; nucleic acid binding [GO:0003676]
22	PHAVU_007G267400g	(A)10(AC)10*	29	3594	3622	ATP binding [GO:0005524]; helicase activity [GO:0004386]; nucleic acid binding [GO:0003676]
23	GLYMA_02G1955001	(A)10(AC)10*	29	3661	3689	ATP binding [GO:0005524]; helicase activity [GO:0004386]; nucleic acid binding [GO:0003676]
24	KK1_010119	(GA)7(A)10*	23	98	120	hydrolase activity [GO:0016787]; cytokinin biosynthetic process [GO:0009691]
25	PM40 GLYMA_05G055700	(T)13(TC)6*tgaaaaaaggtgattggtgattcaagaataatatcaacgtaactttccaac(A)13	88	1410	1497	vacuole [GO:0005773]; cysteine-type endopeptidase activity [GO:0004197]; proteolysis involved in cellular protein catabolic process [GO:0051603]; vacuolar protein processing [GO:0006624]
26	PM40 GLYMA_05G055700	(T)13(TC)6*tgaaaaaaggtgattggtgattcaagaataatatcaacgtaactttccaac(A)13	88	1333	1420	vacuole [GO:0005773]; cysteine-type endopeptidase activity [GO:0004197]; proteolysis involved in cellular protein catabolic process [GO:0051603]; vacuolar protein processing [GO:0006624]
