# Supplementary material for: Identification and characterization of SSR, SNP and InDel molecular markers from RNA-Seq data of guar (Cyamopsis tetragonoloba, L. Taub.) roots
Source: BMC Genomics. 2018 Dec 20;19:951. doi: 10.1186/s12864-018-5205-9 (PMC6302463; doi:10.1186/s12864-018-5205-9)
Supplement: Supplementary file 15 — Table S14. Frequency distribution of identified SSR repeats in RGC-1066 and M-83 guar varieties. (XLSX 13 kb) [file 12864_2018_5205_MOESM15_ESM.xlsx]

## Sheet: Sheet1
Table S14. Frequency distribution of identified SSR repeats in RGC-1066 and M-83 guar varieties.
Repeats	1	2	3	4	5	6	7	8	9	10	11	12	13	14	15	16	17	18	19	20	21	22	23	24	25	26	27	28	29	30	31	32	33	34
A										1296	615	315	224	216	170	71	58	35	17	18	3	5	16	9		4	2	3	11
C										4	3	1	1
T										1255	659	375	229	140	162	127	59	41	21	9	4	8	8	11		2		7	12		2	4
TC						138	68	37	19	23	7	2	3	1	4
AG						272	175	59	41	24	17	6		5	3		2	1	2	1
CT						137	68	47	32	13	20		2	2			3		3			1	1
TA		2				70	50	36	11	2	20	2		1			1
TG						60	41	17	4	7
AC						44	23	9	1
AG						122	40	41	29	3	3		6	4
CA						22	8	10	1	1	3
TCT					99	33	9	2	1	1	13	3			3	1
CTC					10	7	6	1
ATG					18	11	3	1
GTA					6	2	3
AGT					6	4	1
CCA					24	16	9
AGA					108	29	26	13	1	5					2
CAC					17	5	2
TTG					54	31	8
GAA					166	95	44	8	5	3	2	1	1
GAG					29	11	8
ATT					59	19	11	7	1	1	8
AGC					16	3	5	1
AGG					21	9	6
TTC					127	82	15	11	2	1		3	2
AAT					44	21	18	4	2	3		1
GAT					47	7	3	1
GTT					17	7	1	2
ACA					39	8
CTT					67	39	6	2	1	1
CAA					21	5	3
ATC					33	7	3
GTG					35	8				1
AAG					88	53	10	13	1		1	3		2	1
ATA					40	21	13					1				1
TAA					37	9	4	7			1
AAC					21	5	4
ACG					1		1
ACT					14	2
TTA					32	21	5
TAT					16	12	7	2	1
ATT					59	19	11	7	1		8
TTC					127	82	15	11	2	1		3	2
TCT					99	33	9	2	1	1	13	3			3		1
TGT					14	10
GTT					17	7	1	2
TAC					5	1
TAG					5	2	2
TCA					35	14	2	1								1
TCG					4	1	9
TGA					36	11		3
TGC					28	12	8
ACC					12	3	1	2
CCT					13	1	3	1	1
CTC					10	7	6	1
TCC					15	11	1
CCG					22	3
CGC					4	1
GCC					6
CTA					1	1
CTG					14	5	3	4
CAT					28	9	7	1
CAG					24	8	3	2
CGT					1
CGA					3
GGA					51	13		1
GGT					14	3	8	3
TGG					15	5	2		1
GGC					13	1
GCG					7	3
CGG					9	1
GAC					7
GTA					6	2	3
GCA					17	12	1
GCT					17	4	2
ATGA					3
TAAC					2
GATA					2	2
AAAG					1	5
AAAC					1
TATG					2
TAGT					2
GAAA					12	2
ATTT					3
GTAT						4
TGTA						1
AAGA					3		1
TCTT					3	3
AGAA					3	3
TAGA					1
CTTC						3
AATT					8	1		1
AGTG					4	2
TCAC						1
AAAT					8	2
GAGG					2
TCAC						1
AAAT					8	2
GAGG					2
AATA					7	2
AAGA					3
TTAA					3
CTTT					15
TAAT					3	1
AATC					1
GCCA					1
TTCT					3			3
ATTA					8	1
ATAC					3
GATA					2	2
AAAG					1	5
CATA						1
GCAA					1
AAGG					3
ATCT					1
AGAA					3	3
AGCT					1
TTTC					5
GTGA					2
GAAT						6
AGAT					1
AATT					8	1		1
AACA					1
CATC					1
ATTG						4
TTTA					8	7
TATC					12
ACTC					1
TATT					3	1
TAGC					4
ATAA					1
ATGT					1	1
CATT					2
CTAT					6
AGAAG					17
ATAAA					2
TCTTT						2
CACTT						1
ATACA					1
AGTTG					1
AAAGA					2
TTTTC					1
GAAAC					1
AAAAT					2
TGTGT					1
ATGAG					17
GTGGC					1
GGCAC					1
AAATG					2
TCATTC					2	2
AGGAAA					1
AGTACT					1
CGGTCC								1
TGAAAA					1
TGGAGC					1
TTTTTC					1
ATGGTG						2
GAATCT					1
ATGTAA					1
CATAAG					1
GAAGGG					1
AGATGA						1
GTTACT					1
TGAATT					1
TCCTTT					4
ACATTC					1
CCTTCA					1
TGCTAT					9
TCGAAG					2
AGAAAG					2
GCAGAA
TGTGAA					3	1
ATGGTG						1
