# Supplementary material for: Identification and characterization of SSR, SNP and InDel molecular markers from RNA-Seq data of guar (Cyamopsis tetragonoloba, L. Taub.) roots
Source: BMC Genomics. 2018 Dec 20;19:951. doi: 10.1186/s12864-018-5205-9 (PMC6302463; doi:10.1186/s12864-018-5205-9)
Supplement: Supplementary file 17 — Table S15. List of SNPs in RGC-1066 and M-83 guar varieties. (XLSX 2293 kb) [file 12864_2018_5205_MOESM17_ESM.xlsx]

## Sheet: NGS_P5150_RD10_SNPs
Table S15. List of SNPs in RGC-1066 and M-83 guar varieties.
clusterID	SNP alleles	RGC-1066	M-83	Position
TRINITY_DN5378_c0_g1_i1	C/A	CA	CC	327
TRINITY_DN10384_c0_g1_i4	C/T	CT	CC	1238
TRINITY_DN11249_c0_g1_i2	T/C	CC	TT	246
TRINITY_DN8909_c1_g1_i2	A/G	AA	GG	518
TRINITY_DN5457_c0_g1_i2	T/C	TT	TC	293
TRINITY_DN10431_c0_g1_i2	C/T	CC	CT	1950
TRINITY_DN10431_c0_g1_i2	G/A	GG	GA	2752
TRINITY_DN10431_c0_g1_i2	A/C	AA	AC	3603
TRINITY_DN10431_c0_g1_i2	T/C	TT	TC	3908
TRINITY_DN11945_c0_g1_i7	T/C	TT	TC	2351
TRINITY_DN392_c0_g1_i1	T/G	TT	TG	256
TRINITY_DN13343_c0_g1_i3	G/T	GG	GT	1130
TRINITY_DN13343_c0_g1_i3	T/C	TT	TC	1439
TRINITY_DN5818_c0_g1_i1	G/C	GG	GC	353
TRINITY_DN5818_c0_g1_i1	G/A	GA	GG	2341
TRINITY_DN49856_c0_g1_i1	A/C	AC	AA	2270
TRINITY_DN49856_c0_g1_i1	G/T	GG	GT	2530
TRINITY_DN3982_c0_g1_i1	G/T	GT	GG	865
TRINITY_DN8810_c0_g2_i2	C/T	CC	CT	479
TRINITY_DN11118_c0_g1_i4	A/C	AA	AC	153
TRINITY_DN11118_c0_g1_i4	A/G	AA	AG	185
TRINITY_DN11118_c0_g1_i4	A/T	AA	AT	2267
TRINITY_DN3060_c0_g2_i1	T/A	TT	TA	819
TRINITY_DN3286_c0_g2_i1	A/T	AA	AT	871
TRINITY_DN50845_c0_g1_i1	C/T	CT	CC	797
TRINITY_DN13211_c0_g1_i1	G/A	GA	GG	551
TRINITY_DN13747_c0_g1_i1	A/T	AT	AA	95
TRINITY_DN13747_c0_g1_i1	C/A	CA	CC	110
TRINITY_DN13747_c0_g1_i1	G/A	GG	GA	116
TRINITY_DN13747_c0_g1_i1	G/A	GA	GG	157
TRINITY_DN13747_c0_g1_i1	G/A	GG	GA	166
TRINITY_DN13747_c0_g1_i1	G/A	GA	GG	579
TRINITY_DN13747_c0_g1_i1	A/G	AG	AA	592
TRINITY_DN13747_c0_g1_i1	C/T	CC	CT	612
TRINITY_DN13747_c0_g1_i1	C/T	CT	CC	618
TRINITY_DN13747_c0_g1_i1	G/A	GA	GG	737
TRINITY_DN13747_c0_g1_i1	G/A	GG	GA	1272
TRINITY_DN13747_c0_g1_i1	C/T	CC	CT	1292
TRINITY_DN13747_c0_g1_i1	C/T	CT	CC	1844
TRINITY_DN13747_c0_g1_i1	G/A	GG	GA	1887
TRINITY_DN13747_c0_g1_i1	G/A	GG	GA	1915
TRINITY_DN13747_c0_g1_i1	A/T	AA	AT	1921
TRINITY_DN13747_c0_g1_i1	A/T	AT	AA	1939
TRINITY_DN13747_c0_g1_i1	C/T	CC	CT	1956
TRINITY_DN13747_c0_g1_i1	C/T	CT	CC	1971
TRINITY_DN13747_c0_g1_i1	G/A	GG	GA	1979
TRINITY_DN7522_c0_g2_i1	T/A	TT	TA	3061
TRINITY_DN7522_c0_g2_i1	A/G	AG	AA	4396
TRINITY_DN33335_c0_g1_i1	C/G	CG	CC	636
TRINITY_DN33335_c0_g1_i1	C/T	CC	CT	663
TRINITY_DN9441_c0_g1_i1	A/C	AA	AC	887
TRINITY_DN9441_c0_g1_i1	A/T	AA	AT	888
TRINITY_DN9441_c0_g1_i1	A/T	AA	AT	892
TRINITY_DN25501_c0_g1_i1	G/A	GG	GA	332
TRINITY_DN5174_c0_g1_i2	T/A	TT	TA	897
TRINITY_DN5174_c0_g1_i2	T/C	TC	TT	997
TRINITY_DN3261_c0_g1_i1	C/G	GG	CC	1054
TRINITY_DN31109_c0_g1_i1	T/C	TC	TT	172
TRINITY_DN52762_c0_g1_i1	T/C	TT	TC	351
TRINITY_DN40484_c0_g1_i1	G/C	GC	GG	261
TRINITY_DN13833_c1_g2_i7	G/A	GA	GG	138
TRINITY_DN13833_c1_g2_i7	G/A	GA	GG	204
TRINITY_DN8753_c0_g2_i2	G/A	GG	GA	1627
TRINITY_DN8095_c0_g1_i1	T/A	TT	TA	790
TRINITY_DN8095_c0_g1_i1	A/T	AA	AT	2391
TRINITY_DN60842_c0_g1_i1	T/C	TT	TC	600
TRINITY_DN13816_c0_g8_i7	G/A	GA	GG	2339
TRINITY_DN13816_c0_g8_i7	A/T	AT	AA	2367
TRINITY_DN13816_c0_g8_i7	T/G	GT	TT	2450
TRINITY_DN9149_c0_g1_i1	A/T	AT	AA	2605
TRINITY_DN10329_c0_g1_i2	C/T	CC	CT	228
TRINITY_DN11984_c0_g2_i1	A/T	TT	AA	1553
TRINITY_DN11984_c0_g2_i1	T/C	CC	TT	1598
TRINITY_DN11984_c0_g2_i1	A/G	AA	GG	3991
TRINITY_DN11489_c0_g1_i1	C/T	CT	CC	1236
TRINITY_DN10437_c0_g1_i5	C/T	CC	CT	3165
TRINITY_DN10437_c0_g1_i5	T/C	TC	TT	3185
TRINITY_DN13832_c5_g8_i5	G/A	GG	GA	297
TRINITY_DN13832_c5_g8_i5	A/T	AA	AT	309
TRINITY_DN13832_c5_g8_i5	A/T	AA	AT	316
TRINITY_DN13832_c5_g8_i5	T/C	TT	TC	337
TRINITY_DN13832_c5_g8_i5	A/G	AA	AG	343
TRINITY_DN13832_c5_g8_i5	C/T	CC	CT	349
TRINITY_DN12928_c1_g1_i1	A/G	AG	AA	165
TRINITY_DN13373_c0_g1_i4	G/T	GG	GT	98
TRINITY_DN13373_c0_g1_i4	G/T	GT	GG	102
TRINITY_DN13373_c0_g1_i4	T/G	TG	TT	103
TRINITY_DN13373_c0_g1_i4	T/C	TT	TC	403
TRINITY_DN13373_c0_g1_i4	G/A	GG	GA	410
TRINITY_DN13373_c0_g1_i4	A/G	AA	AG	411
TRINITY_DN13373_c0_g1_i4	G/C	GC	GG	571
TRINITY_DN13373_c0_g1_i4	A/T	AT	AA	572
TRINITY_DN13373_c0_g1_i4	A/G	AG	AA	573
TRINITY_DN13373_c0_g1_i4	C/W	CA	CT	575
TRINITY_DN41311_c0_g1_i1	G/A	GA	GG	194
TRINITY_DN12981_c0_g1_i1	G/A	GA	GG	413
TRINITY_DN12981_c0_g1_i1	C/T	CT	CC	567
TRINITY_DN5498_c0_g1_i2	T/A	TT	TA	834
TRINITY_DN23349_c0_g1_i1	A/G	AG	AA	152
TRINITY_DN52278_c0_g1_i1	T/C	TT	TC	430
TRINITY_DN50263_c0_g1_i1	C/A	CA	CC	310
TRINITY_DN10242_c0_g1_i1	C/G	CC	CG	1112
TRINITY_DN10242_c0_g1_i1	A/G	AA	AG	1181
TRINITY_DN13171_c0_g3_i21	C/T	CC	CT	3216
TRINITY_DN7705_c0_g2_i1	G/A	GG	GA	141
TRINITY_DN7705_c0_g2_i1	T/C	TC	TT	405
TRINITY_DN7705_c0_g2_i1	G/A	GA	GG	412
TRINITY_DN7705_c0_g2_i1	C/T	CT	CC	417
TRINITY_DN8966_c0_g1_i2	G/C	GC	GG	654
TRINITY_DN1030_c0_g1_i3	T/G	TT	TG	1072
TRINITY_DN1342_c0_g1_i1	T/C	TT	TC	513
TRINITY_DN8000_c0_g1_i1	A/G	AA	GG	371
TRINITY_DN2865_c0_g1_i1	C/A	CA	CC	103
TRINITY_DN13557_c4_g2_i1	G/A	GG	AG	91
TRINITY_DN13557_c4_g2_i1	T/G	TT	GT	103
TRINITY_DN13557_c4_g2_i1	G/A	GG	GA	189
TRINITY_DN7264_c4_g1_i1	A/G	AG	AA	159
TRINITY_DN4176_c0_g2_i1	C/A	CA	CC	104
TRINITY_DN6479_c0_g1_i1	A/T	AA	AT	631
TRINITY_DN6197_c0_g1_i1	C/T	CC	CT	114
TRINITY_DN6197_c0_g1_i1	G/C	GG	GC	819
TRINITY_DN8915_c1_g1_i1	T/C	TT	TC	273
TRINITY_DN9035_c0_g1_i1	C/A	CC	CA	1022
TRINITY_DN12761_c3_g3_i1	C/A	CA	CC	903
TRINITY_DN15056_c0_g1_i1	T/C	TC	TT	153
TRINITY_DN41061_c0_g1_i1	T/A	TT	TA	625
TRINITY_DN6913_c0_g1_i1	A/G	GG	AA	1788
TRINITY_DN5_c0_g1_i1	A/T	AT	AA	113
TRINITY_DN8471_c0_g1_i1	T/C	TT	TC	2905
TRINITY_DN8471_c0_g1_i1	G/A	GG	GA	5043
TRINITY_DN8471_c0_g1_i1	G/A	GG	GA	5667
TRINITY_DN8341_c0_g1_i1	A/G	AA	AG	1067
TRINITY_DN26339_c0_g1_i1	G/C	GC	GG	396
TRINITY_DN26339_c0_g1_i1	T/C	TT	TC	413
TRINITY_DN1917_c0_g1_i1	A/T	AA	AT	646
TRINITY_DN47086_c0_g1_i1	A/G	AA	AG	302
TRINITY_DN47086_c0_g1_i1	T/G	TT	TG	395
TRINITY_DN12335_c0_g3_i1	C/T	CC	CT	466
TRINITY_DN36_c0_g1_i1	A/C	AC	AA	1186
TRINITY_DN36_c0_g1_i1	T/C	TT	TC	1665
TRINITY_DN43_c0_g1_i1	G/T	GG	GT	1561
TRINITY_DN30515_c0_g1_i1	C/G	CC	CG	684
TRINITY_DN13784_c2_g5_i17	G/C	GG	GC	3251
TRINITY_DN13784_c2_g5_i17	A/T	AA	AT	3255
TRINITY_DN13784_c2_g5_i17	T/A	TT	TA	3259
TRINITY_DN12356_c0_g1_i2	C/A	CC	CA	839
TRINITY_DN12356_c0_g1_i2	T/G	TT	GG	888
TRINITY_DN11812_c0_g3_i1	A/G	AA	AG	1038
TRINITY_DN5506_c0_g1_i1	C/T	CC	CT	1614
TRINITY_DN5506_c0_g1_i1	G/T	GT	GG	2106
TRINITY_DN42841_c0_g1_i1	A/G	AA	AG	727
TRINITY_DN11495_c0_g3_i1	A/C	AC	AA	1566
TRINITY_DN9138_c0_g2_i2	A/G	AA	AG	439
TRINITY_DN12281_c0_g2_i1	A/C	AA	AC	889
TRINITY_DN12281_c0_g2_i1	A/G	AG	AA	1086
TRINITY_DN49888_c0_g1_i1	A/G	AG	AA	601
TRINITY_DN10637_c0_g2_i1	T/C	TT	CC	2309
TRINITY_DN21407_c0_g1_i1	G/C	GG	GC	795
TRINITY_DN61767_c0_g1_i1	G/A	GG	GA	222
TRINITY_DN5997_c0_g1_i1	A/C	AA	AC	57
TRINITY_DN5997_c0_g1_i1	T/G	TT	TG	61
TRINITY_DN5997_c0_g1_i1	C/T	CC	CT	62
TRINITY_DN5912_c0_g2_i1	G/T	GG	GT	1024
TRINITY_DN5912_c0_g2_i1	A/T	AA	AT	1270
TRINITY_DN15250_c0_g1_i1	T/C	TT	TC	900
TRINITY_DN6786_c0_g1_i1	T/C	CC	TT	347
TRINITY_DN9237_c0_g1_i1	T/C	TC	TT	975
TRINITY_DN4100_c0_g1_i1	T/G	GG	TT	892
TRINITY_DN2567_c0_g2_i1	T/G	TT	TG	643
TRINITY_DN2567_c0_g2_i1	C/T	CC	CT	644
TRINITY_DN2567_c0_g2_i1	T/C	TT	TC	645
TRINITY_DN1859_c0_g1_i1	T/A	TA	TT	428
TRINITY_DN13577_c0_g1_i5	G/C	GC	GG	2781
TRINITY_DN13789_c0_g2_i4	A/G	AG	AA	2542
TRINITY_DN6400_c0_g1_i1	T/C	TT	TC	481
TRINITY_DN6400_c0_g1_i1	G/A	GG	GA	493
TRINITY_DN6400_c0_g1_i1	C/G	CC	CG	520
TRINITY_DN6400_c0_g1_i1	A/G	AA	AG	655
TRINITY_DN6400_c0_g1_i1	G/A	GG	GA	667
TRINITY_DN6400_c0_g1_i1	T/A	TT	TA	700
TRINITY_DN13771_c1_g3_i1	T/C	TT	TC	1107
TRINITY_DN13519_c2_g1_i1	G/A	GG	GA	89
TRINITY_DN13519_c2_g1_i1	G/A	GA	GG	163
TRINITY_DN13739_c0_g1_i2	T/A	TT	TA	1920
TRINITY_DN12134_c1_g2_i1	T/C	TT	TC	385
TRINITY_DN8046_c0_g2_i1	T/C	TT	TC	882
TRINITY_DN11190_c0_g1_i2	T/C	CC	TT	2823
TRINITY_DN9557_c0_g2_i1	G/A	GA	GG	436
TRINITY_DN9557_c0_g2_i1	C/G	CG	CC	608
TRINITY_DN9557_c0_g2_i1	G/T	GT	GG	609
TRINITY_DN9557_c0_g2_i1	A/G	AG	AA	612
TRINITY_DN9557_c0_g2_i1	A/G	AG	AA	633
TRINITY_DN2970_c0_g1_i1	C/T	CT	CC	521
TRINITY_DN13512_c1_g1_i1	T/C	TT	TC	95
TRINITY_DN13512_c1_g1_i1	A/C	AA	AC	102
TRINITY_DN13512_c1_g1_i1	T/C	TT	TC	108
TRINITY_DN13512_c1_g1_i1	C/A	CC	CA	129
TRINITY_DN13512_c1_g1_i1	G/A	GA	GG	502
TRINITY_DN13512_c1_g1_i1	G/A	GA	GG	505
TRINITY_DN13512_c1_g1_i1	C/T	CT	CC	848
TRINITY_DN13512_c1_g1_i1	T/A	TA	TT	1228
TRINITY_DN908_c0_g1_i1	C/T	CC	CT	314
TRINITY_DN1943_c1_g1_i1	T/C	TT	TC	537
TRINITY_DN8518_c0_g1_i1	C/G	CG	CC	313
TRINITY_DN4298_c0_g1_i1	T/C	TT	TC	690
TRINITY_DN50170_c0_g1_i1	A/G	AA	AG	1277
TRINITY_DN9685_c0_g1_i1	G/C	GC	GG	2143
TRINITY_DN13709_c0_g3_i10	T/C	TT	CC	2739
TRINITY_DN487_c0_g1_i1	T/G	TT	TG	225
TRINITY_DN7094_c0_g2_i1	A/T	TT	AA	711
TRINITY_DN13536_c0_g1_i6	A/G	AG	AA	799
TRINITY_DN13536_c0_g1_i6	G/A	GA	GG	801
TRINITY_DN21826_c0_g1_i1	C/T	CT	CC	427
TRINITY_DN22075_c0_g1_i1	A/G	AA	AG	159
TRINITY_DN13587_c1_g1_i2	A/G	AG	AA	239
TRINITY_DN485_c0_g2_i1	T/C	TT	TC	466
TRINITY_DN61476_c0_g1_i1	T/A	TT	TA	335
TRINITY_DN9322_c0_g2_i1	A/T	AT	AA	105
TRINITY_DN10916_c0_g2_i3	G/T	GG	GT	1079
TRINITY_DN12028_c0_g1_i1	T/C	TT	TC	446
TRINITY_DN10519_c1_g1_i1	A/G	AG	AA	579
TRINITY_DN7649_c0_g1_i1	G/A	GG	GA	1105
TRINITY_DN7573_c0_g2_i1	A/T	AT	AA	913
TRINITY_DN340_c0_g2_i1	T/C	TC	TT	73
TRINITY_DN8603_c0_g2_i1	A/C	AC	AA	226
TRINITY_DN8603_c0_g2_i1	A/G	AA	AG	230
TRINITY_DN3856_c0_g1_i1	A/T	AA	AT	1447
TRINITY_DN3856_c0_g1_i1	A/G	AG	AA	2104
TRINITY_DN60190_c0_g1_i1	C/A	CA	CC	1138
TRINITY_DN17688_c1_g1_i1	A/T	AT	AA	708
TRINITY_DN10962_c0_g2_i1	A/G	AG	AA	1187
TRINITY_DN10222_c0_g1_i1	A/T	TT	AA	561
TRINITY_DN14189_c0_g1_i1	C/T	CC	CT	322
TRINITY_DN8697_c0_g2_i1	T/A	TA	TT	973
TRINITY_DN11948_c1_g2_i1	T/C	TT	TC	1290
TRINITY_DN10569_c0_g2_i2	G/A	GG	GA	494
TRINITY_DN5605_c0_g2_i1	T/G	GG	TT	235
TRINITY_DN15791_c0_g1_i1	T/G	TT	TG	209
TRINITY_DN32133_c0_g1_i1	C/A	CC	CA	153
TRINITY_DN7258_c0_g1_i1	A/G	GG	AA	1358
TRINITY_DN45195_c0_g2_i1	C/T	CT	CC	153
TRINITY_DN4828_c0_g1_i1	T/C	CC	TT	400
TRINITY_DN5902_c0_g1_i1	G/C	GC	GG	408
TRINITY_DN64515_c0_g1_i1	C/T	CT	CC	530
TRINITY_DN13687_c0_g1_i3	A/G	AA	AG	600
TRINITY_DN13687_c0_g1_i3	G/A	GA	GG	2294
TRINITY_DN25720_c0_g1_i1	T/C	TT	TC	121
TRINITY_DN13360_c0_g2_i1	T/C	TT	TC	297
TRINITY_DN6703_c0_g1_i1	C/A	CA	CC	978
TRINITY_DN10514_c0_g1_i1	T/A	TA	TT	176
TRINITY_DN10514_c0_g1_i1	T/G	TG	TT	179
TRINITY_DN10514_c0_g1_i1	G/T	GG	GT	317
TRINITY_DN10514_c0_g1_i1	G/A	GG	GA	318
TRINITY_DN10514_c0_g1_i1	T/C	TC	TT	455
TRINITY_DN10514_c0_g1_i1	C/T	CT	CC	458
TRINITY_DN8569_c0_g2_i1	A/G	AG	AA	393
TRINITY_DN1887_c0_g1_i1	T/C	TC	TT	198
TRINITY_DN9837_c0_g2_i1	T/C	TC	TT	1321
TRINITY_DN5672_c0_g2_i1	G/A	GG	GA	1241
TRINITY_DN13466_c4_g9_i9	T/A	TA	TT	956
TRINITY_DN25534_c0_g1_i1	C/A	CA	CC	179
TRINITY_DN33827_c0_g1_i1	G/A	GG	GA	476
TRINITY_DN41217_c0_g1_i1	C/G	CG	CC	581
TRINITY_DN4349_c0_g1_i1	T/C	TT	TC	2494
TRINITY_DN12290_c0_g1_i1	A/G	AA	AG	1609
TRINITY_DN4383_c0_g1_i1	C/T	CC	CT	142
TRINITY_DN9701_c0_g2_i1	G/A	GG	GA	666
TRINITY_DN9701_c0_g2_i1	A/C	AC	AA	2330
TRINITY_DN9701_c0_g2_i1	A/C	AC	AA	2331
TRINITY_DN6429_c0_g1_i1	A/G	AA	AG	1531
TRINITY_DN6172_c0_g2_i1	A/T	AT	AA	234
TRINITY_DN6172_c0_g2_i1	C/T	CT	CC	237
TRINITY_DN7534_c0_g1_i2	T/G	TT	TG	2080
TRINITY_DN10258_c0_g2_i1	C/G	CG	CC	1541
TRINITY_DN10258_c0_g2_i1	A/T	AT	AA	1546
TRINITY_DN10258_c0_g2_i1	C/T	CT	CC	1641
TRINITY_DN10258_c0_g2_i1	C/T	CT	CC	1648
TRINITY_DN10258_c0_g2_i1	C/T	CT	CC	1654
TRINITY_DN12079_c0_g1_i2	C/T	CT	CC	139
TRINITY_DN12079_c0_g1_i2	T/C	TT	TC	220
TRINITY_DN11258_c0_g2_i1	A/G	AG	AA	291
TRINITY_DN13183_c1_g1_i4	C/G	CG	CC	253
TRINITY_DN8342_c0_g1_i2	A/G	GG	AA	523
TRINITY_DN42297_c0_g1_i1	C/G	CG	CC	330
TRINITY_DN30509_c0_g1_i1	T/A	TT	TA	869
TRINITY_DN11720_c0_g1_i2	G/C	GG	GC	588
TRINITY_DN11720_c0_g1_i2	A/C	AA	AC	596
TRINITY_DN7888_c0_g2_i2	T/G	TT	TG	1108
TRINITY_DN7888_c0_g2_i2	T/A	TA	TT	1109
TRINITY_DN8191_c0_g2_i1	T/A	TT	TA	266
TRINITY_DN12496_c1_g3_i1	A/C	CC	AA	632
TRINITY_DN9980_c0_g1_i1	T/C	TC	TT	1620
TRINITY_DN9980_c0_g1_i1	A/T	AT	AA	1698
TRINITY_DN7038_c0_g1_i2	C/G	CC	GG	6603
TRINITY_DN11475_c0_g1_i1	A/G	AA	AG	2674
TRINITY_DN11678_c0_g1_i1	A/G	GG	AA	702
TRINITY_DN11678_c0_g1_i1	G/A	GA	GG	1123
TRINITY_DN11678_c0_g1_i1	T/C	TT	CC	1183
TRINITY_DN11678_c0_g1_i1	C/T	TC	CC	2041
TRINITY_DN11278_c0_g2_i1	G/A	GG	GA	1134
TRINITY_DN6571_c0_g1_i2	G/A	GA	GG	344
TRINITY_DN1688_c0_g1_i1	A/T	AT	AA	2117
TRINITY_DN24519_c0_g1_i1	A/T	AT	AA	699
TRINITY_DN4139_c0_g1_i1	A/G	AA	AG	1230
TRINITY_DN4139_c0_g1_i1	A/G	AA	AG	1577
TRINITY_DN12213_c0_g1_i1	G/A	GG	GA	177
TRINITY_DN12213_c0_g1_i1	G/A	GA	GG	187
TRINITY_DN13538_c0_g1_i1	A/G	AA	AG	300
TRINITY_DN13538_c0_g1_i1	A/G	AA	AG	442
TRINITY_DN13538_c0_g1_i1	C/T	CC	CT	446
TRINITY_DN13538_c0_g1_i1	G/A	GG	GA	470
TRINITY_DN13538_c0_g1_i1	C/T	CC	CT	603
TRINITY_DN13538_c0_g1_i1	C/T	CC	CT	1090
TRINITY_DN13538_c0_g1_i1	T/G	TG	TT	1114
TRINITY_DN13538_c0_g1_i1	C/G	CG	CC	1317
TRINITY_DN10423_c0_g2_i1	T/C	CC	TT	262
TRINITY_DN4777_c0_g1_i1	A/G	AA	AG	1984
TRINITY_DN4777_c0_g1_i1	A/T	AA	AT	1985
TRINITY_DN53519_c0_g1_i1	G/A	GA	GG	400
TRINITY_DN8775_c0_g1_i1	A/G	AA	AG	713
TRINITY_DN40238_c0_g1_i1	A/T	AT	AA	451
TRINITY_DN21752_c0_g1_i1	C/G	CG	CC	1111
TRINITY_DN9028_c0_g1_i1	T/A	TA	TT	1488
TRINITY_DN9028_c0_g1_i1	T/G	TT	TG	2392
TRINITY_DN30658_c0_g1_i1	C/A	CC	CA	287
TRINITY_DN7726_c0_g2_i1	T/A	TT	TA	258
TRINITY_DN7765_c0_g1_i1	C/T	CT	CC	374
TRINITY_DN7765_c0_g1_i1	A/G	AG	AA	380
TRINITY_DN7765_c0_g1_i1	T/C	TC	TT	383
TRINITY_DN7765_c0_g1_i1	G/A	GG	GA	475
TRINITY_DN13410_c0_g2_i5	A/G	AG	AA	4947
TRINITY_DN49493_c0_g1_i1	T/C	TT	TC	667
TRINITY_DN49493_c0_g1_i1	T/C	TT	TC	749
TRINITY_DN49493_c0_g1_i1	T/A	TA	TT	1385
TRINITY_DN13837_c2_g6_i2	T/A	TA	TT	86
TRINITY_DN13837_c2_g6_i2	C/T	CT	CC	127
TRINITY_DN13837_c2_g6_i2	C/T	CC	CT	158
TRINITY_DN13837_c2_g6_i2	G/A	GG	GA	159
TRINITY_DN13837_c2_g6_i2	G/T	GT	GG	183
TRINITY_DN13837_c2_g6_i2	G/T	GT	GG	243
TRINITY_DN13837_c2_g6_i2	A/T	AT	AA	250
TRINITY_DN13837_c2_g6_i2	G/A	GA	GG	273
TRINITY_DN13837_c2_g6_i2	G/A	GA	GG	287
TRINITY_DN13837_c2_g6_i2	G/T	GG	GT	333
TRINITY_DN13837_c2_g6_i2	A/G	AG	AA	347
TRINITY_DN13837_c2_g6_i2	A/C	AA	AC	366
TRINITY_DN13837_c2_g6_i2	G/A	GG	GA	374
TRINITY_DN13837_c2_g6_i2	C/T	CC	CT	397
TRINITY_DN8246_c0_g2_i1	G/C	GC	GG	2947
TRINITY_DN7525_c0_g2_i1	T/A	TT	TA	221
TRINITY_DN13790_c0_g2_i1	A/G	AG	AA	1684
TRINITY_DN13680_c0_g2_i1	C/A	CA	CC	910
TRINITY_DN44469_c0_g1_i1	G/T	GG	GT	293
TRINITY_DN11791_c0_g2_i1	T/C	TC	TT	258
TRINITY_DN11791_c0_g2_i1	A/G	GG	AA	1938
TRINITY_DN233_c0_g1_i1	A/G	AG	AA	307
TRINITY_DN10938_c0_g3_i1	C/T	CT	CC	690
TRINITY_DN10938_c0_g3_i1	A/G	AA	AG	831
TRINITY_DN12317_c0_g4_i2	A/G	AA	AG	1323
TRINITY_DN23132_c0_g1_i1	A/G	AG	AA	326
TRINITY_DN1338_c0_g1_i1	G/T	GG	GT	707
TRINITY_DN10994_c0_g2_i1	A/T	AT	AA	1683
TRINITY_DN2408_c0_g1_i1	A/C	AC	AA	1273
TRINITY_DN50107_c0_g1_i1	T/C	TT	TC	292
TRINITY_DN5647_c0_g1_i1	T/C	TT	TC	1862
TRINITY_DN3887_c0_g1_i1	A/G	AA	AG	946
TRINITY_DN1960_c0_g2_i1	A/C	AA	AC	290
TRINITY_DN1960_c0_g2_i1	G/C	GG	GC	645
TRINITY_DN1960_c0_g2_i1	T/C	TC	TT	698
TRINITY_DN6336_c0_g1_i1	T/G	GG	TT	657
TRINITY_DN9748_c0_g1_i1	T/G	TT	GG	1822
TRINITY_DN9748_c0_g1_i1	A/G	AA	AG	2199
TRINITY_DN9748_c0_g1_i1	T/C	TT	CC	2895
TRINITY_DN21314_c0_g1_i1	A/T	AA	AT	220
TRINITY_DN13212_c0_g1_i2	T/C	TC	TT	194
TRINITY_DN13212_c0_g1_i2	A/T	AT	AA	204
TRINITY_DN13212_c0_g1_i2	T/A	TA	TT	799
TRINITY_DN9715_c0_g2_i1	T/C	TT	TC	169
TRINITY_DN9715_c0_g2_i1	C/T	CC	CT	192
TRINITY_DN9715_c0_g2_i1	T/G	TT	TG	201
TRINITY_DN5827_c0_g1_i1	T/G	TT	GG	452
TRINITY_DN7227_c0_g1_i2	A/T	AT	AA	459
TRINITY_DN7227_c0_g1_i2	T/G	TG	TT	479
TRINITY_DN5711_c0_g1_i1	T/C	CC	TT	280
TRINITY_DN5711_c0_g1_i1	T/C	TT	TC	296
TRINITY_DN5711_c0_g1_i1	A/C	CC	AA	807
TRINITY_DN43126_c0_g1_i1	A/C	AA	AC	807
TRINITY_DN165_c0_g2_i1	T/C	TT	TC	841
TRINITY_DN49884_c0_g1_i1	T/A	TT	TA	403
TRINITY_DN10037_c0_g1_i1	C/T	CC	CT	107
TRINITY_DN10037_c0_g1_i1	C/T	CC	CT	114
TRINITY_DN32306_c0_g1_i1	T/C	TC	TT	687
TRINITY_DN53339_c0_g1_i1	T/C	TC	TT	190
TRINITY_DN13550_c1_g4_i2	A/G	AA	AG	732
TRINITY_DN13312_c0_g3_i2	C/T	CT	CC	489
TRINITY_DN12462_c0_g1_i6	A/T	AT	AA	748
TRINITY_DN12462_c0_g1_i6	T/G	TG	TT	749
TRINITY_DN12462_c0_g1_i6	G/C	GC	GG	750
TRINITY_DN10064_c0_g1_i1	T/G	GG	TT	683
TRINITY_DN10064_c0_g1_i1	G/T	GT	GG	836
TRINITY_DN10064_c0_g1_i1	T/C	TT	CC	1035
TRINITY_DN13246_c0_g1_i2	G/A	GA	GG	6441
TRINITY_DN13246_c0_g1_i2	C/A	CC	CA	7233
TRINITY_DN13117_c0_g2_i1	C/T	CC	CT	1895
TRINITY_DN13117_c0_g2_i1	T/C	TC	TT	1928
TRINITY_DN13117_c0_g2_i1	T/A	TA	TT	1936
TRINITY_DN13117_c0_g2_i1	C/T	CT	CC	1943
TRINITY_DN13117_c0_g2_i1	A/G	AA	AG	2011
TRINITY_DN21575_c0_g1_i1	C/T	CT	CC	2534
TRINITY_DN31357_c0_g1_i1	G/A	GA	GG	1852
TRINITY_DN13507_c1_g2_i1	T/A	TT	TA	1104
TRINITY_DN7736_c1_g2_i1	A/G	AG	AA	880
TRINITY_DN12737_c0_g1_i1	G/A	GG	GA	321
TRINITY_DN12737_c0_g1_i1	C/T	CC	CT	330
TRINITY_DN12737_c0_g1_i1	G/A	GG	GA	350
TRINITY_DN12737_c0_g1_i1	T/C	TC	TT	678
TRINITY_DN12737_c0_g1_i1	T/A	TT	TA	897
TRINITY_DN12737_c0_g1_i1	C/T	CT	CC	1107
TRINITY_DN12737_c0_g1_i1	C/T	CT	CC	1184
TRINITY_DN12737_c0_g1_i1	T/A	AT	TT	1214
TRINITY_DN12737_c0_g1_i1	A/C	AC	AA	1631
TRINITY_DN12737_c0_g1_i1	G/A	GG	GA	1796
TRINITY_DN9781_c0_g1_i2	C/T	CT	CC	720
TRINITY_DN34823_c0_g1_i1	T/C	TC	TT	332
TRINITY_DN34823_c0_g1_i1	T/C	TC	TT	462
TRINITY_DN64588_c0_g1_i1	C/T	CC	CT	151
TRINITY_DN11801_c0_g1_i1	A/T	AT	AA	207
TRINITY_DN11801_c0_g1_i1	G/A	GA	GG	2446
TRINITY_DN61616_c0_g1_i1	A/G	AG	AA	235
TRINITY_DN61616_c0_g1_i1	T/C	TT	TC	241
TRINITY_DN1239_c0_g1_i1	T/C	CC	TT	1144
TRINITY_DN12840_c0_g1_i1	T/G	TT	TG	968
TRINITY_DN10665_c0_g1_i2	G/A	GG	GA	1840
TRINITY_DN10665_c0_g1_i2	G/A	GG	GA	2505
TRINITY_DN13705_c0_g2_i6	G/T	GT	GG	1558
TRINITY_DN8438_c0_g2_i1	C/T	CT	CC	1265
TRINITY_DN12915_c0_g2_i2	A/C	AC	AA	170
TRINITY_DN5803_c0_g1_i1	T/C	TT	TC	62
TRINITY_DN3913_c0_g2_i1	T/C	TT	TC	293
TRINITY_DN59302_c0_g1_i1	T/C	TC	TT	663
TRINITY_DN59302_c0_g1_i1	T/A	TT	TA	1444
TRINITY_DN40883_c0_g1_i1	C/T	CC	CT	605
TRINITY_DN40883_c0_g1_i1	T/A	TT	TA	1958
TRINITY_DN13757_c1_g1_i4	G/C	GC	GG	2379
TRINITY_DN13757_c1_g1_i4	A/C	AC	AA	2383
TRINITY_DN13757_c1_g1_i4	C/A	CA	CC	2384
TRINITY_DN3424_c0_g1_i1	T/A	TA	TT	1316
TRINITY_DN32014_c0_g1_i1	G/T	GG	GT	192
TRINITY_DN32014_c0_g1_i1	A/T	AT	AA	1474
TRINITY_DN11532_c0_g1_i1	G/T	GT	GG	597
TRINITY_DN11532_c0_g1_i1	A/G	AG	AA	633
TRINITY_DN11532_c0_g1_i1	C/A	CC	CA	723
TRINITY_DN11532_c0_g1_i1	A/C	AA	AC	751
TRINITY_DN11532_c0_g1_i1	C/A	CC	CA	787
TRINITY_DN12005_c0_g2_i1	A/G	AA	AG	43
TRINITY_DN12005_c0_g2_i1	A/G	AA	AG	80
TRINITY_DN12005_c0_g2_i1	C/T	CC	CT	84
TRINITY_DN3630_c0_g1_i1	G/C	GG	GC	535
TRINITY_DN8098_c0_g1_i1	A/C	AA	AC	84
TRINITY_DN21517_c0_g1_i1	G/A	GA	GG	501
TRINITY_DN8173_c0_g2_i2	G/T	GG	GT	407
TRINITY_DN8173_c0_g2_i2	A/T	AA	AT	1398
TRINITY_DN8173_c0_g2_i2	G/A	GG	GA	1789
TRINITY_DN8173_c0_g2_i2	G/A	GG	GA	1830
TRINITY_DN13624_c3_g3_i1	A/G	AA	AG	75
TRINITY_DN13809_c0_g1_i9	G/A	GG	GA	1314
TRINITY_DN13809_c0_g1_i9	A/G	AG	AA	1468
TRINITY_DN13809_c0_g1_i9	T/A	TA	TT	1582
TRINITY_DN13809_c0_g1_i9	T/A	TT	TA	1811
TRINITY_DN13809_c0_g1_i9	A/C	AC	AA	2021
TRINITY_DN13809_c0_g1_i9	C/G	CG	CC	2041
TRINITY_DN13809_c0_g1_i9	G/A	GA	GG	2118
TRINITY_DN13809_c0_g1_i9	G/C	GC	GG	2132
TRINITY_DN13809_c0_g1_i9	A/C	AC	AA	3086
TRINITY_DN13809_c0_g1_i9	T/A	TT	TA	3446
TRINITY_DN13809_c0_g1_i9	G/A	GG	GA	3447
TRINITY_DN13809_c0_g1_i9	G/A	GG	GA	3455
TRINITY_DN13809_c0_g1_i9	C/G	CC	CG	3537
TRINITY_DN13809_c0_g1_i9	T/C	TC	TT	3633
TRINITY_DN13809_c0_g1_i9	A/C	AC	AA	3639
TRINITY_DN13809_c0_g1_i9	A/G	AG	AA	3643
TRINITY_DN13809_c0_g1_i9	A/G	AA	AG	3931
TRINITY_DN8159_c0_g2_i1	T/C	TC	TT	737
TRINITY_DN4202_c0_g1_i1	T/A	TT	TA	195
TRINITY_DN4202_c0_g1_i1	G/A	GG	GA	1123
TRINITY_DN8784_c0_g1_i3	C/A	CC	CA	268
TRINITY_DN13521_c1_g1_i1	A/T	TT	AA	184
TRINITY_DN13521_c1_g1_i1	C/G	CC	GG	368
TRINITY_DN13588_c0_g2_i5	T/C	TC	TT	4243
TRINITY_DN13588_c0_g2_i5	C/T	CT	CC	4271
TRINITY_DN13588_c0_g2_i5	T/G	TG	TT	4272
TRINITY_DN13588_c0_g2_i5	T/C	TC	TT	4468
TRINITY_DN13588_c0_g2_i5	C/A	CA	CC	4720
TRINITY_DN13588_c0_g2_i5	A/G	AG	AA	4773
TRINITY_DN13588_c0_g2_i5	A/T	AT	AA	4858
TRINITY_DN13588_c0_g2_i5	A/T	AT	AA	4910
TRINITY_DN13588_c0_g2_i5	G/A	GA	GG	5103
TRINITY_DN5721_c0_g1_i1	A/T	AA	AT	379
TRINITY_DN8902_c0_g3_i1	G/A	GA	GG	826
TRINITY_DN59218_c0_g1_i1	G/C	GC	GG	615
TRINITY_DN13840_c3_g2_i1	G/T	GT	GG	725
TRINITY_DN13840_c3_g2_i1	C/T	CC	CT	794
TRINITY_DN13840_c3_g2_i1	C/T	CT	CC	838
TRINITY_DN13840_c3_g2_i1	T/C	TC	TT	1118
TRINITY_DN49918_c0_g1_i1	T/C	TC	TT	525
TRINITY_DN49918_c0_g1_i1	G/A	GA	GG	1188
TRINITY_DN49918_c0_g1_i1	C/G	CG	CC	1189
TRINITY_DN13589_c0_g2_i5	G/A	GG	GA	2793
TRINITY_DN13589_c0_g2_i5	G/C	GC	GG	2929
TRINITY_DN12157_c0_g3_i1	A/G	AA	GG	3850
TRINITY_DN12038_c0_g1_i1	A/C	CC	AA	347
TRINITY_DN12038_c0_g1_i1	C/A	CC	CA	493
TRINITY_DN12614_c0_g1_i1	A/T	AT	AA	1483
TRINITY_DN12614_c0_g1_i1	G/A	GA	GG	2295
TRINITY_DN12614_c0_g1_i1	A/C	AA	CC	3297
TRINITY_DN14139_c0_g1_i1	G/A	GG	GA	145
TRINITY_DN14139_c0_g1_i1	G/A	GA	GG	784
TRINITY_DN831_c0_g1_i1	T/C	TC	TT	392
TRINITY_DN13583_c0_g2_i2	G/C	GC	GG	1679
TRINITY_DN37443_c0_g1_i1	A/G	AG	AA	304
TRINITY_DN50129_c0_g1_i1	T/C	TT	TC	598
TRINITY_DN6568_c0_g3_i1	C/T	CC	CT	1335
TRINITY_DN50856_c0_g1_i1	A/T	AT	AA	1985
TRINITY_DN30791_c0_g1_i1	G/A	GG	GA	1544
TRINITY_DN7877_c0_g1_i1	A/S	GA	AC	79
TRINITY_DN7877_c0_g1_i1	C/T	TC	CC	82
TRINITY_DN7877_c0_g1_i1	T/C	CT	TT	104
TRINITY_DN20982_c0_g1_i1	T/C	TT	TC	2120
TRINITY_DN9049_c0_g1_i1	A/G	GG	AA	510
TRINITY_DN9049_c0_g1_i1	T/C	TT	CC	932
TRINITY_DN9234_c0_g2_i1	G/C	GC	GG	443
TRINITY_DN25544_c0_g1_i1	G/A	GG	GA	316
TRINITY_DN50999_c0_g1_i1	G/A	GA	GG	562
TRINITY_DN6880_c0_g1_i1	C/T	CC	CT	809
TRINITY_DN2965_c0_g1_i1	A/G	AG	AA	800
TRINITY_DN8961_c0_g3_i3	A/G	AG	AA	741
TRINITY_DN13686_c0_g3_i1	C/G	CC	CG	2292
TRINITY_DN13686_c0_g3_i1	T/A	TA	TT	3133
TRINITY_DN13686_c0_g3_i1	T/C	TT	TC	3226
TRINITY_DN64327_c0_g1_i1	A/G	AG	AA	17
TRINITY_DN33377_c0_g1_i1	A/T	AA	AT	171
TRINITY_DN5222_c0_g2_i1	T/C	TT	TC	395
TRINITY_DN4832_c0_g1_i1	A/G	GG	AA	126
TRINITY_DN2768_c0_g1_i1	T/G	GG	TT	287
TRINITY_DN8065_c0_g2_i1	T/A	TT	TA	760
TRINITY_DN8065_c0_g2_i1	T/C	TT	TC	867
TRINITY_DN3117_c0_g1_i1	G/A	GG	GA	459
TRINITY_DN8700_c1_g1_i1	A/G	AG	AA	174
TRINITY_DN6968_c0_g1_i1	T/C	TC	TT	724
TRINITY_DN9351_c0_g2_i1	T/C	TC	TT	146
TRINITY_DN8940_c0_g1_i1	C/T	CC	CT	1809
TRINITY_DN11526_c0_g1_i5	A/G	AG	AA	541
TRINITY_DN7767_c0_g1_i1	T/C	CC	TT	375
TRINITY_DN310_c0_g1_i1	A/T	AA	TT	179
TRINITY_DN13944_c0_g1_i1	C/T	CT	CC	372
TRINITY_DN13433_c0_g2_i2	A/G	AA	AG	165
TRINITY_DN13433_c0_g2_i2	G/A	GG	GA	231
TRINITY_DN13433_c0_g2_i2	A/G	AG	AA	562
TRINITY_DN13433_c0_g2_i2	C/T	CT	CC	639
TRINITY_DN13433_c0_g2_i2	A/G	AG	AA	642
TRINITY_DN13433_c0_g2_i2	C/G	CG	CC	651
TRINITY_DN9280_c0_g1_i1	C/T	CC	CT	1119
TRINITY_DN9280_c0_g1_i1	G/C	GG	GC	2933
TRINITY_DN8074_c0_g1_i3	C/T	CC	CT	1172
TRINITY_DN6204_c0_g2_i1	G/A	GA	GG	274
TRINITY_DN6204_c0_g2_i1	G/A	GA	GG	276
TRINITY_DN8782_c0_g1_i1	A/G	GG	AA	455
TRINITY_DN7087_c0_g1_i2	G/A	GG	GA	99
TRINITY_DN10910_c0_g2_i1	C/A	CC	CA	586
TRINITY_DN1676_c0_g1_i1	T/C	TT	TC	601
TRINITY_DN4752_c0_g1_i1	T/C	TC	TT	1230
TRINITY_DN4752_c0_g1_i1	T/G	TG	TT	1581
TRINITY_DN5186_c0_g1_i1	G/A	GA	GG	206
TRINITY_DN5186_c0_g1_i1	G/A	GA	GG	1306
TRINITY_DN5186_c0_g1_i1	C/G	CG	CC	1507
TRINITY_DN41111_c0_g1_i1	G/A	GA	GG	383
TRINITY_DN9107_c0_g2_i1	T/A	TT	TA	507
TRINITY_DN470_c0_g1_i1	A/T	AA	AT	1196
TRINITY_DN7589_c0_g2_i1	T/C	TT	TC	418
TRINITY_DN9195_c0_g1_i1	T/C	TC	TT	2297
TRINITY_DN9195_c0_g1_i1	T/C	TC	TT	3014
TRINITY_DN2711_c0_g1_i1	G/T	GG	GT	946
TRINITY_DN35177_c0_g1_i1	G/C	GC	GG	299
TRINITY_DN31663_c0_g2_i1	T/C	TC	TT	426
TRINITY_DN31663_c0_g2_i1	G/A	GA	GG	442
TRINITY_DN997_c0_g2_i1	G/C	GG	GC	1635
TRINITY_DN7089_c0_g1_i1	A/T	AT	AA	1325
TRINITY_DN7089_c0_g1_i1	T/C	TC	TT	1562
TRINITY_DN7089_c0_g1_i1	C/T	CC	CT	1654
TRINITY_DN10507_c0_g1_i1	G/T	GT	GG	1408
TRINITY_DN24683_c0_g1_i1	A/G	AA	AG	292
TRINITY_DN12340_c2_g1_i1	T/C	TC	TT	294
TRINITY_DN14790_c0_g1_i1	A/G	AG	AA	1750
TRINITY_DN10263_c0_g1_i3	G/A	GG	GA	693
TRINITY_DN5744_c0_g1_i1	A/G	AA	AG	248
TRINITY_DN5076_c0_g1_i1	T/C	TC	TT	2466
TRINITY_DN7945_c0_g1_i1	T/C	TT	TC	325
TRINITY_DN10768_c0_g2_i1	C/A	CA	CC	260
TRINITY_DN50056_c0_g1_i1	T/A	TT	TA	748
TRINITY_DN13730_c0_g2_i2	G/A	GG	GA	2522
TRINITY_DN59734_c0_g1_i1	A/G	AA	AG	1209
TRINITY_DN7830_c0_g2_i1	T/C	TT	TC	69
TRINITY_DN22703_c0_g1_i1	A/G	AG	AA	280
TRINITY_DN8829_c0_g1_i1	T/C	TT	CC	2095
TRINITY_DN13639_c1_g1_i22	G/A	GG	GA	2453
TRINITY_DN11960_c0_g1_i1	T/C	TC	TT	513
TRINITY_DN9204_c0_g1_i1	T/C	TC	TT	766
TRINITY_DN6282_c0_g1_i1	G/A	GG	GA	434
TRINITY_DN6282_c0_g1_i1	C/T	CT	CC	1196
TRINITY_DN11829_c0_g1_i3	T/C	TT	TC	356
TRINITY_DN3129_c0_g2_i1	C/T	CC	CT	781
TRINITY_DN8143_c0_g1_i1	A/G	AA	GG	671
TRINITY_DN11278_c0_g1_i1	A/G	AA	AG	95
TRINITY_DN11278_c0_g1_i1	G/A	GG	GA	109
TRINITY_DN11278_c0_g1_i1	A/C	AA	AC	122
TRINITY_DN11278_c0_g1_i1	G/T	GG	GT	125
TRINITY_DN11278_c0_g1_i1	T/A	TT	TA	130
TRINITY_DN11278_c0_g1_i1	G/A	GG	GA	149
TRINITY_DN2871_c0_g1_i1	A/T	AA	TT	271
TRINITY_DN33536_c0_g1_i1	A/C	AC	AA	453
TRINITY_DN13841_c2_g11_i1	C/T	CC	CT	234
TRINITY_DN13841_c2_g11_i1	G/A	GG	GA	242
TRINITY_DN13808_c0_g1_i1	T/C	TC	TT	459
TRINITY_DN13808_c0_g1_i1	A/T	AT	AA	1881
TRINITY_DN13808_c0_g1_i1	T/A	TA	TT	1887
TRINITY_DN13808_c0_g1_i1	C/G	CC	CG	2265
TRINITY_DN13808_c0_g1_i1	C/G	CG	CC	2368
TRINITY_DN13808_c0_g1_i1	T/C	TC	TT	2370
TRINITY_DN13808_c0_g1_i1	T/A	TA	TT	2379
TRINITY_DN13808_c0_g1_i1	T/G	TG	TT	2397
TRINITY_DN13808_c0_g1_i1	T/C	TC	TT	2443
TRINITY_DN13808_c0_g1_i1	G/A	GA	GG	2444
TRINITY_DN13808_c0_g1_i1	A/G	AG	AA	2874
TRINITY_DN13808_c0_g1_i1	G/C	GC	GG	2889
TRINITY_DN13808_c0_g1_i1	C/T	CT	CC	2991
TRINITY_DN13808_c0_g1_i1	A/G	AG	AA	3189
TRINITY_DN13808_c0_g1_i1	T/A	TA	TT	3389
TRINITY_DN13808_c0_g1_i1	C/G	CG	CC	3397
TRINITY_DN13808_c0_g1_i1	C/T	CT	CC	3454
TRINITY_DN13808_c0_g1_i1	C/T	CT	CC	3495
TRINITY_DN13808_c0_g1_i1	T/C	TC	TT	3537
TRINITY_DN13808_c0_g1_i1	C/A	CA	CC	3559
TRINITY_DN13808_c0_g1_i1	C/T	CT	CC	3573
TRINITY_DN13808_c0_g1_i1	A/C	AC	AA	3584
TRINITY_DN13808_c0_g1_i1	C/T	CC	CT	3954
TRINITY_DN13808_c0_g1_i1	T/C	TT	TC	3966
TRINITY_DN13808_c0_g1_i1	G/A	GG	GA	3969
TRINITY_DN13808_c0_g1_i1	T/C	TT	TC	4554
TRINITY_DN13808_c0_g1_i1	C/T	CC	CT	4583
TRINITY_DN13808_c0_g1_i1	C/T	CC	CT	4612
TRINITY_DN13808_c0_g1_i1	C/T	CC	CT	4613
TRINITY_DN2813_c0_g1_i1	G/T	GG	GT	241
TRINITY_DN2813_c0_g1_i1	T/C	TT	TC	415
TRINITY_DN4496_c0_g1_i1	T/C	TC	TT	1016
TRINITY_DN9858_c0_g1_i1	T/C	TC	TT	1971
TRINITY_DN9858_c0_g1_i1	A/T	AA	TT	2251
TRINITY_DN4981_c0_g1_i1	T/C	TC	TT	664
TRINITY_DN13720_c5_g5_i1	A/G	AA	AG	987
TRINITY_DN3383_c0_g2_i1	G/C	GC	GG	93
TRINITY_DN3383_c0_g2_i1	A/G	AG	AA	571
TRINITY_DN12414_c0_g1_i2	T/C	TT	TC	312
TRINITY_DN8122_c0_g2_i1	T/G	TG	TT	1606
TRINITY_DN11639_c0_g1_i1	G/T	GT	GG	1697
TRINITY_DN34648_c0_g1_i1	T/C	TT	TC	950
TRINITY_DN13033_c0_g1_i5	G/T	GG	GT	4694
TRINITY_DN13033_c0_g1_i5	G/A	GG	GA	7622
TRINITY_DN2816_c0_g1_i1	T/A	TT	TA	882
TRINITY_DN40752_c0_g1_i1	A/G	AA	AG	80
TRINITY_DN59065_c0_g1_i1	T/C	TT	TC	691
TRINITY_DN59065_c0_g1_i1	G/A	GG	GA	699
TRINITY_DN40002_c0_g1_i1	T/C	TC	TT	204
TRINITY_DN9287_c0_g1_i1	A/T	AA	AT	1401
TRINITY_DN13557_c4_g12_i1	C/T	CC	TC	364
TRINITY_DN13557_c4_g12_i1	T/C	TT	CT	365
TRINITY_DN13557_c4_g12_i1	G/A	GG	AG	371
TRINITY_DN13557_c4_g12_i1	C/T	CC	TC	380
TRINITY_DN23681_c0_g1_i1	A/G	AA	GG	261
TRINITY_DN10779_c0_g3_i1	A/G	AA	AG	1266
TRINITY_DN5438_c0_g1_i1	A/T	AA	AT	1679
TRINITY_DN20864_c0_g1_i1	T/A	TT	TA	3290
TRINITY_DN7031_c0_g2_i1	C/T	CC	CT	1396
TRINITY_DN10850_c0_g1_i1	C/T	CC	CT	1545
TRINITY_DN10850_c0_g1_i1	G/A	GG	GA	1730
TRINITY_DN49670_c0_g1_i1	G/A	GA	GG	2256
TRINITY_DN12773_c0_g2_i3	T/G	TG	TT	1777
TRINITY_DN12773_c0_g2_i3	A/T	AT	AA	2453
TRINITY_DN4654_c0_g2_i2	T/C	TC	TT	807
TRINITY_DN8475_c0_g1_i1	C/T	CC	CT	1274
TRINITY_DN8475_c0_g1_i1	T/C	TC	TT	2087
TRINITY_DN2963_c0_g1_i1	A/G	AA	AG	752
TRINITY_DN3277_c0_g2_i1	A/C	AA	AC	995
TRINITY_DN1201_c0_g1_i1	T/A	TA	TT	250
TRINITY_DN7268_c0_g2_i1	T/C	TT	TC	1243
TRINITY_DN5701_c0_g1_i1	C/G	CG	CC	1724
TRINITY_DN6139_c0_g1_i1	A/G	AA	AG	95
TRINITY_DN7610_c0_g2_i1	C/T	CT	CC	207
TRINITY_DN7610_c0_g2_i1	G/C	GC	GG	1647
TRINITY_DN4083_c0_g2_i1	T/C	TT	TC	1344
TRINITY_DN12110_c0_g1_i1	A/C	AC	AA	758
TRINITY_DN12457_c0_g1_i4	A/G	AA	AG	358
TRINITY_DN3281_c0_g1_i1	T/C	CT	TT	759
TRINITY_DN5685_c0_g2_i1	G/T	GT	GG	591
TRINITY_DN51019_c0_g1_i1	A/G	AG	AA	2411
TRINITY_DN1032_c0_g1_i1	T/C	TC	TT	893
TRINITY_DN60628_c0_g1_i1	T/A	TA	TT	718
TRINITY_DN10841_c0_g3_i4	C/G	CC	CG	475
TRINITY_DN3730_c0_g1_i1	T/C	TC	TT	1364
TRINITY_DN6889_c0_g1_i1	T/C	TT	TC	915
TRINITY_DN587_c0_g2_i1	T/G	TT	TG	42
TRINITY_DN587_c0_g2_i1	G/C	GG	GC	44
TRINITY_DN587_c0_g2_i1	G/C	GG	GC	46
TRINITY_DN587_c0_g2_i1	A/G	AA	AG	87
TRINITY_DN12147_c0_g1_i2	A/T	TT	AA	221
TRINITY_DN12147_c0_g1_i2	G/C	GC	GG	265
TRINITY_DN12147_c0_g1_i2	G/A	GA	GG	311
TRINITY_DN12147_c0_g1_i2	A/G	AG	AA	325
TRINITY_DN12147_c0_g1_i2	A/T	AA	TT	534
TRINITY_DN9065_c0_g2_i3	A/G	AA	AG	756
TRINITY_DN9236_c0_g3_i1	A/G	AA	AG	863
TRINITY_DN10134_c0_g1_i2	T/G	TT	TG	1235
TRINITY_DN10134_c0_g1_i2	C/T	CT	CC	3912
TRINITY_DN13765_c0_g1_i1	A/G	AA	GG	7453
TRINITY_DN13765_c0_g1_i1	T/C	CC	TT	7458
TRINITY_DN11521_c0_g1_i1	G/A	GG	GA	894
TRINITY_DN9334_c0_g2_i2	C/T	CT	CC	812
TRINITY_DN9334_c0_g2_i2	G/T	GG	GT	1480
TRINITY_DN11242_c0_g1_i1	G/T	GG	GT	1860
TRINITY_DN9612_c0_g1_i2	G/T	GG	GT	641
TRINITY_DN9612_c0_g1_i2	T/A	TA	TT	645
TRINITY_DN9612_c0_g1_i2	A/G	AG	AA	666
TRINITY_DN9612_c0_g1_i2	G/T	GG	GT	755
TRINITY_DN9612_c0_g1_i2	T/A	TA	TT	759
TRINITY_DN11848_c0_g1_i7	C/G	CC	CG	383
TRINITY_DN11423_c0_g1_i1	A/C	AC	AA	846
TRINITY_DN8754_c0_g1_i1	C/T	CT	CC	383
TRINITY_DN8540_c0_g1_i1	G/T	GT	GG	1984
TRINITY_DN8803_c0_g1_i1	A/G	AA	AG	673
TRINITY_DN21749_c0_g1_i1	G/T	GT	GG	389
TRINITY_DN655_c0_g1_i1	C/T	CT	CC	1320
TRINITY_DN3864_c0_g1_i1	T/G	TT	GG	75
TRINITY_DN31091_c0_g1_i1	A/G	AA	AG	664
TRINITY_DN2434_c0_g2_i1	T/A	TA	TT	450
TRINITY_DN7339_c0_g1_i1	A/T	AT	AA	582
TRINITY_DN12547_c0_g1_i1	A/C	AA	CC	272
TRINITY_DN7745_c0_g1_i1	T/C	TC	TT	1398
TRINITY_DN7745_c0_g1_i1	C/A	CA	CC	1555
TRINITY_DN7745_c0_g1_i1	T/G	TT	TG	5520
TRINITY_DN8873_c0_g1_i1	C/A	CA	CC	353
TRINITY_DN51388_c0_g1_i1	G/A	GG	GA	1384
TRINITY_DN34754_c0_g1_i1	T/A	TA	TT	150
TRINITY_DN1240_c0_g1_i1	A/G	GG	AA	1011
TRINITY_DN13315_c0_g1_i3	G/A	GA	GG	945
TRINITY_DN13315_c0_g1_i3	G/A	GA	GG	1155
TRINITY_DN4952_c0_g1_i1	A/C	AC	AA	1701
TRINITY_DN49790_c0_g1_i1	C/T	CC	CT	948
TRINITY_DN6387_c0_g2_i1	T/A	TT	TA	1522
TRINITY_DN8285_c0_g1_i1	T/A	TT	TA	793
TRINITY_DN2458_c0_g1_i1	A/T	AT	AA	449
TRINITY_DN7039_c0_g1_i1	A/G	AG	AA	90
TRINITY_DN9763_c0_g1_i1	G/A	GG	GA	578
TRINITY_DN9763_c0_g1_i1	T/C	TC	TT	796
TRINITY_DN9763_c0_g1_i1	G/A	GA	GG	799
TRINITY_DN9763_c0_g1_i1	G/A	GA	GG	817
TRINITY_DN9763_c0_g1_i1	A/G	AG	AA	820
TRINITY_DN9763_c0_g1_i1	G/A	GA	GG	823
TRINITY_DN9763_c0_g1_i1	A/G	AG	AA	829
TRINITY_DN9763_c0_g1_i1	A/G	AG	AA	848
TRINITY_DN9763_c0_g1_i1	G/T	GT	GG	883
TRINITY_DN9763_c0_g1_i1	A/T	AA	AT	1175
TRINITY_DN9763_c0_g1_i1	G/C	GG	GC	1334
TRINITY_DN9763_c0_g1_i1	C/T	CC	TC	1375
TRINITY_DN9763_c0_g1_i1	A/G	GG	AA	1454
TRINITY_DN8861_c0_g1_i1	C/T	CT	CC	1821
TRINITY_DN10440_c0_g2_i2	G/T	GG	GT	1166
TRINITY_DN10440_c0_g2_i2	G/A	GG	GA	1276
TRINITY_DN11782_c1_g1_i1	T/C	TC	TT	302
TRINITY_DN11782_c1_g1_i1	A/G	AA	AG	1190
TRINITY_DN261_c0_g2_i1	G/A	GA	GG	496
TRINITY_DN261_c0_g2_i1	C/A	CA	CC	547
TRINITY_DN261_c0_g2_i1	G/A	GA	GG	552
TRINITY_DN5546_c0_g1_i1	A/T	TT	AA	265
TRINITY_DN5546_c0_g1_i1	G/A	GG	GA	978
TRINITY_DN13234_c1_g1_i1	C/T	CC	CT	207
TRINITY_DN13234_c1_g1_i1	A/G	AA	AG	1920
TRINITY_DN13234_c1_g1_i1	G/T	GG	GT	2273
TRINITY_DN5907_c0_g2_i1	T/C	TT	TC	5436
TRINITY_DN13718_c1_g7_i1	A/G	AA	GG	556
TRINITY_DN22118_c0_g1_i1	A/T	AT	AA	689
TRINITY_DN61274_c0_g1_i1	C/T	CC	CT	128
TRINITY_DN13657_c0_g1_i1	C/G	CG	CC	373
TRINITY_DN13657_c0_g1_i1	T/A	TA	TT	398
TRINITY_DN13657_c0_g1_i1	G/A	GA	GG	481
TRINITY_DN41361_c0_g1_i1	A/G	AA	AG	587
TRINITY_DN3242_c0_g1_i1	G/A	GG	GA	1454
TRINITY_DN5935_c0_g2_i1	T/A	TA	TT	399
TRINITY_DN5220_c0_g1_i1	T/G	GG	TT	735
TRINITY_DN12091_c2_g1_i1	G/A	GA	GG	67
TRINITY_DN12091_c2_g1_i1	C/T	CT	CC	72
TRINITY_DN12091_c2_g1_i1	C/T	CT	CC	74
TRINITY_DN13829_c0_g1_i6	T/C	TC	TT	7144
TRINITY_DN1635_c0_g2_i1	G/A	GG	GA	773
TRINITY_DN13793_c1_g1_i1	G/A	GA	GG	1239
TRINITY_DN13793_c1_g1_i1	A/G	AG	AA	1334
TRINITY_DN13793_c1_g1_i1	C/T	CC	CT	1530
TRINITY_DN13793_c1_g1_i1	T/C	TT	TC	1675
TRINITY_DN13793_c1_g1_i1	T/C	TT	TC	1704
TRINITY_DN6936_c0_g1_i1	T/C	CC	TT	204
TRINITY_DN6936_c0_g1_i1	C/T	CT	CC	295
TRINITY_DN6936_c0_g1_i1	C/A	CA	CC	1241
TRINITY_DN6936_c0_g1_i1	G/C	GG	GC	1561
TRINITY_DN11384_c0_g1_i1	C/T	CC	TC	897
TRINITY_DN11384_c0_g1_i1	G/A	GG	GA	1211
TRINITY_DN12814_c1_g1_i11	G/C	GG	GC	43
TRINITY_DN12814_c1_g1_i11	C/T	CT	CC	104
TRINITY_DN2828_c0_g1_i1	G/A	GG	GA	1388
TRINITY_DN52186_c0_g1_i1	A/T	AT	AA	372
TRINITY_DN14695_c0_g1_i1	A/G	AA	AG	624
TRINITY_DN972_c0_g1_i1	C/G	CC	CG	569
TRINITY_DN972_c0_g1_i1	C/T	CC	CT	925
TRINITY_DN14086_c0_g1_i1	G/C	GG	GC	1682
TRINITY_DN3394_c0_g1_i1	G/A	GA	GG	1650
TRINITY_DN13825_c4_g11_i9	T/A	TA	TT	505
TRINITY_DN13825_c4_g11_i9	A/G	AA	AG	1653
TRINITY_DN13825_c4_g11_i9	A/C	AC	AA	3348
TRINITY_DN20880_c0_g1_i1	T/C	TT	TC	108
TRINITY_DN13819_c3_g2_i1	T/C	TC	TT	300
TRINITY_DN13819_c3_g2_i1	G/A	GA	GG	317
TRINITY_DN640_c0_g1_i1	C/A	CC	CA	915
TRINITY_DN4757_c0_g1_i1	A/G	AG	AA	619
TRINITY_DN21321_c0_g1_i1	C/T	CC	CT	339
TRINITY_DN12913_c0_g2_i1	C/G	CC	CG	130
TRINITY_DN10114_c0_g1_i1	C/T	CC	CT	3209
TRINITY_DN43118_c0_g1_i1	T/C	TT	TC	699
TRINITY_DN11772_c0_g1_i1	T/C	TC	TT	999
TRINITY_DN8528_c0_g1_i2	T/C	TT	CC	282
TRINITY_DN40082_c0_g1_i1	G/T	GT	GG	1197
TRINITY_DN40082_c0_g1_i1	T/A	TA	TT	2154
TRINITY_DN12887_c2_g2_i3	A/G	AG	AA	269
TRINITY_DN59324_c0_g1_i1	T/C	TC	TT	407
TRINITY_DN10585_c0_g1_i1	G/A	GG	GA	564
TRINITY_DN10585_c0_g1_i1	T/C	TT	TC	606
TRINITY_DN10585_c0_g1_i1	C/T	CC	CT	621
TRINITY_DN10585_c0_g1_i1	C/T	CC	CT	637
TRINITY_DN10585_c0_g1_i1	T/G	TT	TG	655
TRINITY_DN10585_c0_g1_i1	T/C	TT	TC	667
TRINITY_DN10585_c0_g1_i1	G/T	GG	GT	673
TRINITY_DN10585_c0_g1_i1	A/T	AA	AT	711
TRINITY_DN10585_c0_g1_i1	T/A	TA	TT	888
TRINITY_DN10585_c0_g1_i1	T/C	TT	TC	959
TRINITY_DN3253_c0_g1_i2	C/T	CT	CC	148
TRINITY_DN9256_c0_g1_i1	A/G	AA	AG	308
TRINITY_DN12785_c0_g2_i1	A/C	CC	AA	1338
TRINITY_DN12785_c0_g2_i1	T/A	TT	TA	4077
TRINITY_DN7701_c0_g1_i1	G/A	GG	GA	349
TRINITY_DN1791_c0_g1_i1	A/T	AA	AT	742
TRINITY_DN11161_c0_g4_i1	C/A	CC	CA	1049
TRINITY_DN40215_c0_g1_i1	C/A	CA	CC	1880
TRINITY_DN4138_c0_g1_i1	A/G	GG	AA	1159
TRINITY_DN13577_c2_g1_i1	G/A	GA	GG	182
TRINITY_DN1224_c0_g1_i1	T/A	TT	TA	462
TRINITY_DN59410_c0_g1_i1	T/A	TT	TA	467
TRINITY_DN11039_c0_g1_i1	T/C	TT	TC	197
TRINITY_DN11039_c0_g1_i1	T/C	TC	TT	3056
TRINITY_DN11039_c0_g1_i1	A/T	AA	AT	3207
TRINITY_DN5509_c0_g1_i1	A/G	AA	GG	514
TRINITY_DN13817_c0_g8_i5	C/T	CC	CT	1731
TRINITY_DN13817_c0_g8_i5	T/G	TT	TG	1819
TRINITY_DN13817_c0_g8_i5	T/C	TC	TT	2469
TRINITY_DN13817_c0_g8_i5	T/G	TT	TG	2542
TRINITY_DN13817_c0_g8_i5	A/C	AA	CA	2615
TRINITY_DN13817_c0_g8_i5	T/G	TT	GT	2616
TRINITY_DN13817_c0_g8_i5	G/A	GG	AG	2633
TRINITY_DN13817_c0_g8_i5	G/A	GG	AG	2636
TRINITY_DN12096_c1_g1_i1	T/C	TT	TC	762
TRINITY_DN24506_c0_g1_i1	A/G	AA	AG	250
TRINITY_DN7115_c0_g1_i1	T/C	CC	TT	2054
TRINITY_DN32240_c0_g1_i1	G/C	GG	GC	624
TRINITY_DN9191_c0_g1_i1	T/C	CC	TT	614
TRINITY_DN22381_c0_g1_i1	C/G	CG	CC	669
TRINITY_DN32624_c0_g1_i1	T/C	TT	TC	344
TRINITY_DN11820_c0_g1_i2	T/G	TG	TT	231
TRINITY_DN11820_c0_g1_i2	C/G	CG	CC	1918
TRINITY_DN11713_c0_g2_i1	A/T	AA	AT	854
TRINITY_DN40382_c0_g1_i1	C/T	CT	CC	854
TRINITY_DN8180_c0_g2_i1	A/G	AG	AA	343
TRINITY_DN13156_c0_g1_i3	A/T	AA	AT	206
TRINITY_DN13156_c0_g1_i3	T/G	TT	TG	208
TRINITY_DN13156_c0_g1_i3	T/G	TT	TG	221
TRINITY_DN13156_c0_g1_i3	C/T	CC	CT	270
TRINITY_DN13156_c0_g1_i3	A/G	AA	AG	303
TRINITY_DN21861_c0_g1_i1	G/A	GG	GA	608
TRINITY_DN21861_c0_g1_i1	C/A	CC	CA	735
TRINITY_DN21861_c0_g1_i1	C/A	CC	CA	751
TRINITY_DN10544_c0_g2_i1	G/A	GA	GG	437
TRINITY_DN10544_c0_g2_i1	G/A	GA	GG	1818
TRINITY_DN40640_c0_g1_i1	C/G	CC	CG	1234
TRINITY_DN40640_c0_g1_i1	G/A	GG	GA	1238
TRINITY_DN5414_c0_g1_i1	G/C	GG	GC	546
TRINITY_DN5414_c0_g1_i1	A/G	AA	AG	547
TRINITY_DN5414_c0_g1_i1	G/A	GG	GA	556
TRINITY_DN13333_c2_g2_i12	G/A	GG	GA	401
TRINITY_DN39934_c0_g1_i1	T/C	TT	TC	543
TRINITY_DN11799_c0_g1_i2	A/G	AG	AA	275
TRINITY_DN8015_c0_g2_i2	G/T	GG	GT	148
TRINITY_DN8015_c0_g2_i2	T/G	GG	TT	207
TRINITY_DN7062_c0_g2_i1	A/C	AA	AC	698
TRINITY_DN7062_c0_g2_i1	G/A	GG	GA	701
TRINITY_DN7062_c0_g2_i1	G/T	GG	GT	703
TRINITY_DN7062_c0_g2_i1	A/C	AC	AA	776
TRINITY_DN7062_c0_g2_i1	C/G	CG	CC	785
TRINITY_DN7062_c0_g2_i1	G/A	GA	GG	803
TRINITY_DN7062_c0_g2_i1	A/G	AG	AA	809
TRINITY_DN7062_c0_g2_i1	A/G	AG	AA	842
TRINITY_DN4363_c0_g1_i1	C/G	GG	CC	597
TRINITY_DN8343_c0_g1_i2	T/A	TT	TA	1287
TRINITY_DN53393_c0_g1_i1	T/C	TC	TT	407
TRINITY_DN41889_c0_g1_i1	C/G	CG	CC	187
TRINITY_DN33295_c0_g1_i1	T/C	TC	TT	482
TRINITY_DN4888_c0_g1_i1	G/T	GT	GG	1198
TRINITY_DN13672_c1_g1_i5	C/T	CC	CT	280
TRINITY_DN12115_c0_g1_i2	A/C	AC	AA	811
TRINITY_DN12115_c0_g1_i2	G/A	GG	GA	984
TRINITY_DN12115_c0_g1_i2	T/A	TT	TA	1039
TRINITY_DN12115_c0_g1_i2	T/C	TT	TC	1678
TRINITY_DN12115_c0_g1_i2	A/G	AA	AG	1751
TRINITY_DN1253_c0_g1_i1	A/G	AA	AG	207
TRINITY_DN4148_c0_g1_i1	T/A	TT	TA	1856
TRINITY_DN4148_c0_g1_i1	A/G	AG	AA	4865
TRINITY_DN8604_c0_g1_i1	T/C	CC	TT	461
TRINITY_DN14165_c0_g1_i1	C/G	CC	CG	118
TRINITY_DN11139_c0_g1_i1	A/G	GG	AA	1303
TRINITY_DN11139_c0_g1_i1	T/C	TT	CC	2149
TRINITY_DN10987_c0_g2_i2	A/G	AA	GG	1088
TRINITY_DN49861_c0_g1_i1	C/T	CC	CT	412
TRINITY_DN6910_c0_g2_i1	G/T	GT	GG	1239
TRINITY_DN30418_c0_g1_i1	A/G	AG	AA	760
TRINITY_DN13698_c0_g1_i1	A/G	GG	AA	776
TRINITY_DN8300_c0_g2_i1	G/A	GG	GA	128
TRINITY_DN7310_c0_g1_i1	C/T	CT	CC	490
TRINITY_DN7310_c0_g1_i1	C/T	CT	CC	1008
TRINITY_DN7310_c0_g1_i1	A/G	GG	AA	1119
TRINITY_DN13805_c1_g1_i7	A/G	AA	AG	1758
TRINITY_DN13805_c1_g1_i7	G/A	GG	GA	1863
TRINITY_DN13805_c1_g1_i7	T/A	TA	TT	1949
TRINITY_DN429_c0_g1_i1	A/G	AG	AA	648
TRINITY_DN8085_c1_g1_i1	A/G	AA	AG	722
TRINITY_DN30456_c0_g1_i1	T/A	TT	TA	2179
TRINITY_DN4443_c0_g1_i1	T/C	TT	TC	1058
TRINITY_DN9834_c0_g2_i2	G/T	GG	GT	827
TRINITY_DN2665_c0_g2_i1	A/G	AA	GG	1005
TRINITY_DN6485_c0_g1_i1	C/T	CT	CC	826
TRINITY_DN6485_c0_g1_i1	T/G	TG	TT	849
TRINITY_DN5948_c0_g2_i1	C/T	CC	CT	139
TRINITY_DN40419_c0_g1_i1	A/G	AG	AA	233
TRINITY_DN49455_c0_g1_i1	C/A	CA	CC	1679
TRINITY_DN49455_c0_g1_i1	A/G	AA	AG	2477
TRINITY_DN6676_c0_g1_i2	C/A	CC	CA	532
TRINITY_DN3352_c0_g2_i1	C/T	CC	CT	560
TRINITY_DN3352_c0_g2_i1	G/A	GA	GG	884
TRINITY_DN3352_c0_g2_i1	T/C	TC	TT	1319
TRINITY_DN21093_c0_g1_i1	A/G	AG	AA	192
TRINITY_DN13571_c0_g2_i7	C/G	CC	CG	223
TRINITY_DN13571_c0_g2_i7	A/G	AG	AA	365
TRINITY_DN13571_c0_g2_i7	G/A	GA	GG	380
TRINITY_DN13571_c0_g2_i7	C/T	CT	CC	386
TRINITY_DN76_c0_g2_i1	T/A	TT	TA	1000
TRINITY_DN76_c0_g2_i1	G/T	GG	GT	1001
TRINITY_DN59_c0_g2_i1	G/A	GG	GA	1214
TRINITY_DN59_c0_g2_i1	A/G	AA	AG	1671
TRINITY_DN5562_c0_g1_i2	A/G	AG	AA	1255
TRINITY_DN5650_c0_g1_i1	A/G	AA	GG	834
TRINITY_DN13119_c0_g1_i3	T/C	CT	TT	1253
TRINITY_DN13119_c0_g1_i3	C/T	TC	CC	1280
TRINITY_DN13119_c0_g1_i3	A/G	AA	GG	1436
TRINITY_DN8718_c0_g1_i2	A/T	TT	AA	264
TRINITY_DN10750_c0_g1_i2	C/T	CT	CC	677
TRINITY_DN10750_c0_g1_i2	T/C	TT	TC	1964
TRINITY_DN11644_c2_g1_i1	C/A	CA	CC	333
TRINITY_DN13597_c1_g1_i4	A/G	AA	AG	148
TRINITY_DN12404_c0_g1_i2	T/C	TT	TC	60
TRINITY_DN12404_c0_g1_i2	C/T	CT	CC	367
TRINITY_DN12404_c0_g1_i2	C/T	CT	CC	409
TRINITY_DN12404_c0_g1_i2	A/G	AA	AG	457
TRINITY_DN9714_c0_g1_i1	A/G	GG	AA	1280
TRINITY_DN9714_c0_g1_i1	T/C	CC	TT	3004
TRINITY_DN9714_c0_g1_i1	C/G	GG	CC	3044
TRINITY_DN11739_c0_g3_i4	G/A	GG	GA	7144
TRINITY_DN11739_c0_g3_i4	A/C	AC	AA	9723
TRINITY_DN11739_c0_g3_i4	T/C	TT	TC	11104
TRINITY_DN11739_c0_g3_i4	A/C	AA	AC	11181
TRINITY_DN11739_c0_g3_i4	T/G	TG	TT	12519
TRINITY_DN11739_c0_g3_i4	T/G	TG	TT	13658
TRINITY_DN55233_c0_g1_i1	T/C	TC	TT	309
TRINITY_DN9000_c0_g1_i1	C/T	CT	CC	696
TRINITY_DN9000_c0_g1_i1	G/A	GA	GG	699
TRINITY_DN9000_c0_g1_i1	G/A	GA	GG	713
TRINITY_DN9000_c0_g1_i1	T/C	TC	TT	936
TRINITY_DN9000_c0_g1_i1	G/A	GA	GG	937
TRINITY_DN41462_c0_g1_i1	C/G	CG	CC	895
TRINITY_DN41462_c0_g1_i1	C/T	CT	CC	896
TRINITY_DN9632_c0_g1_i1	C/G	CC	CG	482
TRINITY_DN9632_c0_g1_i1	A/T	TT	AA	1705
TRINITY_DN9632_c0_g1_i1	T/C	TT	TC	1729
TRINITY_DN9632_c0_g1_i1	T/A	TA	TT	1868
TRINITY_DN2710_c0_g1_i1	C/T	CC	CT	228
TRINITY_DN11301_c1_g2_i1	C/G	CG	CC	394
TRINITY_DN13253_c0_g3_i8	A/G	AA	AG	3008
TRINITY_DN5676_c0_g1_i1	C/G	CC	CG	452
TRINITY_DN5676_c0_g1_i1	T/G	TT	TG	1232
TRINITY_DN3281_c0_g2_i1	T/C	TC	TT	759
TRINITY_DN34040_c0_g1_i1	T/C	TT	TC	467
TRINITY_DN1842_c0_g2_i1	A/G	AA	AG	115
TRINITY_DN1842_c0_g2_i1	T/G	TT	TG	1034
TRINITY_DN1842_c0_g2_i1	A/G	AA	AG	1035
TRINITY_DN157_c0_g1_i1	A/G	AA	GG	276
TRINITY_DN8577_c0_g1_i1	A/G	GG	AA	286
TRINITY_DN8577_c0_g1_i1	G/T	GG	GT	764
TRINITY_DN8363_c0_g2_i1	T/C	CC	TT	1439
TRINITY_DN14602_c0_g1_i1	A/G	AA	AG	102
TRINITY_DN9394_c0_g2_i1	G/A	GA	GG	620
TRINITY_DN9394_c0_g2_i1	C/T	CT	CC	841
TRINITY_DN9394_c0_g2_i1	A/G	AG	AA	1215
TRINITY_DN7090_c0_g1_i1	T/C	TT	TC	469
TRINITY_DN35604_c0_g1_i1	T/C	TT	TC	287
TRINITY_DN35604_c0_g1_i1	T/A	TT	TA	357
TRINITY_DN35604_c0_g1_i1	C/A	CC	CA	449
TRINITY_DN3414_c0_g2_i1	T/C	TT	TC	370
TRINITY_DN3414_c0_g2_i1	G/C	GC	GG	561
TRINITY_DN3414_c0_g2_i1	T/C	TT	TC	1145
TRINITY_DN44170_c0_g1_i1	C/A	CC	CA	837
TRINITY_DN34097_c0_g1_i1	A/G	AA	AG	577
TRINITY_DN12844_c0_g1_i1	C/T	CC	CT	89
TRINITY_DN12844_c0_g1_i1	A/G	AG	AA	120
TRINITY_DN12844_c0_g1_i1	G/T	GG	GT	127
TRINITY_DN12844_c0_g1_i1	A/G	AG	AA	139
TRINITY_DN12844_c0_g1_i1	G/T	GT	GG	153
TRINITY_DN12844_c0_g1_i1	A/G	AG	AA	211
TRINITY_DN13751_c0_g1_i11	A/G	AA	AG	1009
TRINITY_DN13787_c2_g1_i1	C/T	CC	CT	794
TRINITY_DN66880_c0_g1_i1	T/A	TA	TT	179
TRINITY_DN6234_c0_g1_i1	G/T	GG	GT	662
TRINITY_DN1713_c0_g1_i1	T/C	TT	TC	781
TRINITY_DN9795_c0_g1_i3	A/G	AA	AG	314
TRINITY_DN9357_c0_g2_i1	T/C	TC	TT	824
TRINITY_DN10946_c0_g2_i1	C/A	CA	CC	626
TRINITY_DN3353_c0_g1_i1	A/C	AA	AC	723
TRINITY_DN20995_c0_g1_i1	A/G	AA	AG	263
TRINITY_DN12761_c2_g2_i1	A/G	GG	AA	400
TRINITY_DN31101_c0_g1_i1	G/T	GT	GG	249
TRINITY_DN31571_c0_g1_i1	A/G	AG	AA	88
TRINITY_DN33785_c0_g1_i1	C/G	CG	CC	252
TRINITY_DN12203_c0_g3_i1	G/A	GA	GG	191
TRINITY_DN8548_c0_g1_i1	T/C	TT	TC	1254
TRINITY_DN13066_c0_g3_i2	A/G	AA	GG	379
TRINITY_DN13066_c0_g3_i2	G/A	GA	GG	789
TRINITY_DN13066_c0_g3_i2	G/T	GT	GG	3594
TRINITY_DN2012_c0_g1_i1	T/A	TA	TT	937
TRINITY_DN12777_c0_g3_i1	A/G	AG	AA	195
TRINITY_DN12777_c0_g3_i1	A/T	AT	AA	1421
TRINITY_DN5313_c0_g1_i1	C/T	CC	CT	1075
TRINITY_DN11750_c0_g1_i2	A/G	AA	GG	714
TRINITY_DN591_c0_g1_i1	T/C	TT	CC	78
TRINITY_DN4642_c0_g1_i1	A/G	AA	AG	478
TRINITY_DN4224_c0_g1_i1	C/A	CC	CA	480
TRINITY_DN25167_c0_g1_i1	T/A	TA	TT	296
TRINITY_DN7807_c0_g1_i1	A/T	AA	TT	338
TRINITY_DN5962_c0_g1_i1	A/C	AA	CC	248
TRINITY_DN5962_c0_g1_i1	A/T	AA	TT	545
TRINITY_DN5962_c0_g1_i1	G/T	GG	GT	951
TRINITY_DN5962_c0_g1_i1	G/T	GG	GT	954
TRINITY_DN5962_c0_g1_i1	A/C	AA	AC	956
TRINITY_DN5962_c0_g1_i1	C/G	CC	CG	960
TRINITY_DN5962_c0_g1_i1	T/G	TT	TG	961
TRINITY_DN63715_c0_g1_i1	T/C	TC	TT	477
TRINITY_DN6654_c0_g1_i1	A/G	GG	AA	153
TRINITY_DN13320_c0_g3_i1	T/C	TC	TT	269
TRINITY_DN4729_c0_g1_i1	T/A	TA	TT	59
TRINITY_DN14662_c0_g1_i1	A/G	AG	AA	1411
TRINITY_DN13418_c1_g2_i1	G/T	GT	GG	302
TRINITY_DN13418_c1_g2_i1	T/A	TA	TT	305
TRINITY_DN745_c0_g2_i1	T/G	TG	TT	117
TRINITY_DN13037_c2_g3_i1	T/C	TC	TT	993
TRINITY_DN8572_c0_g1_i1	G/T	GG	GT	295
TRINITY_DN10689_c0_g1_i1	A/G	GG	AA	2955
TRINITY_DN8735_c0_g1_i1	T/C	TT	TC	174
TRINITY_DN60734_c0_g1_i1	T/C	TC	TT	274
TRINITY_DN60734_c0_g1_i1	G/T	GG	GT	971
TRINITY_DN22783_c0_g2_i1	G/A	GG	GA	543
TRINITY_DN22783_c0_g2_i1	A/G	AG	AA	1347
TRINITY_DN22783_c0_g2_i1	A/G	AG	AA	1462
TRINITY_DN6605_c0_g2_i1	A/G	AG	AA	239
TRINITY_DN61655_c0_g1_i1	A/G	AA	AG	946
TRINITY_DN7663_c0_g2_i1	G/A	GA	GG	941
TRINITY_DN12555_c0_g1_i1	A/G	GG	AA	2223
TRINITY_DN12555_c0_g1_i1	T/C	TT	TC	2654
TRINITY_DN21782_c0_g2_i1	G/T	GT	GG	1073
TRINITY_DN21782_c0_g2_i1	T/G	TT	TG	1795
TRINITY_DN9023_c0_g2_i1	A/T	AA	TT	1003
TRINITY_DN13004_c0_g2_i2	G/A	GG	GA	1019
TRINITY_DN11004_c0_g1_i1	T/C	TT	TC	618
TRINITY_DN11004_c0_g1_i1	G/T	GG	GT	623
TRINITY_DN1279_c0_g1_i1	A/G	AG	AA	1413
TRINITY_DN6146_c0_g1_i1	T/G	GG	TT	186
TRINITY_DN6146_c0_g1_i1	T/G	TT	GG	188
TRINITY_DN6146_c0_g1_i1	T/C	TT	CC	218
TRINITY_DN6146_c0_g1_i1	T/C	TT	CC	243
TRINITY_DN6146_c0_g1_i1	T/C	CC	TT	246
TRINITY_DN5911_c0_g2_i1	A/G	AA	AG	402
TRINITY_DN13832_c4_g1_i1	A/G	AG	AA	259
TRINITY_DN13832_c4_g1_i1	C/A	CA	CC	260
TRINITY_DN13832_c4_g1_i1	A/G	AG	AA	276
TRINITY_DN3125_c0_g1_i1	C/A	CA	CC	609
TRINITY_DN10090_c0_g1_i4	C/T	CT	CC	444
TRINITY_DN12446_c0_g1_i1	T/C	TC	TT	327
TRINITY_DN7430_c0_g2_i1	A/G	AA	GG	1972
TRINITY_DN313_c0_g1_i1	C/R	AG	CC	17
TRINITY_DN313_c0_g1_i1	A/G	AA	GG	299
TRINITY_DN11343_c0_g1_i3	C/T	CT	CC	2132
TRINITY_DN20983_c0_g1_i1	C/G	CG	CC	127
TRINITY_DN7572_c0_g2_i1	G/A	GG	GA	769
TRINITY_DN7572_c0_g2_i1	G/T	GG	GT	866
TRINITY_DN52486_c0_g1_i1	T/C	TC	TT	382
TRINITY_DN6333_c0_g1_i1	A/G	AA	GG	511
TRINITY_DN34980_c0_g1_i1	C/T	CT	CC	127
TRINITY_DN4378_c0_g1_i1	A/T	AT	AA	370
TRINITY_DN59423_c0_g1_i1	T/A	TA	TT	549
TRINITY_DN59423_c0_g1_i1	A/G	AA	AG	599
TRINITY_DN778_c0_g2_i1	T/G	TT	TG	1787
TRINITY_DN13618_c3_g2_i2	T/A	TT	TA	3685
TRINITY_DN13618_c3_g2_i2	A/G	AA	AG	3688
TRINITY_DN13618_c3_g2_i2	A/G	AA	AG	3719
TRINITY_DN49858_c0_g1_i1	G/A	GG	GA	563
TRINITY_DN49858_c0_g1_i1	T/C	TC	TT	2301
TRINITY_DN8745_c0_g1_i1	A/T	TT	AA	123
TRINITY_DN1148_c0_g1_i1	G/A	GG	GA	2085
TRINITY_DN51413_c0_g1_i1	A/G	AA	AG	192
TRINITY_DN10259_c0_g1_i2	A/G	AG	AA	556
TRINITY_DN22122_c0_g1_i1	G/A	GA	GG	975
TRINITY_DN22122_c0_g1_i1	C/T	CC	CT	991
TRINITY_DN50157_c0_g1_i1	G/A	GA	GG	745
TRINITY_DN50801_c0_g1_i1	G/T	GT	GG	625
TRINITY_DN3340_c0_g2_i1	G/A	GG	GA	449
TRINITY_DN22534_c0_g1_i1	T/A	TA	TT	390
TRINITY_DN22534_c0_g1_i1	A/G	AA	AG	695
TRINITY_DN9683_c0_g1_i2	G/A	GG	GA	320
TRINITY_DN12515_c0_g3_i1	A/G	AA	AG	96
TRINITY_DN12515_c0_g3_i1	A/G	GA	AA	130
TRINITY_DN12515_c0_g3_i1	G/A	GG	GA	136
TRINITY_DN13907_c0_g1_i1	A/T	AA	AT	1460
TRINITY_DN3223_c0_g1_i1	T/A	TA	TT	343
TRINITY_DN4471_c0_g1_i1	C/G	CG	CC	361
TRINITY_DN13781_c0_g1_i2	A/T	AA	AT	1789
TRINITY_DN1836_c0_g3_i1	A/C	AA	AC	1143
TRINITY_DN1836_c0_g3_i1	T/C	TT	TC	1144
TRINITY_DN1836_c0_g3_i1	C/A	CC	CA	1184
TRINITY_DN6607_c0_g1_i1	C/A	CC	CA	104
TRINITY_DN6607_c0_g1_i1	C/G	CG	CC	282
TRINITY_DN6607_c0_g1_i1	A/G	GG	AA	603
TRINITY_DN13675_c0_g2_i45	G/A	GG	GA	2110
TRINITY_DN13865_c0_g2_i1	C/T	CC	CT	839
TRINITY_DN9880_c0_g2_i1	G/C	GG	GC	512
TRINITY_DN9880_c0_g2_i1	T/C	TT	TC	858
TRINITY_DN9880_c0_g2_i1	A/G	AA	AG	948
TRINITY_DN9880_c0_g2_i1	C/T	CC	CT	963
TRINITY_DN9880_c0_g2_i1	A/T	AT	AA	1347
TRINITY_DN3515_c0_g1_i1	A/G	AA	GG	1887
TRINITY_DN21063_c0_g1_i1	G/A	GA	GG	753
TRINITY_DN21063_c0_g1_i1	T/A	TA	TT	967
TRINITY_DN50933_c0_g1_i1	T/C	TT	TC	663
TRINITY_DN13425_c0_g1_i1	A/G	AG	AA	437
TRINITY_DN11042_c0_g1_i2	A/C	AA	AC	1196
TRINITY_DN8743_c0_g1_i4	A/G	AG	AA	550
TRINITY_DN12748_c0_g1_i8	T/G	TT	TG	2449
TRINITY_DN12748_c0_g1_i8	G/A	GA	GG	2921
TRINITY_DN30425_c0_g1_i1	C/A	CC	CA	1410
TRINITY_DN13477_c0_g1_i5	A/G	AA	AG	1916
TRINITY_DN51614_c0_g1_i1	C/T	CT	CC	572
TRINITY_DN20939_c0_g1_i1	G/A	GA	GG	274
TRINITY_DN24661_c0_g1_i1	A/G	AA	AG	474
TRINITY_DN11389_c0_g1_i1	C/T	CC	CT	358
TRINITY_DN2720_c0_g1_i1	C/A	CC	CA	2451
TRINITY_DN40212_c0_g1_i1	G/A	GG	GA	1485
TRINITY_DN9984_c0_g2_i4	A/T	AT	AA	2140
TRINITY_DN13460_c0_g1_i6	A/T	AA	TT	902
TRINITY_DN13460_c0_g1_i6	A/G	AA	AG	1952
TRINITY_DN13460_c0_g1_i6	T/C	TT	TC	1960
TRINITY_DN26975_c0_g1_i1	T/G	GG	TT	529
TRINITY_DN4940_c0_g1_i1	T/C	CC	TT	1577
TRINITY_DN4940_c0_g1_i1	C/T	CC	CT	1669
TRINITY_DN40705_c0_g1_i1	A/T	AT	AA	554
TRINITY_DN12814_c1_g4_i1	C/T	CC	CT	183
TRINITY_DN12814_c1_g4_i1	C/A	CC	CA	186
TRINITY_DN12814_c1_g4_i1	G/A	GG	GA	228
TRINITY_DN12814_c1_g4_i1	C/T	CC	CT	233
TRINITY_DN5968_c0_g1_i1	G/A	GA	GG	1711
TRINITY_DN17821_c0_g1_i1	T/G	TG	TT	297
TRINITY_DN60852_c0_g1_i1	A/C	AC	AA	747
TRINITY_DN11637_c0_g1_i2	A/G	AA	GG	1568
TRINITY_DN60225_c0_g1_i1	G/A	GA	GG	119
TRINITY_DN60225_c0_g1_i1	A/T	AT	AA	129
TRINITY_DN4342_c0_g1_i1	T/C	TT	TC	498
TRINITY_DN1599_c0_g2_i1	T/A	TT	TA	674
TRINITY_DN3855_c0_g2_i1	T/C	TT	TC	483
TRINITY_DN3855_c0_g2_i1	A/G	AA	AG	486
TRINITY_DN63023_c0_g1_i1	C/T	CC	CT	604
TRINITY_DN63023_c0_g1_i1	G/C	GG	GC	622
TRINITY_DN6764_c0_g1_i1	G/A	GG	GA	230
TRINITY_DN5995_c0_g2_i1	T/G	TT	GG	436
TRINITY_DN3239_c0_g2_i1	A/G	AG	AA	1381
TRINITY_DN13162_c0_g1_i2	A/T	AA	TT	202
TRINITY_DN31158_c0_g2_i1	G/C	GC	GG	342
TRINITY_DN31158_c0_g2_i1	G/A	GA	GG	364
TRINITY_DN10742_c0_g1_i3	T/C	CC	TT	1007
TRINITY_DN4628_c0_g1_i1	A/G	AA	GG	248
TRINITY_DN9329_c0_g4_i2	G/A	GA	GG	179
TRINITY_DN9329_c0_g4_i2	T/C	TC	TT	993
TRINITY_DN11781_c0_g1_i1	C/A	CC	CA	3099
TRINITY_DN11781_c0_g1_i1	A/C	AA	AC	3100
TRINITY_DN5283_c0_g1_i1	A/T	TT	AA	713
TRINITY_DN5283_c0_g1_i1	A/T	AT	AA	1731
TRINITY_DN8636_c0_g1_i1	G/T	GG	GT	2282
TRINITY_DN8636_c0_g1_i1	C/G	CG	CC	2361
TRINITY_DN50382_c0_g1_i1	A/C	AA	AC	328
TRINITY_DN40265_c0_g2_i1	C/G	CG	CC	2790
TRINITY_DN23932_c0_g2_i1	T/G	TT	TG	677
TRINITY_DN23932_c0_g2_i1	G/C	GG	GC	678
TRINITY_DN1944_c0_g1_i1	A/G	AG	AA	138
TRINITY_DN10152_c0_g1_i1	T/G	GG	TT	380
TRINITY_DN10152_c0_g1_i1	T/C	CC	TT	621
TRINITY_DN10152_c0_g1_i1	T/C	TC	TT	1343
TRINITY_DN10152_c0_g1_i1	A/G	AG	AA	1344
TRINITY_DN4622_c0_g2_i1	G/A	GG	GA	963
TRINITY_DN2417_c0_g1_i1	A/G	AA	GG	318
TRINITY_DN14367_c0_g1_i1	A/G	AG	AA	701
TRINITY_DN626_c0_g1_i3	G/A	GG	GA	219
TRINITY_DN1230_c0_g1_i1	A/T	AT	AA	1329
TRINITY_DN1230_c0_g1_i1	G/A	GA	GG	1801
TRINITY_DN48626_c0_g1_i1	G/A	GA	GG	157
TRINITY_DN2224_c0_g1_i1	G/A	GG	GA	723
TRINITY_DN6961_c0_g3_i1	G/A	GG	GA	369
TRINITY_DN6961_c0_g3_i1	A/G	AA	AG	376
TRINITY_DN6961_c0_g3_i1	C/G	CG	CC	1412
TRINITY_DN6961_c0_g3_i1	C/A	CC	CA	2442
TRINITY_DN6961_c0_g3_i1	A/G	AG	AA	3371
TRINITY_DN9471_c0_g2_i2	T/A	TT	TA	1766
TRINITY_DN9471_c0_g2_i2	A/T	AA	TT	1874
TRINITY_DN9471_c0_g2_i2	G/T	GT	GG	3122
TRINITY_DN9471_c0_g2_i2	A/G	AG	AA	3681
TRINITY_DN9471_c0_g2_i2	C/T	CT	CC	3797
TRINITY_DN9471_c0_g2_i2	C/T	CC	CT	4440
TRINITY_DN11553_c0_g1_i1	A/T	TT	AA	1874
TRINITY_DN11553_c0_g1_i1	A/T	TA	AA	2945
TRINITY_DN30481_c0_g1_i1	C/T	CC	CT	1205
TRINITY_DN10662_c0_g1_i1	G/A	GA	GG	703
TRINITY_DN23283_c0_g1_i1	C/T	CC	CT	209
TRINITY_DN1130_c0_g1_i1	A/G	GG	AA	1626
TRINITY_DN51584_c0_g1_i1	C/T	CT	CC	1838
TRINITY_DN7095_c0_g2_i1	A/T	AA	AT	1407
TRINITY_DN5937_c0_g1_i1	A/T	AA	AT	121
TRINITY_DN12275_c0_g1_i2	A/G	AA	GG	778
TRINITY_DN12275_c0_g1_i2	C/A	CC	CA	4028
TRINITY_DN1769_c0_g1_i1	C/T	CC	CT	449
TRINITY_DN7730_c0_g1_i1	T/A	TA	TT	697
TRINITY_DN12352_c0_g1_i2	T/C	CC	TT	1061
TRINITY_DN12352_c0_g1_i2	G/A	GG	GA	1099
TRINITY_DN12352_c0_g1_i2	A/G	GG	AA	1486
TRINITY_DN12352_c0_g1_i2	T/G	TT	GG	2387
TRINITY_DN12352_c0_g1_i2	A/T	AA	TT	2693
TRINITY_DN11136_c0_g1_i1	G/C	GC	GG	207
TRINITY_DN153_c0_g2_i1	A/T	AT	AA	789
TRINITY_DN8213_c0_g1_i1	T/C	TT	CC	532
TRINITY_DN12722_c0_g1_i1	G/A	GG	GA	390
TRINITY_DN12722_c0_g1_i1	T/C	TT	TC	397
TRINITY_DN12722_c0_g1_i1	C/G	CC	CG	477
TRINITY_DN12722_c0_g1_i1	G/T	GG	GT	498
TRINITY_DN12722_c0_g1_i1	T/C	TC	TT	1161
TRINITY_DN13416_c2_g1_i1	A/G	AG	AA	261
TRINITY_DN13592_c1_g11_i5	C/A	CC	CA	1408
TRINITY_DN13592_c1_g11_i5	G/A	GG	GA	1414
TRINITY_DN10842_c0_g2_i2	A/G	AG	AA	85
TRINITY_DN10842_c0_g2_i2	T/C	TC	TT	139
TRINITY_DN2969_c0_g1_i1	C/G	CC	CG	668
TRINITY_DN22731_c0_g1_i1	A/T	AA	AT	302
TRINITY_DN8888_c0_g1_i1	T/C	TT	TC	335
TRINITY_DN8888_c0_g1_i1	C/T	CC	CT	678
TRINITY_DN8888_c0_g1_i1	C/T	CC	CT	881
TRINITY_DN8888_c0_g1_i1	A/G	AA	AG	882
TRINITY_DN8888_c0_g1_i1	G/C	GG	GC	909
TRINITY_DN41246_c0_g1_i1	C/T	CC	CT	454
TRINITY_DN50769_c0_g1_i1	A/T	AT	AA	242
TRINITY_DN25568_c0_g1_i1	C/A	CC	CA	111
TRINITY_DN13789_c0_g2_i5	G/A	GG	GA	3840
TRINITY_DN13789_c0_g2_i5	T/A	TT	TA	3842
TRINITY_DN13789_c0_g2_i5	C/T	CC	CT	3846
TRINITY_DN13789_c0_g2_i5	T/A	TT	TA	3957
TRINITY_DN13789_c0_g2_i5	C/T	CC	CT	3989
TRINITY_DN13789_c0_g2_i5	C/G	CC	CG	4010
TRINITY_DN13789_c0_g2_i5	T/C	TT	TC	4016
TRINITY_DN13789_c0_g2_i5	T/A	TT	TA	4017
TRINITY_DN13789_c0_g2_i5	C/T	CC	CT	4050
TRINITY_DN13789_c0_g2_i5	T/C	TT	TC	4055
TRINITY_DN13789_c0_g2_i5	A/C	AA	AC	4231
TRINITY_DN13789_c0_g2_i5	C/T	CC	CT	4490
TRINITY_DN13789_c0_g2_i5	G/A	GG	GA	4491
TRINITY_DN28852_c0_g1_i1	G/A	GA	GG	359
TRINITY_DN13733_c0_g1_i3	A/G	AG	AA	3256
TRINITY_DN13733_c0_g1_i3	A/G	AG	AA	3258
TRINITY_DN13733_c0_g1_i3	A/G	AA	AG	3445
TRINITY_DN13733_c0_g1_i3	A/G	AA	AG	3514
TRINITY_DN13733_c0_g1_i3	G/A	GG	GA	3535
TRINITY_DN13829_c0_g1_i11	T/C	TC	TT	6134
TRINITY_DN51328_c0_g1_i1	C/A	CA	CC	510
TRINITY_DN51328_c0_g1_i1	G/T	GT	GG	549
TRINITY_DN10941_c0_g2_i1	A/T	AA	TT	494
TRINITY_DN7995_c0_g1_i1	G/A	GA	GG	1967
TRINITY_DN12617_c0_g1_i1	A/C	AC	AA	73
TRINITY_DN12617_c0_g1_i1	T/G	TG	TT	75
TRINITY_DN4066_c0_g1_i1	T/G	TT	GT	611
TRINITY_DN40375_c0_g1_i1	A/G	AG	AA	2541
TRINITY_DN61588_c0_g1_i1	T/A	TT	TA	695
TRINITY_DN6389_c0_g1_i1	G/A	GA	GG	92
TRINITY_DN81_c0_g1_i1	C/T	CT	CC	1252
TRINITY_DN81_c0_g1_i1	T/C	CC	TT	3603
TRINITY_DN3234_c0_g1_i1	A/C	AA	CC	488
TRINITY_DN9493_c0_g1_i1	T/G	TG	TT	556
TRINITY_DN9493_c0_g1_i1	G/A	GA	GG	830
TRINITY_DN9493_c0_g1_i1	A/G	AG	AA	924
TRINITY_DN9493_c0_g1_i1	A/G	AG	AA	1755
TRINITY_DN8552_c0_g1_i2	C/A	CA	CC	1174
TRINITY_DN21011_c0_g2_i1	A/G	AG	AA	1526
TRINITY_DN13286_c1_g10_i1	A/G	GG	AA	571
TRINITY_DN13286_c1_g10_i1	T/C	TT	CC	587
TRINITY_DN8443_c0_g1_i1	C/T	CC	CT	662
TRINITY_DN8443_c0_g1_i1	A/C	AA	CC	831
TRINITY_DN43195_c0_g1_i1	T/C	TC	TT	460
TRINITY_DN7263_c0_g3_i1	A/G	AG	AA	865
TRINITY_DN12205_c0_g1_i1	A/T	AT	AA	366
TRINITY_DN12205_c0_g1_i1	T/C	TC	TT	369
TRINITY_DN10363_c0_g2_i1	C/T	CC	CT	77
TRINITY_DN10363_c0_g2_i1	C/A	CC	CA	215
TRINITY_DN14419_c0_g1_i1	T/C	TT	TC	568
TRINITY_DN7959_c0_g2_i1	A/T	AA	AT	299
TRINITY_DN7959_c0_g2_i1	T/C	TT	TC	818
TRINITY_DN7959_c0_g2_i1	C/A	CA	CC	1417
TRINITY_DN21955_c0_g1_i1	A/G	AA	AG	797
TRINITY_DN11164_c1_g1_i1	T/A	TT	TA	223
TRINITY_DN5238_c0_g1_i1	A/C	AC	AA	160
TRINITY_DN12124_c0_g1_i5	C/T	CC	CT	4714
TRINITY_DN2719_c0_g2_i1	C/T	CC	CT	1725
TRINITY_DN1583_c0_g1_i1	T/A	TA	TT	118
TRINITY_DN13801_c1_g6_i9	T/C	TC	TT	485
TRINITY_DN13801_c1_g6_i9	T/A	TA	TT	743
TRINITY_DN7599_c0_g1_i1	T/G	TG	TT	380
TRINITY_DN5032_c0_g1_i1	A/C	AC	AA	704
TRINITY_DN8349_c0_g1_i2	G/T	GG	GT	2902
TRINITY_DN8349_c0_g1_i2	A/C	AA	AC	2912
TRINITY_DN10153_c0_g2_i1	A/T	TT	AA	896
TRINITY_DN13838_c3_g2_i3	C/A	CC	CA	148
TRINITY_DN1287_c0_g2_i1	T/C	TT	TC	1817
TRINITY_DN50787_c0_g1_i1	A/G	AA	AG	888
TRINITY_DN50787_c0_g1_i1	T/A	TA	TT	1165
TRINITY_DN50787_c0_g1_i1	A/C	AC	AA	1397
TRINITY_DN182_c1_g1_i1	T/G	TG	TT	861
TRINITY_DN13694_c0_g1_i3	A/G	AG	AA	436
TRINITY_DN13694_c0_g1_i3	G/A	GA	GG	454
TRINITY_DN13694_c0_g1_i3	G/A	GA	GG	468
TRINITY_DN13694_c0_g1_i3	A/G	AG	AA	477
TRINITY_DN15811_c0_g2_i1	T/C	TC	TT	238
TRINITY_DN6638_c0_g1_i1	A/T	AT	AA	150
TRINITY_DN6638_c0_g1_i1	T/A	TA	TT	153
TRINITY_DN2055_c0_g1_i1	T/G	TT	TG	581
TRINITY_DN13805_c1_g1_i14	A/G	AA	AG	143
TRINITY_DN13805_c1_g1_i14	C/G	CG	CC	288
TRINITY_DN13805_c1_g1_i14	G/C	GG	GC	389
TRINITY_DN13805_c1_g1_i14	A/G	AA	AG	411
TRINITY_DN5425_c0_g1_i1	G/A	GG	GA	210
TRINITY_DN6404_c0_g1_i1	T/G	TG	TT	1035
TRINITY_DN26512_c0_g1_i1	C/G	CC	CG	245
TRINITY_DN26512_c0_g1_i1	A/G	AA	AG	344
TRINITY_DN9695_c0_g1_i2	A/C	CC	AA	420
TRINITY_DN755_c0_g1_i1	A/G	AG	AA	201
TRINITY_DN755_c0_g1_i1	T/C	CC	TT	413
TRINITY_DN755_c0_g1_i1	T/C	TC	TT	535
TRINITY_DN41193_c0_g1_i1	G/A	GA	GG	377
TRINITY_DN13708_c0_g1_i3	A/T	AT	AA	1437
TRINITY_DN13708_c0_g1_i3	A/G	AG	AA	1482
TRINITY_DN13708_c0_g1_i3	T/C	TT	TC	1686
TRINITY_DN13708_c0_g1_i3	C/T	CC	CT	1731
TRINITY_DN13708_c0_g1_i3	C/T	CC	CT	1851
TRINITY_DN13708_c0_g1_i3	A/C	AA	AC	2251
TRINITY_DN13708_c0_g1_i3	C/A	CC	CA	2299
TRINITY_DN13708_c0_g1_i3	G/A	GG	GA	2373
TRINITY_DN39_c0_g1_i1	A/G	AG	AA	50
TRINITY_DN39_c0_g1_i1	A/G	GG	AA	160
TRINITY_DN6040_c0_g1_i1	A/T	AA	AT	434
TRINITY_DN3292_c0_g1_i1	T/C	TT	CC	2552
TRINITY_DN3292_c0_g1_i1	C/G	CC	CG	3058
TRINITY_DN3292_c0_g1_i1	A/G	AA	AG	3072
TRINITY_DN3292_c0_g1_i1	C/T	CC	CT	3100
TRINITY_DN3292_c0_g1_i1	C/T	CC	CT	3108
TRINITY_DN3292_c0_g1_i1	A/C	AA	AC	3130
TRINITY_DN61752_c0_g1_i1	A/T	AT	AA	320
TRINITY_DN61752_c0_g1_i1	A/G	AA	AG	356
TRINITY_DN2004_c0_g1_i1	T/C	CC	TT	1489
TRINITY_DN1562_c0_g1_i1	G/A	GG	GA	161
TRINITY_DN30433_c0_g1_i1	T/C	TC	TT	719
TRINITY_DN31041_c0_g1_i1	C/G	CG	CC	105
TRINITY_DN50384_c0_g1_i1	A/G	AG	AA	1400
TRINITY_DN10246_c0_g1_i1	T/C	TT	TC	1184
TRINITY_DN50094_c0_g1_i1	A/G	AA	AG	378
TRINITY_DN37646_c0_g1_i1	A/T	AT	AA	207
TRINITY_DN6366_c0_g1_i1	T/A	TT	TA	165
TRINITY_DN6366_c0_g1_i1	C/A	CC	CA	841
TRINITY_DN6366_c0_g1_i1	T/C	TT	TC	1829
TRINITY_DN10963_c0_g3_i5	A/G	AA	AG	1125
TRINITY_DN10963_c0_g3_i5	A/C	AA	AC	1126
TRINITY_DN10963_c0_g3_i5	A/T	AA	AT	1129
TRINITY_DN10963_c0_g3_i5	C/G	CC	CG	1130
TRINITY_DN10963_c0_g3_i5	A/G	AA	AG	1133
TRINITY_DN59694_c0_g1_i1	G/C	GC	GG	194
TRINITY_DN13668_c2_g2_i19	A/G	AG	AA	518
TRINITY_DN31319_c0_g1_i1	T/A	TA	TT	246
TRINITY_DN6969_c0_g1_i1	A/G	AG	AA	1259
TRINITY_DN6969_c0_g1_i1	C/A	CA	CC	1298
TRINITY_DN13751_c0_g1_i22	A/T	AA	AT	1456
TRINITY_DN9276_c0_g1_i1	T/C	CC	TT	1166
TRINITY_DN1588_c0_g2_i1	A/G	AA	AG	723
TRINITY_DN1588_c0_g2_i1	A/G	AA	AG	763
TRINITY_DN13263_c1_g1_i1	C/A	CC	CA	646
TRINITY_DN13698_c0_g1_i6	T/A	TT	TA	3384
TRINITY_DN13698_c0_g1_i6	C/T	CC	CT	3393
TRINITY_DN13698_c0_g1_i6	C/T	CT	CC	4465
TRINITY_DN40527_c0_g1_i1	C/T	CT	CC	357
TRINITY_DN10873_c0_g2_i9	G/A	GA	GG	2179
TRINITY_DN8583_c0_g1_i1	G/A	GA	GG	2691
TRINITY_DN13142_c0_g1_i1	G/T	GG	GT	272
TRINITY_DN13142_c0_g1_i1	A/G	AA	AG	428
TRINITY_DN13142_c0_g1_i1	A/G	AA	AG	485
TRINITY_DN13142_c0_g1_i1	A/C	AA	AC	1845
TRINITY_DN234_c0_g1_i1	T/G	TG	TT	621
TRINITY_DN2362_c0_g1_i1	A/T	AA	AT	906
TRINITY_DN2362_c0_g1_i1	A/G	AG	AA	918
TRINITY_DN31513_c0_g1_i1	C/T	CC	CT	151
TRINITY_DN17003_c0_g1_i1	T/G	TT	TG	455
TRINITY_DN17003_c0_g1_i1	T/A	TT	TA	456
TRINITY_DN382_c0_g1_i1	C/T	CC	CT	1548
TRINITY_DN3448_c0_g2_i1	G/A	GG	GA	640
TRINITY_DN60041_c0_g1_i1	G/C	GC	GG	1643
TRINITY_DN11887_c1_g3_i2	A/G	AG	AA	117
TRINITY_DN8679_c0_g1_i1	C/A	CA	CC	873
TRINITY_DN236_c0_g1_i1	G/A	GG	GA	2095
TRINITY_DN8537_c0_g2_i2	T/C	TC	TT	1231
TRINITY_DN2214_c0_g1_i1	C/T	CC	CT	285
TRINITY_DN5145_c0_g1_i1	T/C	TC	TT	654
TRINITY_DN6056_c0_g1_i1	A/G	GA	AA	440
TRINITY_DN6056_c0_g1_i1	C/T	TC	CC	450
TRINITY_DN53066_c0_g1_i1	A/G	AA	AG	97
TRINITY_DN6495_c0_g2_i1	C/A	CC	CA	1184
TRINITY_DN6495_c0_g2_i1	T/G	TG	TT	2106
TRINITY_DN2265_c0_g1_i1	T/C	TT	TC	305
TRINITY_DN2265_c0_g1_i1	A/C	AC	AA	403
TRINITY_DN13814_c1_g3_i6	C/G	CC	CG	113
TRINITY_DN13814_c1_g3_i6	T/A	TT	TA	155
TRINITY_DN10701_c0_g1_i1	T/A	TT	TA	857
TRINITY_DN59463_c0_g1_i1	C/T	CT	CC	815
TRINITY_DN59463_c0_g1_i1	A/G	AA	AG	1678
TRINITY_DN9798_c0_g1_i1	A/G	AG	AA	143
TRINITY_DN9798_c0_g1_i1	T/A	TA	TT	1150
TRINITY_DN9798_c0_g1_i1	A/C	AC	AA	1431
TRINITY_DN2851_c0_g2_i1	A/G	AA	AG	783
TRINITY_DN25101_c0_g1_i1	A/G	AG	AA	116
TRINITY_DN7558_c0_g1_i1	A/G	AG	AA	206
TRINITY_DN13650_c0_g5_i1	T/A	TA	TT	4505
TRINITY_DN4077_c0_g1_i1	G/A	GA	GG	1090
TRINITY_DN7102_c0_g2_i1	A/T	AT	AA	1023
TRINITY_DN12626_c0_g1_i1	G/A	GG	GA	286
TRINITY_DN12626_c0_g1_i1	C/G	CG	CC	364
TRINITY_DN12626_c0_g1_i1	C/A	CA	CC	381
TRINITY_DN12626_c0_g1_i1	G/A	GA	GG	448
TRINITY_DN12626_c0_g1_i1	C/T	CT	CC	451
TRINITY_DN12626_c0_g1_i1	G/A	GA	GG	474
TRINITY_DN12626_c0_g1_i1	T/A	TA	TT	531
TRINITY_DN12626_c0_g1_i1	A/G	AG	AA	583
TRINITY_DN12626_c0_g1_i1	T/C	TC	TT	604
TRINITY_DN12626_c0_g1_i1	T/G	TG	TT	610
TRINITY_DN40236_c0_g1_i1	T/C	TT	TC	122
TRINITY_DN40236_c0_g1_i1	G/A	GA	GG	1076
TRINITY_DN2763_c0_g2_i1	A/T	AA	AT	978
TRINITY_DN2763_c0_g2_i1	T/C	TC	TT	1196
TRINITY_DN2763_c0_g2_i1	A/G	AG	AA	2357
TRINITY_DN6191_c0_g1_i1	C/A	CA	CC	282
TRINITY_DN6191_c0_g1_i1	C/A	CA	CC	707
TRINITY_DN21909_c0_g1_i1	C/T	CC	CT	918
TRINITY_DN8004_c0_g2_i1	T/G	TG	TT	108
TRINITY_DN1727_c0_g1_i1	T/G	TT	GG	619
TRINITY_DN6960_c0_g1_i1	T/C	TT	TC	236
TRINITY_DN371_c0_g1_i1	T/G	TT	TG	481
TRINITY_DN3231_c0_g2_i1	A/G	GG	AA	1039
TRINITY_DN9078_c0_g1_i1	C/G	CC	CG	968
TRINITY_DN6344_c1_g1_i1	T/A	TT	TA	513
TRINITY_DN12828_c2_g1_i1	T/A	TT	TA	140
TRINITY_DN12828_c2_g1_i1	T/A	TT	TA	162
TRINITY_DN12732_c0_g1_i2	C/G	CG	CC	169
TRINITY_DN12732_c0_g1_i2	C/G	GC	CC	214
TRINITY_DN12732_c0_g1_i2	C/K	TC	CG	492
TRINITY_DN12732_c0_g1_i2	T/A	TA	TT	643
TRINITY_DN12732_c0_g1_i2	A/C	AC	AA	665
TRINITY_DN12732_c0_g1_i2	G/A	GA	GG	677
TRINITY_DN12732_c0_g1_i2	G/T	GT	GG	683
TRINITY_DN12732_c0_g1_i2	T/A	TA	TT	688
TRINITY_DN12732_c0_g1_i2	G/T	GT	GG	691
TRINITY_DN12732_c0_g1_i2	C/T	CC	TC	784
TRINITY_DN12732_c0_g1_i2	C/G	CC	CG	819
TRINITY_DN30400_c0_g1_i1	C/T	CC	CT	547
TRINITY_DN21249_c0_g1_i1	A/G	AA	AG	710
TRINITY_DN12117_c0_g1_i1	A/T	AT	AA	301
TRINITY_DN12117_c0_g1_i1	C/A	CC	CA	316
TRINITY_DN12117_c0_g1_i1	C/A	CC	CA	337
TRINITY_DN12117_c0_g1_i1	G/A	GA	GG	351
TRINITY_DN9392_c0_g1_i1	A/G	AG	AA	173
TRINITY_DN7266_c0_g1_i1	A/T	TT	AA	938
TRINITY_DN7266_c0_g1_i1	T/C	CC	TT	1202
TRINITY_DN12139_c0_g2_i1	G/A	GG	GA	752
TRINITY_DN12139_c0_g2_i1	T/A	TT	TA	755
TRINITY_DN12139_c0_g2_i1	A/G	AA	AG	762
TRINITY_DN12139_c0_g2_i1	T/C	TC	TT	818
TRINITY_DN11752_c1_g1_i1	T/A	TT	TA	294
TRINITY_DN11096_c0_g1_i1	T/C	CC	TT	1184
TRINITY_DN11096_c0_g1_i1	T/C	TT	CC	1545
TRINITY_DN11096_c0_g1_i1	T/C	TT	CC	1592
TRINITY_DN11096_c0_g1_i1	A/C	CC	AA	1891
TRINITY_DN11096_c0_g1_i1	A/G	AA	GG	2490
TRINITY_DN11096_c0_g1_i1	A/T	AA	TT	2514
TRINITY_DN9206_c0_g1_i1	A/G	AA	GG	728
TRINITY_DN9206_c0_g1_i1	C/G	CC	GG	891
TRINITY_DN9206_c0_g1_i1	G/A	GG	GA	1123
TRINITY_DN9206_c0_g1_i1	G/T	GT	GG	1150
TRINITY_DN13785_c0_g3_i1	C/T	CC	CT	2158
TRINITY_DN10844_c0_g1_i1	T/C	TT	TC	1484
TRINITY_DN9593_c0_g2_i1	A/T	TT	AA	106
TRINITY_DN9593_c0_g2_i1	T/C	TT	CC	227
TRINITY_DN10054_c0_g1_i2	T/G	TG	TT	515
TRINITY_DN10054_c0_g1_i2	T/G	TT	TG	1627
TRINITY_DN8900_c0_g2_i1	G/A	GG	GA	766
TRINITY_DN5684_c0_g1_i1	A/G	AA	GG	696
TRINITY_DN3749_c0_g1_i1	G/A	GA	GG	1195
TRINITY_DN3749_c0_g1_i1	A/C	AC	AA	1308
TRINITY_DN3749_c0_g1_i1	G/A	GG	GA	1324
TRINITY_DN20233_c0_g1_i1	G/A	GA	GG	333
TRINITY_DN10662_c0_g2_i1	A/C	AA	AC	889
TRINITY_DN10662_c0_g2_i1	A/G	GA	AA	972
TRINITY_DN14487_c0_g1_i1	C/G	CC	CG	393
TRINITY_DN32950_c0_g1_i1	G/T	GG	GT	248
TRINITY_DN26053_c0_g1_i1	C/T	CC	CT	358
TRINITY_DN9722_c0_g1_i2	G/A	GA	GG	3021
TRINITY_DN9722_c0_g1_i2	T/C	CC	TT	4636
TRINITY_DN11219_c0_g3_i2	G/T	GT	GG	2868
TRINITY_DN46004_c0_g1_i1	C/T	CC	CT	167
TRINITY_DN283_c0_g1_i1	A/C	AA	CC	1008
TRINITY_DN7006_c0_g2_i1	A/G	GG	AA	1248
TRINITY_DN10396_c0_g2_i1	A/G	AG	AA	343
TRINITY_DN6268_c0_g1_i1	C/G	CG	CC	929
TRINITY_DN3371_c0_g1_i1	T/C	TT	TC	1265
TRINITY_DN60986_c0_g1_i1	C/A	CA	CC	744
TRINITY_DN13832_c5_g5_i1	C/A	CC	CA	174
TRINITY_DN1504_c0_g1_i1	A/C	AA	CC	113
TRINITY_DN23460_c0_g1_i1	A/K	AG	AT	299
TRINITY_DN5299_c0_g1_i1	A/G	AA	GG	1119
TRINITY_DN9460_c0_g1_i1	T/C	TT	CT	629
TRINITY_DN9460_c0_g1_i1	T/C	TT	CT	635
TRINITY_DN9460_c0_g1_i1	T/A	TT	AT	636
TRINITY_DN9460_c0_g1_i1	T/C	TT	CT	638
TRINITY_DN13840_c2_g7_i2	C/T	CT	CC	222
TRINITY_DN3458_c0_g1_i1	A/C	AC	AA	2992
TRINITY_DN3458_c0_g1_i1	A/G	AG	AA	2993
TRINITY_DN10629_c0_g1_i1	C/G	CC	GG	994
TRINITY_DN10629_c0_g1_i1	A/C	CC	AA	1170
TRINITY_DN15933_c0_g1_i1	T/A	TT	TA	243
TRINITY_DN10501_c1_g1_i1	A/G	AG	AA	122
TRINITY_DN10501_c1_g1_i1	A/G	AG	AA	123
TRINITY_DN11348_c0_g2_i2	C/G	CG	CC	117
TRINITY_DN19164_c0_g1_i1	T/C	TC	TT	405
TRINITY_DN13464_c1_g2_i1	A/G	AG	AA	1103
TRINITY_DN1938_c0_g1_i1	T/C	TT	TC	465
TRINITY_DN40192_c0_g1_i1	A/G	AA	AG	390
TRINITY_DN7028_c0_g1_i1	A/C	AC	AA	1132
TRINITY_DN40035_c0_g1_i1	T/C	TT	TC	1033
TRINITY_DN61841_c0_g1_i1	A/G	AG	AA	286
TRINITY_DN6611_c0_g2_i2	T/G	TG	TT	542
TRINITY_DN6611_c0_g2_i2	G/T	GT	GG	1244
TRINITY_DN5916_c0_g1_i1	A/C	CC	AA	623
TRINITY_DN3402_c0_g2_i1	T/C	TT	TC	114
TRINITY_DN60009_c0_g1_i1	G/A	GA	GG	293
TRINITY_DN9509_c0_g2_i1	G/T	GG	GT	1661
TRINITY_DN22330_c0_g1_i1	C/T	CC	CT	298
TRINITY_DN13446_c0_g1_i7	C/G	CC	CG	1219
TRINITY_DN4105_c0_g1_i1	G/A	GA	GG	277
TRINITY_DN4105_c0_g1_i1	A/G	AG	AA	2291
TRINITY_DN11101_c0_g4_i1	G/A	GA	GG	443
TRINITY_DN11101_c0_g4_i1	A/G	AG	AA	446
TRINITY_DN11101_c0_g4_i1	G/T	GT	GG	451
TRINITY_DN11101_c0_g4_i1	T/G	TG	TT	452
TRINITY_DN11101_c0_g4_i1	C/T	CT	CC	480
TRINITY_DN33975_c0_g1_i1	T/A	TA	TT	174
TRINITY_DN9205_c0_g1_i1	A/G	AA	GG	55
TRINITY_DN9205_c0_g1_i1	T/C	CC	TT	118
TRINITY_DN9205_c0_g1_i1	C/G	CC	GG	163
TRINITY_DN3379_c0_g1_i1	A/G	AA	GG	1122
TRINITY_DN7647_c0_g1_i1	A/G	AA	AG	1584
TRINITY_DN1165_c0_g1_i1	T/C	TC	TT	1200
TRINITY_DN4988_c0_g1_i1	T/C	TT	TC	514
TRINITY_DN4988_c0_g1_i1	G/T	GT	GG	517
TRINITY_DN13497_c2_g2_i1	T/C	TT	CC	2234
TRINITY_DN51149_c0_g1_i1	A/G	AA	AG	1680
TRINITY_DN12920_c0_g1_i2	A/C	AA	AC	1628
TRINITY_DN6338_c0_g1_i1	G/A	GG	GA	300
TRINITY_DN12432_c0_g5_i1	G/C	GC	GG	1395
TRINITY_DN2818_c0_g2_i1	A/G	AA	AG	338
TRINITY_DN2818_c0_g2_i1	T/C	TT	TC	525
TRINITY_DN2818_c0_g2_i1	T/C	TT	TC	1231
TRINITY_DN7855_c0_g1_i1	G/A	GA	GG	1012
TRINITY_DN7855_c0_g1_i1	T/G	GG	TT	1451
TRINITY_DN7855_c0_g1_i1	T/C	CC	TT	2633
TRINITY_DN11416_c0_g4_i1	T/C	TC	TT	1537
TRINITY_DN13668_c2_g1_i1	G/A	GG	GA	100
TRINITY_DN11285_c0_g1_i2	G/T	GT	GG	486
TRINITY_DN42883_c0_g1_i1	T/C	TC	TT	638
TRINITY_DN31037_c0_g1_i1	A/C	AC	AA	1871
TRINITY_DN11191_c1_g1_i1	G/A	GA	GG	161
TRINITY_DN11191_c1_g1_i1	A/G	AG	AA	162
TRINITY_DN11191_c1_g1_i1	G/C	GC	GG	204
TRINITY_DN11191_c1_g1_i1	A/T	AT	AA	208
TRINITY_DN11191_c1_g1_i1	G/T	GT	GG	209
TRINITY_DN10319_c1_g1_i1	C/G	CC	CG	698
TRINITY_DN56755_c0_g1_i1	C/T	CC	CT	183
TRINITY_DN13003_c0_g2_i5	C/T	CC	CT	2598
TRINITY_DN13003_c0_g2_i5	T/G	TT	TG	3451
TRINITY_DN13003_c0_g2_i5	A/G	AA	AG	3680
TRINITY_DN13003_c0_g2_i5	T/C	TT	TC	3774
TRINITY_DN3659_c0_g1_i1	T/C	TC	TT	868
TRINITY_DN11221_c1_g2_i1	C/G	GG	CC	908
TRINITY_DN11221_c1_g2_i1	T/G	GG	TT	983
TRINITY_DN12408_c0_g2_i2	A/G	GA	AA	340
TRINITY_DN6184_c0_g1_i1	T/C	TC	TT	164
TRINITY_DN6184_c0_g1_i1	A/C	AC	AA	166
TRINITY_DN54504_c0_g1_i1	G/A	GG	GA	291
TRINITY_DN12860_c0_g1_i1	C/T	CC	CT	314
TRINITY_DN12860_c0_g1_i1	T/C	TC	TT	361
TRINITY_DN12860_c0_g1_i1	C/T	CT	CC	572
TRINITY_DN12860_c0_g1_i1	T/C	TT	TC	592
TRINITY_DN12860_c0_g1_i1	G/A	GA	GG	609
TRINITY_DN12860_c0_g1_i1	G/A	GA	GG	611
TRINITY_DN15133_c0_g1_i1	C/G	CC	CG	912
TRINITY_DN6279_c0_g2_i1	C/G	CG	CC	939
TRINITY_DN12787_c0_g1_i1	A/T	AA	TT	92
TRINITY_DN11846_c0_g1_i1	A/G	AG	AA	824
TRINITY_DN64180_c0_g1_i1	T/C	TT	TC	104
TRINITY_DN11003_c0_g2_i1	A/G	AG	AA	2531
TRINITY_DN9114_c0_g1_i1	A/G	AA	AG	267
TRINITY_DN9429_c0_g2_i3	T/A	TA	TT	793
TRINITY_DN3824_c0_g1_i1	A/G	GG	AA	443
TRINITY_DN13699_c3_g2_i4	A/G	GG	AA	293
TRINITY_DN12333_c1_g1_i1	T/A	TT	TA	594
TRINITY_DN8713_c0_g4_i1	A/C	AC	AA	1014
TRINITY_DN9327_c0_g1_i1	T/A	TT	TA	849
TRINITY_DN10261_c0_g2_i1	A/G	GG	AA	866
TRINITY_DN11987_c0_g2_i3	T/A	TA	TT	1491
TRINITY_DN11987_c0_g2_i3	T/A	TA	TT	2211
TRINITY_DN10472_c0_g2_i1	C/T	CT	CC	534
TRINITY_DN10472_c0_g2_i1	T/C	TC	TT	543
TRINITY_DN10472_c0_g2_i1	T/C	TC	TT	840
TRINITY_DN10472_c0_g2_i1	T/A	TA	TT	852
TRINITY_DN13737_c2_g1_i3	G/A	GG	GA	317
TRINITY_DN13737_c2_g1_i3	C/T	CC	CT	318
TRINITY_DN13737_c2_g1_i3	T/A	TT	TA	320
TRINITY_DN13737_c2_g1_i3	A/T	AA	AT	333
TRINITY_DN13737_c2_g1_i3	T/C	TT	TC	335
TRINITY_DN13333_c2_g3_i1	G/A	GG	GA	217
TRINITY_DN9581_c0_g3_i1	G/T	GT	GG	1116
TRINITY_DN30890_c0_g1_i1	A/G	AG	AA	143
TRINITY_DN8667_c0_g1_i1	G/A	GG	GA	676
TRINITY_DN11905_c0_g1_i1	T/C	TT	TC	1076
TRINITY_DN11905_c0_g1_i1	A/G	AA	GG	1222
TRINITY_DN9897_c0_g1_i1	T/C	CC	TT	1124
TRINITY_DN9897_c0_g1_i1	A/C	AA	CC	2418
TRINITY_DN60584_c0_g1_i1	T/G	TG	TT	154
TRINITY_DN11829_c0_g1_i2	A/G	AG	AA	1082
TRINITY_DN50826_c0_g1_i1	G/A	GA	GG	727
TRINITY_DN50826_c0_g1_i1	C/A	CC	CA	1365
TRINITY_DN10197_c0_g1_i1	G/A	GG	GA	75
TRINITY_DN13841_c3_g5_i1	T/G	GT	TT	797
TRINITY_DN13841_c3_g5_i1	A/G	GA	AA	801
TRINITY_DN13838_c3_g6_i1	A/G	AG	AA	153
TRINITY_DN13838_c3_g6_i1	G/C	GC	GG	190
TRINITY_DN13838_c3_g6_i1	G/A	GA	GG	224
TRINITY_DN13838_c3_g6_i1	C/G	CG	CC	247
TRINITY_DN64964_c0_g1_i1	A/T	AA	AT	134
TRINITY_DN11221_c0_g1_i1	A/G	GG	AA	2022
TRINITY_DN7127_c0_g1_i3	G/A	GA	GG	167
TRINITY_DN25810_c0_g1_i1	T/G	TG	TT	751
TRINITY_DN13774_c1_g3_i3	C/G	CC	CG	332
TRINITY_DN13774_c1_g3_i3	G/A	GG	GA	336
TRINITY_DN13774_c1_g3_i3	A/G	AA	AG	356
TRINITY_DN13774_c1_g3_i3	G/A	GG	GA	362
TRINITY_DN13774_c1_g3_i3	T/G	TT	TG	365
TRINITY_DN13774_c1_g3_i3	T/C	TT	TC	482
TRINITY_DN13774_c1_g3_i3	G/T	GG	GT	489
TRINITY_DN13774_c1_g3_i3	C/A	CC	CA	655
TRINITY_DN13774_c1_g3_i3	C/G	CG	CC	840
TRINITY_DN13774_c1_g3_i3	G/A	GA	GG	878
TRINITY_DN13774_c1_g3_i3	A/C	AC	AA	965
TRINITY_DN13774_c1_g3_i3	A/T	AT	AA	992
TRINITY_DN13774_c1_g3_i3	T/A	TA	TT	1003
TRINITY_DN13774_c1_g3_i3	T/C	TC	TT	1011
TRINITY_DN13774_c1_g3_i3	G/A	GA	GG	1013
TRINITY_DN13774_c1_g3_i3	A/C	AA	AC	1060
TRINITY_DN13774_c1_g3_i3	T/G	TG	TT	1239
TRINITY_DN13774_c1_g3_i3	G/T	GT	GG	1240
TRINITY_DN13774_c1_g3_i3	G/A	GA	GG	1242
TRINITY_DN13774_c1_g3_i3	G/A	GG	GA	1682
TRINITY_DN13774_c1_g3_i3	A/G	AA	AG	1683
TRINITY_DN13774_c1_g3_i3	G/T	GG	GT	1704
TRINITY_DN13774_c1_g3_i3	G/T	GG	GT	1756
TRINITY_DN13774_c1_g3_i3	C/T	CC	CT	1781
TRINITY_DN13774_c1_g3_i3	A/G	AA	AG	1784
TRINITY_DN13774_c1_g3_i3	A/G	AA	AG	2269
TRINITY_DN13774_c1_g3_i3	A/C	AC	AA	2564
TRINITY_DN13774_c1_g3_i3	C/T	CT	CC	2644
TRINITY_DN13774_c1_g3_i3	T/C	TT	TC	2858
TRINITY_DN13774_c1_g3_i3	T/A	TT	TA	2868
TRINITY_DN10294_c0_g1_i1	C/T	CT	CC	244
TRINITY_DN11192_c0_g1_i2	G/T	GT	GG	253
TRINITY_DN11192_c0_g1_i2	G/C	GC	GG	258
TRINITY_DN11192_c0_g1_i2	G/C	GG	GC	260
TRINITY_DN11192_c0_g1_i2	T/G	TT	GG	2859
TRINITY_DN11192_c0_g1_i2	A/G	GG	AA	4032
TRINITY_DN5360_c0_g1_i2	G/C	GG	GC	526
TRINITY_DN5966_c0_g1_i2	A/G	AG	AA	416
TRINITY_DN5966_c0_g1_i2	G/A	GA	GG	853
TRINITY_DN5966_c0_g1_i2	A/G	AG	AA	878
TRINITY_DN5966_c0_g1_i2	A/T	AT	AA	1256
TRINITY_DN8283_c0_g2_i1	C/K	CG	CT	1506
TRINITY_DN8283_c0_g2_i1	A/C	AC	AA	1508
TRINITY_DN30813_c0_g1_i1	T/C	TC	TT	299
TRINITY_DN6425_c0_g1_i1	A/G	GG	AA	238
TRINITY_DN6425_c0_g1_i1	T/C	TC	TT	430
TRINITY_DN9543_c0_g1_i1	C/G	CC	GG	1073
TRINITY_DN1386_c0_g1_i1	T/G	TG	TT	345
TRINITY_DN1386_c0_g1_i1	A/G	GG	AA	829
TRINITY_DN1386_c0_g1_i1	T/C	TT	TC	1320
TRINITY_DN9810_c0_g1_i3	G/A	GG	GA	531
TRINITY_DN43871_c0_g1_i1	A/G	AA	AG	978
TRINITY_DN13663_c2_g6_i1	A/G	AG	AA	1226
TRINITY_DN13663_c2_g6_i1	A/G	AA	AG	1288
TRINITY_DN20917_c0_g1_i1	G/A	GA	GG	800
TRINITY_DN40876_c0_g1_i1	T/C	TT	TC	220
TRINITY_DN40876_c0_g1_i1	G/T	GT	GG	816
TRINITY_DN5426_c0_g1_i2	A/C	AC	AA	1054
TRINITY_DN11150_c0_g2_i1	A/G	AG	AA	1010
TRINITY_DN12552_c0_g1_i4	C/A	CC	CA	2531
TRINITY_DN13777_c0_g3_i1	T/C	TC	TT	958
TRINITY_DN13777_c0_g3_i1	A/C	AC	AA	959
TRINITY_DN23770_c0_g1_i1	C/T	CC	CT	795
TRINITY_DN23770_c0_g1_i1	T/A	TA	TT	2317
TRINITY_DN11716_c0_g1_i6	T/A	TA	TT	680
TRINITY_DN16619_c0_g1_i1	G/T	GT	GG	833
TRINITY_DN6266_c0_g1_i1	G/T	GG	GT	1149
TRINITY_DN6266_c0_g1_i1	T/C	TT	TC	1314
TRINITY_DN6266_c0_g1_i1	T/C	TT	TC	1445
TRINITY_DN11915_c0_g1_i2	C/A	CA	CC	4472
TRINITY_DN8663_c0_g1_i1	C/A	CA	CC	840
TRINITY_DN8663_c0_g1_i1	G/T	GG	GT	844
TRINITY_DN63267_c0_g1_i1	A/G	AA	AG	261
TRINITY_DN63267_c0_g1_i1	C/T	CC	CT	295
TRINITY_DN63267_c0_g1_i1	A/T	AT	AA	693
TRINITY_DN6964_c0_g1_i1	G/A	GG	GA	336
TRINITY_DN2634_c0_g1_i1	A/T	AA	TT	446
TRINITY_DN2634_c0_g1_i1	G/A	GG	GA	1108
TRINITY_DN4190_c0_g1_i1	G/T	GG	GT	699
TRINITY_DN21037_c0_g1_i1	C/T	CC	CT	507
TRINITY_DN7650_c0_g2_i1	G/C	GG	GC	945
TRINITY_DN13790_c3_g1_i2	T/G	GG	TT	1217
TRINITY_DN13790_c3_g1_i2	T/C	CC	TT	2269
TRINITY_DN13790_c3_g1_i2	C/G	GG	CC	2276
TRINITY_DN13790_c3_g1_i2	A/G	AA	GG	2703
TRINITY_DN13790_c3_g1_i2	T/A	TA	TT	4013
TRINITY_DN13790_c3_g1_i2	G/A	GA	GG	4037
TRINITY_DN8894_c0_g1_i1	T/A	TT	TA	901
TRINITY_DN46030_c0_g1_i1	C/T	CC	CT	544
TRINITY_DN10343_c0_g1_i1	T/M	TA	TC	142
TRINITY_DN10343_c0_g1_i1	G/A	GG	GA	204
TRINITY_DN13150_c1_g3_i1	G/C	GC	GG	2870
TRINITY_DN6269_c0_g2_i1	A/C	AC	AA	279
TRINITY_DN13608_c0_g1_i1	A/T	TT	AA	1922
TRINITY_DN10069_c0_g2_i1	A/G	AA	AG	207
TRINITY_DN13818_c1_g4_i6	G/A	GA	GG	115
TRINITY_DN13841_c3_g12_i1	G/C	GC	GG	487
TRINITY_DN13841_c3_g12_i1	G/A	GA	GG	901
TRINITY_DN40397_c0_g1_i1	T/C	TC	TT	1409
TRINITY_DN8634_c0_g2_i1	G/A	GG	GA	839
TRINITY_DN8634_c0_g2_i1	T/C	TT	TC	1113
TRINITY_DN296_c0_g1_i1	A/G	AG	AA	463
TRINITY_DN8876_c0_g3_i1	A/T	AA	TT	269
TRINITY_DN1986_c0_g1_i1	T/C	TC	TT	41
TRINITY_DN33719_c0_g1_i1	T/S	TC	TG	842
TRINITY_DN7196_c0_g1_i1	A/G	AA	GG	580
TRINITY_DN13787_c1_g1_i1	A/G	GG	AA	396
TRINITY_DN13787_c1_g1_i1	T/C	TT	TC	456
TRINITY_DN13787_c1_g1_i1	T/C	TT	CC	799
TRINITY_DN4804_c0_g1_i1	A/G	AA	GG	535
TRINITY_DN8519_c0_g1_i2	T/G	TG	TT	313
TRINITY_DN13022_c2_g4_i2	C/T	CC	CT	2831
TRINITY_DN10848_c0_g1_i2	G/A	GG	GA	118
TRINITY_DN10848_c0_g1_i2	G/T	GG	GT	142
TRINITY_DN10848_c0_g1_i2	G/A	GG	GA	162
TRINITY_DN6312_c0_g1_i1	A/C	AA	AC	1064
TRINITY_DN13768_c0_g3_i7	C/T	CC	CT	436
TRINITY_DN13768_c0_g3_i7	C/T	CC	CT	492
TRINITY_DN13768_c0_g3_i7	C/A	CC	CA	611
TRINITY_DN13768_c0_g3_i7	A/T	AA	AT	861
TRINITY_DN13768_c0_g3_i7	G/A	GG	GA	863
TRINITY_DN13768_c0_g3_i7	G/T	GT	GG	1152
TRINITY_DN13768_c0_g3_i7	C/A	CC	CA	1287
TRINITY_DN13768_c0_g3_i7	C/T	CC	CT	1583
TRINITY_DN13768_c0_g3_i7	C/A	CC	CA	1590
TRINITY_DN1328_c0_g1_i1	A/T	AT	AA	417
TRINITY_DN8049_c0_g1_i1	C/G	CC	CG	1763
TRINITY_DN8049_c0_g1_i1	A/T	AA	AT	1873
TRINITY_DN8049_c0_g1_i1	T/G	TG	TT	1877
TRINITY_DN8049_c0_g1_i1	A/G	AG	AA	2113
TRINITY_DN8049_c0_g1_i1	A/C	AC	AA	2117
TRINITY_DN59819_c0_g1_i1	T/G	TT	TG	749
TRINITY_DN31773_c0_g1_i1	T/G	TG	TT	1407
TRINITY_DN11043_c0_g1_i1	C/T	CT	CC	293
TRINITY_DN11043_c0_g1_i1	G/A	GA	GG	1149
TRINITY_DN13714_c1_g1_i23	C/T	CT	CC	2220
TRINITY_DN61328_c0_g1_i1	G/A	GG	GA	301
TRINITY_DN61328_c0_g1_i1	C/T	CC	CT	307
TRINITY_DN13752_c0_g1_i4	A/G	AA	AG	2136
TRINITY_DN13752_c0_g1_i4	G/C	GG	GC	2148
TRINITY_DN12648_c0_g1_i1	T/C	TT	TC	1514
TRINITY_DN12648_c0_g1_i1	T/C	TT	TC	3653
TRINITY_DN12648_c0_g1_i1	C/A	CA	CC	5770
TRINITY_DN12648_c0_g1_i1	G/A	GA	GG	5796
TRINITY_DN12648_c0_g1_i1	T/C	TT	TC	6317
TRINITY_DN12648_c0_g1_i1	G/A	GG	GA	6321
TRINITY_DN12648_c0_g1_i1	C/T	CC	CT	6494
TRINITY_DN13335_c1_g1_i1	C/T	CT	CC	493
TRINITY_DN13335_c1_g1_i1	A/G	AG	AA	528
TRINITY_DN13335_c1_g1_i1	T/G	TG	TT	548
TRINITY_DN13335_c1_g1_i1	C/A	CA	CC	549
TRINITY_DN13335_c1_g1_i1	T/G	TG	TT	550
TRINITY_DN13335_c1_g1_i1	T/A	TA	TT	593
TRINITY_DN13335_c1_g1_i1	G/A	GG	GA	1323
TRINITY_DN25976_c0_g1_i1	T/A	TA	TT	410
TRINITY_DN13761_c4_g4_i3	G/A	GG	GA	1257
TRINITY_DN13761_c4_g4_i3	C/T	CT	CC	1371
TRINITY_DN13761_c4_g4_i3	T/G	TG	TT	1372
TRINITY_DN13761_c4_g4_i3	A/G	AA	AG	1422
TRINITY_DN13761_c4_g4_i3	A/C	AC	AA	1454
TRINITY_DN12311_c0_g2_i1	A/G	AA	AG	297
TRINITY_DN12311_c0_g2_i1	T/C	TC	TT	1473
TRINITY_DN12311_c0_g2_i1	A/G	AA	AG	1555
TRINITY_DN12311_c0_g2_i1	C/T	CC	CT	2192
TRINITY_DN12311_c0_g2_i1	C/A	CC	CA	2212
TRINITY_DN374_c0_g1_i1	A/G	AA	GG	476
TRINITY_DN13269_c0_g1_i1	C/T	CC	CT	260
TRINITY_DN13269_c0_g1_i1	G/A	GG	GA	286
TRINITY_DN13269_c0_g1_i1	T/G	TT	TG	670
TRINITY_DN13269_c0_g1_i1	C/T	CC	CT	700
TRINITY_DN40359_c0_g1_i1	A/C	AA	AC	246
TRINITY_DN13815_c1_g2_i1	T/C	TC	TT	194
TRINITY_DN13815_c1_g2_i1	G/C	GC	GG	202
TRINITY_DN13815_c1_g2_i1	C/G	CC	CG	289
TRINITY_DN13815_c1_g2_i1	T/G	TT	TG	298
TRINITY_DN13815_c1_g2_i1	A/T	AA	AT	303
TRINITY_DN11236_c0_g1_i5	C/T	CT	CC	301
TRINITY_DN2165_c0_g1_i1	A/G	GG	AA	516
TRINITY_DN31557_c0_g1_i1	G/A	GG	GA	362
TRINITY_DN31557_c0_g1_i1	A/G	AG	AA	1160
TRINITY_DN6849_c0_g1_i1	A/T	TT	AA	252
TRINITY_DN12651_c1_g2_i3	G/A	GA	GG	1565
TRINITY_DN13466_c4_g2_i1	T/G	TT	GG	602
TRINITY_DN5634_c0_g1_i1	A/G	AA	AG	979
TRINITY_DN11086_c1_g1_i2	T/C	TC	TT	1480
TRINITY_DN11086_c1_g1_i2	A/T	AA	AT	3091
TRINITY_DN40242_c0_g1_i1	A/G	AA	AG	630
TRINITY_DN40242_c0_g1_i1	C/A	CA	CC	1919
TRINITY_DN67764_c0_g1_i1	A/T	AA	AT	122
TRINITY_DN11675_c1_g2_i1	G/A	GA	GG	611
TRINITY_DN11675_c1_g2_i1	G/A	GA	GG	616
TRINITY_DN7262_c0_g2_i1	A/G	AG	AA	1386
TRINITY_DN5051_c0_g1_i1	G/A	GA	GG	486
TRINITY_DN3258_c0_g1_i1	A/G	GG	AA	163
TRINITY_DN5404_c0_g2_i1	T/A	TT	TA	538
TRINITY_DN5404_c0_g2_i1	C/T	CC	CT	540
TRINITY_DN5404_c0_g2_i1	G/A	GG	GA	556
TRINITY_DN40843_c0_g1_i1	T/C	TT	TC	930
TRINITY_DN7231_c0_g2_i1	G/T	GT	GG	156
TRINITY_DN5591_c0_g2_i1	A/G	AA	AG	1026
TRINITY_DN5591_c0_g2_i1	A/G	AA	AG	1816
TRINITY_DN2342_c0_g1_i1	T/C	TT	TC	899
TRINITY_DN9792_c1_g2_i2	G/C	GG	GC	3506
TRINITY_DN9792_c1_g2_i2	G/A	GG	GA	4251
TRINITY_DN9046_c0_g2_i1	T/A	TT	TA	158
TRINITY_DN9046_c0_g2_i1	A/T	AA	AT	159
TRINITY_DN9046_c0_g2_i1	A/Y	AT	AC	160
TRINITY_DN60815_c0_g1_i1	A/G	AG	AA	1307
TRINITY_DN45102_c0_g1_i1	G/T	GT	GG	579
TRINITY_DN12896_c0_g2_i18	T/C	CC	TT	333
TRINITY_DN12896_c0_g2_i18	C/A	CC	CA	360
TRINITY_DN2766_c0_g1_i1	C/T	CT	CC	1775
TRINITY_DN12219_c0_g3_i1	A/G	AG	AA	738
TRINITY_DN42961_c0_g1_i1	C/A	CA	CC	946
TRINITY_DN32326_c0_g1_i1	A/G	AA	AG	83
TRINITY_DN59471_c0_g1_i1	G/A	GG	GA	559
TRINITY_DN59471_c0_g1_i1	T/C	TC	TT	961
TRINITY_DN7596_c0_g2_i1	A/T	AA	AT	623
TRINITY_DN13239_c1_g1_i3	C/G	GG	CC	2301
TRINITY_DN5006_c0_g2_i1	C/G	CC	CG	400
TRINITY_DN7933_c0_g1_i1	A/G	AA	AG	1076
TRINITY_DN16787_c0_g1_i1	A/G	AG	AA	282
TRINITY_DN11953_c0_g4_i1	T/G	TG	TT	360
TRINITY_DN11953_c0_g4_i1	G/A	GA	GG	1533
TRINITY_DN11953_c0_g4_i1	G/T	GT	GG	3273
TRINITY_DN11953_c0_g4_i1	T/G	TG	TT	5322
TRINITY_DN32758_c0_g1_i1	C/A	CC	CA	1071
TRINITY_DN705_c0_g1_i1	C/T	CC	CT	1003
TRINITY_DN114_c0_g1_i1	G/T	GT	GG	146
TRINITY_DN4520_c0_g1_i1	A/G	AA	AG	894
TRINITY_DN5275_c0_g1_i1	A/G	AG	AA	857
TRINITY_DN5275_c0_g1_i1	A/C	AC	AA	860
TRINITY_DN6663_c0_g1_i2	T/A	TA	TT	1167
TRINITY_DN59099_c0_g1_i1	C/T	CC	CT	1519
TRINITY_DN59099_c0_g1_i1	T/C	TT	TC	1531
TRINITY_DN59099_c0_g1_i1	A/C	AA	AC	2058
TRINITY_DN59099_c0_g1_i1	A/T	AA	AT	2147
TRINITY_DN2295_c0_g1_i1	A/G	AA	AG	816
TRINITY_DN7088_c0_g2_i1	T/A	TA	TT	1182
TRINITY_DN7088_c0_g2_i1	A/G	AG	AA	1212
TRINITY_DN55204_c0_g1_i1	C/A	CC	CA	919
TRINITY_DN62533_c0_g1_i1	C/T	CT	CC	203
TRINITY_DN13642_c0_g2_i1	G/A	GG	GA	1642
TRINITY_DN5690_c0_g2_i1	G/C	GC	GG	1249
TRINITY_DN10876_c0_g1_i1	A/G	AG	AA	486
TRINITY_DN40976_c0_g1_i1	A/T	AT	AA	1000
TRINITY_DN11439_c0_g1_i1	T/C	TT	CC	3505
TRINITY_DN13688_c0_g4_i1	C/A	CA	CC	436
TRINITY_DN13571_c0_g1_i1	A/G	AA	GG	1180
TRINITY_DN13571_c0_g1_i1	A/G	GG	AA	1213
TRINITY_DN10124_c0_g3_i1	T/C	TC	TT	1145
TRINITY_DN5497_c0_g2_i1	G/T	GG	GT	778
TRINITY_DN5497_c0_g2_i1	G/A	GG	GA	798
TRINITY_DN5497_c0_g2_i1	C/T	CT	CC	870
TRINITY_DN49944_c0_g2_i1	T/C	TC	TT	876
TRINITY_DN49944_c0_g2_i1	G/T	GT	GG	1548
TRINITY_DN7604_c0_g1_i1	T/C	TT	CC	1025
TRINITY_DN7604_c0_g1_i1	A/T	AT	AA	1071
TRINITY_DN12006_c0_g1_i4	A/G	GG	AA	542
TRINITY_DN6662_c0_g1_i1	T/C	TT	CC	350
TRINITY_DN8796_c0_g2_i1	A/C	AA	AC	293
TRINITY_DN7770_c0_g1_i1	C/A	CC	CA	1680
TRINITY_DN3199_c0_g1_i1	T/A	TT	TA	303
TRINITY_DN3199_c0_g1_i1	A/G	AA	AG	672
TRINITY_DN5885_c0_g1_i1	C/T	CC	CT	983
TRINITY_DN5885_c0_g1_i1	A/G	AA	AG	1520
TRINITY_DN5043_c0_g1_i1	G/A	GA	GG	219
TRINITY_DN13726_c1_g8_i5	T/C	TT	TC	962
TRINITY_DN13726_c1_g8_i5	A/T	AA	AT	970
TRINITY_DN13726_c1_g8_i5	C/T	CC	CT	1047
TRINITY_DN13726_c1_g8_i5	A/C	AA	AC	1049
TRINITY_DN13726_c1_g8_i5	G/T	GG	GT	1056
TRINITY_DN13726_c1_g8_i5	C/G	CG	CC	1166
TRINITY_DN13726_c1_g8_i5	T/C	TC	TT	1170
TRINITY_DN13726_c1_g8_i5	A/G	AG	AA	1179
TRINITY_DN13496_c0_g5_i4	A/G	AA	AG	303
TRINITY_DN9370_c0_g1_i3	T/A	TT	TA	868
TRINITY_DN5955_c0_g1_i1	C/A	CA	CC	2270
TRINITY_DN11850_c0_g2_i1	A/G	AG	AA	2295
TRINITY_DN13707_c0_g3_i12	G/C	GC	GG	214
TRINITY_DN13707_c0_g3_i12	C/T	CT	CC	225
TRINITY_DN13707_c0_g3_i12	T/C	TC	TT	675
TRINITY_DN13707_c0_g3_i12	G/C	GC	GG	681
TRINITY_DN13043_c0_g1_i1	T/C	TC	TT	308
TRINITY_DN13043_c0_g1_i1	G/C	GC	GG	1085
TRINITY_DN13043_c0_g1_i1	C/A	CA	CC	1088
TRINITY_DN13043_c0_g1_i1	A/G	AG	AA	1091
TRINITY_DN13043_c0_g1_i1	C/T	CC	CT	1376
TRINITY_DN13043_c0_g1_i1	T/C	TC	TT	1831
TRINITY_DN13043_c0_g1_i1	C/T	CT	CC	1853
TRINITY_DN13043_c0_g1_i1	T/C	TT	TC	1937
TRINITY_DN13043_c0_g1_i1	A/G	AA	AG	1940
TRINITY_DN13043_c0_g1_i1	T/C	TT	TC	1972
TRINITY_DN13043_c0_g1_i1	G/A	GG	GA	1973
TRINITY_DN13043_c0_g1_i1	T/A	TA	TT	2006
TRINITY_DN12635_c0_g1_i1	A/G	AA	AG	245
TRINITY_DN12635_c0_g1_i1	A/T	AA	AT	251
TRINITY_DN12635_c0_g1_i1	A/T	AA	AT	263
[truncated: 4,001 more rows]
