# Supplementary material for: Identification and characterization of SSR, SNP and InDel molecular markers from RNA-Seq data of guar (Cyamopsis tetragonoloba, L. Taub.) roots
Source: BMC Genomics. 2018 Dec 20;19:951. doi: 10.1186/s12864-018-5205-9 (PMC6302463; doi:10.1186/s12864-018-5205-9)
Supplement: Supplementary file 18 — Table S16. Characteristics of SNPs obtained at RD10 from root transcriptome of guar varieties RGC-1066 and M-83. (XLSX 356 kb) [file 12864_2018_5205_MOESM18_ESM.xlsx]

## Sheet: final_changed
Table S16. Characteristics of SNPs obtained at RD10 from root transcriptome of guar varieties RGC-1066 and M-83.
S.No.	SNP name	Gene name	SNP Allele	Position of SNP	Gene Description	GO Annotation
1	OT1	WNK7 GLYMA_06G176800	C/T	1238	PREDICTED: with no lysine kinase 7 isoform X1	cytosol [GO:0005829]; ATP binding [GO:0005524]; protein serine/threonine kinase activity [GO:0004674]; intracellular signal transduction [GO:0035556]; protein phosphorylation [GO:0006468]
2	OT2	LOC100811474 GLYMA_12G112600	T/C	246	PREDICTED: uncharacterized protein LOC100811474	NA
3	OT3	LOC100815142 GLYMA_09G277900	A/G	518	PREDICTED: cationic peroxidase 1-like	extracellular region [GO:0005576]; integral component of membrane [GO:0016021]; heme binding [GO:0020037]; metal ion binding [GO:0046872]; peroxidase activity [GO:0004601]; hydrogen peroxide catabolic process [GO:0042744]; response to oxidative stress [GO:0006979]
4	OT4	GLYMA_06G068900	C/T	1950	hypothetical protein GLYMA_06G068900	RNA binding [GO:0003723]; RNA-directed 5'-3' RNA polymerase activity [GO:0003968]; gene silencing by RNA [GO:0031047]
5	OT5	GLYMA_06G068900	G/A	2752	hypothetical protein GLYMA_06G068900	RNA binding [GO:0003723]; RNA-directed 5'-3' RNA polymerase activity [GO:0003968]; gene silencing by RNA [GO:0031047]
6	OT6	GLYMA_06G068900	A/C	3603	hypothetical protein GLYMA_06G068900	RNA binding [GO:0003723]; RNA-directed 5'-3' RNA polymerase activity [GO:0003968]; gene silencing by RNA [GO:0031047]
7	OT7	GLYMA_06G068900	T/C	3908	hypothetical protein GLYMA_06G068900	RNA binding [GO:0003723]; RNA-directed 5'-3' RNA polymerase activity [GO:0003968]; gene silencing by RNA [GO:0031047]
8	OT8	NA	T/C	2351	unknown, partial	integral component of membrane [GO:0016021]
9	OT9	LOC100783489 GLYMA_19G136400	G/T	1130	PREDICTED: putative calcium-transporting ATPase 11, plasma membrane-type-like	integral component of plasma membrane [GO:0005887]; intracellular membrane-bounded organelle [GO:0043231]; ATP binding [GO:0005524]; calcium-transporting ATPase activity [GO:0005388]; calmodulin binding [GO:0005516]
10	OT10	LOC100783489 GLYMA_19G136400	T/C	1439	PREDICTED: putative calcium-transporting ATPase 11, plasma membrane-type-like	integral component of plasma membrane [GO:0005887]; intracellular membrane-bounded organelle [GO:0043231]; ATP binding [GO:0005524]; calcium-transporting ATPase activity [GO:0005388]; calmodulin binding [GO:0005516]
11	OT11	glysoja_039870	G/C	353	Putative inactive leucine-rich repeat receptor-like protein kinase	integral component of membrane [GO:0016021]; ATP binding [GO:0005524]; transmembrane receptor protein tyrosine kinase activity [GO:0004714]
12	OT12	glysoja_039870	G/A	2341	Putative inactive leucine-rich repeat receptor-like protein kinase	integral component of membrane [GO:0016021]; ATP binding [GO:0005524]; transmembrane receptor protein tyrosine kinase activity [GO:0004714]
13	OT13	glysoja_022168	A/C	2270	Zinc finger CCCH domain-containing protein 41	metal ion binding [GO:0046872]; RNA binding [GO:0003723]
14	OT14	glysoja_022168	G/T	2530	Zinc finger CCCH domain-containing protein 41	metal ion binding [GO:0046872]; RNA binding [GO:0003723]
15	OT15	glysoja_022168	G/T	865	PREDICTED: gelsolin-related protein of 125 kDa-like	actin binding [GO:0003779]
16	OT16	LOC106769369	C/T	479	PREDICTED: uncharacterized protein LOC106769369	integral component of membrane [GO:0016021]
17	OT17	glysoja_036802	A/C	153	U-box domain-containing protein 6	ligase activity [GO:0016874]; ubiquitin-protein transferase activity [GO:0004842]
18	OT18	glysoja_036802	A/G	185	U-box domain-containing protein 6	ligase activity [GO:0016874]; ubiquitin-protein transferase activity [GO:0004842]
19	OT19	glysoja_036802	A/T	2267	U-box domain-containing protein 6	ligase activity [GO:0016874]; ubiquitin-protein transferase activity [GO:0004842]
20	OT20	NA	T/A	819	uncharacterized LOC100787055	integral component of membrane [GO:0016021]
21	OT21	KK1_046906	A/T	871	40S ribosomal protein S20-2	small ribosomal subunit [GO:0015935]; RNA binding [GO:0003723]; structural constituent of ribosome [GO:0003735]; translation [GO:0006412]
22	OT22	LOC106775805	C/T	797	PREDICTED: importin subunit beta-1	nucleus [GO:0005634]; protein transporter activity [GO:0008565]; Ran GTPase binding [GO:0008536]; intracellular protein transport [GO:0006886]; nucleocytoplasmic transport [GO:0006913]
23	OT23	VITISV_026166	A/T	95	hypothetical protein VITISV_026166	NA
24	OT24	VITISV_026166	C/A	110	hypothetical protein VITISV_026166	NA
25	OT25	VITISV_026166	G/A	116	hypothetical protein VITISV_026166	NA
26	OT26	VITISV_026166	G/A	157	hypothetical protein VITISV_026166	NA
27	OT27	VITISV_026166	G/A	166	hypothetical protein VITISV_026166	NA
28	OT28	VITISV_026166	G/A	579	hypothetical protein VITISV_026166	NA
29	OT29	VITISV_026166	A/G	592	hypothetical protein VITISV_026166	NA
30	OT30	VITISV_026166	C/T	612	hypothetical protein VITISV_026166	NA
31	OT31	VITISV_026166	C/T	618	hypothetical protein VITISV_026166	NA
32	OT32	VITISV_026166	G/A	737	hypothetical protein VITISV_026166	NA
33	OT33	VITISV_026166	G/A	1272	hypothetical protein VITISV_026166	NA
34	OT34	VITISV_026166	C/T	1292	hypothetical protein VITISV_026166	NA
35	OT35	VITISV_026166	C/T	1844	hypothetical protein VITISV_026166	NA
36	OT36	VITISV_026166	G/A	1887	hypothetical protein VITISV_026166	NA
37	OT37	VITISV_026166	G/A	1915	hypothetical protein VITISV_026166	NA
38	OT38	VITISV_026166	A/T	1921	hypothetical protein VITISV_026166	NA
39	OT39	VITISV_026166	A/T	1939	hypothetical protein VITISV_026166	NA
40	OT40	VITISV_026166	C/T	1956	hypothetical protein VITISV_026166	NA
41	OT41	VITISV_026166	C/T	1971	hypothetical protein VITISV_026166	NA
42	OT42	VITISV_026166	G/A	1979	hypothetical protein VITISV_026166	NA
43	OT43	GLYMA_04G187600	T/A	3061	PREDICTED: DNA (cytosine-5)-methyltransferase 1-like	nucleus [GO:0005634]; chromatin binding [GO:0003682]; DNA (cytosine-5-)-methyltransferase activity [GO:0003886]; DNA binding [GO:0003677]
44	OT44	GLYMA_04G187600	A/G	4396	PREDICTED: DNA (cytosine-5)-methyltransferase 1-like	nucleus [GO:0005634]; chromatin binding [GO:0003682]; DNA (cytosine-5-)-methyltransferase activity [GO:0003886]; DNA binding [GO:0003677]
45	OT45	GLYMA_07G003800	C/G	636	PREDICTED: probable xyloglucan glycosyltransferase 5	integral component of membrane [GO:0016021]
46	OT46	GLYMA_07G003800	C/T	663	PREDICTED: probable xyloglucan glycosyltransferase 5	integral component of membrane [GO:0016021]
47	OT47	LOC101512087	A/C	887	PREDICTED: protein translation factor SUI1 homolog 2-like	translation initiation factor activity [GO:0003743]
48	OT48	LOC101512087	A/T	888	PREDICTED: protein translation factor SUI1 homolog 2-like	translation initiation factor activity [GO:0003743]
49	OT49	LOC101512087	A/T	892	PREDICTED: protein translation factor SUI1 homolog 2-like	translation initiation factor activity [GO:0003743]
50	OT50	KK1_013107	G/A	332	UBA domain-containing protein 7	NA
51	OT51	LOC101494744	T/A	897	PREDICTED: uncharacterized protein LOC101494744	NA
52	OT52	LOC101494744	T/C	997	PREDICTED: uncharacterized protein LOC101494744	NA
53	OT53	NA	C/G	1054	unknown	NA
54	OT54	glysoja_027065	T/C	172	hypothetical protein glysoja_027065	integral component of membrane [GO:0016021]
55	OT55		NA
56	OT56	PHAVU_003G223600g	G/C	261	hypothetical protein PHAVU_003G223600g	nucleus [GO:0005634]; DNA binding [GO:0003677]; transcription factor activity, sequence-specific DNA binding [GO:0003700]; transcription, DNA-templated [GO:0006351]
57	OT57	KK1_042257	G/A	138	NMDA receptor-regulated protein 1	NA
58	OT58	KK1_042257	G/A	204	NMDA receptor-regulated protein 1	NA
59	OT59	LOC100781968 GLYMA_08G157800	G/A	1627	PREDICTED: molybdopterin biosynthesis protein CNX2-like	molybdopterin synthase complex [GO:0019008]; 4 iron, 4 sulfur cluster binding [GO:0051539]; catalytic activity [GO:0003824]; metal ion binding [GO:0046872]; Mo-molybdopterin cofactor biosynthetic process [GO:0006777]
60	OT60	glysoja_027789	T/A	790	GTPase-activating protein gyp7	NA
61	OT61	glysoja_027789	A/T	2391	GTPase-activating protein gyp7	NA
62	OT62	LOC100806508 GLYMA_13G142100	T/C	600	hypothetical protein GLYMA_13G142100	integral component of membrane [GO:0016021]; ATP binding [GO:0005524]; ATPase activity, coupled to transmembrane movement of substances [GO:0042626]
63	OT63	LOC100802384 GLYMA_11G092200	G/A	2339	PREDICTED: exportin-1-like isoform 1	cytoplasm [GO:0005737]; nucleus [GO:0005634]; nuclear export signal receptor activity [GO:0005049]; Ran GTPase binding [GO:0008536]; regulation of protein export from nucleus [GO:0046825]; ribosomal large subunit export from nucleus [GO:0000055]; ribosomal small subunit export from nucleus [GO:0000056]
64	OT64	LOC100802384 GLYMA_11G092200	A/T	2367	PREDICTED: exportin-1-like isoform 1	cytoplasm [GO:0005737]; nucleus [GO:0005634]; nuclear export signal receptor activity [GO:0005049]; Ran GTPase binding [GO:0008536]; regulation of protein export from nucleus [GO:0046825]; ribosomal large subunit export from nucleus [GO:0000055]; ribosomal small subunit export from nucleus [GO:0000056]
65	OT65	LOC100802384 GLYMA_11G092200	T/G	2450	PREDICTED: exportin-1-like isoform 1	cytoplasm [GO:0005737]; nucleus [GO:0005634]; nuclear export signal receptor activity [GO:0005049]; Ran GTPase binding [GO:0008536]; regulation of protein export from nucleus [GO:0046825]; ribosomal large subunit export from nucleus [GO:0000055]; ribosomal small subunit export from nucleus [GO:0000056]
66	OT66	LR48_Vigan05g182400	A/T	2605	PREDICTED: carbamoyl-phosphate synthase large chain, chloroplastic	ATP binding [GO:0005524]; metal ion binding [GO:0046872]; nitrogen compound metabolic process [GO:0006807]
67	OT67	KK1_005680	C/T	228	hypothetical protein KK1_005680	integral component of membrane [GO:0016021]; response to freezing [GO:0050826]
68	OT68	KK1_021349	A/T	1553	hypothetical protein KK1_021349	NA
69	OT69	KK1_021349	T/C	1598	hypothetical protein KK1_021349	NA
70	OT70	KK1_021349	A/G	3991	hypothetical protein KK1_021349	NA
71	OT71	LOC100794736 GLYMA_09G007700	C/T	1236	PREDICTED: probable splicing factor 3A subunit 1	catalytic step 2 spliceosome [GO:0071013]; U2 snRNP [GO:0005686]; U2-type prespliceosome [GO:0071004]; RNA binding [GO:0003723]; mRNA 3'-splice site recognition [GO:0000389]; regulation of alternative mRNA splicing, via spliceosome [GO:0000381]
72	OT72	glysoja_050376	C/T	3165	hypothetical protein glysoja_050376	NA
73	OT73	glysoja_050376	T/C	3185	hypothetical protein glysoja_050376	NA
74	OT74	BVRB_033130	G/A	297	hypothetical protein BVRB_033130, partial	NA
75	OT75	BVRB_033130	A/T	309	hypothetical protein BVRB_033130, partial	NA
76	OT76	BVRB_033130	A/T	316	hypothetical protein BVRB_033130, partial	NA
77	OT77	BVRB_033130	T/C	337	hypothetical protein BVRB_033130, partial	NA
78	OT78	BVRB_033130	A/G	343	hypothetical protein BVRB_033130, partial	NA
79	OT79	BVRB_033130	C/T	349	hypothetical protein BVRB_033130, partial	NA
80	OT80	LOC100779780 GLYMA_06G138200	T/A	834	PREDICTED: uncharacterized calcium-binding protein At1g02270-like isoform X4	calcium ion binding [GO:0005509]
81	OT81	KK1_014009	A/G	152	hypothetical protein KK1_014009	NA
82	OT82	PHAVU_001G109500g	C/A	310	hypothetical protein PHAVU_001G109500g	sequence-specific DNA binding [GO:0043565]; transcription factor activity, sequence-specific DNA binding [GO:0003700]; zinc ion binding [GO:0008270]
83	OT83	KK1_005503	C/G	1112	Anthocyanidin 3-O-glucosyltransferase 1	transferase activity, transferring hexosyl groups [GO:0016758]; metabolic process [GO:0008152]
84	OT84	KK1_005503	A/G	1181	Anthocyanidin 3-O-glucosyltransferase 1	transferase activity, transferring hexosyl groups [GO:0016758]; metabolic process [GO:0008152]
85	OT85	LOC100782303 GLYMA_14G181100	C/T	3216	PREDICTED: ubiquitin carboxyl-terminal hydrolase 16-like	integral component of membrane [GO:0016021]; thiol-dependent ubiquitinyl hydrolase activity [GO:0036459]; protein deubiquitination [GO:0016579]; ubiquitin-dependent protein catabolic process [GO:0006511]
86	OT86	KK1_008571	G/A	141	RNA-binding protein 39	nucleus [GO:0005634]; RNA binding [GO:0003723]; mRNA processing [GO:0006397]
87	OT87	KK1_008571	T/C	405	RNA-binding protein 39	nucleus [GO:0005634]; RNA binding [GO:0003723]; mRNA processing [GO:0006397]
88	OT88	KK1_008571	G/A	412	RNA-binding protein 39	nucleus [GO:0005634]; RNA binding [GO:0003723]; mRNA processing [GO:0006397]
89	OT89	KK1_008571	C/T	417	RNA-binding protein 39	nucleus [GO:0005634]; RNA binding [GO:0003723]; mRNA processing [GO:0006397]
90	OT90	LOC100806314 GLYMA_20G243400	T/G	1072	PREDICTED: protoheme IX farnesyltransferase, mitochondrial-like	integral component of membrane [GO:0016021]; mitochondrial membrane [GO:0031966]; mitochondrion [GO:0005739]; farnesyltranstransferase activity [GO:0004311]; protoheme IX farnesyltransferase activity [GO:0008495]; cellular respiration [GO:0045333]; heme biosynthetic process [GO:0006783]; heme O biosynthetic process [GO:0048034]
91	OT91	LOC100306669 GLYMA_15G145400	T/C	513	uncharacterized LOC100306669	NA
92	OT92	PHAVU_010G152700g	A/G	371	hypothetical protein PHAVU_010G152700g	integral component of membrane [GO:0016021]; molybdate ion transmembrane transporter activity [GO:0015098]
93	OT93	KK1_025554	C/A	103	Beta-galactosidase	integral component of membrane [GO:0016021]; hydrolase activity, hydrolyzing O-glycosyl compounds [GO:0004553]; carbohydrate metabolic process [GO:0005975]
94	OT94	KK1_049375	G/A	91	hypothetical protein KK1_049375	NA
95	OT95	KK1_049375	T/G	103	hypothetical protein KK1_049375	NA
96	OT96	KK1_049375	G/A	189	hypothetical protein KK1_049375	NA
97	OT97	LOC100787082 GLYMA_06G174700	A/G	159	PREDICTED: probable pectate lyase 22-like	metal ion binding [GO:0046872]; pectate lyase activity [GO:0030570]; pectin catabolic process [GO:0045490]
98	OT98	LOC101502937	C/A	104	PREDICTED: uncharacterized protein LOC101502937 isoform X2	NA
99	OT99	KK1_003650	A/T	631	WD repeat-containing protein 82-B	transferase activity, transferring glycosyl groups [GO:0016757]
100	OT100	LOC100776722 GLYMA_20G101200	C/T	114	nuclear speckle splicing regulatory protein 1-like	NA
101	OT101	LOC100776722 GLYMA_20G101200	G/C	819	nuclear speckle splicing regulatory protein 1-like	NA
102	OT102	KK1_015311	T/C	273	Histone H1	nucleosome [GO:0000786]; nucleus [GO:0005634]; DNA binding [GO:0003677]; nucleosome assembly [GO:0006334]
103	OT103	LOC100786239 GLYMA_01G183800	C/A	1022	PREDICTED: protein misato homolog 1-like	mitochondrion [GO:0005739]; GTPase activity [GO:0003924]; mitochondrion organization [GO:0007005]
104	OT104	Glyma10g10040.2	C/A	903	PREDICTED: BEL1-like homeodomain protein 1-like	nucleus [GO:0005634]; DNA binding [GO:0003677]; regulation of transcription, DNA-templated [GO:0006355]
105	OT105	KK1_048698	T/C	153	hypothetical protein KK1_048698, partial	NA
106	OT106	LOC100786002 GLYMA_05G156500	T/A	625	PREDICTED: uncharacterized protein LOC100786002 isoform X1	NA
107	OT107	LOC101507497	A/G	1788	PREDICTED: uncharacterized protein LOC101507497	integral component of membrane [GO:0016021]; transferase activity, transferring glycosyl groups [GO:0016757]
108	OT108	LOC100793863 GLYMA_17G024800	T/C	2905	PREDICTED: uncharacterized protein LOC100793863 isoform X1	zinc ion binding [GO:0008270]
109	OT109	LOC100793863 GLYMA_17G024800	G/A	5043	PREDICTED: uncharacterized protein LOC100793863 isoform X1	zinc ion binding [GO:0008270]
110	OT110	LOC100793863 GLYMA_17G024800	G/A	5667	PREDICTED: uncharacterized protein LOC100793863 isoform X1	zinc ion binding [GO:0008270]
111	OT111	LOC106768435	A/G	1067	PREDICTED: probable cadmium/zinc-transporting ATPase HMA1, chloroplastic	integral component of membrane [GO:0016021]; cation-transporting ATPase activity [GO:0019829]
112	OT112	KK1_046552	A/G	302	hypothetical protein KK1_046552	oxidoreductase activity [GO:0016491]
113	OT113	KK1_046552	T/G	395	hypothetical protein KK1_046552	oxidoreductase activity [GO:0016491]
114	OT114	LOC100801474 GLYMA_02G113300	A/C	1186	PREDICTED: uncharacterized protein LOC100801474	NA
115	OT115	LOC100801474 GLYMA_02G113300	T/C	1665	PREDICTED: uncharacterized protein LOC100801474	NA
116	OT116	LOC101496837	G/T	1561	PREDICTED: putative protein disulfide-isomerase DDB_G0275025-like	NA
117	OT117	PHAVU_003G205300g	C/G	684	hypothetical protein PHAVU_003G205300g	NA
118	OT118	LOC101499438	G/C	3251	PREDICTED: CCR4-NOT transcription complex subunit 1 isoform X3	NA
119	OT119	LOC101499438	A/T	3255	PREDICTED: CCR4-NOT transcription complex subunit 1 isoform X3	NA
120	OT120	LOC101499438	T/A	3259	PREDICTED: CCR4-NOT transcription complex subunit 1 isoform X3	NA
121	OT121	LOC100798935 GLYMA_08G058400	A/G	1038	PREDICTED: sphingosine kinase A-like	NAD+ kinase activity [GO:0003951]
122	OT122	LOC100805423 GLYMA_19G040800	C/T	1614	PREDICTED: uncharacterized protein LOC100805423	nucleic acid binding [GO:0003676]; zinc ion binding [GO:0008270]
123	OT123	LOC100805423 GLYMA_19G040800	G/T	2106	PREDICTED: uncharacterized protein LOC100805423	nucleic acid binding [GO:0003676]; zinc ion binding [GO:0008270]
124	OT124	KK1_035882	A/C	1566	Plastidic glucose transporter 4	integral component of membrane [GO:0016021]; substrate-specific transmembrane transporter activity [GO:0022891]; carbohydrate transport [GO:0008643]
125	OT125	GLYMA_11G213200	A/G	439	hypothetical protein GLYMA_11G213200	NA
126	OT126	LOC100786535 GLYMA_06G144700	A/C	889	PREDICTED: uncharacterized membrane protein At1g06890-like	integral component of membrane [GO:0016021]
127	OT127	LOC100786535 GLYMA_06G144700	A/G	1086	PREDICTED: uncharacterized membrane protein At1g06890-like	integral component of membrane [GO:0016021]
128	OT128	LR48_Vigan04g174100	A/G	601	PREDICTED: uncharacterized protein LOC108332085	NA
129	OT129	LOC106752676	G/C	795	PREDICTED: programmed cell death protein 2-like isoform X2	cytoplasm [GO:0005737]
130	OT130	LjCLE41	G/T	1024	CLAVATA3/ESR-related 41	integral component of membrane [GO:0016021]
131	OT131	LjCLE41	A/T	1270	CLAVATA3/ESR-related 41	integral component of membrane [GO:0016021]
132	OT132	PHAVU_001G059000g	T/G	892	hypothetical protein PHAVU_001G059000g	proteasome regulatory particle, lid subcomplex [GO:0008541]; mRNA export from nucleus [GO:0006406]; proteasome assembly [GO:0043248]
133	OT133	LOC106775937	G/C	2781	PREDICTED: homeobox-leucine zipper protein ATHB-14	nucleus [GO:0005634]; DNA binding [GO:0003677]; lipid binding [GO:0008289]
134	OT134	KK1_039879	A/G	2542	ABC transporter C family member 3	integral component of membrane [GO:0016021]; ATP binding [GO:0005524]; ATPase activity, coupled to transmembrane movement of substances [GO:0042626]
135	OT135	LOC100792103 Glyma02g41180.1 GLYMA_02G244600	T/C	481	PREDICTED: transcription factor MYB3-like	nucleus [GO:0005634]; RNA polymerase II transcription factor activity, sequence-specific DNA binding [GO:0000981]; sequence-specific DNA binding [GO:0043565]; transcription factor activity, RNA polymerase II transcription factor recruiting [GO:0001135]; transcription regulatory region DNA binding [GO:0044212]; cell differentiation [GO:0030154]; regulation of transcription from RNA polymerase II p…
136	OT136	LOC100792103 Glyma02g41180.1 GLYMA_02G244600	G/A	493	PREDICTED: transcription factor MYB3-like	nucleus [GO:0005634]; RNA polymerase II transcription factor activity, sequence-specific DNA binding [GO:0000981]; sequence-specific DNA binding [GO:0043565]; transcription factor activity, RNA polymerase II transcription factor recruiting [GO:0001135]; transcription regulatory region DNA binding [GO:0044212]; cell differentiation [GO:0030154]; regulation of transcription from RNA polymerase II p…
137	OT137	LOC100792103 Glyma02g41180.1 GLYMA_02G244600	C/G	520	PREDICTED: transcription factor MYB3-like	nucleus [GO:0005634]; RNA polymerase II transcription factor activity, sequence-specific DNA binding [GO:0000981]; sequence-specific DNA binding [GO:0043565]; transcription factor activity, RNA polymerase II transcription factor recruiting [GO:0001135]; transcription regulatory region DNA binding [GO:0044212]; cell differentiation [GO:0030154]; regulation of transcription from RNA polymerase II p…
138	OT138	LOC100792103 Glyma02g41180.1 GLYMA_02G244600	A/G	655	PREDICTED: transcription factor MYB3-like	nucleus [GO:0005634]; RNA polymerase II transcription factor activity, sequence-specific DNA binding [GO:0000981]; sequence-specific DNA binding [GO:0043565]; transcription factor activity, RNA polymerase II transcription factor recruiting [GO:0001135]; transcription regulatory region DNA binding [GO:0044212]; cell differentiation [GO:0030154]; regulation of transcription from RNA polymerase II p…
139	OT139	LOC100792103 Glyma02g41180.1 GLYMA_02G244600	G/A	667	PREDICTED: transcription factor MYB3-like	nucleus [GO:0005634]; RNA polymerase II transcription factor activity, sequence-specific DNA binding [GO:0000981]; sequence-specific DNA binding [GO:0043565]; transcription factor activity, RNA polymerase II transcription factor recruiting [GO:0001135]; transcription regulatory region DNA binding [GO:0044212]; cell differentiation [GO:0030154]; regulation of transcription from RNA polymerase II p…
140	OT140	LOC100792103 Glyma02g41180.1 GLYMA_02G244600	T/A	700	PREDICTED: transcription factor MYB3-like	nucleus [GO:0005634]; RNA polymerase II transcription factor activity, sequence-specific DNA binding [GO:0000981]; sequence-specific DNA binding [GO:0043565]; transcription factor activity, RNA polymerase II transcription factor recruiting [GO:0001135]; transcription regulatory region DNA binding [GO:0044212]; cell differentiation [GO:0030154]; regulation of transcription from RNA polymerase II p…
141	OT141	PHAVU_003G168700g	T/C	1107	hypothetical protein PHAVU_003G168700g	NA
142	OT142	NA	G/A	89	ORF44l	chloroplast [GO:0009507]
143	OT143	NA	G/A	163	ORF44l	chloroplast [GO:0009507]
144	OT144	glysoja_022015	T/A	1920	GYF domain-containing protein mpd2	NA
145	OT145	KK1_017367	T/C	385	Root phototropism protein 3	NA
146	OT146	LOC106763974	T/C	882	PREDICTED: uncharacterized protein LOC106763974	chloroplast membrane [GO:0031969]; integral component of membrane [GO:0016021]; ATP binding [GO:0005524]; ATP:ADP antiporter activity [GO:0005471]
147	OT147	LOC101495916	T/C	2823	PREDICTED: SWI/SNF complex subunit SWI3D-like	nucleus [GO:0005634]; DNA binding [GO:0003677]; zinc ion binding [GO:0008270]
148	OT148	KK1_011088	G/A	436	putative ribose-5-phosphate isomerase	ribose-5-phosphate isomerase activity [GO:0004751]; pentose-phosphate shunt, non-oxidative branch [GO:0009052]
149	OT149	KK1_011088	C/G	608	putative ribose-5-phosphate isomerase	ribose-5-phosphate isomerase activity [GO:0004751]; pentose-phosphate shunt, non-oxidative branch [GO:0009052]
150	OT150	KK1_011088	G/T	609	putative ribose-5-phosphate isomerase	ribose-5-phosphate isomerase activity [GO:0004751]; pentose-phosphate shunt, non-oxidative branch [GO:0009052]
151	OT151	KK1_011088	A/G	612	putative ribose-5-phosphate isomerase	ribose-5-phosphate isomerase activity [GO:0004751]; pentose-phosphate shunt, non-oxidative branch [GO:0009052]
152	OT152	KK1_011088	A/G	633	putative ribose-5-phosphate isomerase	ribose-5-phosphate isomerase activity [GO:0004751]; pentose-phosphate shunt, non-oxidative branch [GO:0009052]
153	OT153	LOC100779161 GLYMA_10G111800	T/C	95	PREDICTED: sodium/bile acid cotransporter 7-like	integral component of membrane [GO:0016021]
154	OT154	LOC100779161 GLYMA_10G111800	A/C	102	PREDICTED: sodium/bile acid cotransporter 7-like	integral component of membrane [GO:0016021]
155	OT155	LOC100779161 GLYMA_10G111800	T/C	108	PREDICTED: sodium/bile acid cotransporter 7-like	integral component of membrane [GO:0016021]
156	OT156	LOC100779161 GLYMA_10G111800	C/A	129	PREDICTED: sodium/bile acid cotransporter 7-like	integral component of membrane [GO:0016021]
157	OT157	LOC100779161 GLYMA_10G111800	G/A	502	PREDICTED: sodium/bile acid cotransporter 7-like	integral component of membrane [GO:0016021]
158	OT158	LOC100779161 GLYMA_10G111800	G/A	505	PREDICTED: sodium/bile acid cotransporter 7-like	integral component of membrane [GO:0016021]
159	OT159	LOC100779161 GLYMA_10G111800	C/T	848	PREDICTED: sodium/bile acid cotransporter 7-like	integral component of membrane [GO:0016021]
160	OT160	LOC100779161 GLYMA_10G111800	T/A	1228	PREDICTED: sodium/bile acid cotransporter 7-like	integral component of membrane [GO:0016021]
161	OT161	LOC106779692	C/T	314	PREDICTED: RING-H2 finger protein ATL47-like	integral component of membrane [GO:0016021]
162	OT162	LOC106753786	C/G	313	PREDICTED: syntaxin-22-like	integral component of membrane [GO:0016021]; vesicle-mediated transport [GO:0016192]
163	OT163	MTR_8g103940	T/C	690	B3 domain-containing protein	nucleus [GO:0005634]; DNA binding [GO:0003677]; regulation of transcription, DNA-templated [GO:0006355]; transcription, DNA-templated [GO:0006351]
164	OT164	DGD2	A/G	1277	digalactosyldiacylglycerol synthase 2	chloroplast outer membrane [GO:0009707]; peribacteroid membrane [GO:0043661]; digalactosyldiacylglycerol synthase activity [GO:0046481]; UDP-galactosyltransferase activity [GO:0035250]; galactolipid biosynthetic process [GO:0019375]; nodulation [GO:0009877]
165	OT165	LOC100814949 GLYMA_16G112900	G/C	2143	PREDICTED: trafficking protein particle complex subunit 11-like	NA
166	OT166	glysoja_010284	T/C	2739	Coatomer subunit gamma	COPI vesicle coat [GO:0030126]; Golgi membrane [GO:0000139]; hydrolase activity [GO:0016787]; structural molecule activity [GO:0005198]; intracellular protein transport [GO:0006886]; vesicle-mediated transport [GO:0016192]
167	OT167	LOC106755896	A/T	711	PREDICTED: ethylene-responsive transcription factor 4	nucleus [GO:0005634]; DNA binding [GO:0003677]; transcription factor activity, sequence-specific DNA binding [GO:0003700]; transcription, DNA-templated [GO:0006351]
168	OT168	LOC101508880	A/G	799	PREDICTED: uncharacterized protein LOC101508880	RNA binding [GO:0003723]
169	OT169	LOC101508880	G/A	801	PREDICTED: uncharacterized protein LOC101508880	RNA binding [GO:0003723]
170	OT170	LOC100782018 GLYMA_18G065100	A/G	159	PREDICTED: laccase-4-like	apoplast [GO:0048046]; copper ion binding [GO:0005507]; hydroquinone:oxygen oxidoreductase activity [GO:0052716]; oxidoreductase activity, oxidizing metal ions [GO:0016722]; lignin catabolic process [GO:0046274]
171	OT171	KK1_005819	A/G	239	hypothetical protein KK1_005819	integral component of membrane [GO:0016021]
172	OT172	LOC100797459 GLYMA_12G118700	T/C	466	PREDICTED: NAC domain-containing protein 8-like	nucleus [GO:0005634]; DNA binding [GO:0003677]; regulation of transcription, DNA-templated [GO:0006355]; transcription, DNA-templated [GO:0006351]
173	OT173	LOC100804322 GLYMA_03G092500	G/T	1079	PREDICTED: uncharacterized protein At2g37660, chloroplastic	NA
174	OT174	KK1_007314	T/C	446	hypothetical protein KK1_007314	kinase activity [GO:0016301]; magnesium ion binding [GO:0000287]; potassium ion binding [GO:0030955]; pyruvate kinase activity [GO:0004743]
175	OT175	PHAVU_003G134500g	A/G	579	hypothetical protein PHAVU_003G134500g	ATP binding [GO:0005524]; protein kinase activity [GO:0004672]; ubiquitin-protein transferase activity [GO:0004842]
176	OT176	NAC14 GLYMA_18G301500	G/A	1105	NAC domain protein	nucleus [GO:0005634]; DNA binding [GO:0003677]; regulation of transcription, DNA-templated [GO:0006355]; transcription, DNA-templated [GO:0006351]
177	OT177	LOC100778303 GLYMA_11G018700	A/T	913	PREDICTED: protein SPA1-RELATED 2-like	NA
178	OT178	LOC100791362 GLYMA_15G236100	T/C	73	PREDICTED: probable peptide/nitrate transporter At3g54450-like	integral component of membrane [GO:0016021]; transporter activity [GO:0005215]; oligopeptide transport [GO:0006857]
179	OT179	LOC106767504	A/C	226	PREDICTED: LOW QUALITY PROTEIN: rho GDP-dissociation inhibitor 1	cytoplasm [GO:0005737]; Rho GDP-dissociation inhibitor activity [GO:0005094]
180	OT180	LOC106767504	A/G	230	PREDICTED: LOW QUALITY PROTEIN: rho GDP-dissociation inhibitor 1	cytoplasm [GO:0005737]; Rho GDP-dissociation inhibitor activity [GO:0005094]
181	OT181	LOC106775670	A/T	1447	PREDICTED: flowering time control protein FPA	RNA binding [GO:0003723]
182	OT182	LOC106775670	A/G	2104	PREDICTED: flowering time control protein FPA	RNA binding [GO:0003723]
183	OT183	KK1_010252	C/A	1138	putative aquaporin TIP-type	integral component of membrane [GO:0016021]; transporter activity [GO:0005215]
184	OT184	LOC100793988 GLYMA_16G063600	A/T	708	hypothetical protein GLYMA_16G063600	ubiquitin-protein transferase activity [GO:0004842]; SCF-dependent proteasomal ubiquitin-dependent protein catabolic process [GO:0031146]
185	OT185	GLYMA_15G038400	A/G	1187	PREDICTED: protein TRM32-like isoform X1	NA
186	OT186	KK1_005258	A/T	561	Transcription factor bHLH145 family	protein dimerization activity [GO:0046983]
187	OT187	LOC100799735 GLYMA_12G239500	C/T	322	PREDICTED: chaperone protein dnaJ 1, mitochondrial-like	ATP binding [GO:0005524]; heat shock protein binding [GO:0031072]; metal ion binding [GO:0046872]; unfolded protein binding [GO:0051082]; protein folding [GO:0006457]; response to heat [GO:0009408]
188	OT188	LOC101498387	T/A	973	PREDICTED: uncharacterized protein LOC101498387	nucleic acid binding [GO:0003676]
189	OT189	PRUPE_ppa014299mg	T/G	235	hypothetical protein PRUPE_ppa014299mg [Prunus persica]	integral component of membrane [GO:0016021]
190	OT190	LOC101506838	C/A	153	PREDICTED: G-type lectin S-receptor-like serine/threonine-protein kinase At1g34300-like	integral component of membrane [GO:0016021]; ATP binding [GO:0005524]; carbohydrate binding [GO:0030246]; protein serine/threonine kinase activity [GO:0004674]; recognition of pollen [GO:0048544]
191	OT191	KK1_011057	A/G	1358	KH domain-containing protein At4g18375 family	RNA binding [GO:0003723]
192	OT192	LOC101491767	G/C	408	PREDICTED: putative cyclin-A3-1-like isoform X1	nucleus [GO:0005634]
193	OT193	glysoja_045027	C/T	530	hypothetical protein glysoja_045027	integral component of membrane [GO:0016021]
194	OT194		NA
195	OT195	KK1_007094	A/G	600	putative serine/threonine-protein kinase At1g54610 family	ATP binding [GO:0005524]; protein kinase activity [GO:0004672]
196	OT196	KK1_007094	G/A	2294	putative serine/threonine-protein kinase At1g54610 family	ATP binding [GO:0005524]; protein kinase activity [GO:0004672]
197	OT197	PHAVU_011G012500g	T/C	121	hypothetical protein PHAVU_011G012500g	NA
198	OT198	glysoja_004051	T/C	297	Telomerase-binding protein EST1A	NA
199	OT199	GLYMA_13G277200	C/A	978	PREDICTED: uncharacterized protein LOC100778161 isoform X1	cytoplasm [GO:0005737]; ATP binding [GO:0005524]; thymidylate kinase activity [GO:0004798]; uridylate kinase activity [GO:0009041]; dTDP biosynthetic process [GO:0006233]; dTTP biosynthetic process [GO:0006235]; dUDP biosynthetic process [GO:0006227]
200	OT200	LOC101490770	T/A	176	PREDICTED: ADP-ribosylation factor-like protein 8A-like	intracellular [GO:0005622]; GTP binding [GO:0005525]; small GTPase mediated signal transduction [GO:0007264]
201	OT201	LOC101490770	T/G	179	PREDICTED: ADP-ribosylation factor-like protein 8A-like	intracellular [GO:0005622]; GTP binding [GO:0005525]; small GTPase mediated signal transduction [GO:0007264]
202	OT202	LOC101490770	G/T	317	PREDICTED: ADP-ribosylation factor-like protein 8A-like	intracellular [GO:0005622]; GTP binding [GO:0005525]; small GTPase mediated signal transduction [GO:0007264]
203	OT203	LOC101490770	G/A	318	PREDICTED: ADP-ribosylation factor-like protein 8A-like	intracellular [GO:0005622]; GTP binding [GO:0005525]; small GTPase mediated signal transduction [GO:0007264]
204	OT204	LOC101490770	T/C	455	PREDICTED: ADP-ribosylation factor-like protein 8A-like	intracellular [GO:0005622]; GTP binding [GO:0005525]; small GTPase mediated signal transduction [GO:0007264]
205	OT205	LOC101490770	C/T	458	PREDICTED: ADP-ribosylation factor-like protein 8A-like	intracellular [GO:0005622]; GTP binding [GO:0005525]; small GTPase mediated signal transduction [GO:0007264]
206	OT206	glysoja_040130	A/G	393	Putative nucleosome assembly protein	nucleus [GO:0005634]; nucleosome assembly [GO:0006334]
207	OT207	LOC100795647 GLYMA_18G048700	T/C	1321	hypothetical protein GLYMA_18G048700	integral component of membrane [GO:0016021]
208	OT208	KK1_045266	G/A	1241	2,3-bisphosphoglycerate-dependent phosphoglycerate mutase	NA
209	OT209	PRUPE_ppa010784mg	T/A	956	organ-specific protein P4 [Prunus persica]	NA
210	OT210	LOC100790550 GLYMA_03G167800	C/A	179	PREDICTED: ABC transporter C family member 5-like	integral component of membrane [GO:0016021]; plant-type vacuole [GO:0000325]; vacuolar membrane [GO:0005774]; ATP binding [GO:0005524]; ATPase activity, coupled to transmembrane movement of substances [GO:0042626]; transmembrane transport [GO:0055085]
211	OT211	LOC101494215	G/A	476	PREDICTED: putative nuclease HARBI1-like	NA
212	OT212	KK1_038798	C/G	581	Xylogen-like protein 11	NA
213	OT213	glysoja_006508	A/G	1609	Disease resistance protein RPM1	ADP binding [GO:0043531]; defense response [GO:0006952]
214	OT214	NA	C/T	142	unknown	cytoplasm [GO:0005737]; phenylalanine ammonia-lyase activity [GO:0045548]; cinnamic acid biosynthetic process [GO:0009800]; L-phenylalanine catabolic process [GO:0006559]
215	OT215	KK1_036279	G/A	666	putative WD repeat-containing protein C3H5.08c	NA
216	OT216	KK1_036279	A/C	2330	putative WD repeat-containing protein C3H5.08c	NA
217	OT217	KK1_036279	A/C	2331	putative WD repeat-containing protein C3H5.08c	NA
218	OT218	LOC100776273 GLYMA_16G216200	A/G	1531	PREDICTED: retinol dehydrogenase 11-like	oxidoreductase activity [GO:0016491]
219	OT219	KK1_013888	A/T	234	Zinc finger A20 and AN1 domain-containing stress-associated protein 8	DNA binding [GO:0003677]; zinc ion binding [GO:0008270]
220	OT220	KK1_013888	C/T	237	Zinc finger A20 and AN1 domain-containing stress-associated protein 8	DNA binding [GO:0003677]; zinc ion binding [GO:0008270]
221	OT221	PHAVU_009G223400g	T/G	2080	hypothetical protein PHAVU_009G223400g	nucleus [GO:0005634]
222	OT222	GLYMA_12G172800	C/G	1541	hypothetical protein GLYMA_12G172800	endoplasmic reticulum [GO:0005783]; integral component of membrane [GO:0016021]; protein disulfide isomerase activity [GO:0003756]; cell redox homeostasis [GO:0045454]
223	OT223	GLYMA_12G172800	A/T	1546	hypothetical protein GLYMA_12G172800	endoplasmic reticulum [GO:0005783]; integral component of membrane [GO:0016021]; protein disulfide isomerase activity [GO:0003756]; cell redox homeostasis [GO:0045454]
224	OT224	GLYMA_12G172800	C/T	1641	hypothetical protein GLYMA_12G172800	endoplasmic reticulum [GO:0005783]; integral component of membrane [GO:0016021]; protein disulfide isomerase activity [GO:0003756]; cell redox homeostasis [GO:0045454]
225	OT225	GLYMA_12G172800	C/T	1648	hypothetical protein GLYMA_12G172800	endoplasmic reticulum [GO:0005783]; integral component of membrane [GO:0016021]; protein disulfide isomerase activity [GO:0003756]; cell redox homeostasis [GO:0045454]
226	OT226	GLYMA_12G172800	C/T	1654	hypothetical protein GLYMA_12G172800	endoplasmic reticulum [GO:0005783]; integral component of membrane [GO:0016021]; protein disulfide isomerase activity [GO:0003756]; cell redox homeostasis [GO:0045454]
227	OT227	LOC106780444	C/T	139	PREDICTED: uncharacterized protein LOC106780444	NA
228	OT228	LOC106780444	T/C	220	PREDICTED: uncharacterized protein LOC106780444	NA
229	OT229	MTR_3g466820	A/G	291	insulin-degrading enzyme	metal ion binding [GO:0046872]; metalloendopeptidase activity [GO:0004222]
230	OT230	glysoja_010067	A/G	523	40S ribosomal protein S15a-1	integral component of membrane [GO:0016021]; ribosome [GO:0005840]; structural constituent of ribosome [GO:0003735]; translation [GO:0006412]
231	OT231	glysoja_033402	C/G	330	hypothetical protein glysoja_033402	NA
232	OT232	LOC106764168	T/A	869	PREDICTED: zinc transporter 6, chloroplastic	integral component of membrane [GO:0016021]; zinc ion transmembrane transporter activity [GO:0005385]
233	OT233	LOC100780538 GLYMA_01G155900	G/C	588	PREDICTED: subtilisin-like protease-like	serine-type endopeptidase activity [GO:0004252]
234	OT234	LOC100780538 GLYMA_01G155900	A/C	596	PREDICTED: subtilisin-like protease-like	serine-type endopeptidase activity [GO:0004252]
235	OT235	glysoja_001047	T/G	1108	hypothetical protein glysoja_001047	NA
236	OT236	glysoja_001047	T/A	1109	hypothetical protein glysoja_001047	NA
237	OT237	LOC101503280	T/C	1620	PREDICTED: crooked neck-like protein 1-like	RNA processing [GO:0006396]
238	OT238	LOC101503280	A/T	1698	PREDICTED: crooked neck-like protein 1-like	RNA processing [GO:0006396]
239	OT239	LR48_Vigan05g019500	C/G	6603	PREDICTED: DExH-box ATP-dependent RNA helicase DExH12	ATP binding [GO:0005524]; nucleic acid binding [GO:0003676]
240	OT240	KK1_013416	A/G	2674	Retrovirus-related Pol polyprotein from transposon TNT 1-94	nucleic acid binding [GO:0003676]; DNA integration [GO:0015074]
241	OT241	LOC100799112 GLYMA_01G110200	G/A	344	PREDICTED: GDP-mannose transporter GONST3-like	Golgi apparatus [GO:0005794]; integral component of membrane [GO:0016021]; nucleotide-sugar transport [GO:0015780]
242	OT242	glysoja_043941	A/T	2117	Condensin complex subunit 1	nucleus [GO:0005634]; cell division [GO:0051301]; mitotic chromosome condensation [GO:0007076]
243	OT243	LOC106764447	A/T	699	PREDICTED: leucine-rich repeat extensin-like protein 4	NA
244	OT244	AMTR_s00028p00129850	G/A	177	hypothetical protein AMTR_s00028p00129850	NA
245	OT245	AMTR_s00028p00129850	G/A	187	hypothetical protein AMTR_s00028p00129850	NA
246	OT246	LOC101506059	A/G	300	PREDICTED: pentatricopeptide repeat-containing protein At5g18950-like isoform X2	NA
247	OT247	LOC101506059	A/G	442	PREDICTED: pentatricopeptide repeat-containing protein At5g18950-like isoform X2	NA
248	OT248	LOC101506059	C/T	446	PREDICTED: pentatricopeptide repeat-containing protein At5g18950-like isoform X2	NA
249	OT249	LOC101506059	G/A	470	PREDICTED: pentatricopeptide repeat-containing protein At5g18950-like isoform X2	NA
250	OT250	LOC101506059	C/T	603	PREDICTED: pentatricopeptide repeat-containing protein At5g18950-like isoform X2	NA
251	OT251	LOC101506059	C/T	1090	PREDICTED: pentatricopeptide repeat-containing protein At5g18950-like isoform X2	NA
252	OT252	LOC101506059	T/G	1114	PREDICTED: pentatricopeptide repeat-containing protein At5g18950-like isoform X2	NA
253	OT253	LOC101506059	C/G	1317	PREDICTED: pentatricopeptide repeat-containing protein At5g18950-like isoform X2	NA
254	OT254	LOC100809133 GLYMA_11G212500	T/C	262	PREDICTED: uncharacterized protein LOC100809133	NA
255	OT255	glysoja_036193	A/G	1984	Putative receptor-like protein kinase	integral component of membrane [GO:0016021]; ATP binding [GO:0005524]; protein serine/threonine kinase activity [GO:0004674]; transmembrane receptor protein tyrosine kinase activity [GO:0004714]
256	OT256	glysoja_036193	A/T	1985	Putative receptor-like protein kinase	integral component of membrane [GO:0016021]; ATP binding [GO:0005524]; protein serine/threonine kinase activity [GO:0004674]; transmembrane receptor protein tyrosine kinase activity [GO:0004714]
257	OT257	glysoja_007948	T/A	1488	hypothetical protein glysoja_007948	NA
258	OT258	glysoja_007948	T/G	2392	hypothetical protein glysoja_007948	NA
259	OT259	MTR_5g038220	C/A	287	chromosome condensation regulator RCC1 repeat protein	NA
260	OT260	LOC100813396 GLYMA_18G107500	T/A	258	PREDICTED: uncharacterized protein LOC100813396 isoform X2	chloroplast [GO:0009507]; double-stranded DNA binding [GO:0003690]; rRNA binding [GO:0019843]; single-stranded RNA binding [GO:0003727]; chloroplast organization [GO:0009658]; developmental process [GO:0032502]; regulation of transcription, DNA-templated [GO:0006355]; ribosome assembly [GO:0042255]; RNA splicing [GO:0008380]
261	OT261	LOC101504278	C/T	374	PREDICTED: nuclear transport factor 2-like	intracellular [GO:0005622]; transport [GO:0006810]
262	OT262	LOC101504278	A/G	380	PREDICTED: nuclear transport factor 2-like	intracellular [GO:0005622]; transport [GO:0006810]
263	OT263	LOC101504278	T/C	383	PREDICTED: nuclear transport factor 2-like	intracellular [GO:0005622]; transport [GO:0006810]
264	OT264	LOC101504278	G/A	475	PREDICTED: nuclear transport factor 2-like	intracellular [GO:0005622]; transport [GO:0006810]
265	OT265	LOC101488675	A/G	4947	PREDICTED: uncharacterized protein LOC101488675	integral component of membrane [GO:0016021]
266	OT266	NA	T/C	667	unknown, partial	NA
267	OT267	NA	T/C	749	unknown, partial	NA
268	OT268	NA	T/A	1385	unknown, partial	NA
269	OT269	glysoja_025881	T/A	221	UDP-sulfoquinovose synthase, chloroplastic	coenzyme binding [GO:0050662]; UDPsulfoquinovose synthase activity [GO:0046507]
270	OT270	KK1_047461	C/A	910	Meiosis protein mei2	RNA binding [GO:0003723]
271	OT271	NA	G/T	293	unknown	lactoylglutathione lyase activity [GO:0004462]; metal ion binding [GO:0046872]
272	OT272	LOC100788316 GLYMA_05G088000	T/C	258	PREDICTED: probable ADP-ribosylation factor GTPase-activating protein AGD14-like	GTPase activator activity [GO:0005096]; metal ion binding [GO:0046872]
273	OT273	LOC100788316 GLYMA_05G088000	A/G	1938	PREDICTED: probable ADP-ribosylation factor GTPase-activating protein AGD14-like	GTPase activator activity [GO:0005096]; metal ion binding [GO:0046872]
274	OT274	LOC100790730 GLYMA_03G243600	A/G	307	PREDICTED: double-stranded RNA-binding protein 2-like	RNA binding [GO:0003723]
275	OT275	KK1_033099	C/T	690	hypothetical protein KK1_033099	integral component of membrane [GO:0016021]
276	OT276	KK1_033099	A/G	831	hypothetical protein KK1_033099	integral component of membrane [GO:0016021]
277	OT277	GLYMA_18G182500	A/G	1323	PREDICTED: scarecrow-like protein 9 isoform X1	regulation of transcription, DNA-templated [GO:0006355]; transcription, DNA-templated [GO:0006351]
278	OT278	LOC100810954 GLYMA_06G048100	G/T	707	PREDICTED: protein PHLOEM PROTEIN 2-LIKE A10-like	NA
279	OT279	LOC100775437 GLYMA_03G239500	A/C	1273	PREDICTED: putative sodium/calcium exchanger 7-like isoform 1	integral component of membrane [GO:0016021]; nuclear periphery [GO:0034399]; plasma membrane [GO:0005886]; potassium ion transmembrane transporter activity [GO:0015079]; sodium ion transmembrane transporter activity [GO:0015081]; high-affinity potassium ion import [GO:0010163]
280	OT280	LOC106780408	T/C	292	PREDICTED: polyadenylation and cleavage factor homolog 4-like	nucleic acid binding [GO:0003676]
281	OT281	LOC101512791	T/C	1862	PREDICTED: G-type lectin S-receptor-like serine/threonine-protein kinase RLK1-like	integral component of membrane [GO:0016021]; ATP binding [GO:0005524]; carbohydrate binding [GO:0030246]; protein serine/threonine kinase activity [GO:0004674]
282	OT282	GLYMA_12G106900	A/G	946	hypothetical protein GLYMA_12G106900	calcium ion binding [GO:0005509]; oxidoreductase activity [GO:0016491]
283	OT283	LOC100803961 GLYMA_03G058200	A/C	290	methyltransferase-like protein 21B-like	NA
284	OT284	LOC100803961 GLYMA_03G058200	G/C	645	methyltransferase-like protein 21B-like	NA
285	OT285	LOC100803961 GLYMA_03G058200	T/C	698	methyltransferase-like protein 21B-like	NA
286	OT286	LOC100796669 GLYMA_02G186700	T/G	657	PREDICTED: S-formylglutathione hydrolase-like	cytoplasm [GO:0005737]; carboxylic ester hydrolase activity [GO:0052689]; S-formylglutathione hydrolase activity [GO:0018738]; formaldehyde catabolic process [GO:0046294]
287	OT287	LOC100781624	T/C	194	PREDICTED: 1-aminocyclopropane-1-carboxylate oxidase homolog 1-like	metal ion binding [GO:0046872]; oxidoreductase activity [GO:0016491]
288	OT288	LOC100781624	A/T	204	PREDICTED: 1-aminocyclopropane-1-carboxylate oxidase homolog 1-like	metal ion binding [GO:0046872]; oxidoreductase activity [GO:0016491]
289	OT289	LOC100781624	T/A	799	PREDICTED: 1-aminocyclopropane-1-carboxylate oxidase homolog 1-like	metal ion binding [GO:0046872]; oxidoreductase activity [GO:0016491]
290	OT290	LOC100527535 GLYMA_08G210200	T/G	452	uncharacterized LOC100527535	metal ion binding [GO:0046872]
291	OT291	glysoja_002489	A/C	807	hypothetical protein glysoja_002489	NA
292	OT292	LOC100800865 GLYMA_07G185600	T/C	841	PREDICTED: uncharacterized protein LOC100800865	nucleic acid binding [GO:0003676]; zinc ion binding [GO:0008270]
293	OT293	PHAVU_009G074200g	T/A	403	hypothetical protein PHAVU_009G074200g	RNA binding [GO:0003723]
294	OT294	nad9	C/T	107	NADH dehydrogenase subunit 9	mitochondrion [GO:0005739]; NADH dehydrogenase (ubiquinone) activity [GO:0008137]
295	OT295	nad9	C/T	114	NADH dehydrogenase subunit 9	mitochondrion [GO:0005739]; NADH dehydrogenase (ubiquinone) activity [GO:0008137]
296	OT296	LOC106769126	T/C	687	PREDICTED: probable sugar phosphate/phosphate translocator At1g12500	integral component of membrane [GO:0016021]
297	OT297	PHAVU_002G021700g	A/G	732	hypothetical protein PHAVU_002G021700g	ADP binding [GO:0043531]; defense response [GO:0006952]
298	OT298	NA	C/T	489	integrase core domain containing protein	nucleic acid binding [GO:0003676]; DNA integration [GO:0015074]
299	OT299	LOC100815210 GLYMA_12G114500	T/G	683	PREDICTED: uncharacterized protein LOC100815210 isoform X1	chloroplast [GO:0009507]; dihydroorotase activity [GO:0004151]; 'de novo' pyrimidine nucleobase biosynthetic process [GO:0006207]; pyrimidine nucleotide biosynthetic process [GO:0006221]
300	OT300	LOC100815210 GLYMA_12G114500	G/T	836	PREDICTED: uncharacterized protein LOC100815210 isoform X1	chloroplast [GO:0009507]; dihydroorotase activity [GO:0004151]; 'de novo' pyrimidine nucleobase biosynthetic process [GO:0006207]; pyrimidine nucleotide biosynthetic process [GO:0006221]
301	OT301	LOC100815210 GLYMA_12G114500	T/C	1035	PREDICTED: uncharacterized protein LOC100815210 isoform X1	chloroplast [GO:0009507]; dihydroorotase activity [GO:0004151]; 'de novo' pyrimidine nucleobase biosynthetic process [GO:0006207]; pyrimidine nucleotide biosynthetic process [GO:0006221]
302	OT302	LOC101503131	C/T	1895	PREDICTED: 3-hydroxyisobutyryl-CoA hydrolase 1-like	3-hydroxyisobutyryl-CoA hydrolase activity [GO:0003860]
303	OT303	LOC101503131	T/C	1928	PREDICTED: 3-hydroxyisobutyryl-CoA hydrolase 1-like	3-hydroxyisobutyryl-CoA hydrolase activity [GO:0003860]
304	OT304	LOC101503131	T/A	1936	PREDICTED: 3-hydroxyisobutyryl-CoA hydrolase 1-like	3-hydroxyisobutyryl-CoA hydrolase activity [GO:0003860]
305	OT305	LOC101503131	C/T	1943	PREDICTED: 3-hydroxyisobutyryl-CoA hydrolase 1-like	3-hydroxyisobutyryl-CoA hydrolase activity [GO:0003860]
306	OT306	LOC101503131	A/G	2011	PREDICTED: 3-hydroxyisobutyryl-CoA hydrolase 1-like	3-hydroxyisobutyryl-CoA hydrolase activity [GO:0003860]
307	OT307	LOC100779210 GLYMA_05G167700	G/A	1852	PREDICTED: uncharacterized protein LOC100779210	acetolactate synthase complex [GO:0005948]; cytosol [GO:0005829]; acetolactate synthase activity [GO:0003984]; isoleucine biosynthetic process [GO:0009097]; valine biosynthetic process [GO:0009099]
308	OT308	LOC100816297 GLYMA_13G124200	T/A	1104	PREDICTED: retinoblastoma-binding protein 5-like	NA
309	OT309	LR48_Vigan107s000600	A/G	880	PREDICTED: polygalacturonase At1g48100-like	extracellular region [GO:0005576]; polygalacturonase activity [GO:0004650]; carbohydrate metabolic process [GO:0005975]; cell wall organization [GO:0071555]
310	OT310	LOC100785942 GLYMA_10G250400	G/A	321	PREDICTED: RAN GTPase-activating protein 2-like isoform 2	NA
311	OT311	LOC100785942 GLYMA_10G250400	C/T	330	PREDICTED: RAN GTPase-activating protein 2-like isoform 2	NA
312	OT312	LOC100785942 GLYMA_10G250400	G/A	350	PREDICTED: RAN GTPase-activating protein 2-like isoform 2	NA
313	OT313	LOC100785942 GLYMA_10G250400	T/C	678	PREDICTED: RAN GTPase-activating protein 2-like isoform 2	NA
314	OT314	LOC100785942 GLYMA_10G250400	T/A	897	PREDICTED: RAN GTPase-activating protein 2-like isoform 2	NA
315	OT315	LOC100785942 GLYMA_10G250400	C/T	1107	PREDICTED: RAN GTPase-activating protein 2-like isoform 2	NA
316	OT316	LOC100785942 GLYMA_10G250400	C/T	1184	PREDICTED: RAN GTPase-activating protein 2-like isoform 2	NA
317	OT317	LOC100785942 GLYMA_10G250400	T/A	1214	PREDICTED: RAN GTPase-activating protein 2-like isoform 2	NA
318	OT318	LOC100785942 GLYMA_10G250400	A/C	1631	PREDICTED: RAN GTPase-activating protein 2-like isoform 2	NA
319	OT319	LOC100785942 GLYMA_10G250400	G/A	1796	PREDICTED: RAN GTPase-activating protein 2-like isoform 2	NA
320	OT320	LOC100805725 GLYMA_10G091000	C/T	720	PREDICTED: alpha-N-acetylglucosaminidase-like	NA
321	OT321	LOC101489964	T/C	332	PREDICTED: uncharacterized protein LOC101489964	integral component of membrane [GO:0016021]; zinc ion binding [GO:0008270]
322	OT322	LOC101489964	T/C	462	PREDICTED: uncharacterized protein LOC101489964	integral component of membrane [GO:0016021]; zinc ion binding [GO:0008270]
323	OT323	LOC101499788	A/T	207	PREDICTED: uncharacterized protein LOC101499788	NA
324	OT324	LOC101499788	G/A	2446	PREDICTED: uncharacterized protein LOC101499788	NA
325	OT325	EUGRSUZ_H01179	A/G	235	hypothetical protein EUGRSUZ_H01179	NA
326	OT326	EUGRSUZ_H01179	T/C	241	hypothetical protein EUGRSUZ_H01179	NA
327	OT327	GLYMA_18G279200	T/C	1144	hypothetical protein GLYMA_18G279200	DNA-directed RNA polymerase III complex [GO:0005666]; transcription from RNA polymerase III promoter [GO:0006383]
328	OT328	PHAVU_009G035800g	T/G	968	hypothetical protein PHAVU_009G035800g	ATP binding [GO:0005524]; protein kinase activity [GO:0004672]
329	OT329	LOC100820540 GLYMA_20G100400	G/A	1840	PREDICTED: protease 2-like	cytoplasm [GO:0005737]; serine-type endopeptidase activity [GO:0004252]; serine-type exopeptidase activity [GO:0070008]
330	OT330	LOC100820540 GLYMA_20G100400	G/A	2505	PREDICTED: protease 2-like	cytoplasm [GO:0005737]; serine-type endopeptidase activity [GO:0004252]; serine-type exopeptidase activity [GO:0070008]
331	OT331	PHAVU_011G210700g	G/T	1558	hypothetical protein PHAVU_011G210700g	NA
332	OT332	KK1_037605	C/T	1265	hypothetical protein KK1_037605	cysteine desulfurase activity [GO:0031071]; pyridoxal phosphate binding [GO:0030170]; cysteine metabolic process [GO:0006534]
333	OT333	glysoja_047686	A/C	170	LIMR family protein	integral component of membrane [GO:0016021]
334	OT334	LOC100776020 GLYMA_20G230800	C/G	113	PREDICTED: histidine-containing phosphotransfer protein 1-like	cytoplasm [GO:0005737]; nucleus [GO:0005634]; histidine phosphotransfer kinase activity [GO:0009927]; protein histidine kinase binding [GO:0043424]; cytokinin-activated signaling pathway [GO:0009736]; phosphorelay signal transduction system [GO:0000160]; phosphorylation [GO:0016310]
335	OT335	LOC100799153 GLYMA_10G233400	T/C	663	PREDICTED: uncharacterized protein LOC100799153	nucleic acid binding [GO:0003676]
336	OT336	LOC100799153 GLYMA_10G233400	T/A	1444	PREDICTED: uncharacterized protein LOC100799153	nucleic acid binding [GO:0003676]
337	OT337	KK1_027820	C/T	605	SH3 domain-containing protein PJ696.02 family	metal ion binding [GO:0046872]
338	OT338	KK1_027820	T/A	1958	SH3 domain-containing protein PJ696.02 family	metal ion binding [GO:0046872]
339	OT339	KK1_043450	G/C	2379	Eukaryotic translation initiation factor 3 subunit B	eukaryotic 43S preinitiation complex [GO:0016282]; eukaryotic 48S preinitiation complex [GO:0033290]; eukaryotic translation initiation factor 3 complex [GO:0005852]; translation initiation factor activity [GO:0003743]; translation initiation factor binding [GO:0031369]; formation of translation preinitiation complex [GO:0001731]; regulation of translational initiation [GO:0006446]
340	OT340	KK1_043450	A/C	2383	Eukaryotic translation initiation factor 3 subunit B	eukaryotic 43S preinitiation complex [GO:0016282]; eukaryotic 48S preinitiation complex [GO:0033290]; eukaryotic translation initiation factor 3 complex [GO:0005852]; translation initiation factor activity [GO:0003743]; translation initiation factor binding [GO:0031369]; formation of translation preinitiation complex [GO:0001731]; regulation of translational initiation [GO:0006446]
341	OT341	KK1_043450	C/A	2384	Eukaryotic translation initiation factor 3 subunit B	eukaryotic 43S preinitiation complex [GO:0016282]; eukaryotic 48S preinitiation complex [GO:0033290]; eukaryotic translation initiation factor 3 complex [GO:0005852]; translation initiation factor activity [GO:0003743]; translation initiation factor binding [GO:0031369]; formation of translation preinitiation complex [GO:0001731]; regulation of translational initiation [GO:0006446]
342	OT342	PHAVU_009G070800g	T/A	1316	hypothetical protein PHAVU_009G070800g	nucleic acid binding [GO:0003676]
343	OT343	LR48_Vigan01g131000	G/T	597	PREDICTED: protein FAR1-RELATED SEQUENCE 6-like	zinc ion binding [GO:0008270]; regulation of transcription, DNA-templated [GO:0006355]
344	OT344	LR48_Vigan01g131000	A/G	633	PREDICTED: protein FAR1-RELATED SEQUENCE 6-like	zinc ion binding [GO:0008270]; regulation of transcription, DNA-templated [GO:0006355]
345	OT345	LR48_Vigan01g131000	C/A	723	PREDICTED: protein FAR1-RELATED SEQUENCE 6-like	zinc ion binding [GO:0008270]; regulation of transcription, DNA-templated [GO:0006355]
346	OT346	LR48_Vigan01g131000	A/C	751	PREDICTED: protein FAR1-RELATED SEQUENCE 6-like	zinc ion binding [GO:0008270]; regulation of transcription, DNA-templated [GO:0006355]
347	OT347	LR48_Vigan01g131000	C/A	787	PREDICTED: protein FAR1-RELATED SEQUENCE 6-like	zinc ion binding [GO:0008270]; regulation of transcription, DNA-templated [GO:0006355]
348	OT348	LR48_Vigan621s000100	G/A	501	PREDICTED: cyclin-dependent kinase inhibitor 7-like	nucleus [GO:0005634]; cyclin-dependent protein serine/threonine kinase inhibitor activity [GO:0004861]; cell cycle arrest [GO:0007050]
349	OT349	PHAVU_007G003400g	G/T	407	hypothetical protein PHAVU_007G003400g	NA
350	OT350	PHAVU_007G003400g	A/T	1398	hypothetical protein PHAVU_007G003400g	NA
351	OT351	PHAVU_007G003400g	G/A	1789	hypothetical protein PHAVU_007G003400g	NA
352	OT352	PHAVU_007G003400g	G/A	1830	hypothetical protein PHAVU_007G003400g	NA
353	OT353	KK1_007601	A/G	75	hypothetical protein KK1_007601	4-hydroxy-tetrahydrodipicolinate reductase [GO:0008839]; lysine biosynthetic process via diaminopimelate [GO:0009089]
354	OT354	LOC105852743	G/A	1314	PREDICTED: uncharacterized protein LOC105852743, partial	nucleic acid binding [GO:0003676]; zinc ion binding [GO:0008270]
355	OT355	LOC105852743	A/G	1468	PREDICTED: uncharacterized protein LOC105852743, partial	nucleic acid binding [GO:0003676]; zinc ion binding [GO:0008270]
356	OT356	LOC105852743	T/A	1582	PREDICTED: uncharacterized protein LOC105852743, partial	nucleic acid binding [GO:0003676]; zinc ion binding [GO:0008270]
357	OT357	LOC105852743	T/A	1811	PREDICTED: uncharacterized protein LOC105852743, partial	nucleic acid binding [GO:0003676]; zinc ion binding [GO:0008270]
358	OT358	LOC105852743	A/C	2021	PREDICTED: uncharacterized protein LOC105852743, partial	nucleic acid binding [GO:0003676]; zinc ion binding [GO:0008270]
359	OT359	LOC105852743	C/G	2041	PREDICTED: uncharacterized protein LOC105852743, partial	nucleic acid binding [GO:0003676]; zinc ion binding [GO:0008270]
360	OT360	LOC105852743	G/A	2118	PREDICTED: uncharacterized protein LOC105852743, partial	nucleic acid binding [GO:0003676]; zinc ion binding [GO:0008270]
361	OT361	LOC105852743	G/C	2132	PREDICTED: uncharacterized protein LOC105852743, partial	nucleic acid binding [GO:0003676]; zinc ion binding [GO:0008270]
362	OT362	LOC105852743	A/C	3086	PREDICTED: uncharacterized protein LOC105852743, partial	nucleic acid binding [GO:0003676]; zinc ion binding [GO:0008270]
363	OT363	LOC105852743	T/A	3446	PREDICTED: uncharacterized protein LOC105852743, partial	nucleic acid binding [GO:0003676]; zinc ion binding [GO:0008270]
364	OT364	LOC105852743	G/A	3447	PREDICTED: uncharacterized protein LOC105852743, partial	nucleic acid binding [GO:0003676]; zinc ion binding [GO:0008270]
365	OT365	LOC105852743	G/A	3455	PREDICTED: uncharacterized protein LOC105852743, partial	nucleic acid binding [GO:0003676]; zinc ion binding [GO:0008270]
366	OT366	LOC105852743	C/G	3537	PREDICTED: uncharacterized protein LOC105852743, partial	nucleic acid binding [GO:0003676]; zinc ion binding [GO:0008270]
367	OT367	LOC105852743	T/C	3633	PREDICTED: uncharacterized protein LOC105852743, partial	nucleic acid binding [GO:0003676]; zinc ion binding [GO:0008270]
368	OT368	LOC105852743	A/C	3639	PREDICTED: uncharacterized protein LOC105852743, partial	nucleic acid binding [GO:0003676]; zinc ion binding [GO:0008270]
369	OT369	LOC105852743	A/G	3643	PREDICTED: uncharacterized protein LOC105852743, partial	nucleic acid binding [GO:0003676]; zinc ion binding [GO:0008270]
370	OT370	LOC105852743	A/G	3931	PREDICTED: uncharacterized protein LOC105852743, partial	nucleic acid binding [GO:0003676]; zinc ion binding [GO:0008270]
371	OT371	KK1_030414	T/C	737	hypothetical protein KK1_030414	aminoacyl-tRNA hydrolase activity [GO:0004045]
372	OT372	KK1_018547	T/A	195	hypothetical protein KK1_018547	NA
373	OT373	KK1_018547	G/A	1123	hypothetical protein KK1_018547	NA
374	OT374	LR48_Vigan06g017000	C/A	268	PREDICTED: decapping nuclease DXO homolog, chloroplastic-like	NA
375	OT375	PHAVU_011G123400g	A/T	184	hypothetical protein PHAVU_011G123400g	nucleus [GO:0005634]; DNA binding [GO:0003677]; regulation of transcription, DNA-templated [GO:0006355]; transcription, DNA-templated [GO:0006351]
376	OT376	PHAVU_011G123400g	C/G	368	hypothetical protein PHAVU_011G123400g	nucleus [GO:0005634]; DNA binding [GO:0003677]; regulation of transcription, DNA-templated [GO:0006355]; transcription, DNA-templated [GO:0006351]
377	OT377	LOC100798399 GLYMA_15G276400	A/T	379	PREDICTED: primary amine oxidase-like	copper ion binding [GO:0005507]; primary amine oxidase activity [GO:0008131]; quinone binding [GO:0048038]; amine metabolic process [GO:0009308]
378	OT378	LR48_Vigan02g120800	G/A	826	PREDICTED: BI1-like protein	integral component of membrane [GO:0016021]
379	OT379	LOC101504027	G/C	615	PREDICTED: fasciclin-like arabinogalactan protein 10-like	NA
380	OT380	KK1_016899	T/C	525	hypothetical protein KK1_016899	NA
381	OT381	KK1_016899	G/A	1188	hypothetical protein KK1_016899	NA
382	OT382	KK1_016899	C/G	1189	hypothetical protein KK1_016899	NA
383	OT383	PHAVU_003G064500g	G/A	2793	hypothetical protein PHAVU_003G064500g	peptidyl-prolyl cis-trans isomerase activity [GO:0003755]
384	OT384	PHAVU_003G064500g	G/C	2929	hypothetical protein PHAVU_003G064500g	peptidyl-prolyl cis-trans isomerase activity [GO:0003755]
385	OT385	LOC100785880 GLYMA_15G271800	A/G	3850	PREDICTED: protein KIAA0664 homolog	cytoplasm [GO:0005737]; RNA binding [GO:0003723]; intracellular distribution of mitochondria [GO:0048312]
386	OT386	EUGRSUZ_L01630	A/C	347	hypothetical protein EUGRSUZ_L01630	integral component of membrane [GO:0016021]; transferase activity, transferring glycosyl groups [GO:0016757]
387	OT387	EUGRSUZ_L01630	C/A	493	hypothetical protein EUGRSUZ_L01630	integral component of membrane [GO:0016021]; transferase activity, transferring glycosyl groups [GO:0016757]
388	OT388	LOC100775993 GLYMA_11G004100	A/T	1483	PREDICTED: transcription regulatory protein SNF2-like	ATP binding [GO:0005524]; histone binding [GO:0042393]
389	OT389	LOC100775993 GLYMA_11G004100	G/A	2295	PREDICTED: transcription regulatory protein SNF2-like	ATP binding [GO:0005524]; histone binding [GO:0042393]
390	OT390	LOC100775993 GLYMA_11G004100	A/C	3297	PREDICTED: transcription regulatory protein SNF2-like	ATP binding [GO:0005524]; histone binding [GO:0042393]
391	OT391	KK1_021664	T/C	392	Isoleucyl-tRNA synthetase, cytoplasmic	cytoplasm [GO:0005737]; aminoacyl-tRNA editing activity [GO:0002161]; ATP binding [GO:0005524]; isoleucine-tRNA ligase activity [GO:0004822]; tRNA binding [GO:0000049]; isoleucyl-tRNA aminoacylation [GO:0006428]
392	OT392	LOC101509656	G/C	1679	PREDICTED: vacuolar protein sorting-associated protein 4-like	ATP binding [GO:0005524]
393	OT393	CM0216.440.nc	T/C	598	CM0216.440.nc, partial	COPI vesicle coat [GO:0030126]; structural molecule activity [GO:0005198]; intracellular protein transport [GO:0006886]; vesicle-mediated transport [GO:0016192]
394	OT394	LOC100813242 GLYMA_03G004500	C/T	1335	PREDICTED: uncharacterized protein LOC100813242	NA
395	OT395	KK1_012933	A/T	1985	hypothetical protein KK1_012933	NA
396	OT396	LOC100813328	G/A	1544	PREDICTED: sodium-coupled neutral amino acid transporter 4-like	integral component of membrane [GO:0016021]; amino acid transmembrane transporter activity [GO:0015171]; amino acid transmembrane transport [GO:0003333]
397	OT397	KK1_045939	A/S	79	hypothetical protein KK1_045939	NA
398	OT398	KK1_045939	C/T	82	hypothetical protein KK1_045939	NA
399	OT399	KK1_045939	T/C	104	hypothetical protein KK1_045939	NA
400	OT400	LR48_Vigan03g159300	T/C	2120	PREDICTED: scarecrow-like protein 22	regulation of transcription, DNA-templated [GO:0006355]; transcription, DNA-templated [GO:0006351]
401	OT401	LOC101489328	A/G	510	PREDICTED: ankyrin repeat-containing protein At5g02620-like isoform X1	integral component of membrane [GO:0016021]
402	OT402	LOC101489328	T/C	932	PREDICTED: ankyrin repeat-containing protein At5g02620-like isoform X1	integral component of membrane [GO:0016021]
403	OT403	GLYMA_20G139900	G/A	316	hypothetical protein GLYMA_20G139900	ATP binding [GO:0005524]; protein kinase activity [GO:0004672]
404	OT404	LOC100787156 GLYMA_09G251300 GLYMA_18G241200	G/A	562	uncharacterized LOC100787156	NA
405	OT405	LOC100500060 GLYMA_18G240400	C/T	809	uncharacterized LOC100500060	cell [GO:0005623]; electron carrier activity [GO:0009055]; protein disulfide oxidoreductase activity [GO:0015035]; cell redox homeostasis [GO:0045454]
406	OT406	LOC101513304	A/G	800	PREDICTED: glyoxylate/hydroxypyruvate reductase A HPR2-like	NAD binding [GO:0051287]; oxidoreductase activity, acting on the CH-OH group of donors, NAD or NADP as acceptor [GO:0016616]
407	OT407	KK1_018789	C/G	2292	Retrovirus-related Pol polyprotein from transposon TNT 1-94	nucleic acid binding [GO:0003676]; DNA integration [GO:0015074]
408	OT408	KK1_018789	T/A	3133	Retrovirus-related Pol polyprotein from transposon TNT 1-94	nucleic acid binding [GO:0003676]; DNA integration [GO:0015074]
409	OT409	KK1_018789	T/C	3226	Retrovirus-related Pol polyprotein from transposon TNT 1-94	nucleic acid binding [GO:0003676]; DNA integration [GO:0015074]
410	OT410	KK1_039056	T/C	395	hypothetical protein KK1_039056	NA
411	OT411	LOC100793909 GLYMA_19G143100	A/G	126	hypothetical protein GLYMA_19G143100	NA
412	OT412	MTR_4g089170	T/G	287	alpha/beta hydrolase family protein	hydrolase activity [GO:0016787]
413	OT413	LOC100791460 GLYMA_20G190600	T/A	760	PREDICTED: uncharacterized protein LOC100791460	NA
414	OT414	LOC100791460 GLYMA_20G190600	T/C	867	PREDICTED: uncharacterized protein LOC100791460	NA
415	OT415	PHAVU_010G020500g	G/A	459	hypothetical protein PHAVU_010G020500g	GPI-anchor transamidase complex [GO:0042765]; attachment of GPI anchor to protein [GO:0016255]
416	OT416	GLYMA_10G146700	C/T	1809	PREDICTED: acyl-CoA-binding domain-containing protein 4-like	NA
417	OT417	LR48_Vigan1091s003100	A/G	541	hypothetical protein LR48_Vigan1091s003100	NA
418	OT418	KK1_046552	T/C	375	hypothetical protein KK1_046552	oxidoreductase activity [GO:0016491]
419	OT419	LOC100810556 GLYMA_03G002600	C/T	372	PREDICTED: uncharacterized protein LOC100810556 isoform 1	NA
420	OT420	KK1_002706	A/G	165	Protein FIZZY-RELATED 2	anaphase-promoting complex binding [GO:0010997]; ubiquitin-protein transferase activator activity [GO:0097027]; positive regulation of ubiquitin protein ligase activity [GO:1904668]
421	OT421	KK1_002706	G/A	231	Protein FIZZY-RELATED 2	anaphase-promoting complex binding [GO:0010997]; ubiquitin-protein transferase activator activity [GO:0097027]; positive regulation of ubiquitin protein ligase activity [GO:1904668]
422	OT422	KK1_002706	A/G	562	Protein FIZZY-RELATED 2	anaphase-promoting complex binding [GO:0010997]; ubiquitin-protein transferase activator activity [GO:0097027]; positive regulation of ubiquitin protein ligase activity [GO:1904668]
423	OT423	KK1_002706	C/T	639	Protein FIZZY-RELATED 2	anaphase-promoting complex binding [GO:0010997]; ubiquitin-protein transferase activator activity [GO:0097027]; positive regulation of ubiquitin protein ligase activity [GO:1904668]
424	OT424	KK1_002706	A/G	642	Protein FIZZY-RELATED 2	anaphase-promoting complex binding [GO:0010997]; ubiquitin-protein transferase activator activity [GO:0097027]; positive regulation of ubiquitin protein ligase activity [GO:1904668]
425	OT425	KK1_002706	C/G	651	Protein FIZZY-RELATED 2	anaphase-promoting complex binding [GO:0010997]; ubiquitin-protein transferase activator activity [GO:0097027]; positive regulation of ubiquitin protein ligase activity [GO:1904668]
426	OT426	LOC106754135	C/T	1119	PREDICTED: bifunctional fucokinase/fucose pyrophosphorylase	ATP binding [GO:0005524]; kinase activity [GO:0016301]
427	OT427	LOC106754135	G/C	2933	PREDICTED: bifunctional fucokinase/fucose pyrophosphorylase	ATP binding [GO:0005524]; kinase activity [GO:0016301]
428	OT428	LOC100813824 GLYMA_05G040800	C/T	1172	PREDICTED: uncharacterized protein LOC100813824	cytoplasm [GO:0005737]; nucleus [GO:0005634]
429	OT429	KK1_002703	G/A	274	hypothetical protein KK1_002703	NA
430	OT430	KK1_002703	G/A	276	hypothetical protein KK1_002703	NA
431	OT431	glysoja_031795	A/G	455	hypothetical protein glysoja_031795	kinetochore [GO:0000776]; centromeric DNA binding [GO:0019237]; kinetochore assembly [GO:0051382]
432	OT432	NCS6 CTU1 MTR_3g118250	G/A	99	Cytoplasmic tRNA 2-thiolation protein	cytoplasm [GO:0005737]; nucleotidyltransferase activity [GO:0016779]; tRNA binding [GO:0000049]; protein urmylation [GO:0032447]; tRNA thio-modification [GO:0034227]; tRNA wobble uridine modification [GO:0002098]
433	OT433	LOC101507119	C/A	586	PREDICTED: DNA double-strand break repair Rad50 ATPase-like isoform X1	NA
434	OT434	LOC106772775	T/C	601	PREDICTED: signal peptide peptidase-like 1	integral component of membrane [GO:0016021]; aspartic-type endopeptidase activity [GO:0004190]
435	OT435	KK1_023744	T/C	1230	Glycine-rich RNA-binding protein 10	RNA binding [GO:0003723]; zinc ion binding [GO:0008270]
436	OT436	KK1_023744	T/G	1581	Glycine-rich RNA-binding protein 10	RNA binding [GO:0003723]; zinc ion binding [GO:0008270]
437	OT437	KK1_037863	T/A	507	hypothetical protein KK1_037863	ATP binding [GO:0005524]; protein serine/threonine kinase activity [GO:0004674]
438	OT438	LOC100791297 GLYMA_12G163500	A/T	1196	hypothetical protein GLYMA_12G163500	integral component of membrane [GO:0016021]; transferase activity, transferring acyl groups [GO:0016746]; metabolic process [GO:0008152]
439	OT439	PHAVU_003G270300g	T/C	418	hypothetical protein PHAVU_003G270300g	NA
440	OT440	glysoja_042755	T/C	2297	Nucleolar pre-ribosomal-associated protein 1	NA
441	OT441	glysoja_042755	T/C	3014	Nucleolar pre-ribosomal-associated protein 1	NA
442	OT442	KK1_019201	G/T	946	Isoflavone reductase isogeny	NA
443	OT443	GLYMA_07G087300	G/C	299	PREDICTED: uncharacterized protein LOC102669499	NA
444	OT444	KK1_019963	G/C	1635	Glucan 1,3-beta-glucosidase	actin filament binding [GO:0051015]; hydrolase activity, hydrolyzing O-glycosyl compounds [GO:0004553]; actin filament organization [GO:0007015]; carbohydrate metabolic process [GO:0005975]
445	OT445	glysoja_023227	A/T	1325	SAP30-binding protein	regulation of transcription, DNA-templated [GO:0006355]
446	OT446	glysoja_023227	T/C	1562	SAP30-binding protein	regulation of transcription, DNA-templated [GO:0006355]
447	OT447	glysoja_023227	C/T	1654	SAP30-binding protein	regulation of transcription, DNA-templated [GO:0006355]
448	OT448	KK1_010108	G/T	1408	putative E3 ubiquitin-protein ligase MGRN1	ligase activity [GO:0016874]
449	OT449	MTR_7g106760	A/G	1750	fasciclin-like arabinogalactan protein 16 precursor	NA
450	OT450	LOC101498678	G/A	693	PREDICTED: uncharacterized protein LOC101498678 isoform X1	integral component of membrane [GO:0016021]; hydrolase activity [GO:0016787]; lipid catabolic process [GO:0016042]
451	OT451	glysoja_027136	A/G	248	BTB/POZ domain-containing protein	NA
452	OT452	glysoja_030711	T/C	2466	MND1-interacting protein 1	NA
453	OT453	LOC107944666	T/C	325	PREDICTED: LOW QUALITY PROTEIN: ribosomal protein S4, mitochondrial, partial	ribosome [GO:0005840]; RNA binding [GO:0003723]
454	OT454	LOC100819291 GLYMA_11G083800	C/A	260	PREDICTED: putative acyl-CoA synthetase YngI-like	catalytic activity [GO:0003824]; metabolic process [GO:0008152]
455	OT455	LR48_Vigan02g001900	T/A	748	PREDICTED: serine/threonine receptor-like kinase NFP	integral component of membrane [GO:0016021]; ATP binding [GO:0005524]; protein kinase activity [GO:0004672]
456	OT456	TCM_044345	G/A	2522	PREDICTED: dnaJ protein homolog	ATP binding [GO:0005524]; heat shock protein binding [GO:0031072]; metal ion binding [GO:0046872]; unfolded protein binding [GO:0051082]; protein folding [GO:0006457]; response to heat [GO:0009408]
457	OT457	LR48_Vigan07g212000	T/C	2095	hypothetical protein LR48_Vigan07g212000	ATP binding [GO:0005524]; protein kinase activity [GO:0004672]
458	OT458	LOC101503131	G/A	2453	PREDICTED: 3-hydroxyisobutyryl-CoA hydrolase 1-like	3-hydroxyisobutyryl-CoA hydrolase activity [GO:0003860]
459	OT459	LOC100783085 GLYMA_17G134100	T/C	513	PREDICTED: flavonoid 3'-monooxygenase-like	membrane [GO:0016020]; heme binding [GO:0020037]; iron ion binding [GO:0005506]; oxidoreductase activity, acting on paired donors, with incorporation or reduction of molecular oxygen, NAD(P)H as one donor, and incorporation of one atom of oxygen [GO:0016709]; secondary metabolite biosynthetic process [GO:0044550]
460	OT460	LOC101515296	T/C	766	PREDICTED: adiponectin receptor protein 1-like isoform X1	integral component of membrane [GO:0016021]
461	OT461	MTR_2g072830	G/A	434	pfkB family carbohydrate kinase	cytoplasm [GO:0005737]; nucleus [GO:0005634]; ATP binding [GO:0005524]; metal ion binding [GO:0046872]; ribokinase activity [GO:0004747]; D-ribose catabolic process [GO:0019303]
462	OT462	MTR_2g072830	C/T	1196	pfkB family carbohydrate kinase	cytoplasm [GO:0005737]; nucleus [GO:0005634]; ATP binding [GO:0005524]; metal ion binding [GO:0046872]; ribokinase activity [GO:0004747]; D-ribose catabolic process [GO:0019303]
463	OT463	LOC101493369	T/C	356	PREDICTED: uncharacterized protein LOC101493369 isoform X1	integral component of membrane [GO:0016021]; transport [GO:0006810]
464	OT464	KK1_014061	A/G	671	hypothetical protein KK1_014061, partial	flavin adenine dinucleotide binding [GO:0050660]; oxidoreductase activity [GO:0016491]
465	OT465	KK1_002311	A/T	271	hypothetical protein KK1_002311	integral component of membrane [GO:0016021]
466	OT466	LOC100791378 GLYMA_08G070400	A/C	453	PREDICTED: riboflavin biosynthesis protein ribBA, chloroplastic-like	chloroplast [GO:0009507]; 3,4-dihydroxy-2-butanone-4-phosphate synthase activity [GO:0008686]; GTP cyclohydrolase II activity [GO:0003935]; riboflavin biosynthetic process [GO:0009231]
467	OT467	LOC101509746	T/C	459	PREDICTED: probable phosphoribosylformylglycinamidine synthase, chloroplastic/mitochondrial-like	phosphoribosylformylglycinamidine synthase activity [GO:0004642]; 'de novo' IMP biosynthetic process [GO:0006189]
468	OT468	LOC101509746	A/T	1881	PREDICTED: probable phosphoribosylformylglycinamidine synthase, chloroplastic/mitochondrial-like	phosphoribosylformylglycinamidine synthase activity [GO:0004642]; 'de novo' IMP biosynthetic process [GO:0006189]
469	OT469	LOC101509746	T/A	1887	PREDICTED: probable phosphoribosylformylglycinamidine synthase, chloroplastic/mitochondrial-like	phosphoribosylformylglycinamidine synthase activity [GO:0004642]; 'de novo' IMP biosynthetic process [GO:0006189]
470	OT470	LOC101509746	C/G	2265	PREDICTED: probable phosphoribosylformylglycinamidine synthase, chloroplastic/mitochondrial-like	phosphoribosylformylglycinamidine synthase activity [GO:0004642]; 'de novo' IMP biosynthetic process [GO:0006189]
471	OT471	LOC101509746	C/G	2368	PREDICTED: probable phosphoribosylformylglycinamidine synthase, chloroplastic/mitochondrial-like	phosphoribosylformylglycinamidine synthase activity [GO:0004642]; 'de novo' IMP biosynthetic process [GO:0006189]
472	OT472	LOC101509746	T/C	2370	PREDICTED: probable phosphoribosylformylglycinamidine synthase, chloroplastic/mitochondrial-like	phosphoribosylformylglycinamidine synthase activity [GO:0004642]; 'de novo' IMP biosynthetic process [GO:0006189]
473	OT473	LOC101509746	T/A	2379	PREDICTED: probable phosphoribosylformylglycinamidine synthase, chloroplastic/mitochondrial-like	phosphoribosylformylglycinamidine synthase activity [GO:0004642]; 'de novo' IMP biosynthetic process [GO:0006189]
474	OT474	LOC101509746	T/G	2397	PREDICTED: probable phosphoribosylformylglycinamidine synthase, chloroplastic/mitochondrial-like	phosphoribosylformylglycinamidine synthase activity [GO:0004642]; 'de novo' IMP biosynthetic process [GO:0006189]
475	OT475	LOC101509746	T/C	2443	PREDICTED: probable phosphoribosylformylglycinamidine synthase, chloroplastic/mitochondrial-like	phosphoribosylformylglycinamidine synthase activity [GO:0004642]; 'de novo' IMP biosynthetic process [GO:0006189]
476	OT476	LOC101509746	G/A	2444	PREDICTED: probable phosphoribosylformylglycinamidine synthase, chloroplastic/mitochondrial-like	phosphoribosylformylglycinamidine synthase activity [GO:0004642]; 'de novo' IMP biosynthetic process [GO:0006189]
477	OT477	LOC101509746	A/G	2874	PREDICTED: probable phosphoribosylformylglycinamidine synthase, chloroplastic/mitochondrial-like	phosphoribosylformylglycinamidine synthase activity [GO:0004642]; 'de novo' IMP biosynthetic process [GO:0006189]
478	OT478	LOC101509746	G/C	2889	PREDICTED: probable phosphoribosylformylglycinamidine synthase, chloroplastic/mitochondrial-like	phosphoribosylformylglycinamidine synthase activity [GO:0004642]; 'de novo' IMP biosynthetic process [GO:0006189]
479	OT479	LOC101509746	C/T	2991	PREDICTED: probable phosphoribosylformylglycinamidine synthase, chloroplastic/mitochondrial-like	phosphoribosylformylglycinamidine synthase activity [GO:0004642]; 'de novo' IMP biosynthetic process [GO:0006189]
480	OT480	LOC101509746	A/G	3189	PREDICTED: probable phosphoribosylformylglycinamidine synthase, chloroplastic/mitochondrial-like	phosphoribosylformylglycinamidine synthase activity [GO:0004642]; 'de novo' IMP biosynthetic process [GO:0006189]
481	OT481	LOC101509746	T/A	3389	PREDICTED: probable phosphoribosylformylglycinamidine synthase, chloroplastic/mitochondrial-like	phosphoribosylformylglycinamidine synthase activity [GO:0004642]; 'de novo' IMP biosynthetic process [GO:0006189]
482	OT482	LOC101509746	C/G	3397	PREDICTED: probable phosphoribosylformylglycinamidine synthase, chloroplastic/mitochondrial-like	phosphoribosylformylglycinamidine synthase activity [GO:0004642]; 'de novo' IMP biosynthetic process [GO:0006189]
483	OT483	LOC101509746	C/T	3454	PREDICTED: probable phosphoribosylformylglycinamidine synthase, chloroplastic/mitochondrial-like	phosphoribosylformylglycinamidine synthase activity [GO:0004642]; 'de novo' IMP biosynthetic process [GO:0006189]
484	OT484	LOC101509746	C/T	3495	PREDICTED: probable phosphoribosylformylglycinamidine synthase, chloroplastic/mitochondrial-like	phosphoribosylformylglycinamidine synthase activity [GO:0004642]; 'de novo' IMP biosynthetic process [GO:0006189]
485	OT485	LOC101509746	T/C	3537	PREDICTED: probable phosphoribosylformylglycinamidine synthase, chloroplastic/mitochondrial-like	phosphoribosylformylglycinamidine synthase activity [GO:0004642]; 'de novo' IMP biosynthetic process [GO:0006189]
486	OT486	LOC101509746	C/A	3559	PREDICTED: probable phosphoribosylformylglycinamidine synthase, chloroplastic/mitochondrial-like	phosphoribosylformylglycinamidine synthase activity [GO:0004642]; 'de novo' IMP biosynthetic process [GO:0006189]
487	OT487	LOC101509746	C/T	3573	PREDICTED: probable phosphoribosylformylglycinamidine synthase, chloroplastic/mitochondrial-like	phosphoribosylformylglycinamidine synthase activity [GO:0004642]; 'de novo' IMP biosynthetic process [GO:0006189]
488	OT488	LOC101509746	A/C	3584	PREDICTED: probable phosphoribosylformylglycinamidine synthase, chloroplastic/mitochondrial-like	phosphoribosylformylglycinamidine synthase activity [GO:0004642]; 'de novo' IMP biosynthetic process [GO:0006189]
489	OT489	LOC101509746	C/T	3954	PREDICTED: probable phosphoribosylformylglycinamidine synthase, chloroplastic/mitochondrial-like	phosphoribosylformylglycinamidine synthase activity [GO:0004642]; 'de novo' IMP biosynthetic process [GO:0006189]
490	OT490	LOC101509746	T/C	3966	PREDICTED: probable phosphoribosylformylglycinamidine synthase, chloroplastic/mitochondrial-like	phosphoribosylformylglycinamidine synthase activity [GO:0004642]; 'de novo' IMP biosynthetic process [GO:0006189]
491	OT491	LOC101509746	G/A	3969	PREDICTED: probable phosphoribosylformylglycinamidine synthase, chloroplastic/mitochondrial-like	phosphoribosylformylglycinamidine synthase activity [GO:0004642]; 'de novo' IMP biosynthetic process [GO:0006189]
492	OT492	LOC101509746	T/C	4554	PREDICTED: probable phosphoribosylformylglycinamidine synthase, chloroplastic/mitochondrial-like	phosphoribosylformylglycinamidine synthase activity [GO:0004642]; 'de novo' IMP biosynthetic process [GO:0006189]
493	OT493	LOC101509746	C/T	4583	PREDICTED: probable phosphoribosylformylglycinamidine synthase, chloroplastic/mitochondrial-like	phosphoribosylformylglycinamidine synthase activity [GO:0004642]; 'de novo' IMP biosynthetic process [GO:0006189]
494	OT494	LOC101509746	C/T	4612	PREDICTED: probable phosphoribosylformylglycinamidine synthase, chloroplastic/mitochondrial-like	phosphoribosylformylglycinamidine synthase activity [GO:0004642]; 'de novo' IMP biosynthetic process [GO:0006189]
495	OT495	LOC101509746	C/T	4613	PREDICTED: probable phosphoribosylformylglycinamidine synthase, chloroplastic/mitochondrial-like	phosphoribosylformylglycinamidine synthase activity [GO:0004642]; 'de novo' IMP biosynthetic process [GO:0006189]
496	OT496	LOC101495912	G/T	241	PREDICTED: F-box/kelch-repeat protein At1g51550-like	NA
497	OT497	LOC101495912	T/C	415	PREDICTED: F-box/kelch-repeat protein At1g51550-like	NA
498	OT498	LOC100794287 GLYMA_12G208000	T/C	664	PREDICTED: rac-like GTP-binding protein RAC2-like	intracellular [GO:0005622]; membrane [GO:0016020]; GTP binding [GO:0005525]; GTPase activity [GO:0003924]; small GTPase mediated signal transduction [GO:0007264]
499	OT499	GLYMA_19G079100	A/G	987	hypothetical protein GLYMA_19G079100	NA
500	OT500	glysoja_033824	G/C	93	hypothetical protein glysoja_033824	NA
501	OT501	glysoja_033824	A/G	571	hypothetical protein glysoja_033824	NA
502	OT502	KK1_006508	T/C	312	Retrovirus-related Pol polyprotein from transposon TNT 1-94	nucleic acid binding [GO:0003676]; DNA integration [GO:0015074]
503	OT503	MYB131 GLYMA_16G217700	T/G	1606	PREDICTED: uncharacterized protein LOC778089	nucleus [GO:0005634]; DNA binding [GO:0003677]; regulation of transcription, DNA-templated [GO:0006355]; transcription, DNA-templated [GO:0006351]
504	OT504	LOC100789701 GLYMA_20G089700	G/T	1697	PREDICTED: transmembrane protein 184B-like	integral component of membrane [GO:0016021]; transporter activity [GO:0005215]; transport [GO:0006810]
505	OT505	KK1_043509	T/C	950	hypothetical protein KK1_043509	NA
506	OT506	GLYMA_18G016000	G/T	4694	hypothetical protein GLYMA_18G016000	90S preribosome [GO:0030686]; nucleolus [GO:0005730]; small-subunit processome [GO:0032040]; maturation of SSU-rRNA from tricistronic rRNA transcript (SSU-rRNA, 5.8S rRNA, LSU-rRNA) [GO:0000462]
507	OT507	GLYMA_18G016000	G/A	7622	hypothetical protein GLYMA_18G016000	90S preribosome [GO:0030686]; nucleolus [GO:0005730]; small-subunit processome [GO:0032040]; maturation of SSU-rRNA from tricistronic rRNA transcript (SSU-rRNA, 5.8S rRNA, LSU-rRNA) [GO:0000462]
508	OT508	glysoja_031117	T/A	882	Scarecrow-like protein 6	regulation of transcription, DNA-templated [GO:0006355]; transcription, DNA-templated [GO:0006351]
509	OT509	MTR_4g094265	T/C	691	beta-hydroxyacyl-ACP dehydratase	cytoplasm [GO:0005737]; hydro-lyase activity [GO:0016836]; fatty acid biosynthetic process [GO:0006633]
510	OT510	MTR_4g094265	G/A	699	beta-hydroxyacyl-ACP dehydratase	cytoplasm [GO:0005737]; hydro-lyase activity [GO:0016836]; fatty acid biosynthetic process [GO:0006633]
511	OT511	glysoja_027317	T/C	204	hypothetical protein glysoja_027317	integral component of membrane [GO:0016021]
512	OT512		NA
513	OT513	LOC101488709	A/T	1401	PREDICTED: alanine--glyoxylate aminotransferase 2 homolog 3, mitochondrial-like isoform X1	pyridoxal phosphate binding [GO:0030170]; transaminase activity [GO:0008483]
514	OT514	LOC105852853	C/T	364	PREDICTED: uncharacterized protein LOC105852853	integral component of membrane [GO:0016021]
515	OT515	LOC105852853	T/C	365	PREDICTED: uncharacterized protein LOC105852853	integral component of membrane [GO:0016021]
516	OT516	LOC105852853	G/A	371	PREDICTED: uncharacterized protein LOC105852853	integral component of membrane [GO:0016021]
517	OT517	LOC105852853	C/T	380	PREDICTED: uncharacterized protein LOC105852853	integral component of membrane [GO:0016021]
518	OT518	LOC106757685	A/G	1266	PREDICTED: sister-chromatid cohesion protein 3	DNA binding [GO:0003677]
519	OT519	glysoja_033764	A/T	1679	B3 domain-containing transcription repressor VAL1	nucleus [GO:0005634]; DNA binding [GO:0003677]; zinc ion binding [GO:0008270]; regulation of transcription, DNA-templated [GO:0006355]; transcription, DNA-templated [GO:0006351]
520	OT520	LOC100795770 GLYMA_01G184700	T/A	3290	PREDICTED: uncharacterized protein LOC100795770	integral component of membrane [GO:0016021]; membrane [GO:0016020]
521	OT521	KK1_029361	C/T	1396	putative exocyst complex component 6	exocyst [GO:0000145]; vesicle docking involved in exocytosis [GO:0006904]
522	OT522	LOC100782999 GLYMA_06G130700	C/T	1545	PREDICTED: KH domain-containing protein At4g18375-like	RNA binding [GO:0003723]
523	OT523	LOC100782999 GLYMA_06G130700	G/A	1730	PREDICTED: KH domain-containing protein At4g18375-like	RNA binding [GO:0003723]
524	OT524	KK1_037598	G/A	2256	putative E3 ubiquitin-protein ligase ARI9	ligase activity [GO:0016874]; metal ion binding [GO:0046872]; nucleic acid binding [GO:0003676]; ubiquitin-protein transferase activity [GO:0004842]
525	OT525	LOC100779137 GLYMA_17G229100	T/G	1777	PREDICTED: uncharacterized protein LOC100779137	intracellular [GO:0005622]; ATP binding [GO:0005524]; protein kinase activity [GO:0004672]; signal transducer activity [GO:0004871]; intracellular signal transduction [GO:0035556]; protein phosphorylation [GO:0006468]
526	OT526	LOC100779137 GLYMA_17G229100	A/T	2453	PREDICTED: uncharacterized protein LOC100779137	intracellular [GO:0005622]; ATP binding [GO:0005524]; protein kinase activity [GO:0004672]; signal transducer activity [GO:0004871]; intracellular signal transduction [GO:0035556]; protein phosphorylation [GO:0006468]
527	OT527	LOC101507429	T/C	807	PREDICTED: cleavage and polyadenylation specificity factor subunit 3-I-like	NA
528	OT528	LOC100788364 GLYMA_08G055400	C/T	1274	PREDICTED: uncharacterized protein LOC100788364 isoform X2	NA
529	OT529	LOC100788364 GLYMA_08G055400	T/C	2087	PREDICTED: uncharacterized protein LOC100788364 isoform X2	NA
530	OT530	MTR_5g081740	A/G	752	hypothetical protein	integral component of membrane [GO:0016021]
531	OT531	KK1_036043	T/A	250	Retrovirus-related Pol polyprotein from transposon TNT 1-94	nucleic acid binding [GO:0003676]; DNA integration [GO:0015074]
532	OT532	LOC100794882 GLYMA_01G159600	T/C	1243	PREDICTED: uncharacterized protein LOC100794882	nucleotidyltransferase activity [GO:0016779]; RNA binding [GO:0003723]; RNA processing [GO:0006396]
533	OT533	BVRB_043060	A/G	95	hypothetical protein BVRB_043060	NA
534	OT534	LOC106766725	T/C	1344	PREDICTED: pentatricopeptide repeat-containing protein At3g06430, chloroplastic	NA
535	OT535	glysoja_026734	A/C	758	1-aminocyclopropane-1-carboxylate oxidase like 12	metal ion binding [GO:0046872]; oxidoreductase activity [GO:0016491]
536	OT536	LOC100500051 GLYMA_17G141800	T/C	759	hypothetical protein GLYMA_17G141800	peroxisome [GO:0005777]
537	OT537	LOC100790586 GLYMA_20G161800	G/T	591	PREDICTED: methyltransferase-like protein 1	methyltransferase activity [GO:0008168]; nucleic acid binding [GO:0003676]; nucleobase-containing compound metabolic process [GO:0006139]
538	OT538	LOC100799290 GLYMA_01G125800	A/G	2411	PREDICTED: probably inactive leucine-rich repeat receptor-like protein kinase IMK2-like	integral component of membrane [GO:0016021]; ATP binding [GO:0005524]; protein kinase activity [GO:0004672]
539	OT539	NA	T/C	893	unknown	cell [GO:0005623]; integral component of membrane [GO:0016021]; cell redox homeostasis [GO:0045454]
540	OT540	KK1_034657	T/A	718	Heat shock factor protein HSF24	nucleus [GO:0005634]; sequence-specific DNA binding [GO:0043565]; transcription factor activity, sequence-specific DNA binding [GO:0003700]
541	OT541	LOC100807510 GLYMA_18G125800	C/G	475	PREDICTED: probable receptor-like protein kinase At5g15080-like	ATP binding [GO:0005524]; protein serine/threonine kinase activity [GO:0004674]
542	OT542	LOC100814684 GLYMA_20G132200	T/C	1364	PREDICTED: uncharacterized protein LOC100814684	NA
543	OT543	glysoja_008555	T/G	42	Zinc finger CCCH domain-containing protein 69	metal ion binding [GO:0046872]
544	OT544	glysoja_008555	G/C	44	Zinc finger CCCH domain-containing protein 69	metal ion binding [GO:0046872]
545	OT545	glysoja_008555	G/C	46	Zinc finger CCCH domain-containing protein 69	metal ion binding [GO:0046872]
546	OT546	glysoja_008555	A/G	87	Zinc finger CCCH domain-containing protein 69	metal ion binding [GO:0046872]
547	OT547	GLYMA_03G215100	A/T	221	hypothetical protein GLYMA_03G215100	NA
548	OT548	GLYMA_03G215100	G/C	265	hypothetical protein GLYMA_03G215100	NA
549	OT549	GLYMA_03G215100	G/A	311	hypothetical protein GLYMA_03G215100	NA
550	OT550	GLYMA_03G215100	A/G	325	hypothetical protein GLYMA_03G215100	NA
551	OT551	GLYMA_03G215100	A/T	534	hypothetical protein GLYMA_03G215100	NA
552	OT552	LOC100783095 GLYMA_10G181500	A/G	756	PREDICTED: serine/threonine-protein kinase CBK1-like	intracellular [GO:0005622]; ATP binding [GO:0005524]; protein serine/threonine kinase activity [GO:0004674]; intracellular signal transduction [GO:0035556]; peptidyl-serine phosphorylation [GO:0018105]
553	OT553	LOC106762293	A/G	863	PREDICTED: ABSCISIC ACID-INSENSITIVE 5-like protein 5	transcription factor activity, sequence-specific DNA binding [GO:0003700]
554	OT554	PHAVU_007G240300g	T/G	1235	hypothetical protein PHAVU_007G240300g	NA
555	OT555	PHAVU_007G240300g	C/T	3912	hypothetical protein PHAVU_007G240300g	NA
556	OT556	MTR_1g079490	G/A	894	Germin-like protein subfamily 1 member	extracellular region [GO:0005576]; manganese ion binding [GO:0030145]; nutrient reservoir activity [GO:0045735]
557	OT557	GLYMA_01G077700	C/T	812	PREDICTED: auxin-induced protein 5NG4-like	integral component of membrane [GO:0016021]; transmembrane transporter activity [GO:0022857]
558	OT558	GLYMA_01G077700	G/T	1480	PREDICTED: auxin-induced protein 5NG4-like	integral component of membrane [GO:0016021]; transmembrane transporter activity [GO:0022857]
559	OT559	LOC101490416	G/T	1860	PREDICTED: uncharacterized protein LOC101490416	metal ion binding [GO:0046872]
560	OT560	LOC100783284 GLYMA_10G294100	G/T	641	PREDICTED: high mobility group B protein 15-like	nucleus [GO:0005634]; DNA binding [GO:0003677]
561	OT561	LOC100783284 GLYMA_10G294100	T/A	645	PREDICTED: high mobility group B protein 15-like	nucleus [GO:0005634]; DNA binding [GO:0003677]
562	OT562	LOC100783284 GLYMA_10G294100	A/G	666	PREDICTED: high mobility group B protein 15-like	nucleus [GO:0005634]; DNA binding [GO:0003677]
563	OT563	LOC100783284 GLYMA_10G294100	G/T	755	PREDICTED: high mobility group B protein 15-like	nucleus [GO:0005634]; DNA binding [GO:0003677]
564	OT564	LOC100783284 GLYMA_10G294100	T/A	759	PREDICTED: high mobility group B protein 15-like	nucleus [GO:0005634]; DNA binding [GO:0003677]
565	OT565	PHAVU_007G105800g	C/G	383	hypothetical protein PHAVU_007G105800g	protein tyrosine phosphatase activity [GO:0004725]
566	OT566	KK1_013084	A/C	846	ATPase family AAA domain-containing protein 3	ATP binding [GO:0005524]
567	OT567	PHAVU_003G218900g	C/T	383	hypothetical protein PHAVU_003G218900g	NA
568	OT568	LOC100818473 GLYMA_15G063200	G/T	1984	PREDICTED: kinesin-1-like	kinesin complex [GO:0005871]; microtubule [GO:0005874]; ATP binding [GO:0005524]; ATPase activity [GO:0016887]; microtubule binding [GO:0008017]; microtubule motor activity [GO:0003777]; microtubule-based movement [GO:0007018]
569	OT569	LOC100815459 GLYMA_15G056500	A/G	673	PREDICTED: root phototropism protein 3-like	protein ubiquitination [GO:0016567]
570	OT570	LOC100813831 GLYMA_13G115900	G/T	389	hypothetical protein GLYMA_13G115900	integral component of membrane [GO:0016021]; ubiquitin protein ligase activity [GO:0061630]; proteasome-mediated ubiquitin-dependent protein catabolic process [GO:0043161]
571	OT571	LOC101502817	C/T	1320	PREDICTED: receptor-like serine/threonine-protein kinase At2g45590-like	integral component of membrane [GO:0016021]; ATP binding [GO:0005524]; protein kinase activity [GO:0004672]
572	OT572	LOC106754562	T/G	75	PREDICTED: peroxisomal membrane protein 13-like	NA
573	OT573	KK1_035568	A/G	664	putative glutathione S-transferase GSTU6	integral component of membrane [GO:0016021]; transferase activity [GO:0016740]
574	OT574	LOC100820196 GLYMA_20G113500	T/A	450	PREDICTED: CTL-like protein DDB_G0274487-like	integral component of membrane [GO:0016021]
575	OT575	KK1_005245	A/T	582	Bet1-like protein At4g14600 family	integral component of membrane [GO:0016021]
576	OT576	KK1_039443	A/C	272	hypothetical protein KK1_039443	oxidoreductase activity [GO:0016491]; zinc ion binding [GO:0008270]
577	OT577	MTR_2g095030	T/C	1398	helicase MOM1	helicase activity [GO:0004386]
578	OT578	MTR_2g095030	C/A	1555	helicase MOM1	helicase activity [GO:0004386]
579	OT579	MTR_2g095030	T/G	5520	helicase MOM1	helicase activity [GO:0004386]
580	OT580	KK1_033049	C/A	353	Expansin-A15	cell wall [GO:0005618]; extracellular region [GO:0005576]; membrane [GO:0016020]; plant-type cell wall organization [GO:0009664]
581	OT581	KK1_009437	G/A	1384	Lectin-domain containing receptor kinase A4.2	integral component of membrane [GO:0016021]; ATP binding [GO:0005524]; carbohydrate binding [GO:0030246]; protein kinase activity [GO:0004672]
582	OT582	Vigan.07G205400 VIGAN_07205400	T/A	150	hypothetical protein VIGAN_07205400	integral component of membrane [GO:0016021]
583	OT583	KK1_033123	A/G	1011	hypothetical protein KK1_033123	integral component of membrane [GO:0016021]
584	OT584	atp4 LojaMp013	G/A	945	ATPase subunit 4	mitochondrial proton-transporting ATP synthase complex, coupling factor F(o) [GO:0000276]; hydrogen ion transmembrane transporter activity [GO:0015078]; ATP synthesis coupled proton transport [GO:0015986]
585	OT585	atp4 LojaMp013	G/A	1155	ATPase subunit 4	mitochondrial proton-transporting ATP synthase complex, coupling factor F(o) [GO:0000276]; hydrogen ion transmembrane transporter activity [GO:0015078]; ATP synthesis coupled proton transport [GO:0015986]
586	OT586	KK1_018789	A/C	1701	Retrovirus-related Pol polyprotein from transposon TNT 1-94	nucleic acid binding [GO:0003676]; DNA integration [GO:0015074]
587	OT587	LOC100801007 GLYMA_05G220500	C/T	948	PREDICTED: cytochrome P450 716B2-like	integral component of membrane [GO:0016021]; heme binding [GO:0020037]; iron ion binding [GO:0005506]; monooxygenase activity [GO:0004497]; oxidoreductase activity, acting on paired donors, with incorporation or reduction of molecular oxygen [GO:0016705]; brassinosteroid biosynthetic process [GO:0016132]; brassinosteroid homeostasis [GO:0010268]; multicellular organism development [GO:0007275]; s…
588	OT588	LOC101497379	T/A	1522	PREDICTED: tRNA-splicing endonuclease subunit Sen54-like isoform X1	endonuclease activity [GO:0004519]
589	OT589	MTR_2g026180	T/A	793	RNA-binding (RRM/RBD/RNP motif) family protein	RNA binding [GO:0003723]
590	OT590	MTR_5g055190	A/T	449	hypothetical protein	integral component of membrane [GO:0016021]
591	OT591	LOC101514560	A/G	90	PREDICTED: uncharacterized protein LOC101514560	integral component of membrane [GO:0016021]
592	OT592	KK1_008727 KK1_008737	G/T	1166	Glyceraldehyde-3-phosphate dehydrogenase, cytosolic, partial	NAD binding [GO:0051287]; NADP binding [GO:0050661]; oxidoreductase activity, acting on the aldehyde or oxo group of donors, NAD or NADP as acceptor [GO:0016620]; glucose metabolic process [GO:0006006]
593	OT593	KK1_008727 KK1_008737	G/A	1276	Glyceraldehyde-3-phosphate dehydrogenase, cytosolic, partial	NAD binding [GO:0051287]; NADP binding [GO:0050661]; oxidoreductase activity, acting on the aldehyde or oxo group of donors, NAD or NADP as acceptor [GO:0016620]; glucose metabolic process [GO:0006006]
594	OT594	PHAVU_009G170100g	T/C	302	hypothetical protein PHAVU_009G170100g	NA
595	OT595	PHAVU_009G170100g	A/G	1190	hypothetical protein PHAVU_009G170100g	NA
596	OT596	KK1_004237	G/A	496	DNA cross-link repair 1B protein	transferase activity [GO:0016740]
597	OT597	KK1_004237	C/A	547	DNA cross-link repair 1B protein	transferase activity [GO:0016740]
598	OT598	KK1_004237	G/A	552	DNA cross-link repair 1B protein	transferase activity [GO:0016740]
599	OT599	RAV	A/T	265	DNA-binding protein [Galega orientalis]	nucleus [GO:0005634]; DNA binding [GO:0003677]; transcription factor activity, sequence-specific DNA binding [GO:0003700]; transcription, DNA-templated [GO:0006351]
600	OT600	RAV	G/A	978	DNA-binding protein [Galega orientalis]	nucleus [GO:0005634]; DNA binding [GO:0003677]; transcription factor activity, sequence-specific DNA binding [GO:0003700]; transcription, DNA-templated [GO:0006351]
601	OT601	LOC101505495	C/T	207	PREDICTED: uncharacterized protein LOC101505495	NA
602	OT602	LOC101505495	A/G	1920	PREDICTED: uncharacterized protein LOC101505495	NA
603	OT603	LOC101505495	G/T	2273	PREDICTED: uncharacterized protein LOC101505495	NA
604	OT604	LOC100811838 GLYMA_17G076400	T/C	5436	PREDICTED: uncharacterized protein LOC100792269	NA
605	OT605	LOC106760851	A/G	556	PREDICTED: 60S ribosomal protein L28-2-like	ribosome [GO:0005840]; structural constituent of ribosome [GO:0003735]; translation [GO:0006412]
606	OT606	LOC100803665 GLYMA_05G148600	A/T	689	PREDICTED: uncharacterized protein LOC100803665 isoform 1	integral component of membrane [GO:0016021]
607	OT607	KK1_026489	C/T	128	Putative disease resistance RPP13-like protein 1	ADP binding [GO:0043531]; defense response [GO:0006952]
608	OT608	LOC101495954	A/G	587	PREDICTED: INO80 complex subunit D-like	histone acetyltransferase complex [GO:0000123]
609	OT609	glysoja_031540	G/A	1454	hypothetical protein glysoja_031540	NA
610	OT610	LOC104606161	T/A	399	PREDICTED: probable U6 snRNA-associated Sm-like protein LSm4	intracellular ribonucleoprotein complex [GO:0030529]; mRNA splicing, via spliceosome [GO:0000398]; nuclear-transcribed mRNA catabolic process [GO:0000956]
611	OT611	KK1_027804	T/G	735	TP53RK-binding protein	nucleus [GO:0005634]
612	OT612	NA	G/A	67	unknown	NA
613	OT613	NA	C/T	72	unknown	NA
614	OT614	NA	C/T	74	unknown	NA
615	OT615	GLYMA_06G301900	T/C	7144	PREDICTED: histone-lysine N-methyltransferase ATXR3-like isoform X1	NA
616	OT616	LOC101508018	G/A	773	PREDICTED: ankyrin-1	NA
617	OT617	LOC106772296	T/C	204	PREDICTED: R3H domain-containing protein 2-like isoform X2	nucleic acid binding [GO:0003676]
618	OT618	LOC106772296	C/T	295	PREDICTED: R3H domain-containing protein 2-like isoform X2	nucleic acid binding [GO:0003676]
619	OT619	LOC106772296	C/A	1241	PREDICTED: R3H domain-containing protein 2-like isoform X2	nucleic acid binding [GO:0003676]
620	OT620	LOC106772296	G/C	1561	PREDICTED: R3H domain-containing protein 2-like isoform X2	nucleic acid binding [GO:0003676]
621	OT621	LOC100786287 GLYMA_10G200100	C/T	897	PREDICTED: uncharacterized protein LOC100786287	carbohydrate phosphatase activity [GO:0019203]; protein tyrosine/serine/threonine phosphatase activity [GO:0008138]; circadian rhythm [GO:0007623]; starch metabolic process [GO:0005982]
622	OT622	LOC100786287 GLYMA_10G200100	G/A	1211	PREDICTED: uncharacterized protein LOC100786287	carbohydrate phosphatase activity [GO:0019203]; protein tyrosine/serine/threonine phosphatase activity [GO:0008138]; circadian rhythm [GO:0007623]; starch metabolic process [GO:0005982]
623	OT623	SOVF_116540	G/C	43	hypothetical protein SOVF_116540	NA
624	OT624	SOVF_116540	C/T	104	hypothetical protein SOVF_116540	NA
625	OT625	LOC106771804	G/A	1388	PREDICTED: probable pectate lyase 18	metal ion binding [GO:0046872]; pectate lyase activity [GO:0030570]; pectin catabolic process [GO:0045490]
626	OT626	glysoja_014723	A/G	624	LAG1 longevity assurance like 3	endoplasmic reticulum [GO:0005783]; integral component of membrane [GO:0016021]; sphingosine N-acyltransferase activity [GO:0050291]
627	OT627	GLYMA_06G179600	C/G	569	hypothetical protein GLYMA_06G179600	NA
628	OT628	GLYMA_06G179600	C/T	925	hypothetical protein GLYMA_06G179600	NA
629	OT629	NA	G/C	1682	BTB/POZ ankyrin repeat protein	NA
630	OT630	LOC100784180 GLYMA_03G263600	G/A	1650	PREDICTED: subtilisin-like protease-like	serine-type endopeptidase activity [GO:0004252]
631	OT631	LOC100796497 GLYMA_02G012900	T/A	505	PREDICTED: bromodomain and WD repeat-containing protein 3-like isoform X2	nucleus [GO:0005634]; cytoskeleton organization [GO:0007010]; regulation of cell shape [GO:0008360]; regulation of transcription from RNA polymerase II promoter [GO:0006357]
632	OT632	LOC100796497 GLYMA_02G012900	A/G	1653	PREDICTED: bromodomain and WD repeat-containing protein 3-like isoform X2	nucleus [GO:0005634]; cytoskeleton organization [GO:0007010]; regulation of cell shape [GO:0008360]; regulation of transcription from RNA polymerase II promoter [GO:0006357]
633	OT633	LOC100796497 GLYMA_02G012900	A/C	3348	PREDICTED: bromodomain and WD repeat-containing protein 3-like isoform X2	nucleus [GO:0005634]; cytoskeleton organization [GO:0007010]; regulation of cell shape [GO:0008360]; regulation of transcription from RNA polymerase II promoter [GO:0006357]
634	OT634	glysoja_020260	T/C	108	U-box domain-containing protein 17	ubiquitin-protein transferase activity [GO:0004842]
635	OT635	BVRB_025610	T/C	300	hypothetical protein BVRB_025610	NA
636	OT636	BVRB_025610	G/A	317	hypothetical protein BVRB_025610	NA
637	OT637	LR48_Vigan07g228900	C/A	915	PREDICTED: probable beta-1,4-xylosyltransferase IRX10	NA
638	OT638	glysoja_003439	A/G	619	Protein PHLOEM PROTEIN 2-LIKE A10	integral component of membrane [GO:0016021]
639	OT639	LOC100817902 GLYMA_13G229400	C/T	339	PREDICTED: peroxisome biogenesis protein 7-like	NA
640	OT640	LOC100818895 GLYMA_08G279800	C/T	3209	PREDICTED: kinesin-like protein KCA2 isoform X1	kinesin complex [GO:0005871]; ATP binding [GO:0005524]; ATPase activity [GO:0016887]; microtubule binding [GO:0008017]; microtubule motor activity [GO:0003777]; chloroplast accumulation movement [GO:0009904]; microtubule-based movement [GO:0007018]
641	OT641	PHAVU_010G046600g	T/C	699	hypothetical protein PHAVU_010G046600g	ribosome [GO:0005840]; structural constituent of ribosome [GO:0003735]; translation [GO:0006412]
642	OT642	LOC100820025 GLYMA_13G124600	T/C	999	PREDICTED: protein CHROMATIN REMODELING 8	ATP binding [GO:0005524]
643	OT643	PRUPE_ppa005542mg	T/C	282	uncharacterized protein LOC18783985 [Prunus persica]	ribosome [GO:0005840]; structural constituent of ribosome [GO:0003735]; translation [GO:0006412]
644	OT644	LOC100788111 GLYMA_20G212000	G/T	1197	PREDICTED: uncharacterized protein LOC100788111	Golgi apparatus [GO:0005794]; integral component of membrane [GO:0016021]; O-acetyltransferase activity [GO:0016413]; cell wall organization or biogenesis [GO:0071554]
645	OT645	LOC100788111 GLYMA_20G212000	T/A	2154	PREDICTED: uncharacterized protein LOC100788111	Golgi apparatus [GO:0005794]; integral component of membrane [GO:0016021]; O-acetyltransferase activity [GO:0016413]; cell wall organization or biogenesis [GO:0071554]
646	OT646	LOC100786017 GLYMA_13G263800	A/G	269	PREDICTED: protein SRG1-like	metal ion binding [GO:0046872]; oxidoreductase activity [GO:0016491]
647	OT647	LOC100795934 GLYMA_16G164500	T/C	407	PREDICTED: probable S-acyltransferase At4g24630-like isoform 1	integral component of membrane [GO:0016021]; protein-cysteine S-palmitoyltransferase activity [GO:0019706]
648	OT648	glysoja_047131	C/T	148	Lysine-specific demethylase 3A	DNA binding [GO:0003677]; methyltransferase activity [GO:0008168]; oxidoreductase activity [GO:0016491]
649	OT649	LOC100787980 GLYMA_07G066900	A/G	308	PREDICTED: probable polygalacturonase-like	polygalacturonase activity [GO:0004650]; carbohydrate metabolic process [GO:0005975]
650	OT650	LOC101500476	G/A	349	PREDICTED: cytochrome P450 CYP72A219-like isoform X2	heme binding [GO:0020037]; iron ion binding [GO:0005506]; monooxygenase activity [GO:0004497]; oxidoreductase activity, acting on paired donors, with incorporation or reduction of molecular oxygen [GO:0016705]
651	OT651	LOC106758202	A/T	742	PREDICTED: trihelix transcription factor ASR3	NA
652	OT652	glysoja_030313	C/A	1049	Laccase-4	apoplast [GO:0048046]; copper ion binding [GO:0005507]; hydroquinone:oxygen oxidoreductase activity [GO:0052716]; lignin catabolic process [GO:0046274]
653	OT653	PHAVU_011G079800g	G/A	182	hypothetical protein PHAVU_011G079800g	nucleus [GO:0005634]; DNA binding [GO:0003677]; lipid binding [GO:0008289]
654	OT654	Vigan.04G193000 VIGAN_04193000	T/A	462	hypothetical protein VIGAN_04193000	NA
655	OT655	MTR_5g083770	T/A	467	Sodium-coupled neutral amino acid transporter	integral component of membrane [GO:0016021]
656	OT656	LOC100793138 GLYMA_09G198200	T/C	197	PREDICTED: uncharacterized protein LOC100793138 isoform X1	cytoplasm [GO:0005737]; plasma membrane [GO:0005886]; GTPase activator activity [GO:0005096]; Rab GTPase binding [GO:0017137]; syntaxin binding [GO:0019905]; regulation of exocytosis [GO:0017157]
657	OT657	LOC100793138 GLYMA_09G198200	T/C	3056	PREDICTED: uncharacterized protein LOC100793138 isoform X1	cytoplasm [GO:0005737]; plasma membrane [GO:0005886]; GTPase activator activity [GO:0005096]; Rab GTPase binding [GO:0017137]; syntaxin binding [GO:0019905]; regulation of exocytosis [GO:0017157]
658	OT658	LOC100793138 GLYMA_09G198200	A/T	3207	PREDICTED: uncharacterized protein LOC100793138 isoform X1	cytoplasm [GO:0005737]; plasma membrane [GO:0005886]; GTPase activator activity [GO:0005096]; Rab GTPase binding [GO:0017137]; syntaxin binding [GO:0019905]; regulation of exocytosis [GO:0017157]
659	OT659	glysoja_029962	A/G	514	hypothetical protein glysoja_029962	histone deacetylation [GO:0016575]
660	OT660	LOC100810095 GLYMA_14G124400	T/C	762	PREDICTED: probable inactive receptor kinase At4g23740	integral component of membrane [GO:0016021]; ATP binding [GO:0005524]; protein kinase activity [GO:0004672]
661	OT661	LOC106769447	A/G	250	PREDICTED: zinc finger CCCH domain-containing protein 20-like	metal ion binding [GO:0046872]
662	OT662	LOC100819714 GLYMA_14G094700	T/C	2054	PREDICTED: glycine dehydrogenase [decarboxylating], mitochondrial-like	mitochondrion [GO:0005739]; glycine dehydrogenase (decarboxylating) activity [GO:0004375]; glycine catabolic process [GO:0006546]
663	OT663	LOC101508877	T/C	614	PREDICTED: uncharacterized protein LOC101508877	integral component of membrane [GO:0016021]
664	OT664	KK1_003465	C/G	669	Acetylglutamate kinase	cytoplasm [GO:0005737]; acetylglutamate kinase activity [GO:0003991]; arginine biosynthetic process [GO:0006526]
665	OT665	LOC101494881	T/C	344	PREDICTED: uncharacterized protein LOC101494881	NA
666	OT666	sut1	A/T	854	putative sucrose-H+ symporter, partial	integral component of membrane [GO:0016021]
667	OT667	glysoja_001028	C/T	854	hypothetical protein glysoja_001028	NA
668	OT668	LOC100812537 GLYMA_04G251000	A/G	343	auxin-induced protein 5NG4-like	integral component of membrane [GO:0016021]; plasma membrane [GO:0005886]; amino acid transmembrane transporter activity [GO:0015171]; amino acid export [GO:0032973]; amino acid homeostasis [GO:0080144]; amino acid import [GO:0043090]
669	OT669	BVRB_036070	A/T	206	hypothetical protein BVRB_036070	NA
670	OT670	BVRB_036070	T/G	208	hypothetical protein BVRB_036070	NA
671	OT671	BVRB_036070	T/G	221	hypothetical protein BVRB_036070	NA
672	OT672	BVRB_036070	C/T	270	hypothetical protein BVRB_036070	NA
673	OT673	BVRB_036070	A/G	303	hypothetical protein BVRB_036070	NA
674	OT674	glysoja_046910	G/A	608	Protein vip1, partial	RNA binding [GO:0003723]
675	OT675	glysoja_046910	C/A	735	Protein vip1, partial	RNA binding [GO:0003723]
676	OT676	glysoja_046910	C/A	751	Protein vip1, partial	RNA binding [GO:0003723]
677	OT677	orf543 LOC107851692 KY47_p180	G/A	437	hypothetical protein (mitochondrion)	mitochondrion [GO:0005739]
678	OT678	orf543 LOC107851692 KY47_p180	G/A	1818	hypothetical protein (mitochondrion)	mitochondrion [GO:0005739]
679	OT679	PHAVU_006G048900g	G/C	546	hypothetical protein PHAVU_006G048900g	integral component of membrane [GO:0016021]
680	OT680	PHAVU_006G048900g	A/G	547	hypothetical protein PHAVU_006G048900g	integral component of membrane [GO:0016021]
681	OT681	PHAVU_006G048900g	G/A	556	hypothetical protein PHAVU_006G048900g	integral component of membrane [GO:0016021]
682	OT682	RCOM_2018870 RCOM_2136790	G/A	401	hypothetical protein	integral component of membrane [GO:0016021]
683	OT683	LOC100527136 GLYMA_17G096600	T/C	543	uncharacterized LOC100527136	integral component of membrane [GO:0016021]
684	OT684	glysoja_001698	A/G	275	Putative indole-3-acetic acid-amido synthetase GH3.5	jasmonate-amino synthetase activity [GO:0080123]; induced systemic resistance, jasmonic acid mediated signaling pathway [GO:0009864]; jasmonic acid metabolic process [GO:0009694]; response to wounding [GO:0009611]
685	OT685	MTR_8g030840	G/T	148	pre-mRNA-splicing factor of RES complex protein	NA
686	OT686	MTR_8g030840	T/G	207	pre-mRNA-splicing factor of RES complex protein	NA
687	OT687	LOC100817228 GLYMA_15G267000	C/G	597	PREDICTED: ATP-citrate synthase alpha chain protein 1-like	citrate lyase complex [GO:0009346]; cytosol [GO:0005829]; ATP binding [GO:0005524]; ATP citrate synthase activity [GO:0003878]; acetyl-CoA biosynthetic process [GO:0006085]; fatty acid biosynthetic process [GO:0006633]
688	OT688	LOC100794788 GLYMA_04G254900	T/A	1287	PREDICTED: DNA mismatch repair protein Mlh1-like	chiasma [GO:0005712]; MutLalpha complex [GO:0032389]; synaptonemal complex [GO:0000795]; ATP binding [GO:0005524]; ATPase activity [GO:0016887]; mismatched DNA binding [GO:0030983]; single-stranded DNA binding [GO:0003697]; mismatch repair [GO:0006298]
689	OT689	LOC100800887 GLYMA_16G003200	G/T	1198	PREDICTED: uncharacterized protein LOC100800887 isoform X2	RNA binding [GO:0003723]
690	OT690	ORF290	C/T	280	hypothetical protein A565_p03 (mitochondrion)	mitochondrion [GO:0005739]
691	OT691	MTR_1g050385	A/C	811	hemerythrin HHE cation-binding domain protein	NA
692	OT692	MTR_1g050385	G/A	984	hemerythrin HHE cation-binding domain protein	NA
693	OT693	MTR_1g050385	T/A	1039	hemerythrin HHE cation-binding domain protein	NA
694	OT694	MTR_1g050385	T/C	1678	hemerythrin HHE cation-binding domain protein	NA
695	OT695	MTR_1g050385	A/G	1751	hemerythrin HHE cation-binding domain protein	NA
696	OT696	KK1_026115	A/G	207	Alpha-glucosidase	carbohydrate binding [GO:0030246]; hydrolase activity, hydrolyzing O-glycosyl compounds [GO:0004553]; carbohydrate metabolic process [GO:0005975]
697	OT697	LOC106775241	T/A	1856	PREDICTED: callose synthase 11-like	1,3-beta-D-glucan synthase complex [GO:0000148]; integral component of membrane [GO:0016021]; 1,3-beta-D-glucan synthase activity [GO:0003843]; (1->3)-beta-D-glucan biosynthetic process [GO:0006075]
698	OT698	LOC106775241	A/G	4865	PREDICTED: callose synthase 11-like	1,3-beta-D-glucan synthase complex [GO:0000148]; integral component of membrane [GO:0016021]; 1,3-beta-D-glucan synthase activity [GO:0003843]; (1->3)-beta-D-glucan biosynthetic process [GO:0006075]
699	OT699	KK1_016021	T/C	461	Ubiquitin fusion degradation protein 1 isogeny	ubiquitin-dependent protein catabolic process [GO:0006511]
700	OT700	KK1_039382	A/G	1303	Nephrocystin-3	NA
701	OT701	KK1_039382	T/C	2149	Nephrocystin-3	NA
702	OT702	GLYMA_14G051400	A/G	1088	PREDICTED: uncharacterized protein LOC100808142 isoform X1	extracellular space [GO:0005615]; lipid binding [GO:0008289]
703	OT703	PHAVU_007G133100g	G/T	1239	hypothetical protein PHAVU_007G133100g	nucleus [GO:0005634]; cyclin-dependent protein serine/threonine kinase inhibitor activity [GO:0004861]; cell cycle arrest [GO:0007050]
704	OT704	KK1_036837	A/G	760	putative acetyltransferase At3g50280 family	transferase activity, transferring acyl groups other than amino-acyl groups [GO:0016747]
705	OT705	LOC100784083 GLYMA_14G066600	A/G	776	PREDICTED: pattern formation protein EMB30-like	trans-Golgi network [GO:0005802]; ARF guanyl-nucleotide exchange factor activity [GO:0005086]; regulation of ARF protein signal transduction [GO:0032012]; vesicle-mediated transport [GO:0016192]
706	OT706	LOC101513073	G/A	128	PREDICTED: monoacylglycerol lipase ABHD6-like	catalytic activity [GO:0003824]
707	OT707	MTR_1g016080	C/T	490	hypothetical protein	integral component of membrane [GO:0016021]; hydrolase activity, acting on carbon-nitrogen (but not peptide) bonds, in linear amides [GO:0016811]; ceramide metabolic process [GO:0006672]
708	OT708	MTR_1g016080	C/T	1008	hypothetical protein	integral component of membrane [GO:0016021]; hydrolase activity, acting on carbon-nitrogen (but not peptide) bonds, in linear amides [GO:0016811]; ceramide metabolic process [GO:0006672]
709	OT709	MTR_1g016080	A/G	1119	hypothetical protein	integral component of membrane [GO:0016021]; hydrolase activity, acting on carbon-nitrogen (but not peptide) bonds, in linear amides [GO:0016811]; ceramide metabolic process [GO:0006672]
710	OT710	LOC100803163 GLYMA_07G092600	A/G	1758	PREDICTED: uncharacterized protein LOC100803163	integral component of membrane [GO:0016021]
711	OT711	LOC100803163 GLYMA_07G092600	G/A	1863	PREDICTED: uncharacterized protein LOC100803163	integral component of membrane [GO:0016021]
712	OT712	LOC100803163 GLYMA_07G092600	T/A	1949	PREDICTED: uncharacterized protein LOC100803163	integral component of membrane [GO:0016021]
713	OT713	PHAVU_010G159700g	A/G	648	hypothetical protein PHAVU_010G159700g	NA
714	OT714	PHAVU_010G136100g	A/G	722	hypothetical protein PHAVU_010G136100g	nucleosome [GO:0000786]; nucleus [GO:0005634]; DNA binding [GO:0003677]; nucleosome assembly [GO:0006334]
715	OT715	LOC100779521	T/A	2179	PREDICTED: uncharacterized protein LOC100779521 isoform 1	integral component of membrane [GO:0016021]; transmembrane transport [GO:0055085]
716	OT716	LOC101502805	T/C	1058	PREDICTED: uncharacterized protein At3g15000, mitochondrial-like	NA
717	OT717	NA	G/T	827	peroxisomal enoyl-CoA hydratase/isomerase family protein	isomerase activity [GO:0016853]; metabolic process [GO:0008152]
718	OT718	LOC100817530 GLYMA_20G151500	A/G	1005	PREDICTED: ATP sulfurylase 1, chloroplastic-like	adenylylsulfate kinase activity [GO:0004020]; sulfate adenylyltransferase (ATP) activity [GO:0004781]; sulfate assimilation [GO:0000103]
719	OT719	LOC100810074 GLYMA_13G039000	C/T	826	PREDICTED: uncharacterized protein C57A10.07-like	integral component of membrane [GO:0016021]
720	OT720	LOC100810074 GLYMA_13G039000	T/G	849	PREDICTED: uncharacterized protein C57A10.07-like	integral component of membrane [GO:0016021]
721	OT721	PHAVU_002G014100g	A/G	233	hypothetical protein PHAVU_002G014100g	NA
722	OT722	glysoja_042682	C/A	1679	Serine/threonine-protein kinase ATM	kinase activity [GO:0016301]
723	OT723	glysoja_042682	A/G	2477	Serine/threonine-protein kinase ATM	kinase activity [GO:0016301]
724	OT724	LOC100800809 GLYMA_12G026700	C/T	560	PREDICTED: peter Pan-like protein-like	preribosome, large subunit precursor [GO:0030687]; rRNA binding [GO:0019843]; ribosomal large subunit assembly [GO:0000027]
725	OT725	LOC100800809 GLYMA_12G026700	G/A	884	PREDICTED: peter Pan-like protein-like	preribosome, large subunit precursor [GO:0030687]; rRNA binding [GO:0019843]; ribosomal large subunit assembly [GO:0000027]
726	OT726	LOC100800809 GLYMA_12G026700	T/C	1319	PREDICTED: peter Pan-like protein-like	preribosome, large subunit precursor [GO:0030687]; rRNA binding [GO:0019843]; ribosomal large subunit assembly [GO:0000027]
727	OT727	LOC100803941 GLYMA_02G279100	A/G	192	PREDICTED: vesicle-associated membrane protein 713-like	integral component of membrane [GO:0016021]; SNARE complex [GO:0031201]; SNAP receptor activity [GO:0005484]; SNARE binding [GO:0000149]; exocytosis [GO:0006887]; vesicle fusion [GO:0006906]
728	OT728	KK1_024128 KK1_024129	C/G	223	Chalcone synthase 1	transferase activity, transferring acyl groups other than amino-acyl groups [GO:0016747]; biosynthetic process [GO:0009058]
729	OT729	KK1_024128 KK1_024129	A/G	365	Chalcone synthase 1	transferase activity, transferring acyl groups other than amino-acyl groups [GO:0016747]; biosynthetic process [GO:0009058]
730	OT730	KK1_024128 KK1_024129	G/A	380	Chalcone synthase 1	transferase activity, transferring acyl groups other than amino-acyl groups [GO:0016747]; biosynthetic process [GO:0009058]
731	OT731	KK1_024128 KK1_024129	C/T	386	Chalcone synthase 1	transferase activity, transferring acyl groups other than amino-acyl groups [GO:0016747]; biosynthetic process [GO:0009058]
732	OT732	LOC100814609 GLYMA_09G213900	T/A	1000	PREDICTED: tetratricopeptide repeat protein 7A-like	NA
733	OT733	LOC100814609 GLYMA_09G213900	G/T	1001	PREDICTED: tetratricopeptide repeat protein 7A-like	NA
734	OT734	LOC101501873	G/A	1214	PREDICTED: protein FAR1-RELATED SEQUENCE 9-like isoform X1	zinc ion binding [GO:0008270]; regulation of transcription, DNA-templated [GO:0006355]
735	OT735	LOC101501873	A/G	1671	PREDICTED: protein FAR1-RELATED SEQUENCE 9-like isoform X1	zinc ion binding [GO:0008270]; regulation of transcription, DNA-templated [GO:0006355]
736	OT736	glysoja_041975	A/G	1255	PHD finger-containing protein	histone-lysine N-methyltransferase activity [GO:0018024]; metal ion binding [GO:0046872]
737	OT737	LOC100802718 GLYMA_02G248300	A/G	1280	PREDICTED: AP3-complex subunit beta-A-like	AP-3 adaptor complex [GO:0030123]; intracellular protein transport [GO:0006886]; vesicle-mediated transport [GO:0016192]
738	OT738	LOC100802718 GLYMA_02G248300	T/C	3004	PREDICTED: AP3-complex subunit beta-A-like	AP-3 adaptor complex [GO:0030123]; intracellular protein transport [GO:0006886]; vesicle-mediated transport [GO:0016192]
739	OT739	LOC100802718 GLYMA_02G248300	C/G	3044	PREDICTED: AP3-complex subunit beta-A-like	AP-3 adaptor complex [GO:0030123]; intracellular protein transport [GO:0006886]; vesicle-mediated transport [GO:0016192]
740	OT740	LOC101513373	G/A	7144	PREDICTED: sacsin	NA
741	OT741	LOC101513373	A/C	9723	PREDICTED: sacsin	NA
742	OT742	LOC101513373	T/C	11104	PREDICTED: sacsin	NA
743	OT743	LOC101513373	A/C	11181	PREDICTED: sacsin	NA
744	OT744	LOC101513373	T/G	12519	PREDICTED: sacsin	NA
745	OT745	LOC101513373	T/G	13658	PREDICTED: sacsin	NA
746	OT746	cob MipiMp037	T/C	309	apocytochrome b (mitochondrion) [Millettia pinnata]	mitochondrial inner membrane [GO:0005743]; respiratory chain complex III [GO:0045275]; electron carrier activity [GO:0009055]; metal ion binding [GO:0046872]; ubiquinol-cytochrome-c reductase activity [GO:0008121]; mitochondrial electron transport, ubiquinol to cytochrome c [GO:0006122]
747	OT747	PHAVU_004G100400g	C/T	696	hypothetical protein PHAVU_004G100400g, partial	NA
748	OT748	PHAVU_004G100400g	G/A	699	hypothetical protein PHAVU_004G100400g, partial	NA
749	OT749	PHAVU_004G100400g	G/A	713	hypothetical protein PHAVU_004G100400g, partial	NA
750	OT750	PHAVU_004G100400g	T/C	936	hypothetical protein PHAVU_004G100400g, partial	NA
751	OT751	PHAVU_004G100400g	G/A	937	hypothetical protein PHAVU_004G100400g, partial	NA
752	OT752	LOC100790729 GLYMA_10G017200	C/G	895	PREDICTED: probable pectinesterase/pectinesterase inhibitor 41-like	cell periphery [GO:0071944]; cell wall [GO:0005618]; aspartyl esterase activity [GO:0045330]; pectinesterase activity [GO:0030599]; pectinesterase inhibitor activity [GO:0046910]; cell wall modification [GO:0042545]; pectin catabolic process [GO:0045490]
753	OT753	LOC100790729 GLYMA_10G017200	C/T	896	PREDICTED: probable pectinesterase/pectinesterase inhibitor 41-like	cell periphery [GO:0071944]; cell wall [GO:0005618]; aspartyl esterase activity [GO:0045330]; pectinesterase activity [GO:0030599]; pectinesterase inhibitor activity [GO:0046910]; cell wall modification [GO:0042545]; pectin catabolic process [GO:0045490]
754	OT754	KK1_023492	C/G	482	Vacuolar protein sorting-associated protein 28 isogeny 2	ESCRT I complex [GO:0000813]; protein targeting to vacuole involved in ubiquitin-dependent protein catabolic process via the multivesicular body sorting pathway [GO:0043328]
755	OT755	KK1_023492	A/T	1705	Vacuolar protein sorting-associated protein 28 isogeny 2	ESCRT I complex [GO:0000813]; protein targeting to vacuole involved in ubiquitin-dependent protein catabolic process via the multivesicular body sorting pathway [GO:0043328]
756	OT756	KK1_023492	T/C	1729	Vacuolar protein sorting-associated protein 28 isogeny 2	ESCRT I complex [GO:0000813]; protein targeting to vacuole involved in ubiquitin-dependent protein catabolic process via the multivesicular body sorting pathway [GO:0043328]
757	OT757	KK1_023492	T/A	1868	Vacuolar protein sorting-associated protein 28 isogeny 2	ESCRT I complex [GO:0000813]; protein targeting to vacuole involved in ubiquitin-dependent protein catabolic process via the multivesicular body sorting pathway [GO:0043328]
758	OT758	KK1_033564	C/G	394	putative acetyltransferase At3g50280 family	transferase activity, transferring acyl groups other than amino-acyl groups [GO:0016747]
759	OT759	MTR_2g078070	A/G	3008	NBS-LRR type disease resistance protein	ADP binding [GO:0043531]; defense response [GO:0006952]
760	OT760	KK1_033096	C/G	452	hypothetical protein KK1_033096	6-phosphogluconolactonase activity [GO:0017057]; carbohydrate metabolic process [GO:0005975]; pentose-phosphate shunt [GO:0006098]
761	OT761	KK1_033096	T/G	1232	hypothetical protein KK1_033096	6-phosphogluconolactonase activity [GO:0017057]; carbohydrate metabolic process [GO:0005975]; pentose-phosphate shunt [GO:0006098]
762	OT762	glysoja_017121	T/C	759	Peroxisome biogenesis protein 19-2	peroxisome [GO:0005777]
763	OT763	GSTa GSTU48 GLYMA_15G251600	T/C	467	tau class glutathione S-transferase	cytoplasm [GO:0005737]; glutathione transferase activity [GO:0004364]; glutathione metabolic process [GO:0006749]; toxin catabolic process [GO:0009407]
764	OT764	GLYMA_20G195200	A/G	115	hypothetical protein GLYMA_20G195200	NA
765	OT765	GLYMA_20G195200	T/G	1034	hypothetical protein GLYMA_20G195200	NA
766	OT766	GLYMA_20G195200	A/G	1035	hypothetical protein GLYMA_20G195200	NA
767	OT767	LOC100781376 GLYMA_13G261500	A/G	276	PREDICTED: 60S ribosomal protein L18a-1-like	integral component of membrane [GO:0016021]; RNA binding [GO:0003723]; structural constituent of ribosome [GO:0003735]; translation [GO:0006412]
768	OT768	LOC100795783 GLYMA_01G233600	A/G	286	PREDICTED: uncharacterized protein LOC100795783	synaptonemal complex [GO:0000795]; reciprocal meiotic recombination [GO:0007131]
769	OT769	LOC100795783 GLYMA_01G233600	G/T	764	PREDICTED: uncharacterized protein LOC100795783	synaptonemal complex [GO:0000795]; reciprocal meiotic recombination [GO:0007131]
770	OT770	LOC100813866 GLYMA_15G223100	T/C	1439	PREDICTED: protein SAD1/UNC-84 domain protein 1-like	integral component of membrane [GO:0016021]; nuclear envelope [GO:0005635]; protein anchor [GO:0043495]; nuclear envelope organization [GO:0006998]
771	OT771	KK1_002190	G/A	620	Putative ribonuclease H protein At1g65750 family, partial	zinc ion binding [GO:0008270]
772	OT772	KK1_002190	C/T	841	Putative ribonuclease H protein At1g65750 family, partial	zinc ion binding [GO:0008270]
773	OT773	KK1_002190	A/G	1215	Putative ribonuclease H protein At1g65750 family, partial	zinc ion binding [GO:0008270]
774	OT774	LOC107960981	T/C	469	PREDICTED: LRR receptor-like serine/threonine-protein kinase GSO1	integral component of membrane [GO:0016021]; kinase activity [GO:0016301]
775	OT775	LOC100782323 GLYMA_15G203600	T/C	370	PREDICTED: leucine-rich repeat receptor-like protein kinase TDR-like	integral component of membrane [GO:0016021]; ATP binding [GO:0005524]; protein kinase activity [GO:0004672]
776	OT776	LOC100782323 GLYMA_15G203600	G/C	561	PREDICTED: leucine-rich repeat receptor-like protein kinase TDR-like	integral component of membrane [GO:0016021]; ATP binding [GO:0005524]; protein kinase activity [GO:0004672]
777	OT777	LOC100782323 GLYMA_15G203600	T/C	1145	PREDICTED: leucine-rich repeat receptor-like protein kinase TDR-like	integral component of membrane [GO:0016021]; ATP binding [GO:0005524]; protein kinase activity [GO:0004672]
778	OT778	LOC100788448 GLYMA_19G224500	C/A	837	PREDICTED: pectin acetylesterase 10-like isoform X1	extracellular region [GO:0005576]; plant-type cell wall [GO:0009505]; pectin acetylesterase activity [GO:0052793]; cell wall organization [GO:0071555]
779	OT779	LOC100795108 GLYMA_10G037400	A/G	577	PREDICTED: SAP-like protein BP-73-like	DNA-templated transcription, termination [GO:0006353]
780	OT780	MTR_7g088950	C/T	794	disease resistance protein (TIR-NBS-LRR class)	ADP binding [GO:0043531]; defense response [GO:0006952]; signal transduction [GO:0007165]
781	OT781	LOC100793844 GLYMA_01G005400	G/T	662	hypothetical protein GLYMA_01G005400	6-phosphofructokinase activity [GO:0003872]; ATP binding [GO:0005524]; fructose 6-phosphate metabolic process [GO:0006002]
782	OT782	KK1_034742	T/C	781	Glutamate receptor 3.4	integral component of membrane [GO:0016021]; ionotropic glutamate receptor activity [GO:0004970]
783	OT783	LOC100792953 GLYMA_16G002800	A/G	314	PREDICTED: MACPF domain-containing protein At4g24290-like isoform X2	NA
784	OT784	glysoja_045494	T/C	824	Calcium-dependent protein kinase 1	ATP binding [GO:0005524]; calcium ion binding [GO:0005509]; calmodulin-dependent protein kinase activity [GO:0004683]
785	OT785	LOC100779473 GLYMA_01G244300	A/C	723	PREDICTED: RNA pseudourine synthase 4, mitochondrial-like	mitochondrion [GO:0005739]; pseudouridine synthase activity [GO:0009982]; RNA binding [GO:0003723]; tRNA pseudouridine synthesis [GO:0031119]
786	OT786	glysoja_017676	A/G	263	Amino acid permease 6	integral component of membrane [GO:0016021]
787	OT787	LOC100793234 GLYMA_12G096600	A/G	400	PREDICTED: outer envelope protein 61-like isoform X1	integral component of membrane [GO:0016021]
788	OT788	LOC100817875 GLYMA_12G187400	A/G	88	hypothetical protein GLYMA_12G187400	CCR4-NOT core complex [GO:0030015]; P-body [GO:0000932]; nucleic acid binding [GO:0003676]; poly(A)-specific ribonuclease activity [GO:0004535]; exonucleolytic nuclear-transcribed mRNA catabolic process involved in deadenylation-dependent decay [GO:0043928]; negative regulation of translation [GO:0017148]
789	OT789	LOC101492886	G/A	191	PREDICTED: DEAD-box ATP-dependent RNA helicase 56-like isoform X3	ATP binding [GO:0005524]; helicase activity [GO:0004386]; nucleic acid binding [GO:0003676]
790	OT790	LOC100787648 GLYMA_15G255200	A/G	379	PREDICTED: uncharacterized protein LOC100787648	P-body [GO:0000932]; RNA binding [GO:0003723]; cytoplasmic mRNA processing body assembly [GO:0033962]; deadenylation-dependent decapping of nuclear-transcribed mRNA [GO:0000290]
791	OT791	LOC100787648 GLYMA_15G255200	G/A	789	PREDICTED: uncharacterized protein LOC100787648	P-body [GO:0000932]; RNA binding [GO:0003723]; cytoplasmic mRNA processing body assembly [GO:0033962]; deadenylation-dependent decapping of nuclear-transcribed mRNA [GO:0000290]
792	OT792	LOC100787648 GLYMA_15G255200	G/T	3594	PREDICTED: uncharacterized protein LOC100787648	P-body [GO:0000932]; RNA binding [GO:0003723]; cytoplasmic mRNA processing body assembly [GO:0033962]; deadenylation-dependent decapping of nuclear-transcribed mRNA [GO:0000290]
793	OT793	KK1_029825	T/A	937	hypothetical protein KK1_029825	NA
794	OT794	KK1_046780	A/G	195	Beta-1,4-mannosyl-glycoprotein 4-beta-N-acetylglucosaminyltransferase	integral component of membrane [GO:0016021]; beta-1,4-mannosylglycoprotein 4-beta-N-acetylglucosaminyltransferase activity [GO:0003830]; protein N-linked glycosylation [GO:0006487]
795	OT795	KK1_046780	A/T	1421	Beta-1,4-mannosyl-glycoprotein 4-beta-N-acetylglucosaminyltransferase	integral component of membrane [GO:0016021]; beta-1,4-mannosylglycoprotein 4-beta-N-acetylglucosaminyltransferase activity [GO:0003830]; protein N-linked glycosylation [GO:0006487]
796	OT796	KK1_032776	C/T	1075	Protein maternal effect lethal 26	NA
797	OT797	LOC100818444 GLYMA_06G141100	C/A	480	PREDICTED: probable inactive receptor kinase At5g58300-like isoform 2	integral component of membrane [GO:0016021]; ATP binding [GO:0005524]; protein kinase activity [GO:0004672]
798	OT798	KK1_027857	A/T	338	Cysteine proteinase RD21a	cysteine-type peptidase activity [GO:0008234]
799	OT799	LOC101495152	A/C	248	PREDICTED: protein ELC-like	cellular protein modification process [GO:0006464]; protein transport [GO:0015031]
800	OT800	LOC101495152	A/T	545	PREDICTED: protein ELC-like	cellular protein modification process [GO:0006464]; protein transport [GO:0015031]
801	OT801	LOC101495152	G/T	951	PREDICTED: protein ELC-like	cellular protein modification process [GO:0006464]; protein transport [GO:0015031]
802	OT802	LOC101495152	G/T	954	PREDICTED: protein ELC-like	cellular protein modification process [GO:0006464]; protein transport [GO:0015031]
803	OT803	LOC101495152	A/C	956	PREDICTED: protein ELC-like	cellular protein modification process [GO:0006464]; protein transport [GO:0015031]
804	OT804	LOC101495152	C/G	960	PREDICTED: protein ELC-like	cellular protein modification process [GO:0006464]; protein transport [GO:0015031]
805	OT805	LOC101495152	T/G	961	PREDICTED: protein ELC-like	cellular protein modification process [GO:0006464]; protein transport [GO:0015031]
806	OT806	LR48_Vigan08g195100	T/C	477	hypothetical protein LR48_Vigan08g195100	cytoplasm [GO:0005737]; aminoacyl-tRNA editing activity [GO:0002161]; ATP binding [GO:0005524]; isoleucine-tRNA ligase activity [GO:0004822]; tRNA binding [GO:0000049]; isoleucyl-tRNA aminoacylation [GO:0006428]
807	OT807	KK1_032626	A/G	153	hypothetical protein KK1_032626	phosphoserine phosphatase activity [GO:0004647]; L-serine biosynthetic process [GO:0006564]
808	OT808	LOC106764081	T/C	269	PREDICTED: chloroplastic lipocalin	NA
809	OT809	LOC100499749 GLYMA_05G058000	T/A	59	uncharacterized LOC100499749	integral component of membrane [GO:0016021]
810	OT810	LOC100801633 GLYMA_09G201300	A/G	1411	PREDICTED: probable rhamnogalacturonate lyase B	carbohydrate binding [GO:0030246]; catalytic activity [GO:0003824]; carbohydrate metabolic process [GO:0005975]
811	OT811	LOC100815813 GLYMA_08G048000	T/G	117	PREDICTED: uncharacterized protein LOC100815813	intracellular [GO:0005622]; zinc ion binding [GO:0008270]
812	OT812	LOC101514286	A/G	2955	PREDICTED: DNA polymerase epsilon catalytic subunit A-like	epsilon DNA polymerase complex [GO:0008622]; 3'-5' exonuclease activity [GO:0008408]; DNA binding [GO:0003677]; DNA-directed DNA polymerase activity [GO:0003887]; nucleotide binding [GO:0000166]; zinc ion binding [GO:0008270]; DNA repair [GO:0006281]; DNA replication [GO:0006260]
813	OT813	glysoja_031605	T/C	174	Proteasome assembly chaperone 2	proteasome complex [GO:0000502]
814	OT814	LOC100811704 GLYMA_07G110600	T/C	274	PREDICTED: uncharacterized protein LOC100811704	NA
815	OT815	LOC100811704 GLYMA_07G110600	G/T	971	PREDICTED: uncharacterized protein LOC100811704	NA
816	OT816	KK1_009270	G/A	543	DUF246 domain-containing protein At1g04910 family	NA
817	OT817	KK1_009270	A/G	1347	DUF246 domain-containing protein At1g04910 family	NA
818	OT818	KK1_009270	A/G	1462	DUF246 domain-containing protein At1g04910 family	NA
819	OT819	MTR_7g079030	A/G	946	Proline iminopeptidase	cytosol [GO:0005829]; vacuole [GO:0005773]; peptidase activity [GO:0008233]
820	OT820	KK1_033870	G/A	941	Protein apaG	NA
821	OT821	LOC100800527 GLYMA_16G025800	A/G	2223	PREDICTED: uncharacterized protein LOC100800527 isoform X1	nucleotidyltransferase activity [GO:0016779]
822	OT822	LOC100800527 GLYMA_16G025800	T/C	2654	PREDICTED: uncharacterized protein LOC100800527 isoform X1	nucleotidyltransferase activity [GO:0016779]
823	OT823	KK1_004071	G/T	1073	Kinesin-related protein 4	microtubule [GO:0005874]; ATP binding [GO:0005524]; microtubule binding [GO:0008017]; microtubule motor activity [GO:0003777]; microtubule-based movement [GO:0007018]
824	OT824	KK1_004071	T/G	1795	Kinesin-related protein 4	microtubule [GO:0005874]; ATP binding [GO:0005524]; microtubule binding [GO:0008017]; microtubule motor activity [GO:0003777]; microtubule-based movement [GO:0007018]
825	OT825	KK1_045153	A/T	1003	putative serine/threonine-protein kinase At1g01540 family, partial	integral component of membrane [GO:0016021]; ATP binding [GO:0005524]; protein tyrosine kinase activity [GO:0004713]
826	OT826	LOC100776628 GLYMA_08G086300	G/A	1019	PREDICTED: potassium transporter 11-like	integral component of membrane [GO:0016021]; potassium ion transmembrane transporter activity [GO:0015079]
827	OT827	Vigan.01G221500 VIGAN_01221500	T/C	618	hypothetical protein VIGAN_01221500	ubiquitin protein ligase binding [GO:0031625]; ubiquitin-dependent protein catabolic process [GO:0006511]
828	OT828	Vigan.01G221500 VIGAN_01221500	G/T	623	hypothetical protein VIGAN_01221500	ubiquitin protein ligase binding [GO:0031625]; ubiquitin-dependent protein catabolic process [GO:0006511]
829	OT829	KK1_009597	A/G	1413	hypothetical protein KK1_009597	NA
830	OT830	NA	T/G	186	unknown	acid phosphatase activity [GO:0003993]
831	OT831	NA	T/G	188	unknown	acid phosphatase activity [GO:0003993]
832	OT832	NA	T/C	218	unknown	acid phosphatase activity [GO:0003993]
833	OT833	NA	T/C	243	unknown	acid phosphatase activity [GO:0003993]
834	OT834	NA	T/C	246	unknown	acid phosphatase activity [GO:0003993]
835	OT835	LOC100784222 GLYMA_20G103300	A/G	402	PREDICTED: probable prefoldin subunit 5-like	cytoplasm [GO:0005737]; prefoldin complex [GO:0016272]; unfolded protein binding [GO:0051082]; protein folding [GO:0006457]; regulation of transcription, DNA-templated [GO:0006355]
836	OT836	BVRB_042430	A/G	259	hypothetical protein BVRB_042430, partial	NA
837	OT837	BVRB_042430	C/A	260	hypothetical protein BVRB_042430, partial	NA
838	OT838	BVRB_042430	A/G	276	hypothetical protein BVRB_042430, partial	NA
839	OT839	glysoja_010415	C/A	609	Inactive protein kinase	ATP binding [GO:0005524]; non-membrane spanning protein tyrosine kinase activity [GO:0004715]
840	OT840	GLYMA_13G249300	C/T	444	PREDICTED: G-type lectin S-receptor-like serine/threonine-protein kinase At4g27290 isoform X2	integral component of membrane [GO:0016021]; ATP binding [GO:0005524]; protein serine/threonine kinase activity [GO:0004674]; recognition of pollen [GO:0048544]
841	OT841	LOC100805773 GLYMA_04G095300	A/G	1972	hypothetical protein GLYMA_04G095300	DNA binding [GO:0003677]
842	OT842	LOC100779788 GLYMA_07G062600	C/R	17	PREDICTED: reticulon-like protein B5	endoplasmic reticulum membrane [GO:0005789]; integral component of membrane [GO:0016021]
843	OT843	LOC100779788 GLYMA_07G062600	A/G	299	PREDICTED: reticulon-like protein B5	endoplasmic reticulum membrane [GO:0005789]; integral component of membrane [GO:0016021]
844	OT844	LOC101490610	C/T	2132	PREDICTED: UTP--glucose-1-phosphate uridylyltransferase-like	ribosome [GO:0005840]; structural constituent of ribosome [GO:0003735]; uridylyltransferase activity [GO:0070569]; translation [GO:0006412]
845	OT845	LOC106758167	C/G	127	PREDICTED: laccase-17-like	apoplast [GO:0048046]; copper ion binding [GO:0005507]; hydroquinone:oxygen oxidoreductase activity [GO:0052716]; lignin catabolic process [GO:0046274]
846	OT846	LOC100786408 GLYMA_08G108600	A/G	511	PREDICTED: heat stress transcription factor A-5-like	nucleus [GO:0005634]; sequence-specific DNA binding [GO:0043565]; transcription factor activity, sequence-specific DNA binding [GO:0003700]
847	OT847	LOC100778605 GLYMA_17G063800	T/G	1787	PREDICTED: uncharacterized protein LOC100778605	protein-lysine N-methyltransferase activity [GO:0016279]; peptidyl-lysine monomethylation [GO:0018026]
848	OT848	glysoja_016398	G/A	563	Granule-bound starch synthase 2, chloroplastic/amyloplastic	amyloplast [GO:0009501]; chloroplast [GO:0009507]; glycogen (starch) synthase activity [GO:0004373]; starch biosynthetic process [GO:0019252]
849	OT849	glysoja_016398	T/C	2301	Granule-bound starch synthase 2, chloroplastic/amyloplastic	amyloplast [GO:0009501]; chloroplast [GO:0009507]; glycogen (starch) synthase activity [GO:0004373]; starch biosynthetic process [GO:0019252]
850	OT850	KK1_022940	A/T	123	70 kDa peptidyl-prolyl isomerase	peptidyl-prolyl cis-trans isomerase activity [GO:0003755]
851	OT851	LOC100793663 GLYMA_01G218400	A/G	556	PREDICTED: O-glucosyltransferase rumi homolog	endomembrane system [GO:0012505]; endosome [GO:0005768]; integral component of membrane [GO:0016021]; trans-Golgi network [GO:0005802]; glucosyltransferase activity [GO:0046527]; glycolipid metabolic process [GO:0006664]
852	OT852	LOC101489448	G/A	975	PREDICTED: uncharacterized protein LOC101489448 isoform X2	nucleus [GO:0005634]; DNA binding [GO:0003677]
853	OT853	LOC101489448	C/T	991	PREDICTED: uncharacterized protein LOC101489448 isoform X2	nucleus [GO:0005634]; DNA binding [GO:0003677]
854	OT854	LOC101490069	G/A	745	PREDICTED: uncharacterized protein LOC101490069	integral component of membrane [GO:0016021]
855	OT855	KK1_040380	G/T	625	Ethylene-responsive transcription factor ERF003 family	nucleus [GO:0005634]; DNA binding [GO:0003677]; transcription factor activity, sequence-specific DNA binding [GO:0003700]; transcription, DNA-templated [GO:0006351]
856	OT856	LOC100815836 GLYMA_01G240300	G/A	449	PREDICTED: pectinesterase-like	cell periphery [GO:0071944]; cell wall [GO:0005618]; extracellular region [GO:0005576]; integral component of membrane [GO:0016021]; aspartyl esterase activity [GO:0045330]; pectinesterase activity [GO:0030599]; pectinesterase inhibitor activity [GO:0046910]; cell wall modification [GO:0042545]; pectin catabolic process [GO:0045490]
857	OT857	LR48_Vigan08g062000	T/A	390	PREDICTED: acid phosphatase 1	acid phosphatase activity [GO:0003993]
858	OT858	LR48_Vigan08g062000	A/G	695	PREDICTED: acid phosphatase 1	acid phosphatase activity [GO:0003993]
859	OT859	rps10	G/A	320	ribosomal protein S10 (mitochondrion)	mitochondrion [GO:0005739]; ribosome [GO:0005840]; structural constituent of ribosome [GO:0003735]; translation [GO:0006412]
860	OT860	atp8 LojaMp032	A/G	96	ATPase subunit 8	integral component of membrane [GO:0016021]; mitochondrion [GO:0005739]; hydrolase activity, acting on acid anhydrides, catalyzing transmembrane movement of substances [GO:0016820]
861	OT861	atp8 LojaMp032	A/G	130	ATPase subunit 8	integral component of membrane [GO:0016021]; mitochondrion [GO:0005739]; hydrolase activity, acting on acid anhydrides, catalyzing transmembrane movement of substances [GO:0016820]
862	OT862	atp8 LojaMp032	G/A	136	ATPase subunit 8	integral component of membrane [GO:0016021]; mitochondrion [GO:0005739]; hydrolase activity, acting on acid anhydrides, catalyzing transmembrane movement of substances [GO:0016820]
863	OT863	PHAVU_009G122900g	A/T	1460	hypothetical protein PHAVU_009G122900g	catalytic activity [GO:0003824]; pyridoxal phosphate binding [GO:0030170]; biosynthetic process [GO:0009058]
864	OT864	KK1_039040	T/A	343	3-dehydroquinate synthase	3-dehydroquinate synthase activity [GO:0003856]; oxidoreductase activity [GO:0016491]; aromatic amino acid family biosynthetic process [GO:0009073]
865	OT865	LOC106765510	C/G	361	PREDICTED: protein YIPF6 homolog	integral component of membrane [GO:0016021]
866	OT866	LOC100804447 GLYMA_01G236300	A/T	1789	PREDICTED: uncharacterized protein LOC100804447	NA
867	OT867	LOC100787558 GLYMA_19G071800	A/C	1143	PREDICTED: sulfite oxidase-like	mitochondrion [GO:0005739]; peroxisome [GO:0005777]; molybdenum ion binding [GO:0030151]; sulfite oxidase activity [GO:0008482]; chlorophyll metabolic process [GO:0015994]; nitrate assimilation [GO:0042128]; response to sulfur dioxide [GO:0010477]; sulfur compound metabolic process [GO:0006790]
868	OT868	LOC100787558 GLYMA_19G071800	T/C	1144	PREDICTED: sulfite oxidase-like	mitochondrion [GO:0005739]; peroxisome [GO:0005777]; molybdenum ion binding [GO:0030151]; sulfite oxidase activity [GO:0008482]; chlorophyll metabolic process [GO:0015994]; nitrate assimilation [GO:0042128]; response to sulfur dioxide [GO:0010477]; sulfur compound metabolic process [GO:0006790]
869	OT869	LOC100787558 GLYMA_19G071800	C/A	1184	PREDICTED: sulfite oxidase-like	mitochondrion [GO:0005739]; peroxisome [GO:0005777]; molybdenum ion binding [GO:0030151]; sulfite oxidase activity [GO:0008482]; chlorophyll metabolic process [GO:0015994]; nitrate assimilation [GO:0042128]; response to sulfur dioxide [GO:0010477]; sulfur compound metabolic process [GO:0006790]
870	OT870	PHAVU_002G330500g	C/A	104	hypothetical protein PHAVU_002G330500g	nuclear chromosome, telomeric region [GO:0000784]; single-stranded telomeric DNA binding [GO:0043047]; telomere maintenance [GO:0000723]
871	OT871	PHAVU_002G330500g	C/G	282	hypothetical protein PHAVU_002G330500g	nuclear chromosome, telomeric region [GO:0000784]; single-stranded telomeric DNA binding [GO:0043047]; telomere maintenance [GO:0000723]
872	OT872	PHAVU_002G330500g	A/G	603	hypothetical protein PHAVU_002G330500g	nuclear chromosome, telomeric region [GO:0000784]; single-stranded telomeric DNA binding [GO:0043047]; telomere maintenance [GO:0000723]
873	OT873	glysoja_017792	G/A	2110	Homeobox-leucine zipper protein ATHB-8	nucleus [GO:0005634]; DNA binding [GO:0003677]; lipid binding [GO:0008289]
874	OT874	LOC100805365	C/T	839	PREDICTED: uncharacterized protein LOC100805365	nucleus [GO:0005634]; transcription factor activity, sequence-specific DNA binding [GO:0003700]; far-red light signaling pathway [GO:0010018]; positive regulation of circadian rhythm [GO:0042753]; positive regulation of transcription, DNA-templated [GO:0045893]; red, far-red light phototransduction [GO:0009585]
875	OT875	LOC101489348	G/C	512	PREDICTED: solanesyl diphosphate synthase 3, chloroplastic/mitochondrial-like	transferase activity [GO:0016740]; isoprenoid biosynthetic process [GO:0008299]
876	OT876	LOC101489348	T/C	858	PREDICTED: solanesyl diphosphate synthase 3, chloroplastic/mitochondrial-like	transferase activity [GO:0016740]; isoprenoid biosynthetic process [GO:0008299]
877	OT877	LOC101489348	A/G	948	PREDICTED: solanesyl diphosphate synthase 3, chloroplastic/mitochondrial-like	transferase activity [GO:0016740]; isoprenoid biosynthetic process [GO:0008299]
878	OT878	LOC101489348	C/T	963	PREDICTED: solanesyl diphosphate synthase 3, chloroplastic/mitochondrial-like	transferase activity [GO:0016740]; isoprenoid biosynthetic process [GO:0008299]
879	OT879	LOC101489348	A/T	1347	PREDICTED: solanesyl diphosphate synthase 3, chloroplastic/mitochondrial-like	transferase activity [GO:0016740]; isoprenoid biosynthetic process [GO:0008299]
880	OT880	GLYMA_20G215400	A/G	1887	PREDICTED: uncharacterized protein LOC106797559	integral component of membrane [GO:0016021]
881	OT881	KK1_018733	G/A	753	putative purine permease 11	integral component of membrane [GO:0016021]; transporter activity [GO:0005215]
882	OT882	KK1_018733	T/A	967	putative purine permease 11	integral component of membrane [GO:0016021]; transporter activity [GO:0005215]
883	OT883	KK1_004639	A/G	437	Oxysterol-binding protein isogeny C2F12.05c	NA
884	OT884	PHAVU_002G097700g	A/C	1196	hypothetical protein PHAVU_002G097700g	cytoplasm [GO:0005737]; ATP binding [GO:0005524]; protein refolding [GO:0042026]
885	OT885	LOC100782183 GLYMA_17G247500	A/G	550	PREDICTED: F-box/FBD/LRR-repeat protein At1g13570-like	NA
886	OT886	LOC101503128	T/G	2449	PREDICTED: AMP deaminase-like	integral component of membrane [GO:0016021]; AMP deaminase activity [GO:0003876]; IMP salvage [GO:0032264]
887	OT887	LOC101503128	G/A	2921	PREDICTED: AMP deaminase-like	integral component of membrane [GO:0016021]; AMP deaminase activity [GO:0003876]; IMP salvage [GO:0032264]
888	OT888	LOC100818186 GLYMA_02G102500	C/A	1410	PREDICTED: uncharacterized protein LOC100818186	peroxisome [GO:0005777]; regulation of gene expression [GO:0010468]
889	OT889	GLYMA_13G109600	G/A	274	hypothetical protein GLYMA_13G109600	NA
890	OT890	KK1_037301	A/G	474	hypothetical protein KK1_037301	ribosome [GO:0005840]; structural constituent of ribosome [GO:0003735]; translation [GO:0006412]
891	OT891	GLYMA_05G165600	C/T	358	PREDICTED: disease resistance protein At4g27190-like isoform X1	plasma membrane [GO:0005886]; ADP binding [GO:0043531]; defense response [GO:0006952]; signal transduction [GO:0007165]
892	OT892	MTR_8g070070	C/A	2451	histone-lysine N-methyltransferase, suvh protein, putative	chromosome [GO:0005694]; nucleus [GO:0005634]; histone binding [GO:0042393]; histone-lysine N-methyltransferase activity [GO:0018024]; zinc ion binding [GO:0008270]
893	OT893	LOC100791520 GLYMA_15G063300	G/A	1485	PREDICTED: uncharacterized protein LOC100791520	regulation of transcription, DNA-templated [GO:0006355]
894	OT894	LOC106757637	T/C	1577	PREDICTED: receptor protein kinase TMK1-like	integral component of membrane [GO:0016021]; ATP binding [GO:0005524]; protein serine/threonine kinase activity [GO:0004674]
895	OT895	LOC106757637	C/T	1669	PREDICTED: receptor protein kinase TMK1-like	integral component of membrane [GO:0016021]; ATP binding [GO:0005524]; protein serine/threonine kinase activity [GO:0004674]
896	OT896	LOC100780528 GLYMA_16G058300	A/T	554	PREDICTED: DNA replication complex GINS protein PSF2-like	nucleus [GO:0005634]; DNA replication [GO:0006260]
897	OT897	SOVF_116540	C/T	183	hypothetical protein SOVF_116540	NA
898	OT898	SOVF_116540	C/A	186	hypothetical protein SOVF_116540	NA
899	OT899	SOVF_116540	G/A	228	hypothetical protein SOVF_116540	NA
900	OT900	SOVF_116540	C/T	233	hypothetical protein SOVF_116540	NA
901	OT901	LOC100791675 GLYMA_06G050700	G/A	1711	PREDICTED: vacuolar-processing enzyme-like	vacuole [GO:0005773]; cysteine-type endopeptidase activity [GO:0004197]; proteolysis involved in cellular protein catabolic process [GO:0051603]; vacuolar protein processing [GO:0006624]
902	OT902	NA	T/G	297	1-aminocyclopropane-1-carboxylate oxidase [Vigna radiata]	metal ion binding [GO:0046872]; oxidoreductase activity [GO:0016491]
903	OT903	LOC101492907	A/C	747	PREDICTED: carnitinyl-CoA dehydratase-like	isomerase activity [GO:0016853]; metabolic process [GO:0008152]
904	OT904	LR48_Vigan03g004200	A/G	1568	PREDICTED: 6-phosphogluconate dehydrogenase, decarboxylating 3	phosphogluconate dehydrogenase (decarboxylating) activity [GO:0004616]; D-gluconate metabolic process [GO:0019521]; pentose-phosphate shunt [GO:0006098]
905	OT905	LR48_Vigan04g017600	G/A	119	hypothetical protein LR48_Vigan04g017600	enzyme inhibitor activity [GO:0004857]
906	OT906	LR48_Vigan04g017600	A/T	129	hypothetical protein LR48_Vigan04g017600	enzyme inhibitor activity [GO:0004857]
907	OT907	LOC100805630 GLYMA_06G123800	T/A	674	pathogen-related protein-like	NA
908	OT908	GLYMA_11G059500	T/C	483	PREDICTED: methylesterase 3-like isoform X1	hydrolase activity [GO:0016787]
909	OT909	GLYMA_11G059500	A/G	486	PREDICTED: methylesterase 3-like isoform X1	hydrolase activity [GO:0016787]
910	OT910	LOC100785425 GLYMA_03G129400	C/T	604	mitochondrial fission 1 protein-like	integral component of membrane [GO:0016021]; mitochondrial outer membrane [GO:0005741]; mitochondrial fission [GO:0000266]; peroxisome fission [GO:0016559]
911	OT911	LOC100785425 GLYMA_03G129400	G/C	622	mitochondrial fission 1 protein-like	integral component of membrane [GO:0016021]; mitochondrial outer membrane [GO:0005741]; mitochondrial fission [GO:0000266]; peroxisome fission [GO:0016559]
912	OT912	GLYMA_17G174200	G/A	230	hypothetical protein GLYMA_17G174200	DNA helicase activity [GO:0003678]; DNA repair [GO:0006281]; telomere maintenance [GO:0000723]
913	OT913	LOC100306202 GLYMA_11G041100	T/G	436	uncharacterized LOC100306202	endosome [GO:0005768]; integral component of membrane [GO:0016021]; late endosome to vacuole transport via multivesicular body sorting pathway [GO:0032511]; negative regulation of protein localization to cell surface [GO:2000009]
914	OT914	LOC100794336 GLYMA_07G201300	A/G	1381	PREDICTED: triose phosphate/phosphate translocator, chloroplastic	integral component of membrane [GO:0016021]; transporter activity [GO:0005215]
915	OT915	LOC100820244 GLYMA_06G195700	T/C	1007	PREDICTED: uncharacterized protein LOC100820244	integral component of membrane [GO:0016021]
916	OT916	LOC100776101 GLYMA_01G194500	A/G	248	PREDICTED: uncharacterized protein LOC100776101 isoform X1	intracellular [GO:0005622]; GTP binding [GO:0005525]; small GTPase mediated signal transduction [GO:0007264]
917	OT917	PHAVU_006G193000g	G/A	179	hypothetical protein PHAVU_006G193000g	integral component of membrane [GO:0016021]
918	OT918	PHAVU_006G193000g	T/C	993	hypothetical protein PHAVU_006G193000g	integral component of membrane [GO:0016021]
919	OT919	LOC101509038	C/A	3099	PREDICTED: putative disease resistance protein RGA1	ADP binding [GO:0043531]; defense response [GO:0006952]
920	OT920	LOC101509038	A/C	3100	PREDICTED: putative disease resistance protein RGA1	ADP binding [GO:0043531]; defense response [GO:0006952]
921	OT921	LOC100800830 GLYMA_13G295000	A/T	713	PREDICTED: probable aminotransferase TAT2-like	pyridoxal phosphate binding [GO:0030170]; transaminase activity [GO:0008483]; biosynthetic process [GO:0009058]; cellular amino acid metabolic process [GO:0006520]
922	OT922	LOC100800830 GLYMA_13G295000	A/T	1731	PREDICTED: probable aminotransferase TAT2-like	pyridoxal phosphate binding [GO:0030170]; transaminase activity [GO:0008483]; biosynthetic process [GO:0009058]; cellular amino acid metabolic process [GO:0006520]
923	OT923	GLYMA_15G140000	G/T	2282	hypothetical protein GLYMA_15G140000	intracellular [GO:0005622]; phosphorelay sensor kinase activity [GO:0000155]; detection of visible light [GO:0009584]; protein-chromophore linkage [GO:0018298]; regulation of transcription, DNA-templated [GO:0006355]
924	OT924	GLYMA_15G140000	C/G	2361	hypothetical protein GLYMA_15G140000	intracellular [GO:0005622]; phosphorelay sensor kinase activity [GO:0000155]; detection of visible light [GO:0009584]; protein-chromophore linkage [GO:0018298]; regulation of transcription, DNA-templated [GO:0006355]
925	OT925	LOC100813480 GLYMA_06G083500	C/G	2790	PREDICTED: protein EMBRYONIC FLOWER 1-like	negative regulation of flower development [GO:0009910]; negative regulation of transcription, DNA-templated [GO:0045892]; shoot system development [GO:0048367]
926	OT926	NA	T/G	677	unknown	cell [GO:0005623]; electron carrier activity [GO:0009055]; protein disulfide oxidoreductase activity [GO:0015035]; cell redox homeostasis [GO:0045454]
927	OT927	NA	G/C	678	unknown	cell [GO:0005623]; electron carrier activity [GO:0009055]; protein disulfide oxidoreductase activity [GO:0015035]; cell redox homeostasis [GO:0045454]
928	OT928	LOC100500106 GLYMA_06G183700	A/G	138	PREDICTED: probable 26S proteasome complex subunit sem1-1	proteasome regulatory particle, lid subcomplex [GO:0008541]; mRNA export from nucleus [GO:0006406]; proteasome assembly [GO:0043248]
929	OT929	LR48_Vigan11g030500	T/G	380	PREDICTED: uncharacterized protein LOC108347614	integral component of membrane [GO:0016021]; methyltransferase activity [GO:0008168]
930	OT930	LR48_Vigan11g030500	T/C	621	PREDICTED: uncharacterized protein LOC108347614	integral component of membrane [GO:0016021]; methyltransferase activity [GO:0008168]
931	OT931	LR48_Vigan11g030500	T/C	1343	PREDICTED: uncharacterized protein LOC108347614	integral component of membrane [GO:0016021]; methyltransferase activity [GO:0008168]
932	OT932	LR48_Vigan11g030500	A/G	1344	PREDICTED: uncharacterized protein LOC108347614	integral component of membrane [GO:0016021]; methyltransferase activity [GO:0008168]
933	OT933	orf103b GlmaxMp66	G/A	963	hypothetical protein GlmaxMp66 (mitochondrion)	mitochondrion [GO:0005739]
934	OT934	LOC100803089 GLYMA_11G215200	A/G	701	PREDICTED: aspartic proteinase nepenthesin-1-like	aspartic-type endopeptidase activity [GO:0004190]; protein catabolic process [GO:0030163]; proteolysis [GO:0006508]
935	OT935	MTR_2g069400	G/A	219	hypothetical protein	NA
936	OT936	KK1_000389	G/A	723	hypothetical protein KK1_000389	NA
937	OT937	LOC100782299 GLYMA_06G036500	G/A	369	PREDICTED: gamma-tubulin complex component 5-like isoform X1	equatorial microtubule organizing center [GO:0000923]; gamma-tubulin ring complex [GO:0008274]; microtubule [GO:0005874]; spindle pole [GO:0000922]; gamma-tubulin binding [GO:0043015]; structural constituent of cytoskeleton [GO:0005200]; cytoplasmic microtubule organization [GO:0031122]; interphase microtubule nucleation by interphase microtubule organizing center [GO:0051415]; meiotic cell cycle…
938	OT938	LOC100782299 GLYMA_06G036500	A/G	376	PREDICTED: gamma-tubulin complex component 5-like isoform X1	equatorial microtubule organizing center [GO:0000923]; gamma-tubulin ring complex [GO:0008274]; microtubule [GO:0005874]; spindle pole [GO:0000922]; gamma-tubulin binding [GO:0043015]; structural constituent of cytoskeleton [GO:0005200]; cytoplasmic microtubule organization [GO:0031122]; interphase microtubule nucleation by interphase microtubule organizing center [GO:0051415]; meiotic cell cycle…
939	OT939	LOC100782299 GLYMA_06G036500	C/G	1412	PREDICTED: gamma-tubulin complex component 5-like isoform X1	equatorial microtubule organizing center [GO:0000923]; gamma-tubulin ring complex [GO:0008274]; microtubule [GO:0005874]; spindle pole [GO:0000922]; gamma-tubulin binding [GO:0043015]; structural constituent of cytoskeleton [GO:0005200]; cytoplasmic microtubule organization [GO:0031122]; interphase microtubule nucleation by interphase microtubule organizing center [GO:0051415]; meiotic cell cycle…
940	OT940	LOC100782299 GLYMA_06G036500	C/A	2442	PREDICTED: gamma-tubulin complex component 5-like isoform X1	equatorial microtubule organizing center [GO:0000923]; gamma-tubulin ring complex [GO:0008274]; microtubule [GO:0005874]; spindle pole [GO:0000922]; gamma-tubulin binding [GO:0043015]; structural constituent of cytoskeleton [GO:0005200]; cytoplasmic microtubule organization [GO:0031122]; interphase microtubule nucleation by interphase microtubule organizing center [GO:0051415]; meiotic cell cycle…
941	OT941	LOC100782299 GLYMA_06G036500	A/G	3371	PREDICTED: gamma-tubulin complex component 5-like isoform X1	equatorial microtubule organizing center [GO:0000923]; gamma-tubulin ring complex [GO:0008274]; microtubule [GO:0005874]; spindle pole [GO:0000922]; gamma-tubulin binding [GO:0043015]; structural constituent of cytoskeleton [GO:0005200]; cytoplasmic microtubule organization [GO:0031122]; interphase microtubule nucleation by interphase microtubule organizing center [GO:0051415]; meiotic cell cycle…
942	OT942	LOC100789876 GLYMA_04G089400	T/A	1766	PREDICTED: uncharacterized protein LOC100789876	NA
943	OT943	LOC100789876 GLYMA_04G089400	A/T	1874	PREDICTED: uncharacterized protein LOC100789876	NA
944	OT944	LOC100789876 GLYMA_04G089400	G/T	3122	PREDICTED: uncharacterized protein LOC100789876	NA
945	OT945	LOC100789876 GLYMA_04G089400	A/G	3681	PREDICTED: uncharacterized protein LOC100789876	NA
946	OT946	LOC100789876 GLYMA_04G089400	C/T	3797	PREDICTED: uncharacterized protein LOC100789876	NA
947	OT947	LOC100789876 GLYMA_04G089400	C/T	4440	PREDICTED: uncharacterized protein LOC100789876	NA
948	OT948	LOC100809794 GLYMA_02G152800	A/T	1874	PREDICTED: protein TRANSPORT INHIBITOR RESPONSE 1-like	NA
949	OT949	LOC100809794 GLYMA_02G152800	A/T	2945	PREDICTED: protein TRANSPORT INHIBITOR RESPONSE 1-like	NA
950	OT950	glysoja_028229	C/T	1205	hypothetical protein glysoja_028229	NA
951	OT951	LR48_Vigan11g119500	G/A	703	hypothetical protein LR48_Vigan11g119500	integral component of membrane [GO:0016021]
952	OT952	LOC100806221 GLYMA_17G247800	C/T	209	PREDICTED: lysM domain receptor-like kinase 4	integral component of membrane [GO:0016021]; plasma membrane [GO:0005886]; ATP binding [GO:0005524]; transmembrane receptor protein serine/threonine kinase activity [GO:0004675]; cell surface receptor signaling pathway [GO:0007166]; protein phosphorylation [GO:0006468]
953	OT953	PHAVU_005G039500g	A/G	1626	hypothetical protein PHAVU_005G039500g	NA
954	OT954	glysoja_012765	C/T	1838	Pentatricopeptide repeat-containing protein	NA
955	OT955	MTR_5g048570	A/T	1407	2OG-Fe(II) oxygenase family oxidoreductase	metal ion binding [GO:0046872]; oxidoreductase activity [GO:0016491]
956	OT956	PHAVU_002G183500g	A/T	121	hypothetical protein PHAVU_002G183500g	NA
957	OT957	glysoja_003143	A/G	778	Histidine kinase 1	integral component of membrane [GO:0016021]; intracellular [GO:0005622]; phosphorelay sensor kinase activity [GO:0000155]
958	OT958	glysoja_003143	C/A	4028	Histidine kinase 1	integral component of membrane [GO:0016021]; intracellular [GO:0005622]; phosphorelay sensor kinase activity [GO:0000155]
959	OT959	LOC100797753 GLYMA_18G216400	C/T	449	PREDICTED: 4-hydroxybenzoate polyprenyltransferase, mitochondrial	integral component of mitochondrial inner membrane [GO:0031305]; 4-hydroxybenzoate decaprenyltransferase activity [GO:0002083]; 4-hydroxybenzoate nonaprenyltransferase activity [GO:0047293]; isoprenoid biosynthetic process [GO:0008299]; ubiquinone biosynthetic process [GO:0006744]
960	OT960	KK1_008304	T/A	697	Glycine-rich RNA-binding, abscisic acid-inducible protein	RNA binding [GO:0003723]; zinc ion binding [GO:0008270]
961	OT961	GLYMA_14G216900	T/C	1061	hypothetical protein GLYMA_14G216900	nucleus [GO:0005634]; DNA binding [GO:0003677]; oxidoreductase activity [GO:0016491]
962	OT962	GLYMA_14G216900	G/A	1099	hypothetical protein GLYMA_14G216900	nucleus [GO:0005634]; DNA binding [GO:0003677]; oxidoreductase activity [GO:0016491]
963	OT963	GLYMA_14G216900	A/G	1486	hypothetical protein GLYMA_14G216900	nucleus [GO:0005634]; DNA binding [GO:0003677]; oxidoreductase activity [GO:0016491]
964	OT964	GLYMA_14G216900	T/G	2387	hypothetical protein GLYMA_14G216900	nucleus [GO:0005634]; DNA binding [GO:0003677]; oxidoreductase activity [GO:0016491]
965	OT965	GLYMA_14G216900	A/T	2693	hypothetical protein GLYMA_14G216900	nucleus [GO:0005634]; DNA binding [GO:0003677]; oxidoreductase activity [GO:0016491]
966	OT966	glysoja_041818	A/T	789	F-box/LRR-repeat protein 12	NA
967	OT967	LOC106776022	T/C	532	PREDICTED: dof zinc finger protein DOF2.1-like	nucleus [GO:0005634]; DNA binding [GO:0003677]; regulation of transcription, DNA-templated [GO:0006355]
968	OT968	LOC101503359	G/A	390	PREDICTED: protein SPT2 homolog	NA
969	OT969	LOC101503359	T/C	397	PREDICTED: protein SPT2 homolog	NA
970	OT970	LOC101503359	C/G	477	PREDICTED: protein SPT2 homolog	NA
971	OT971	LOC101503359	G/T	498	PREDICTED: protein SPT2 homolog	NA
972	OT972	LOC101503359	T/C	1161	PREDICTED: protein SPT2 homolog	NA
973	OT973	LOC101505313	C/A	1408	PREDICTED: LOW QUALITY PROTEIN: disease resistance protein RPS6-like	integral component of membrane [GO:0016021]; ADP binding [GO:0043531]; defense response [GO:0006952]; signal transduction [GO:0007165]
974	OT974	LOC101505313	G/A	1414	PREDICTED: LOW QUALITY PROTEIN: disease resistance protein RPS6-like	integral component of membrane [GO:0016021]; ADP binding [GO:0043531]; defense response [GO:0006952]; signal transduction [GO:0007165]
975	OT975	NA	A/G	85	unknown	metal ion binding [GO:0046872]; metal ion transport [GO:0030001]
976	OT976	NA	T/C	139	unknown	metal ion binding [GO:0046872]; metal ion transport [GO:0030001]
977	OT977	PHAVU_006G106800g	C/G	668	hypothetical protein PHAVU_006G106800g	single-stranded DNA binding [GO:0003697]; defense response [GO:0006952]; regulation of transcription, DNA-templated [GO:0006355]
978	OT978	PHAVU_004G077900g	T/C	335	hypothetical protein PHAVU_004G077900g	integral component of membrane [GO:0016021]; intracellular [GO:0005622]; SNAP receptor activity [GO:0005484]; intracellular protein transport [GO:0006886]; vesicle-mediated transport [GO:0016192]
979	OT979	PHAVU_004G077900g	C/T	678	hypothetical protein PHAVU_004G077900g	integral component of membrane [GO:0016021]; intracellular [GO:0005622]; SNAP receptor activity [GO:0005484]; intracellular protein transport [GO:0006886]; vesicle-mediated transport [GO:0016192]
980	OT980	PHAVU_004G077900g	C/T	881	hypothetical protein PHAVU_004G077900g	integral component of membrane [GO:0016021]; intracellular [GO:0005622]; SNAP receptor activity [GO:0005484]; intracellular protein transport [GO:0006886]; vesicle-mediated transport [GO:0016192]
981	OT981	PHAVU_004G077900g	A/G	882	hypothetical protein PHAVU_004G077900g	integral component of membrane [GO:0016021]; intracellular [GO:0005622]; SNAP receptor activity [GO:0005484]; intracellular protein transport [GO:0006886]; vesicle-mediated transport [GO:0016192]
982	OT982	PHAVU_004G077900g	G/C	909	hypothetical protein PHAVU_004G077900g	integral component of membrane [GO:0016021]; intracellular [GO:0005622]; SNAP receptor activity [GO:0005484]; intracellular protein transport [GO:0006886]; vesicle-mediated transport [GO:0016192]
983	OT983	LOC101512665	A/T	242	PREDICTED: cinnamoyl-CoA reductase 2-like	catalytic activity [GO:0003824]; coenzyme binding [GO:0050662]
984	OT984	LOC100820267 GLYMA_08G326200	G/A	3840	PREDICTED: ABC transporter C family member 3-like isoform X1	integral component of membrane [GO:0016021]; plant-type vacuole [GO:0000325]; vacuolar membrane [GO:0005774]; ATP binding [GO:0005524]; ATPase activity, coupled to transmembrane movement of substances [GO:0042626]; transmembrane transport [GO:0055085]
985	OT985	LOC100820267 GLYMA_08G326200	T/A	3842	PREDICTED: ABC transporter C family member 3-like isoform X1	integral component of membrane [GO:0016021]; plant-type vacuole [GO:0000325]; vacuolar membrane [GO:0005774]; ATP binding [GO:0005524]; ATPase activity, coupled to transmembrane movement of substances [GO:0042626]; transmembrane transport [GO:0055085]
986	OT986	LOC100820267 GLYMA_08G326200	C/T	3846	PREDICTED: ABC transporter C family member 3-like isoform X1	integral component of membrane [GO:0016021]; plant-type vacuole [GO:0000325]; vacuolar membrane [GO:0005774]; ATP binding [GO:0005524]; ATPase activity, coupled to transmembrane movement of substances [GO:0042626]; transmembrane transport [GO:0055085]
987	OT987	LOC100820267 GLYMA_08G326200	T/A	3957	PREDICTED: ABC transporter C family member 3-like isoform X1	integral component of membrane [GO:0016021]; plant-type vacuole [GO:0000325]; vacuolar membrane [GO:0005774]; ATP binding [GO:0005524]; ATPase activity, coupled to transmembrane movement of substances [GO:0042626]; transmembrane transport [GO:0055085]
988	OT988	LOC100820267 GLYMA_08G326200	C/T	3989	PREDICTED: ABC transporter C family member 3-like isoform X1	integral component of membrane [GO:0016021]; plant-type vacuole [GO:0000325]; vacuolar membrane [GO:0005774]; ATP binding [GO:0005524]; ATPase activity, coupled to transmembrane movement of substances [GO:0042626]; transmembrane transport [GO:0055085]
989	OT989	LOC100820267 GLYMA_08G326200	C/G	4010	PREDICTED: ABC transporter C family member 3-like isoform X1	integral component of membrane [GO:0016021]; plant-type vacuole [GO:0000325]; vacuolar membrane [GO:0005774]; ATP binding [GO:0005524]; ATPase activity, coupled to transmembrane movement of substances [GO:0042626]; transmembrane transport [GO:0055085]
990	OT990	LOC100820267 GLYMA_08G326200	T/C	4016	PREDICTED: ABC transporter C family member 3-like isoform X1	integral component of membrane [GO:0016021]; plant-type vacuole [GO:0000325]; vacuolar membrane [GO:0005774]; ATP binding [GO:0005524]; ATPase activity, coupled to transmembrane movement of substances [GO:0042626]; transmembrane transport [GO:0055085]
991	OT991	LOC100820267 GLYMA_08G326200	T/A	4017	PREDICTED: ABC transporter C family member 3-like isoform X1	integral component of membrane [GO:0016021]; plant-type vacuole [GO:0000325]; vacuolar membrane [GO:0005774]; ATP binding [GO:0005524]; ATPase activity, coupled to transmembrane movement of substances [GO:0042626]; transmembrane transport [GO:0055085]
992	OT992	LOC100820267 GLYMA_08G326200	C/T	4050	PREDICTED: ABC transporter C family member 3-like isoform X1	integral component of membrane [GO:0016021]; plant-type vacuole [GO:0000325]; vacuolar membrane [GO:0005774]; ATP binding [GO:0005524]; ATPase activity, coupled to transmembrane movement of substances [GO:0042626]; transmembrane transport [GO:0055085]
993	OT993	LOC100820267 GLYMA_08G326200	T/C	4055	PREDICTED: ABC transporter C family member 3-like isoform X1	integral component of membrane [GO:0016021]; plant-type vacuole [GO:0000325]; vacuolar membrane [GO:0005774]; ATP binding [GO:0005524]; ATPase activity, coupled to transmembrane movement of substances [GO:0042626]; transmembrane transport [GO:0055085]
994	OT994	LOC100820267 GLYMA_08G326200	A/C	4231	PREDICTED: ABC transporter C family member 3-like isoform X1	integral component of membrane [GO:0016021]; plant-type vacuole [GO:0000325]; vacuolar membrane [GO:0005774]; ATP binding [GO:0005524]; ATPase activity, coupled to transmembrane movement of substances [GO:0042626]; transmembrane transport [GO:0055085]
995	OT995	LOC100820267 GLYMA_08G326200	C/T	4490	PREDICTED: ABC transporter C family member 3-like isoform X1	integral component of membrane [GO:0016021]; plant-type vacuole [GO:0000325]; vacuolar membrane [GO:0005774]; ATP binding [GO:0005524]; ATPase activity, coupled to transmembrane movement of substances [GO:0042626]; transmembrane transport [GO:0055085]
996	OT996	LOC100820267 GLYMA_08G326200	G/A	4491	PREDICTED: ABC transporter C family member 3-like isoform X1	integral component of membrane [GO:0016021]; plant-type vacuole [GO:0000325]; vacuolar membrane [GO:0005774]; ATP binding [GO:0005524]; ATPase activity, coupled to transmembrane movement of substances [GO:0042626]; transmembrane transport [GO:0055085]
997	OT997	At2g07684	G/A	359	hypothetical protein	NA
998	OT998	KK1_017123	A/G	3256	Endoglucanase 25	integral component of membrane [GO:0016021]; cellulase activity [GO:0008810]; cellulose catabolic process [GO:0030245]
999	OT999	KK1_017123	A/G	3258	Endoglucanase 25	integral component of membrane [GO:0016021]; cellulase activity [GO:0008810]; cellulose catabolic process [GO:0030245]
1000	OT1000	KK1_017123	A/G	3445	Endoglucanase 25	integral component of membrane [GO:0016021]; cellulase activity [GO:0008810]; cellulose catabolic process [GO:0030245]
1001	OT1001	KK1_017123	A/G	3514	Endoglucanase 25	integral component of membrane [GO:0016021]; cellulase activity [GO:0008810]; cellulose catabolic process [GO:0030245]
1002	OT1002	KK1_017123	G/A	3535	Endoglucanase 25	integral component of membrane [GO:0016021]; cellulase activity [GO:0008810]; cellulose catabolic process [GO:0030245]
1003	OT1003	GLYMA_06G301900	T/C	6134	PREDICTED: histone-lysine N-methyltransferase ATXR3-like isoform X1	NA
1004	OT1004	LOC106756634	C/A	510	PREDICTED: protein TRAUCO	NA
1005	OT1005	LOC106756634	G/T	549	PREDICTED: protein TRAUCO	NA
1006	OT1006	LOC106773160	A/T	494	PREDICTED: BTB/POZ domain-containing protein POB1-like	NA
1007	OT1007	KK1_011091	G/A	1967	Serine/threonine-protein kinase Nek2	ATP binding [GO:0005524]; protein kinase activity [GO:0004672]
1008	OT1008	KK1_006653	A/C	73	40S ribosomal protein S5	small ribosomal subunit [GO:0015935]; RNA binding [GO:0003723]; structural constituent of ribosome [GO:0003735]; translation [GO:0006412]
1009	OT1009	KK1_006653	T/G	75	40S ribosomal protein S5	small ribosomal subunit [GO:0015935]; RNA binding [GO:0003723]; structural constituent of ribosome [GO:0003735]; translation [GO:0006412]
1010	OT1010	JCGZ_19638	T/G	611	arginine decarboxylase [Jatropha curcas]	arginine decarboxylase activity [GO:0008792]; arginine catabolic process [GO:0006527]; spermidine biosynthetic process [GO:0008295]
1011	OT1011	LOC101511249	A/G	2541	PREDICTED: pentatricopeptide repeat-containing protein At1g79490, mitochondrial-like	NA
1012	OT1012	LOC100801730 GLYMA_05G053800	T/A	695	PREDICTED: uncharacterized protein LOC100801730	NA
1013	OT1013	LOC106754770	G/A	92	PREDICTED: protein Iojap-related, mitochondrial	NA
1014	OT1014	LOC101503161	C/T	1252	PREDICTED: probable leucine-rich repeat receptor-like protein kinase At2g33170-like	integral component of membrane [GO:0016021]; ATP binding [GO:0005524]; protein kinase activity [GO:0004672]
1015	OT1015	LOC101503161	T/C	3603	PREDICTED: probable leucine-rich repeat receptor-like protein kinase At2g33170-like	integral component of membrane [GO:0016021]; ATP binding [GO:0005524]; protein kinase activity [GO:0004672]
1016	OT1016	LOC101508434	A/C	488	PREDICTED: uncharacterized protein LOC101508434 isoform X1	integral component of membrane [GO:0016021]
1017	OT1017	GLYMA_17G250500	T/G	556	PREDICTED: probable methyltransferase PMT28-like	integral component of membrane [GO:0016021]; methyltransferase activity [GO:0008168]
1018	OT1018	GLYMA_17G250500	G/A	830	PREDICTED: probable methyltransferase PMT28-like	integral component of membrane [GO:0016021]; methyltransferase activity [GO:0008168]
1019	OT1019	GLYMA_17G250500	A/G	924	PREDICTED: probable methyltransferase PMT28-like	integral component of membrane [GO:0016021]; methyltransferase activity [GO:0008168]
1020	OT1020	GLYMA_17G250500	A/G	1755	PREDICTED: probable methyltransferase PMT28-like	integral component of membrane [GO:0016021]; methyltransferase activity [GO:0008168]
1021	OT1021	NA	C/A	1174	RNase2, partial [Cytisus striatus]	ribonuclease T2 activity [GO:0033897]; RNA binding [GO:0003723]
1022	OT1022	NA	A/G	571	unknown	metal ion binding [GO:0046872]; metal ion transport [GO:0030001]
1023	OT1023	NA	T/C	587	unknown	metal ion binding [GO:0046872]; metal ion transport [GO:0030001]
1024	OT1024	LOC101502065	C/T	662	PREDICTED: galactoside 2-alpha-L-fucosyltransferase-like	integral component of membrane [GO:0016021]; galactoside 2-alpha-L-fucosyltransferase activity [GO:0008107]; cell wall biogenesis [GO:0042546]
1025	OT1025	LOC101502065	A/C	831	PREDICTED: galactoside 2-alpha-L-fucosyltransferase-like	integral component of membrane [GO:0016021]; galactoside 2-alpha-L-fucosyltransferase activity [GO:0008107]; cell wall biogenesis [GO:0042546]
1026	OT1026	LOC101493284	T/C	460	PREDICTED: TMV resistance protein N-like isoform X2	ADP binding [GO:0043531]; signal transduction [GO:0007165]
1027	OT1027	NA	A/G	865	unknown	DNA binding [GO:0003677]
1028	OT1028	Ccrd_014663	A/T	366	Bacterial transferase hexapeptide repeat-containing protein	nucleotidyltransferase activity [GO:0016779]; biosynthetic process [GO:0009058]
1029	OT1029	Ccrd_014663	T/C	369	Bacterial transferase hexapeptide repeat-containing protein	nucleotidyltransferase activity [GO:0016779]; biosynthetic process [GO:0009058]
1030	OT1030	LOC100786961	A/G	797	PREDICTED: probable LRR receptor-like serine/threonine-protein kinase At2g24230-like	integral component of membrane [GO:0016021]; ATP binding [GO:0005524]; protein kinase activity [GO:0004672]
1031	OT1031	LOC100787114 GLYMA_07G000400	C/T	4714	PREDICTED: histone acetyltransferase HAC1-like isoform X1	nucleus [GO:0005634]; histone acetyltransferase activity [GO:0004402]; transcription cofactor activity [GO:0003712]; zinc ion binding [GO:0008270]; regulation of transcription, DNA-templated [GO:0006355]
1032	OT1032	LOC100805689 GLYMA_17G227500	C/T	1725	PREDICTED: cytochrome P450 3A13-like	integral component of membrane [GO:0016021]; heme binding [GO:0020037]; iron ion binding [GO:0005506]; monooxygenase activity [GO:0004497]; oxidoreductase activity, acting on paired donors, with incorporation or reduction of molecular oxygen [GO:0016705]
1033	OT1033	LOC100797953 GLYMA_03G069600	T/C	485	hypothetical protein GLYMA_03G069600	uracil phosphoribosyltransferase activity [GO:0004845]; nucleoside metabolic process [GO:0009116]; uracil salvage [GO:0006223]
1034	OT1034	LOC100797953 GLYMA_03G069600	T/A	743	hypothetical protein GLYMA_03G069600	uracil phosphoribosyltransferase activity [GO:0004845]; nucleoside metabolic process [GO:0009116]; uracil salvage [GO:0006223]
1035	OT1035	LOC106759857	T/G	380	PREDICTED: GPN-loop GTPase 2	NA
1036	OT1036	LOC100800753 GLYMA_18G021500	A/C	704	uroporphyrinogen decarboxylase, chloroplastic-like	cytosol [GO:0005829]; uroporphyrinogen decarboxylase activity [GO:0004853]; heme biosynthetic process [GO:0006783]; protoporphyrinogen IX biosynthetic process [GO:0006782]
1037	OT1037	GLYMA_11G126400	G/T	2902	PREDICTED: flowering time control protein FPA-like	nucleus [GO:0005634]; nucleic acid binding [GO:0003676]; RNA binding [GO:0003723]; mRNA splicing, via spliceosome [GO:0000398]
1038	OT1038	GLYMA_11G126400	A/C	2912	PREDICTED: flowering time control protein FPA-like	nucleus [GO:0005634]; nucleic acid binding [GO:0003676]; RNA binding [GO:0003723]; mRNA splicing, via spliceosome [GO:0000398]
1039	OT1039	PHAVU_002G135400g	A/T	896	hypothetical protein PHAVU_002G135400g	NA
1040	OT1040	LOC100784059 GLYMA_05G049200	T/C	1817	PREDICTED: uncharacterized protein LOC100784059	NA
1041	OT1041	LOC106754171	T/G	861	PREDICTED: uncharacterized protein LOC106754171	zinc ion binding [GO:0008270]
1042	OT1042	PHAVU_007G191800g	A/G	436	hypothetical protein PHAVU_007G191800g	integral component of membrane [GO:0016021]; oligosaccharyltransferase complex [GO:0008250]; protein N-linked glycosylation [GO:0006487]
1043	OT1043	PHAVU_007G191800g	G/A	454	hypothetical protein PHAVU_007G191800g	integral component of membrane [GO:0016021]; oligosaccharyltransferase complex [GO:0008250]; protein N-linked glycosylation [GO:0006487]
1044	OT1044	PHAVU_007G191800g	G/A	468	hypothetical protein PHAVU_007G191800g	integral component of membrane [GO:0016021]; oligosaccharyltransferase complex [GO:0008250]; protein N-linked glycosylation [GO:0006487]
1045	OT1045	PHAVU_007G191800g	A/G	477	hypothetical protein PHAVU_007G191800g	integral component of membrane [GO:0016021]; oligosaccharyltransferase complex [GO:0008250]; protein N-linked glycosylation [GO:0006487]
1046	OT1046	LOC100802686 GLYMA_07G028600	T/C	238	PREDICTED: glycerol kinase isoform X1	mitochondrion [GO:0005739]; glycerol kinase activity [GO:0004370]; glycerol metabolic process [GO:0006071]; glycerol-3-phosphate biosynthetic process [GO:0046167]; triglyceride metabolic process [GO:0006641]
1047	OT1047	KK1_009549	A/T	150	hypothetical protein KK1_009549	integral component of membrane [GO:0016021]
1048	OT1048	KK1_009549	T/A	153	hypothetical protein KK1_009549	integral component of membrane [GO:0016021]
1049	OT1049	PHAVU_009G047500g	T/G	581	hypothetical protein PHAVU_009G047500g	nucleus [GO:0005634]; DNA binding [GO:0003677]; regulation of transcription, DNA-templated [GO:0006355]
1050	OT1050	LOC100803163 GLYMA_07G092600	A/G	143	hypothetical protein GLYMA_07G092600	integral component of membrane [GO:0016021]
1051	OT1051	LOC100803163 GLYMA_07G092600	C/G	288	hypothetical protein GLYMA_07G092600	integral component of membrane [GO:0016021]
1052	OT1052	LOC100803163 GLYMA_07G092600	G/C	389	hypothetical protein GLYMA_07G092600	integral component of membrane [GO:0016021]
1053	OT1053	LOC100803163 GLYMA_07G092600	A/G	411	hypothetical protein GLYMA_07G092600	integral component of membrane [GO:0016021]
1054	OT1054	glysoja_021329	G/A	210	Putative pumilio like 7, chloroplastic	RNA binding [GO:0003723]
1055	OT1055	LOC100812902 GLYMA_04G038600	T/G	1035	PREDICTED: uncharacterized protein LOC100812902	cytosol [GO:0005829]; chloroplast accumulation movement [GO:0009904]; chloroplast avoidance movement [GO:0009903]
1056	OT1056	PHAVU_007G229700g	C/G	245	hypothetical protein PHAVU_007G229700g	integral component of membrane [GO:0016021]; heme binding [GO:0020037]; iron ion binding [GO:0005506]; oxidoreductase activity, acting on paired donors, with incorporation or reduction of molecular oxygen [GO:0016705]
1057	OT1057	PHAVU_007G229700g	A/G	344	hypothetical protein PHAVU_007G229700g	integral component of membrane [GO:0016021]; heme binding [GO:0020037]; iron ion binding [GO:0005506]; oxidoreductase activity, acting on paired donors, with incorporation or reduction of molecular oxygen [GO:0016705]
1058	OT1058	LOC100787323	G/A	377	PREDICTED: uncharacterized protein LOC100787323	nucleic acid binding [GO:0003676]
1059	OT1059	KK1_033208	A/T	1437	U4/U6.U5 tri-snRNP-associated protein 2	thiol-dependent ubiquitinyl hydrolase activity [GO:0036459]; zinc ion binding [GO:0008270]; protein deubiquitination [GO:0016579]; spliceosomal complex assembly [GO:0000245]
1060	OT1060	KK1_033208	A/G	1482	U4/U6.U5 tri-snRNP-associated protein 2	thiol-dependent ubiquitinyl hydrolase activity [GO:0036459]; zinc ion binding [GO:0008270]; protein deubiquitination [GO:0016579]; spliceosomal complex assembly [GO:0000245]
1061	OT1061	KK1_033208	T/C	1686	U4/U6.U5 tri-snRNP-associated protein 2	thiol-dependent ubiquitinyl hydrolase activity [GO:0036459]; zinc ion binding [GO:0008270]; protein deubiquitination [GO:0016579]; spliceosomal complex assembly [GO:0000245]
1062	OT1062	KK1_033208	C/T	1731	U4/U6.U5 tri-snRNP-associated protein 2	thiol-dependent ubiquitinyl hydrolase activity [GO:0036459]; zinc ion binding [GO:0008270]; protein deubiquitination [GO:0016579]; spliceosomal complex assembly [GO:0000245]
1063	OT1063	KK1_033208	C/T	1851	U4/U6.U5 tri-snRNP-associated protein 2	thiol-dependent ubiquitinyl hydrolase activity [GO:0036459]; zinc ion binding [GO:0008270]; protein deubiquitination [GO:0016579]; spliceosomal complex assembly [GO:0000245]
1064	OT1064	KK1_033208	A/C	2251	U4/U6.U5 tri-snRNP-associated protein 2	thiol-dependent ubiquitinyl hydrolase activity [GO:0036459]; zinc ion binding [GO:0008270]; protein deubiquitination [GO:0016579]; spliceosomal complex assembly [GO:0000245]
1065	OT1065	KK1_033208	C/A	2299	U4/U6.U5 tri-snRNP-associated protein 2	thiol-dependent ubiquitinyl hydrolase activity [GO:0036459]; zinc ion binding [GO:0008270]; protein deubiquitination [GO:0016579]; spliceosomal complex assembly [GO:0000245]
1066	OT1066	KK1_033208	G/A	2373	U4/U6.U5 tri-snRNP-associated protein 2	thiol-dependent ubiquitinyl hydrolase activity [GO:0036459]; zinc ion binding [GO:0008270]; protein deubiquitination [GO:0016579]; spliceosomal complex assembly [GO:0000245]
1067	OT1067	SC-03 THI1 GLYMA_12G135000	A/G	50	hypothetical protein GLYMA_12G135000	chloroplast stroma [GO:0009570]; cytosol [GO:0005829]; metal ion binding [GO:0046872]; oxidoreductase activity [GO:0016491]; response to stress [GO:0006950]; thiamine biosynthetic process [GO:0009228]; thiazole biosynthetic process [GO:0052837]
1068	OT1068	SC-03 THI1 GLYMA_12G135000	A/G	160	hypothetical protein GLYMA_12G135000	chloroplast stroma [GO:0009570]; cytosol [GO:0005829]; metal ion binding [GO:0046872]; oxidoreductase activity [GO:0016491]; response to stress [GO:0006950]; thiamine biosynthetic process [GO:0009228]; thiazole biosynthetic process [GO:0052837]
1069	OT1069	cox3	A/T	434	cytochrome oxidase subunit 3 [Clivia miniata]	integral component of membrane [GO:0016021]; mitochondrion [GO:0005739]; cytochrome-c oxidase activity [GO:0004129]; aerobic electron transport chain [GO:0019646]
1070	OT1070	LOC100776898 GLYMA_11G105500	T/C	2552	PREDICTED: translocase of chloroplast 132, chloroplastic-like	GTP binding [GO:0005525]; hydrolase activity, acting on acid anhydrides [GO:0016817]
1071	OT1071	LOC100776898 GLYMA_11G105500	C/G	3058	PREDICTED: translocase of chloroplast 132, chloroplastic-like	GTP binding [GO:0005525]; hydrolase activity, acting on acid anhydrides [GO:0016817]
1072	OT1072	LOC100776898 GLYMA_11G105500	A/G	3072	PREDICTED: translocase of chloroplast 132, chloroplastic-like	GTP binding [GO:0005525]; hydrolase activity, acting on acid anhydrides [GO:0016817]
1073	OT1073	LOC100776898 GLYMA_11G105500	C/T	3100	PREDICTED: translocase of chloroplast 132, chloroplastic-like	GTP binding [GO:0005525]; hydrolase activity, acting on acid anhydrides [GO:0016817]
1074	OT1074	LOC100776898 GLYMA_11G105500	C/T	3108	PREDICTED: translocase of chloroplast 132, chloroplastic-like	GTP binding [GO:0005525]; hydrolase activity, acting on acid anhydrides [GO:0016817]
1075	OT1075	LOC100776898 GLYMA_11G105500	A/C	3130	PREDICTED: translocase of chloroplast 132, chloroplastic-like	GTP binding [GO:0005525]; hydrolase activity, acting on acid anhydrides [GO:0016817]
1076	OT1076	glysoja_012107	T/C	1489	hypothetical protein glysoja_012107	NA
1077	OT1077	LOC106776489	T/C	719	PREDICTED: pentatricopeptide repeat-containing protein At3g22670, mitochondrial	NA
1078	OT1078	KK1_014203	C/G	105	Eugenol O-methyltransferase	O-methyltransferase activity [GO:0008171]; protein dimerization activity [GO:0046983]; quercetin 3-O-methyltransferase activity [GO:0030755]
1079	OT1079	KK1_006187	A/G	378	Heat shock protein STI	NA
1080	OT1080	PHAVU_001G168400g	A/T	207	hypothetical protein PHAVU_001G168400g	NA
1081	OT1081	PHAVU_009G174300g	T/A	165	hypothetical protein PHAVU_009G174300g	NA
1082	OT1082	PHAVU_009G174300g	C/A	841	hypothetical protein PHAVU_009G174300g	NA
1083	OT1083	PHAVU_009G174300g	T/C	1829	hypothetical protein PHAVU_009G174300g	NA
1084	OT1084	LOC101513427	A/G	1125	PREDICTED: uncharacterized protein LOC101513427	RNA binding [GO:0003723]
1085	OT1085	LOC101513427	A/C	1126	PREDICTED: uncharacterized protein LOC101513427	RNA binding [GO:0003723]
1086	OT1086	LOC101513427	A/T	1129	PREDICTED: uncharacterized protein LOC101513427	RNA binding [GO:0003723]
1087	OT1087	LOC101513427	C/G	1130	PREDICTED: uncharacterized protein LOC101513427	RNA binding [GO:0003723]
1088	OT1088	LOC101513427	A/G	1133	PREDICTED: uncharacterized protein LOC101513427	RNA binding [GO:0003723]
1089	OT1089	MTR_4g094428	G/C	194	G1-like protein	NA
1090	OT1090	M569_00248	A/G	518	hypothetical protein M569_00248, partial	NA
1091	OT1091	MTR_8g023490	T/A	246	GDP-fucose protein-O-fucosyltransferase	integral component of membrane [GO:0016021]; transferase activity, transferring glycosyl groups [GO:0016757]
1092	OT1092	LOC100793317 GLYMA_01G228300	T/C	1166	PREDICTED: protein SMG9-like	NA
1093	OT1093	LOC100778880 GLYMA_13G000800	A/G	723	queuine tRNA-ribosyltransferase subunit qtrtd1-like	cytoplasm [GO:0005737]; metal ion binding [GO:0046872]; queuine tRNA-ribosyltransferase activity [GO:0008479]; queuosine biosynthetic process [GO:0008616]; tRNA-guanine transglycosylation [GO:0101030]
1094	OT1094	LOC100778880 GLYMA_13G000800	A/G	763	queuine tRNA-ribosyltransferase subunit qtrtd1-like	cytoplasm [GO:0005737]; metal ion binding [GO:0046872]; queuine tRNA-ribosyltransferase activity [GO:0008479]; queuosine biosynthetic process [GO:0008616]; tRNA-guanine transglycosylation [GO:0101030]
1095	OT1095	GLYMA_08G073300	C/A	646	hypothetical protein GLYMA_08G073300	NA
1096	OT1096	glysoja_019693	T/A	3384	Pattern formation protein EMB30	ARF guanyl-nucleotide exchange factor activity [GO:0005086]; regulation of ARF protein signal transduction [GO:0032012]
1097	OT1097	glysoja_019693	C/T	3393	Pattern formation protein EMB30	ARF guanyl-nucleotide exchange factor activity [GO:0005086]; regulation of ARF protein signal transduction [GO:0032012]
1098	OT1098	glysoja_019693	C/T	4465	Pattern formation protein EMB30	ARF guanyl-nucleotide exchange factor activity [GO:0005086]; regulation of ARF protein signal transduction [GO:0032012]
1099	OT1099	KK1_017676	G/A	2179	Histidine decarboxylase	carboxy-lyase activity [GO:0016831]; pyridoxal phosphate binding [GO:0030170]; carboxylic acid metabolic process [GO:0019752]
1100	OT1100	KK1_021551	G/A	2691	hypothetical protein KK1_021551	metal ion binding [GO:0046872]
1101	OT1101	KK1_009739	G/T	272	Disease resistance protein RGA2	ADP binding [GO:0043531]; defense response [GO:0006952]
1102	OT1102	KK1_009739	A/G	428	Disease resistance protein RGA2	ADP binding [GO:0043531]; defense response [GO:0006952]
1103	OT1103	KK1_009739	A/G	485	Disease resistance protein RGA2	ADP binding [GO:0043531]; defense response [GO:0006952]
1104	OT1104	KK1_009739	A/C	1845	Disease resistance protein RGA2	ADP binding [GO:0043531]; defense response [GO:0006952]
1105	OT1105	LOC100818411 GLYMA_12G172600	T/G	621	PREDICTED: uncharacterized protein LOC100818411	integral component of membrane [GO:0016021]
1106	OT1106	KK1_010379	A/T	906	hypothetical protein KK1_010379	signal recognition particle [GO:0048500]; 7S RNA binding [GO:0008312]; GTP binding [GO:0005525]; GTPase activity [GO:0003924]; SRP-dependent cotranslational protein targeting to membrane [GO:0006614]
1107	OT1107	KK1_010379	A/G	918	hypothetical protein KK1_010379	signal recognition particle [GO:0048500]; 7S RNA binding [GO:0008312]; GTP binding [GO:0005525]; GTPase activity [GO:0003924]; SRP-dependent cotranslational protein targeting to membrane [GO:0006614]
1108	OT1108	LOC101496134	C/T	151	PREDICTED: bifunctional aspartate aminotransferase and glutamate/aspartate-prephenate aminotransferase-like isoform X2	pyridoxal phosphate binding [GO:0030170]; transaminase activity [GO:0008483]; biosynthetic process [GO:0009058]
1109	OT1109	LOC100500327	T/G	455	uncharacterized LOC100500327	fatty-acyl-CoA binding [GO:0000062]
1110	OT1110	LOC100500327	T/A	456	uncharacterized LOC100500327	fatty-acyl-CoA binding [GO:0000062]
1111	OT1111	Cor2 COR2 GLYMA_09G045700	C/T	1548	cold-regulated protein	integral component of membrane [GO:0016021]
1112	OT1112	LOC100819237 GLYMA_17G175500	G/A	640	PREDICTED: B3 domain-containing protein Os01g0234100-like	nucleus [GO:0005634]; DNA binding [GO:0003677]; regulation of transcription, DNA-templated [GO:0006355]; transcription, DNA-templated [GO:0006351]
1113	OT1113	LOC106769067	G/C	1643	PREDICTED: AUGMIN subunit 6-like	HAUS complex [GO:0070652]; spindle assembly [GO:0051225]
1114	OT1114	LOC100783378 GLYMA_14G172300	C/A	873	PREDICTED: protein spinster-like	integral component of membrane [GO:0016021]; transmembrane transport [GO:0055085]
1115	OT1115	glysoja_007131	G/A	2095	D-3-phosphoglycerate dehydrogenase, chloroplastic	NAD binding [GO:0051287]; phosphoglycerate dehydrogenase activity [GO:0004617]; L-serine biosynthetic process [GO:0006564]
1116	OT1116	GLYMA_14G156600	T/C	1231	PREDICTED: uncharacterized protein LOC100810450 isoform X1	metal ion binding [GO:0046872]
1117	OT1117	NA	C/T	285	unknown	integral component of membrane [GO:0016021]
1118	OT1118	LOC100788976 GLYMA_19G224600	T/C	654	PREDICTED: uncharacterized protein LOC100788976	nucleus [GO:0005634]; RNA polymerase II transcription factor activity, sequence-specific DNA binding [GO:0000981]; sequence-specific DNA binding [GO:0043565]; transcription factor activity, RNA polymerase II transcription factor recruiting [GO:0001135]; transcription regulatory region DNA binding [GO:0044212]; cell differentiation [GO:0030154]; regulation of stomatal movement [GO:0010119]; regula…
1119	OT1119	KK1_023850	A/G	440	Inositol oxygenase 4	cytoplasm [GO:0005737]; inositol oxygenase activity [GO:0050113]; iron ion binding [GO:0005506]; inositol catabolic process [GO:0019310]
1120	OT1120	KK1_023850	C/T	450	Inositol oxygenase 4	cytoplasm [GO:0005737]; inositol oxygenase activity [GO:0050113]; iron ion binding [GO:0005506]; inositol catabolic process [GO:0019310]
1121	OT1121	LR48_Vigan635s002900	C/A	1184	PREDICTED: pumilio homolog 23	RNA binding [GO:0003723]
1122	OT1122	LR48_Vigan635s002900	T/G	2106	PREDICTED: pumilio homolog 23	RNA binding [GO:0003723]
1123	OT1123	NA	T/C	305	unknown	integral component of membrane [GO:0016021]; DNA binding [GO:0003677]
1124	OT1124	NA	A/C	403	unknown	integral component of membrane [GO:0016021]; DNA binding [GO:0003677]
1125	OT1125	MTR_5g024880	T/A	857	3-hydroxy-3-methylglutaryl coenzyme A reductase	integral component of membrane [GO:0016021]; hydroxymethylglutaryl-CoA reductase (NADPH) activity [GO:0004420]; NADP binding [GO:0050661]; coenzyme A metabolic process [GO:0015936]; isoprenoid biosynthetic process [GO:0008299]
1126	OT1126	PHAVU_003G220100g	C/T	815	hypothetical protein PHAVU_003G220100g	aspartic-type endopeptidase activity [GO:0004190]
1127	OT1127	PHAVU_003G220100g	A/G	1678	hypothetical protein PHAVU_003G220100g	aspartic-type endopeptidase activity [GO:0004190]
1128	OT1128	LOC100791596 GLYMA_03G069800	A/G	143	PREDICTED: serine/threonine-protein kinase ATG1-like isoform X2	ATP binding [GO:0005524]; protein kinase activity [GO:0004672]
1129	OT1129	LOC100791596 GLYMA_03G069800	T/A	1150	PREDICTED: serine/threonine-protein kinase ATG1-like isoform X2	ATP binding [GO:0005524]; protein kinase activity [GO:0004672]
1130	OT1130	LOC100791596 GLYMA_03G069800	A/C	1431	PREDICTED: serine/threonine-protein kinase ATG1-like isoform X2	ATP binding [GO:0005524]; protein kinase activity [GO:0004672]
1131	OT1131	glysoja_022938	A/G	783	Leucoanthocyanidin dioxygenase	dioxygenase activity [GO:0051213]; metal ion binding [GO:0046872]
1132	OT1132	glysoja_003321	A/G	206	L-ascorbate oxidase like	copper ion binding [GO:0005507]; L-ascorbate oxidase activity [GO:0008447]
1133	OT1133	KK1_015644	T/A	4505	hypothetical protein KK1_015644	NA
1134	OT1134	MTR_5g030860	G/A	1090	Beta-D-xylosidase	hydrolase activity, hydrolyzing O-glycosyl compounds [GO:0004553]; carbohydrate metabolic process [GO:0005975]
1135	OT1135	LOC100800997 GLYMA_12G080600	A/T	1023	PREDICTED: uncharacterized protein LOC100800997 isoform X1	NA
1136	OT1136	LOC100819876 GLYMA_06G141200	G/A	286	PREDICTED: pheophorbidase-like	hydrolase activity [GO:0016787]
1137	OT1137	LOC100819876 GLYMA_06G141200	C/G	364	PREDICTED: pheophorbidase-like	hydrolase activity [GO:0016787]
1138	OT1138	LOC100819876 GLYMA_06G141200	C/A	381	PREDICTED: pheophorbidase-like	hydrolase activity [GO:0016787]
1139	OT1139	LOC100819876 GLYMA_06G141200	G/A	448	PREDICTED: pheophorbidase-like	hydrolase activity [GO:0016787]
1140	OT1140	LOC100819876 GLYMA_06G141200	C/T	451	PREDICTED: pheophorbidase-like	hydrolase activity [GO:0016787]
1141	OT1141	LOC100819876 GLYMA_06G141200	G/A	474	PREDICTED: pheophorbidase-like	hydrolase activity [GO:0016787]
1142	OT1142	LOC100819876 GLYMA_06G141200	T/A	531	PREDICTED: pheophorbidase-like	hydrolase activity [GO:0016787]
1143	OT1143	LOC100819876 GLYMA_06G141200	A/G	583	PREDICTED: pheophorbidase-like	hydrolase activity [GO:0016787]
1144	OT1144	LOC100819876 GLYMA_06G141200	T/C	604	PREDICTED: pheophorbidase-like	hydrolase activity [GO:0016787]
1145	OT1145	LOC100819876 GLYMA_06G141200	T/G	610	PREDICTED: pheophorbidase-like	hydrolase activity [GO:0016787]
1146	OT1146	glysoja_012647	T/C	122	Zeatin O-glucosyltransferase	transferase activity, transferring hexosyl groups [GO:0016758]; metabolic process [GO:0008152]
1147	OT1147	glysoja_012647	G/A	1076	Zeatin O-glucosyltransferase	transferase activity, transferring hexosyl groups [GO:0016758]; metabolic process [GO:0008152]
1148	OT1148	MTR_3g035960	A/T	978	NBS-LRR type disease resistance protein	ADP binding [GO:0043531]; defense response [GO:0006952]
1149	OT1149	MTR_3g035960	T/C	1196	NBS-LRR type disease resistance protein	ADP binding [GO:0043531]; defense response [GO:0006952]
1150	OT1150	MTR_3g035960	A/G	2357	NBS-LRR type disease resistance protein	ADP binding [GO:0043531]; defense response [GO:0006952]
1151	OT1151	LOC100819574 GLYMA_08G013000	C/A	282	PREDICTED: intracellular protein transport protein USO1-like	NA
1152	OT1152	LOC100819574 GLYMA_08G013000	C/A	707	PREDICTED: intracellular protein transport protein USO1-like	NA
1153	OT1153	LOC100800222 GLYMA_18G003100	C/T	918	PREDICTED: UDP-glycosyltransferase 75D1-like	intracellular membrane-bounded organelle [GO:0043231]; quercetin 3-O-glucosyltransferase activity [GO:0080043]; quercetin 7-O-glucosyltransferase activity [GO:0080044]; metabolic process [GO:0008152]
1154	OT1154	KK1_038488	T/G	108	Auxin-induced protein 5NG4	integral component of membrane [GO:0016021]; transmembrane transporter activity [GO:0022857]
1155	OT1155	LOC101514172	T/G	619	PREDICTED: uncharacterized protein LOC101514172	integral component of membrane [GO:0016021]
1156	OT1156	KK1_002544	T/C	236	Serine/threonine-protein kinase HT1	ATP binding [GO:0005524]; protein kinase activity [GO:0004672]
1157	OT1157	PHAVU_001G002800g	T/G	481	hypothetical protein PHAVU_001G002800g	ATP binding [GO:0005524]; calcium ion binding [GO:0005509]; protein kinase activity [GO:0004672]
1158	OT1158	TCM_008091	A/G	1039	Uncharacterized protein isoform 1 [Theobroma cacao]	nucleic acid binding [GO:0003676]
1159	OT1159	KK1_035836	C/G	968	hypothetical protein KK1_035836	integral component of membrane [GO:0016021]
1160	OT1160	KK1_007978	T/A	513	Pollen-specific protein SF3	metal ion binding [GO:0046872]
1161	OT1161	BVRB_024110	T/A	140	hypothetical protein BVRB_024110, partial	NA
1162	OT1162	BVRB_024110	T/A	162	hypothetical protein BVRB_024110, partial	NA
1163	OT1163	LOC106756496	C/T	547	PREDICTED: G-type lectin S-receptor-like serine/threonine-protein kinase At2g19130	integral component of membrane [GO:0016021]; ATP binding [GO:0005524]; carbohydrate binding [GO:0030246]; protein serine/threonine kinase activity [GO:0004674]; recognition of pollen [GO:0048544]
1164	OT1164	LOC106768769	A/G	710	PREDICTED: uncharacterized protein LOC106768769	integral component of membrane [GO:0016021]
1165	OT1165	GLYMA_11G180900	A/T	938	PREDICTED: bifunctional nitrilase/nitrile hydratase NIT4A-like	hydrolase activity, acting on carbon-nitrogen (but not peptide) bonds [GO:0016810]; nitrogen compound metabolic process [GO:0006807]
1166	OT1166	GLYMA_11G180900	T/C	1202	PREDICTED: bifunctional nitrilase/nitrile hydratase NIT4A-like	hydrolase activity, acting on carbon-nitrogen (but not peptide) bonds [GO:0016810]; nitrogen compound metabolic process [GO:0006807]
1167	OT1167	LOC101515623	A/G	728	PREDICTED: 1-aminocyclopropane-1-carboxylate oxidase 2-like	dioxygenase activity [GO:0051213]
1168	OT1168	LOC101515623	C/G	891	PREDICTED: 1-aminocyclopropane-1-carboxylate oxidase 2-like	dioxygenase activity [GO:0051213]
1169	OT1169	LOC101515623	G/A	1123	PREDICTED: 1-aminocyclopropane-1-carboxylate oxidase 2-like	dioxygenase activity [GO:0051213]
1170	OT1170	LOC101515623	G/T	1150	PREDICTED: 1-aminocyclopropane-1-carboxylate oxidase 2-like	dioxygenase activity [GO:0051213]
1171	OT1171	KK1_034040	C/T	2158	Glycosyltransferase QUASIMODO1	Golgi membrane [GO:0000139]; polygalacturonate 4-alpha-galacturonosyltransferase activity [GO:0047262]; cell wall organization [GO:0071555]; pectin biosynthetic process [GO:0045489]
1172	OT1172	GLYMA_13G083000	T/C	1484	PREDICTED: uncharacterized protein At1g04910-like	integral component of membrane [GO:0016021]
1173	OT1173	KK1_018994	A/T	106	hypothetical protein KK1_018994	NA
1174	OT1174	KK1_018994	T/C	227	hypothetical protein KK1_018994	NA
1175	OT1175	glysoja_033035	T/G	515	Pre-rRNA-processing protein esf1	nucleus [GO:0005634]
1176	OT1176	glysoja_033035	T/G	1627	Pre-rRNA-processing protein esf1	nucleus [GO:0005634]
1177	OT1177	GLYMA_01G024500	G/A	766	PREDICTED: uncharacterized protein LOC102668650	integral component of membrane [GO:0016021]
1178	OT1178	PHAVU_007G207800g	A/G	696	hypothetical protein PHAVU_007G207800g	extracellular region [GO:0005576]; manganese ion binding [GO:0030145]; nutrient reservoir activity [GO:0045735]
1179	OT1179	LOC101510213	G/A	1195	PREDICTED: 50S ribosomal protein L3-2, chloroplastic-like isoform X1	ribosome [GO:0005840]; structural constituent of ribosome [GO:0003735]; translation [GO:0006412]
1180	OT1180	LOC101510213	A/C	1308	PREDICTED: 50S ribosomal protein L3-2, chloroplastic-like isoform X1	ribosome [GO:0005840]; structural constituent of ribosome [GO:0003735]; translation [GO:0006412]
1181	OT1181	LOC101510213	G/A	1324	PREDICTED: 50S ribosomal protein L3-2, chloroplastic-like isoform X1	ribosome [GO:0005840]; structural constituent of ribosome [GO:0003735]; translation [GO:0006412]
1182	OT1182	PHAVU_002G153300g	G/A	333	hypothetical protein PHAVU_002G153300g	nucleus [GO:0005634]; DNA binding [GO:0003677]; regulation of transcription, DNA-templated [GO:0006355]
1183	OT1183	LR48_Vigan11g119500	A/C	889	hypothetical protein LR48_Vigan11g119500	integral component of membrane [GO:0016021]
1184	OT1184	LR48_Vigan11g119500	A/G	972	hypothetical protein LR48_Vigan11g119500	integral component of membrane [GO:0016021]
1185	OT1185	KK1_040639	C/G	393	hypothetical protein KK1_040639	nucleic acid binding [GO:0003676]; zinc ion binding [GO:0008270]
1186	OT1186	glysoja_009990	G/T	248	Lysine-specific demethylase 3B, partial	methyltransferase activity [GO:0008168]; oxidoreductase activity [GO:0016491]
1187	OT1187	KK1_000079	C/T	358	RNA-binding protein 5-A	nucleic acid binding [GO:0003676]
1188	OT1188	LOC100776142 GLYMA_10G194500	G/A	3021	PREDICTED: uncharacterized protein LOC100776142	ubiquitin-protein transferase activity [GO:0004842]
1189	OT1189	LOC100776142 GLYMA_10G194500	T/C	4636	PREDICTED: uncharacterized protein LOC100776142	ubiquitin-protein transferase activity [GO:0004842]
1190	OT1190	MTR_4g064997	G/T	2868	DUF3527 domain protein	NA
1191	OT1191	PHAVU_007G0156001g	A/C	1008	hypothetical protein PHAVU_007G0156001g, partial	integral component of membrane [GO:0016021]; substrate-specific transmembrane transporter activity [GO:0022891]
1192	OT1192	PHAVU_008G213400g	A/G	1248	hypothetical protein PHAVU_008G213400g	hydrolase activity, hydrolyzing O-glycosyl compounds [GO:0004553]; carbohydrate metabolic process [GO:0005975]
1193	OT1193	Vigan.03G023700 VIGAN_03023700	A/G	343	hypothetical protein VIGAN_03023700	NA
1194	OT1194	NA	C/G	929	unknown	transferase activity, transferring acyl groups other than amino-acyl groups [GO:0016747]; metabolic process [GO:0008152]
1195	OT1195	glysoja_007781	T/C	1265	Beta-glucosidase 18	beta-glucosidase activity [GO:0008422]; scopolin beta-glucosidase activity [GO:0102483]; carbohydrate metabolic process [GO:0005975]
1196	OT1196	PHAVU_008G004000g	C/A	744	hypothetical protein PHAVU_008G004000g	integral component of membrane [GO:0016021]
1197	OT1197	LOC101497315	A/C	113	PREDICTED: uncharacterized protein LOC101497315	integral component of membrane [GO:0016021]
1198	OT1198	NA	A/K	299	unknown	integral component of membrane [GO:0016021]
1199	OT1199	LOC101503525	A/G	1119	PREDICTED: uncharacterized protein LOC101503525	integral component of membrane [GO:0016021]; protein transporter activity [GO:0008565]
1200	OT1200	PHAVU_007G181900g	T/C	629	hypothetical protein PHAVU_007G181900g	protein dimerization activity [GO:0046983]
1201	OT1201	PHAVU_007G181900g	T/C	635	hypothetical protein PHAVU_007G181900g	protein dimerization activity [GO:0046983]
1202	OT1202	PHAVU_007G181900g	T/A	636	hypothetical protein PHAVU_007G181900g	protein dimerization activity [GO:0046983]
1203	OT1203	PHAVU_007G181900g	T/C	638	hypothetical protein PHAVU_007G181900g	protein dimerization activity [GO:0046983]
1204	OT1204	LOC100781851 GLYMA_18G003000	A/C	2992	PREDICTED: receptor-like kinase TMK4	integral component of membrane [GO:0016021]; plasma membrane [GO:0005886]; ATP binding [GO:0005524]; transmembrane receptor protein serine/threonine kinase activity [GO:0004675]; cell surface receptor signaling pathway [GO:0007166]; protein phosphorylation [GO:0006468]
1205	OT1205	LOC100781851 GLYMA_18G003000	A/G	2993	PREDICTED: receptor-like kinase TMK4	integral component of membrane [GO:0016021]; plasma membrane [GO:0005886]; ATP binding [GO:0005524]; transmembrane receptor protein serine/threonine kinase activity [GO:0004675]; cell surface receptor signaling pathway [GO:0007166]; protein phosphorylation [GO:0006468]
1206	OT1206	LOC100805128 GLYMA_08G099900	C/G	994	PREDICTED: uncharacterized protein LOC100805128	NA
1207	OT1207	LOC100805128 GLYMA_08G099900	A/C	1170	PREDICTED: uncharacterized protein LOC100805128	NA
1208	OT1208	LOC101508276	C/G	117	PREDICTED: casein kinase II subunit alpha, chloroplastic-like	ATP binding [GO:0005524]; protein serine/threonine kinase activity [GO:0004674]
1209	OT1209	glysoja_010594	T/C	465	Receptor-like protein kinase HERK 1	integral component of membrane [GO:0016021]; ATP binding [GO:0005524]; protein serine/threonine kinase activity [GO:0004674]
1210	OT1210	glysoja_017552	A/G	390	hypothetical protein glysoja_017552	NA
1211	OT1211	glysoja_017953	A/C	1132	Pattern formation protein EMB30	ARF guanyl-nucleotide exchange factor activity [GO:0005086]; regulation of ARF protein signal transduction [GO:0032012]
1212	OT1212	LOC106771032	T/C	1033	PREDICTED: proteasome subunit beta type-2-A	proteasome core complex [GO:0005839]; threonine-type endopeptidase activity [GO:0004298]; proteolysis involved in cellular protein catabolic process [GO:0051603]
1213	OT1213	LOC101496111	A/G	286	PREDICTED: uncharacterized protein LOC101496111	integral component of membrane [GO:0016021]
1214	OT1214	KK1_000351	A/C	623	Transcription factor bHLH68	protein dimerization activity [GO:0046983]
1215	OT1215	NA	T/C	114	hypothetical protein	integral component of membrane [GO:0016021]
1216	OT1216	MTR_3g051120	G/A	293	Tryptophan synthase beta chain	tryptophan synthase activity [GO:0004834]
1217	OT1217	GLYMA_16G015000	G/T	1661	tyrosine-sulfated glycopeptide receptor 1-like	integral component of membrane [GO:0016021]; ATP binding [GO:0005524]; protein serine/threonine kinase activity [GO:0004674]
1218	OT1218	LOC100793263 GLYMA_06G286200	C/T	298	PREDICTED: 8-hydroxyquercetin 8-O-methyltransferase-like isoform 1	O-methyltransferase activity [GO:0008171]; protein dimerization activity [GO:0046983]; S-adenosylmethionine-dependent methyltransferase activity [GO:0008757]; aromatic compound biosynthetic process [GO:0019438]
1219	OT1219	LOC100820010 GLYMA_12G234200	C/G	1219	PREDICTED: alpha,alpha-trehalose-phosphate synthase [UDP-forming] 1-like isoform X2	alpha,alpha-trehalose-phosphate synthase (UDP-forming) activity [GO:0003825]; trehalose biosynthetic process [GO:0005992]
1220	OT1220	glysoja_029272	G/A	277	Leucine-rich repeat receptor-like tyrosine-protein kinase	integral component of membrane [GO:0016021]; ATP binding [GO:0005524]; protein kinase activity [GO:0004672]
1221	OT1221	glysoja_029272	A/G	2291	Leucine-rich repeat receptor-like tyrosine-protein kinase	integral component of membrane [GO:0016021]; ATP binding [GO:0005524]; protein kinase activity [GO:0004672]
1222	OT1222	LOC106753551	G/A	443	PREDICTED: MLP-like protein 43	defense response [GO:0006952]; response to biotic stimulus [GO:0009607]
1223	OT1223	LOC106753551	A/G	446	PREDICTED: MLP-like protein 43	defense response [GO:0006952]; response to biotic stimulus [GO:0009607]
1224	OT1224	LOC106753551	G/T	451	PREDICTED: MLP-like protein 43	defense response [GO:0006952]; response to biotic stimulus [GO:0009607]
1225	OT1225	LOC106753551	T/G	452	PREDICTED: MLP-like protein 43	defense response [GO:0006952]; response to biotic stimulus [GO:0009607]
1226	OT1226	LOC106753551	C/T	480	PREDICTED: MLP-like protein 43	defense response [GO:0006952]; response to biotic stimulus [GO:0009607]
1227	OT1227	UGT13 UGT88H1	A/G	1122	UDP-glucose:isoflavone 7-O-glucosyltransferase KGT13	isoflavone 7-O-glucosyltransferase activity [GO:0050004]; metabolic process [GO:0008152]
1228	OT1228	PHAVU_009G039300g	A/G	1584	hypothetical protein PHAVU_009G039300g	membrane [GO:0016020]
1229	OT1229	PHAVU_011G078000g	T/C	1200	hypothetical protein PHAVU_011G078000g	NA
1230	OT1230	LOC100820516 GLYMA_11G097500	T/C	514	PREDICTED: uncharacterized protein LOC100820516	calcium ion binding [GO:0005509]
1231	OT1231	LOC100820516 GLYMA_11G097500	G/T	517	PREDICTED: uncharacterized protein LOC100820516	calcium ion binding [GO:0005509]
1232	OT1232	MTR_0009s0240	A/G	1680	UDP-glucosyltransferase family protein	transferase activity, transferring hexosyl groups [GO:0016758]; metabolic process [GO:0008152]
1233	OT1233	LOC100796841 GLYMA_01G042900	A/C	1628	PREDICTED: transcription factor IIIB 50 kDa subunit-like	DNA-templated transcriptional preinitiation complex assembly [GO:0070897]; regulation of transcription, DNA-templated [GO:0006355]
1234	OT1234	MTR_7g066780	A/G	338	anion transporter 4, putative	integral component of membrane [GO:0016021]; transmembrane transport [GO:0055085]
1235	OT1235	MTR_7g066780	T/C	525	anion transporter 4, putative	integral component of membrane [GO:0016021]; transmembrane transport [GO:0055085]
1236	OT1236	MTR_7g066780	T/C	1231	anion transporter 4, putative	integral component of membrane [GO:0016021]; transmembrane transport [GO:0055085]
1237	OT1237	LOC100817080 GLYMA_16G077200	G/A	1012	PREDICTED: uncharacterized protein LOC100817080	NA
1238	OT1238	LOC100817080 GLYMA_16G077200	T/G	1451	PREDICTED: uncharacterized protein LOC100817080	NA
1239	OT1239	LOC100817080 GLYMA_16G077200	T/C	2633	PREDICTED: uncharacterized protein LOC100817080	NA
1240	OT1240	LOC100778286 GLYMA_03G195200	T/C	1537	PREDICTED: cell division protein ftsZ homolog 2-1, chloroplastic-like	chloroplast [GO:0009507]; GTP binding [GO:0005525]; GTPase activity [GO:0003924]; chloroplast fission [GO:0010020]
1241	OT1241	KK1_045520	G/T	486	Rop guanine nucleotide exchange factor 1	Rho guanyl-nucleotide exchange factor activity [GO:0005089]
1242	OT1242	LOC101493364	T/C	638	PREDICTED: cystinosin homolog	integral component of membrane [GO:0016021]
1243	OT1243	LOC101509951	A/C	1871	PREDICTED: CTD small phosphatase-like protein 2-like isoform X1	phosphatase activity [GO:0016791]
1244	OT1244	KK1_009136	C/G	698	hypothetical protein KK1_009136	NA
1245	OT1245	KK1_015433	C/T	2598	ABC transporter C family member 12	integral component of membrane [GO:0016021]; ATP binding [GO:0005524]; ATPase activity, coupled to transmembrane movement of substances [GO:0042626]
1246	OT1246	KK1_015433	T/G	3451	ABC transporter C family member 12	integral component of membrane [GO:0016021]; ATP binding [GO:0005524]; ATPase activity, coupled to transmembrane movement of substances [GO:0042626]
1247	OT1247	KK1_015433	A/G	3680	ABC transporter C family member 12	integral component of membrane [GO:0016021]; ATP binding [GO:0005524]; ATPase activity, coupled to transmembrane movement of substances [GO:0042626]
1248	OT1248	KK1_015433	T/C	3774	ABC transporter C family member 12	integral component of membrane [GO:0016021]; ATP binding [GO:0005524]; ATPase activity, coupled to transmembrane movement of substances [GO:0042626]
1249	OT1249	PHAVU_011G074100g	C/G	908	hypothetical protein PHAVU_011G074100g	nucleic acid binding [GO:0003676]
1250	OT1250	PHAVU_011G074100g	T/G	983	hypothetical protein PHAVU_011G074100g	nucleic acid binding [GO:0003676]
1251	OT1251	KK1_010583	A/G	340	60S ribosomal protein L19-2	cytosolic large ribosomal subunit [GO:0022625]; structural constituent of ribosome [GO:0003735]; translation [GO:0006412]
1252	OT1252	glysoja_021070	T/C	164	hypothetical protein glysoja_021070	NA
1253	OT1253	glysoja_021070	A/C	166	hypothetical protein glysoja_021070	NA
1254	OT1254	KK1_032384	C/G	912	hypothetical protein KK1_032384	NA
1255	OT1255	LOC101511922	C/G	939	PREDICTED: uncharacterized membrane protein sll0875-like	integral component of membrane [GO:0016021]
1256	OT1256	PRUPE_ppa017119mg	A/T	92	hypothetical protein PRUPE_ppa017119mg, partial	NA
1257	OT1257	LOC101492387	A/G	824	PREDICTED: mitochondrial inner membrane protease subunit 1-like	integral component of membrane [GO:0016021]; serine-type peptidase activity [GO:0008236]
1258	OT1258	LOC100789845 GLYMA_10G045900 GLYMA_13G331900	T/C	104	PREDICTED: 60S ribosomal protein L35-like	cytosolic large ribosomal subunit [GO:0022625]; mRNA binding [GO:0003729]; structural constituent of ribosome [GO:0003735]; maturation of LSU-rRNA from tricistronic rRNA transcript (SSU-rRNA, 5.8S rRNA, LSU-rRNA) [GO:0000463]; translation [GO:0006412]
1259	OT1259	LOC101512893	A/G	2531	PREDICTED: ABC transporter B family member 19-like	integral component of membrane [GO:0016021]; ATP binding [GO:0005524]; ATPase activity, coupled to transmembrane movement of substances [GO:0042626]
1260	OT1260	KK1_012747	T/A	793	hypothetical protein KK1_012747	NA
1261	OT1261	NA	A/G	443	unknown	GTP binding [GO:0005525]; GTPase activity [GO:0003924]
1262	OT1262	KK1_006302	A/C	1014	Anthranilate N-benzoyltransferase protein 3	transferase activity, transferring acyl groups other than amino-acyl groups [GO:0016747]
1263	OT1263	PHAVU_002G218900g	T/A	849	hypothetical protein PHAVU_002G218900g	NA
1264	OT1264	LOC106772696	A/G	866	PREDICTED: ran-binding protein 1 homolog b-like	intracellular [GO:0005622]; intracellular transport [GO:0046907]
1265	OT1265	PHAVU_006G004300g	T/A	1491	hypothetical protein PHAVU_006G004300g	NA
1266	OT1266	PHAVU_006G004300g	T/A	2211	hypothetical protein PHAVU_006G004300g	NA
1267	OT1267	NA	C/T	534	unknown	intracellular [GO:0005622]; membrane [GO:0016020]; GTP binding [GO:0005525]; GTPase activity [GO:0003924]; small GTPase mediated signal transduction [GO:0007264]
1268	OT1268	NA	T/C	543	unknown	intracellular [GO:0005622]; membrane [GO:0016020]; GTP binding [GO:0005525]; GTPase activity [GO:0003924]; small GTPase mediated signal transduction [GO:0007264]
1269	OT1269	NA	T/C	840	unknown	intracellular [GO:0005622]; membrane [GO:0016020]; GTP binding [GO:0005525]; GTPase activity [GO:0003924]; small GTPase mediated signal transduction [GO:0007264]
1270	OT1270	NA	T/A	852	unknown	intracellular [GO:0005622]; membrane [GO:0016020]; GTP binding [GO:0005525]; GTPase activity [GO:0003924]; small GTPase mediated signal transduction [GO:0007264]
1271	OT1271	M569_00042	G/A	317	hypothetical protein M569_00042, partial	NA
1272	OT1272	M569_00042	C/T	318	hypothetical protein M569_00042, partial	NA
1273	OT1273	M569_00042	T/A	320	hypothetical protein M569_00042, partial	NA
1274	OT1274	M569_00042	A/T	333	hypothetical protein M569_00042, partial	NA
1275	OT1275	M569_00042	T/C	335	hypothetical protein M569_00042, partial	NA
1276	OT1276	glysoja_022789	G/T	1116	Agglutinin	carbohydrate binding [GO:0030246]
1277	OT1277	LOC100803217 GLYMA_17G079700	A/G	143	PREDICTED: uncharacterized protein LOC100803217	NA
1278	OT1278	GLYMA_08G130900	T/C	1124	PREDICTED: golgin subfamily A member 4-like	NA
1279	OT1279	GLYMA_08G130900	A/C	2418	PREDICTED: golgin subfamily A member 4-like	NA
1280	OT1280	glysoja_030046	T/G	154	Putative beta-1,3-galactosyltransferase 20	Golgi apparatus [GO:0005794]; integral component of membrane [GO:0016021]; carbohydrate binding [GO:0030246]; galactosyltransferase activity [GO:0008378]; protein glycosylation [GO:0006486]
1281	OT1281	glysoja_014181	A/G	1082	hypothetical protein glysoja_014181	integral component of membrane [GO:0016021]; transport [GO:0006810]
1282	OT1282	KK1_009658	G/A	727	hypothetical protein KK1_009658	core TFIIH complex [GO:0000439]; nucleic acid binding [GO:0003676]; zinc ion binding [GO:0008270]; nucleotide-excision repair [GO:0006289]; transcription, DNA-templated [GO:0006351]
1283	OT1283	KK1_009658	C/A	1365	hypothetical protein KK1_009658	core TFIIH complex [GO:0000439]; nucleic acid binding [GO:0003676]; zinc ion binding [GO:0008270]; nucleotide-excision repair [GO:0006289]; transcription, DNA-templated [GO:0006351]
1284	OT1284	LOC100499707 GLYMA_13G142300	T/G	797	uncharacterized LOC100499707	preribosome, large subunit precursor [GO:0030687]; nucleic acid binding [GO:0003676]; ribosomal large subunit binding [GO:0043023]; zinc ion binding [GO:0008270]; ribosomal large subunit export from nucleus [GO:0000055]
1285	OT1285	LOC100499707 GLYMA_13G142300	A/G	801	uncharacterized LOC100499707	preribosome, large subunit precursor [GO:0030687]; nucleic acid binding [GO:0003676]; ribosomal large subunit binding [GO:0043023]; zinc ion binding [GO:0008270]; ribosomal large subunit export from nucleus [GO:0000055]
1286	OT1286	glysoja_007975	A/G	2022	Zinc finger protein JACKDAW	metal ion binding [GO:0046872]; nucleic acid binding [GO:0003676]
1287	OT1287	GLYMA_04G214700	T/G	751	hypothetical protein GLYMA_04G214700	NA
1288	OT1288	LOC100804688 GLYMA_19G229200	C/G	332	PREDICTED: uncharacterized protein LOC100804688	NA
1289	OT1289	LOC100804688 GLYMA_19G229200	G/A	336	PREDICTED: uncharacterized protein LOC100804688	NA
1290	OT1290	LOC100804688 GLYMA_19G229200	A/G	356	PREDICTED: uncharacterized protein LOC100804688	NA
1291	OT1291	LOC100804688 GLYMA_19G229200	G/A	362	PREDICTED: uncharacterized protein LOC100804688	NA
1292	OT1292	LOC100804688 GLYMA_19G229200	T/G	365	PREDICTED: uncharacterized protein LOC100804688	NA
1293	OT1293	LOC100804688 GLYMA_19G229200	T/C	482	PREDICTED: uncharacterized protein LOC100804688	NA
1294	OT1294	LOC100804688 GLYMA_19G229200	G/T	489	PREDICTED: uncharacterized protein LOC100804688	NA
1295	OT1295	LOC100804688 GLYMA_19G229200	C/A	655	PREDICTED: uncharacterized protein LOC100804688	NA
1296	OT1296	LOC100804688 GLYMA_19G229200	C/G	840	PREDICTED: uncharacterized protein LOC100804688	NA
1297	OT1297	LOC100804688 GLYMA_19G229200	G/A	878	PREDICTED: uncharacterized protein LOC100804688	NA
1298	OT1298	LOC100804688 GLYMA_19G229200	A/C	965	PREDICTED: uncharacterized protein LOC100804688	NA
1299	OT1299	LOC100804688 GLYMA_19G229200	A/T	992	PREDICTED: uncharacterized protein LOC100804688	NA
1300	OT1300	LOC100804688 GLYMA_19G229200	T/A	1003	PREDICTED: uncharacterized protein LOC100804688	NA
1301	OT1301	LOC100804688 GLYMA_19G229200	T/C	1011	PREDICTED: uncharacterized protein LOC100804688	NA
1302	OT1302	LOC100804688 GLYMA_19G229200	G/A	1013	PREDICTED: uncharacterized protein LOC100804688	NA
1303	OT1303	LOC100804688 GLYMA_19G229200	A/C	1060	PREDICTED: uncharacterized protein LOC100804688	NA
1304	OT1304	LOC100804688 GLYMA_19G229200	T/G	1239	PREDICTED: uncharacterized protein LOC100804688	NA
1305	OT1305	LOC100804688 GLYMA_19G229200	G/T	1240	PREDICTED: uncharacterized protein LOC100804688	NA
1306	OT1306	LOC100804688 GLYMA_19G229200	G/A	1242	PREDICTED: uncharacterized protein LOC100804688	NA
1307	OT1307	LOC100804688 GLYMA_19G229200	G/A	1682	PREDICTED: uncharacterized protein LOC100804688	NA
1308	OT1308	LOC100804688 GLYMA_19G229200	A/G	1683	PREDICTED: uncharacterized protein LOC100804688	NA
1309	OT1309	LOC100804688 GLYMA_19G229200	G/T	1704	PREDICTED: uncharacterized protein LOC100804688	NA
1310	OT1310	LOC100804688 GLYMA_19G229200	G/T	1756	PREDICTED: uncharacterized protein LOC100804688	NA
1311	OT1311	LOC100804688 GLYMA_19G229200	C/T	1781	PREDICTED: uncharacterized protein LOC100804688	NA
1312	OT1312	LOC100804688 GLYMA_19G229200	A/G	1784	PREDICTED: uncharacterized protein LOC100804688	NA
1313	OT1313	LOC100804688 GLYMA_19G229200	A/G	2269	PREDICTED: uncharacterized protein LOC100804688	NA
1314	OT1314	LOC100804688 GLYMA_19G229200	A/C	2564	PREDICTED: uncharacterized protein LOC100804688	NA
1315	OT1315	LOC100804688 GLYMA_19G229200	C/T	2644	PREDICTED: uncharacterized protein LOC100804688	NA
1316	OT1316	LOC100804688 GLYMA_19G229200	T/C	2858	PREDICTED: uncharacterized protein LOC100804688	NA
1317	OT1317	LOC100804688 GLYMA_19G229200	T/A	2868	PREDICTED: uncharacterized protein LOC100804688	NA
1318	OT1318	MTR_1g095580	C/T	244	pseudouridine synthase Rlu family protein	pseudouridine synthase activity [GO:0009982]; RNA binding [GO:0003723]; pseudouridine synthesis [GO:0001522]
1319	OT1319	LOC100794223 GLYMA_02G245300	G/C	526	PREDICTED: uncharacterized protein LOC100794223 isoform X2	NA
1320	OT1320	LOC100789242 GLYMA_08G227500	A/G	416	PREDICTED: protein FAR1-RELATED SEQUENCE 3-like	zinc ion binding [GO:0008270]; regulation of transcription, DNA-templated [GO:0006355]
1321	OT1321	LOC100789242 GLYMA_08G227500	G/A	853	PREDICTED: protein FAR1-RELATED SEQUENCE 3-like	zinc ion binding [GO:0008270]; regulation of transcription, DNA-templated [GO:0006355]
1322	OT1322	LOC100789242 GLYMA_08G227500	A/G	878	PREDICTED: protein FAR1-RELATED SEQUENCE 3-like	zinc ion binding [GO:0008270]; regulation of transcription, DNA-templated [GO:0006355]
1323	OT1323	LOC100789242 GLYMA_08G227500	A/T	1256	PREDICTED: protein FAR1-RELATED SEQUENCE 3-like	zinc ion binding [GO:0008270]; regulation of transcription, DNA-templated [GO:0006355]
1324	OT1324	HCT	C/K	1506	hydroxycinnamoyl-CoA:shikimate hydroxycinnamoyl transferase, partial	transferase activity, transferring acyl groups other than amino-acyl groups [GO:0016747]
1325	OT1325	HCT	A/C	1508	hydroxycinnamoyl-CoA:shikimate hydroxycinnamoyl transferase, partial	transferase activity, transferring acyl groups other than amino-acyl groups [GO:0016747]
1326	OT1326	NA	T/C	299	unknown, partial	integral component of membrane [GO:0016021]
1327	OT1327	LOC100816513 GLYMA_07G217000	C/G	1073	PREDICTED: pentatricopeptide repeat-containing protein At2g01860-like	intracellular membrane-bounded organelle [GO:0043231]; endonuclease activity [GO:0004519]; RNA binding [GO:0003723]; RNA modification [GO:0009451]
1328	OT1328	LOC106769932	T/G	345	PREDICTED: WD repeat-containing protein WRAP73 isoform X2	NA
1329	OT1329	LOC106769932	A/G	829	PREDICTED: WD repeat-containing protein WRAP73 isoform X2	NA
1330	OT1330	LOC106769932	T/C	1320	PREDICTED: WD repeat-containing protein WRAP73 isoform X2	NA
1331	OT1331	LOC100786623 GLYMA_10G202800	G/A	531	PREDICTED: uncharacterized protein LOC100786623	nucleolar ribonuclease P complex [GO:0005655]; gene silencing by RNA [GO:0031047]
1332	OT1332	KK1_007564	A/G	978	hypothetical protein KK1_007564	nucleic acid binding [GO:0003676]
1333	OT1333	LOC100816408 GLYMA_02G268600	A/G	1226	PREDICTED: vacuolar protein sorting-associated protein 29	cytosol [GO:0005829]; endosome [GO:0005768]; retromer complex [GO:0030904]; zinc ion binding [GO:0008270]; intracellular protein transport [GO:0006886]; retrograde transport, endosome to Golgi [GO:0042147]
1334	OT1334	LOC100816408 GLYMA_02G268600	A/G	1288	PREDICTED: vacuolar protein sorting-associated protein 29	cytosol [GO:0005829]; endosome [GO:0005768]; retromer complex [GO:0030904]; zinc ion binding [GO:0008270]; intracellular protein transport [GO:0006886]; retrograde transport, endosome to Golgi [GO:0042147]
1335	OT1335	LR48_Vigan10g246100	G/A	800	PREDICTED: uncharacterized protein LOC108343848	NA
1336	OT1336	glysoja_040921	T/C	220	Formin-like protein 4	integral component of membrane [GO:0016021]
1337	OT1337	glysoja_040921	G/T	816	Formin-like protein 4	integral component of membrane [GO:0016021]
1338	OT1338	GLYMA_07G220800	A/G	1010	PREDICTED: SART-1 family protein DOT2-like isoform X1	mRNA splicing, via spliceosome [GO:0000398]
1339	OT1339	glysoja_044011	C/A	2531	hypothetical protein glysoja_044011	NA
1340	OT1340	KK1_026126	T/C	958	50S ribosomal protein L7/L12	ribosome [GO:0005840]; structural constituent of ribosome [GO:0003735]; translation [GO:0006412]
1341	OT1341	KK1_026126	A/C	959	50S ribosomal protein L7/L12	ribosome [GO:0005840]; structural constituent of ribosome [GO:0003735]; translation [GO:0006412]
1342	OT1342	LOC100789789 GLYMA_08G334000	C/T	795	PREDICTED: alpha-glucan phosphorylase, H isozyme-like	cytoplasm [GO:0005737]; glycogen phosphorylase activity [GO:0008184]; pyridoxal phosphate binding [GO:0030170]; glycogen catabolic process [GO:0005980]
1343	OT1343	LOC100789789 GLYMA_08G334000	T/A	2317	PREDICTED: alpha-glucan phosphorylase, H isozyme-like	cytoplasm [GO:0005737]; glycogen phosphorylase activity [GO:0008184]; pyridoxal phosphate binding [GO:0030170]; glycogen catabolic process [GO:0005980]
1344	OT1344	LOC100788834 GLYMA_05G143900	G/T	833	PREDICTED: uncharacterized protein LOC100788834	NA
1345	OT1345	LOC101492754	G/T	1149	PREDICTED: uncharacterized protein LOC101492754	hydrolase activity [GO:0016787]; lipid catabolic process [GO:0016042]
1346	OT1346	LOC101492754	T/C	1314	PREDICTED: uncharacterized protein LOC101492754	hydrolase activity [GO:0016787]; lipid catabolic process [GO:0016042]
1347	OT1347	LOC101492754	T/C	1445	PREDICTED: uncharacterized protein LOC101492754	hydrolase activity [GO:0016787]; lipid catabolic process [GO:0016042]
1348	OT1348	LOC106771914	C/A	4472	PREDICTED: eukaryotic translation initiation factor 5B	GTP binding [GO:0005525]; GTPase activity [GO:0003924]; translation initiation factor activity [GO:0003743]
1349	OT1349	LOC101511190	C/A	840	PREDICTED: SKP1-like protein 1A-like	ubiquitin-dependent protein catabolic process [GO:0006511]
1350	OT1350	LOC101511190	G/T	844	PREDICTED: SKP1-like protein 1A-like	ubiquitin-dependent protein catabolic process [GO:0006511]
1351	OT1351	glysoja_033428	A/G	261	hypothetical protein glysoja_033428	NA
1352	OT1352	glysoja_033428	C/T	295	hypothetical protein glysoja_033428	NA
1353	OT1353	glysoja_033428	A/T	693	hypothetical protein glysoja_033428	NA
1354	OT1354	LOC100801135 GLYMA_03G264500	G/A	336	PREDICTED: ankyrin repeat-containing protein At5g02620-like	integral component of membrane [GO:0016021]
1355	OT1355	LOC100786719 GLYMA_14G198900	A/T	446	PREDICTED: laccase-3-like	apoplast [GO:0048046]; copper ion binding [GO:0005507]; hydroquinone:oxygen oxidoreductase activity [GO:0052716]; oxidoreductase activity, oxidizing metal ions [GO:0016722]; lignin catabolic process [GO:0046274]
1356	OT1356	LOC100786719 GLYMA_14G198900	G/A	1108	PREDICTED: laccase-3-like	apoplast [GO:0048046]; copper ion binding [GO:0005507]; hydroquinone:oxygen oxidoreductase activity [GO:0052716]; oxidoreductase activity, oxidizing metal ions [GO:0016722]; lignin catabolic process [GO:0046274]
1357	OT1357	PHAVU_002G028000g	G/T	699	hypothetical protein PHAVU_002G028000g	catalytic activity [GO:0003824]
1358	OT1358	KK1_044089	C/T	507	hypothetical protein KK1_044089	methyltransferase activity [GO:0008168]
1359	OT1359	TCM_005530	G/C	945	UDP-D-glucuronate 4-epimerase 3 [Theobroma cacao]	integral component of membrane [GO:0016021]; coenzyme binding [GO:0050662]; racemase and epimerase activity, acting on carbohydrates and derivatives [GO:0016857]; carbohydrate metabolic process [GO:0005975]
1360	OT1360	PHAVU_010G100100g	T/G	1217	hypothetical protein PHAVU_010G100100g	nucleus [GO:0005634]; ATP binding [GO:0005524]; DNA-dependent ATPase activity [GO:0008094]; ATP-dependent chromatin remodeling [GO:0043044]; regulation of gene expression, epigenetic [GO:0040029]; regulation of transcription, DNA-templated [GO:0006355]
1361	OT1361	PHAVU_010G100100g	T/C	2269	hypothetical protein PHAVU_010G100100g	nucleus [GO:0005634]; ATP binding [GO:0005524]; DNA-dependent ATPase activity [GO:0008094]; ATP-dependent chromatin remodeling [GO:0043044]; regulation of gene expression, epigenetic [GO:0040029]; regulation of transcription, DNA-templated [GO:0006355]
1362	OT1362	PHAVU_010G100100g	C/G	2276	hypothetical protein PHAVU_010G100100g	nucleus [GO:0005634]; ATP binding [GO:0005524]; DNA-dependent ATPase activity [GO:0008094]; ATP-dependent chromatin remodeling [GO:0043044]; regulation of gene expression, epigenetic [GO:0040029]; regulation of transcription, DNA-templated [GO:0006355]
1363	OT1363	PHAVU_010G100100g	A/G	2703	hypothetical protein PHAVU_010G100100g	nucleus [GO:0005634]; ATP binding [GO:0005524]; DNA-dependent ATPase activity [GO:0008094]; ATP-dependent chromatin remodeling [GO:0043044]; regulation of gene expression, epigenetic [GO:0040029]; regulation of transcription, DNA-templated [GO:0006355]
1364	OT1364	PHAVU_010G100100g	T/A	4013	hypothetical protein PHAVU_010G100100g	nucleus [GO:0005634]; ATP binding [GO:0005524]; DNA-dependent ATPase activity [GO:0008094]; ATP-dependent chromatin remodeling [GO:0043044]; regulation of gene expression, epigenetic [GO:0040029]; regulation of transcription, DNA-templated [GO:0006355]
1365	OT1365	PHAVU_010G100100g	G/A	4037	hypothetical protein PHAVU_010G100100g	nucleus [GO:0005634]; ATP binding [GO:0005524]; DNA-dependent ATPase activity [GO:0008094]; ATP-dependent chromatin remodeling [GO:0043044]; regulation of gene expression, epigenetic [GO:0040029]; regulation of transcription, DNA-templated [GO:0006355]
1366	OT1366	LR48_Vigan02g201500	T/A	901	PREDICTED: cellulose synthase A catalytic subunit 2 [UDP-forming]-like	integral component of membrane [GO:0016021]; plasma membrane [GO:0005886]; cellulose synthase (UDP-forming) activity [GO:0016760]; metal ion binding [GO:0046872]; cell wall organization [GO:0071555]; cellulose biosynthetic process [GO:0030244]
1367	OT1367	KK1_049375	T/M	142	hypothetical protein KK1_049375	NA
1368	OT1368	KK1_049375	G/A	204	hypothetical protein KK1_049375	NA
1369	OT1369	LOC100775312 GLYMA_05G060900	G/C	2870	PREDICTED: pentatricopeptide repeat-containing protein At2g26790, mitochondrial-like	intracellular membrane-bounded organelle [GO:0043231]; endonuclease activity [GO:0004519]; RNA binding [GO:0003723]; RNA modification [GO:0009451]
1370	OT1370	LOC100794340 GLYMA_07G106000	A/C	279	PREDICTED: U-box domain-containing protein 21-like	ubiquitin-protein transferase activity [GO:0004842]
1371	OT1371	glysoja_032183	A/T	1922	FACT complex subunit SPT16	aminopeptidase activity [GO:0004177]
1372	OT1372	LOC100800732 GLYMA_09G025000	G/C	487	PREDICTED: protein KRI1 homolog	90S preribosome [GO:0030686]; nucleolus [GO:0005730]; endonucleolytic cleavage in ITS1 to separate SSU-rRNA from 5.8S rRNA and LSU-rRNA from tricistronic rRNA transcript (SSU-rRNA, 5.8S rRNA, LSU-rRNA) [GO:0000447]
1373	OT1373	LOC100800732 GLYMA_09G025000	G/A	901	PREDICTED: protein KRI1 homolog	90S preribosome [GO:0030686]; nucleolus [GO:0005730]; endonucleolytic cleavage in ITS1 to separate SSU-rRNA from 5.8S rRNA and LSU-rRNA from tricistronic rRNA transcript (SSU-rRNA, 5.8S rRNA, LSU-rRNA) [GO:0000447]
1374	OT1374	KK1_004786	T/C	1409	Ribosome maturation protein SBDS	nucleic acid binding [GO:0003676]; mature ribosome assembly [GO:0042256]
1375	OT1375	PHAVU_006G017500g	G/A	839	hypothetical protein PHAVU_006G017500g	transferase activity, transferring hexosyl groups [GO:0016758]; metabolic process [GO:0008152]
1376	OT1376	PHAVU_006G017500g	T/C	1113	hypothetical protein PHAVU_006G017500g	transferase activity, transferring hexosyl groups [GO:0016758]; metabolic process [GO:0008152]
1377	OT1377	PHAVU_002G115100g	A/G	463	hypothetical protein PHAVU_002G115100g	nucleus [GO:0005634]
1378	OT1378	LOC100788192 GLYMA_08G251300	A/T	269	PREDICTED: E3 ubiquitin-protein ligase At3g02290-like	ubiquitin protein ligase activity [GO:0061630]; zinc ion binding [GO:0008270]; proteasome-mediated ubiquitin-dependent protein catabolic process [GO:0043161]; protein polyubiquitination [GO:0000209]; protein ubiquitination involved in ubiquitin-dependent protein catabolic process [GO:0042787]
1379	OT1379	LOC101515737	T/C	41	PREDICTED: uncharacterized protein LOC101515737 isoform X1	protein transport [GO:0015031]
1380	OT1380	NA	T/S	842	putative nitrilase-associated protein, partial [Arachis hypogaea]	NA
1381	OT1381	glysoja_025870	A/G	580	Cystathionine beta-lyase, chloroplastic	cystathionine beta-lyase activity [GO:0004121]; cystathionine gamma-lyase activity [GO:0004123]; L-cysteine desulfhydrase activity [GO:0080146]; L-cystine L-cysteine-lyase (deaminating) [GO:0044540]; pyridoxal phosphate binding [GO:0030170]; 'de novo' L-methionine biosynthetic process [GO:0071266]
1382	OT1382	KK1_031867	A/G	535	U-box domain-containing protein 17	ubiquitin-protein transferase activity [GO:0004842]
1383	OT1383	GLYMA_09G146000	T/G	313	hypothetical protein GLYMA_09G146000	NA
1384	OT1384	GLYMA_15G111900	C/T	2831	PREDICTED: uncharacterized protein LOC100805837 isoform X1	nucleus [GO:0005634]; sequence-specific DNA binding [GO:0043565]; regulation of transcription, DNA-templated [GO:0006355]
1385	OT1385	LOC101490361	C/T	436	PREDICTED: uncharacterized protein LOC101490361	NA
1386	OT1386	LOC101490361	C/T	492	PREDICTED: uncharacterized protein LOC101490361	NA
1387	OT1387	LOC101490361	C/A	611	PREDICTED: uncharacterized protein LOC101490361	NA
1388	OT1388	LOC101490361	A/T	861	PREDICTED: uncharacterized protein LOC101490361	NA
1389	OT1389	LOC101490361	G/A	863	PREDICTED: uncharacterized protein LOC101490361	NA
1390	OT1390	LOC101490361	G/T	1152	PREDICTED: uncharacterized protein LOC101490361	NA
1391	OT1391	LOC101490361	C/A	1287	PREDICTED: uncharacterized protein LOC101490361	NA
1392	OT1392	LOC101490361	C/T	1583	PREDICTED: uncharacterized protein LOC101490361	NA
1393	OT1393	LOC101490361	C/A	1590	PREDICTED: uncharacterized protein LOC101490361	NA
1394	OT1394	SAMDC GLYMA_02G128000	C/G	1763	S-adenosylmethionine decarboxylase	cytosol [GO:0005829]; adenosylmethionine decarboxylase activity [GO:0004014]; S-adenosylmethioninamine biosynthetic process [GO:0006557]; spermidine biosynthetic process [GO:0008295]; spermine biosynthetic process [GO:0006597]
1395	OT1395	SAMDC GLYMA_02G128000	A/T	1873	S-adenosylmethionine decarboxylase	cytosol [GO:0005829]; adenosylmethionine decarboxylase activity [GO:0004014]; S-adenosylmethioninamine biosynthetic process [GO:0006557]; spermidine biosynthetic process [GO:0008295]; spermine biosynthetic process [GO:0006597]
1396	OT1396	SAMDC GLYMA_02G128000	T/G	1877	S-adenosylmethionine decarboxylase	cytosol [GO:0005829]; adenosylmethionine decarboxylase activity [GO:0004014]; S-adenosylmethioninamine biosynthetic process [GO:0006557]; spermidine biosynthetic process [GO:0008295]; spermine biosynthetic process [GO:0006597]
1397	OT1397	SAMDC GLYMA_02G128000	A/G	2113	S-adenosylmethionine decarboxylase	cytosol [GO:0005829]; adenosylmethionine decarboxylase activity [GO:0004014]; S-adenosylmethioninamine biosynthetic process [GO:0006557]; spermidine biosynthetic process [GO:0008295]; spermine biosynthetic process [GO:0006597]
1398	OT1398	SAMDC GLYMA_02G128000	A/C	2117	S-adenosylmethionine decarboxylase	cytosol [GO:0005829]; adenosylmethionine decarboxylase activity [GO:0004014]; S-adenosylmethioninamine biosynthetic process [GO:0006557]; spermidine biosynthetic process [GO:0008295]; spermine biosynthetic process [GO:0006597]
1399	OT1399	glysoja_030102	T/G	749	Vacuolar iron transporter like 4	integral component of membrane [GO:0016021]
1400	OT1400	KK1_006000	T/G	1407	DNA/RNA-binding protein KIN17	nucleic acid binding [GO:0003676]
1401	OT1401	LR48_Vigan02g228600	C/T	293	hypothetical protein LR48_Vigan02g228600	hydrolase activity [GO:0016787]; metabolic process [GO:0008152]
1402	OT1402	LR48_Vigan02g228600	G/A	1149	hypothetical protein LR48_Vigan02g228600	hydrolase activity [GO:0016787]; metabolic process [GO:0008152]
1403	OT1403	LOC106768703	C/T	2220	PREDICTED: SNARE-interacting protein KEULE-like	vesicle docking involved in exocytosis [GO:0006904]
1404	OT1404	B456_012G143600	G/A	301	hypothetical protein B456_012G143600, partial	NA
1405	OT1405	B456_012G143600	C/T	307	hypothetical protein B456_012G143600, partial	NA
1406	OT1406	LOC100793264 GLYMA_06G305700	A/G	2136	PREDICTED: aconitate hydratase, cytoplasmic-like	4 iron, 4 sulfur cluster binding [GO:0051539]; aconitate hydratase activity [GO:0003994]; metabolic process [GO:0008152]
1407	OT1407	LOC100793264 GLYMA_06G305700	G/C	2148	PREDICTED: aconitate hydratase, cytoplasmic-like	4 iron, 4 sulfur cluster binding [GO:0051539]; aconitate hydratase activity [GO:0003994]; metabolic process [GO:0008152]
1408	OT1408	GLYMA_04G232700	T/C	1514	PREDICTED: MAG2-interacting protein 2-like	retrograde vesicle-mediated transport, Golgi to ER [GO:0006890]
1409	OT1409	GLYMA_04G232700	T/C	3653	PREDICTED: MAG2-interacting protein 2-like	retrograde vesicle-mediated transport, Golgi to ER [GO:0006890]
1410	OT1410	GLYMA_04G232700	C/A	5770	PREDICTED: MAG2-interacting protein 2-like	retrograde vesicle-mediated transport, Golgi to ER [GO:0006890]
1411	OT1411	GLYMA_04G232700	G/A	5796	PREDICTED: MAG2-interacting protein 2-like	retrograde vesicle-mediated transport, Golgi to ER [GO:0006890]
1412	OT1412	GLYMA_04G232700	T/C	6317	PREDICTED: MAG2-interacting protein 2-like	retrograde vesicle-mediated transport, Golgi to ER [GO:0006890]
1413	OT1413	GLYMA_04G232700	G/A	6321	PREDICTED: MAG2-interacting protein 2-like	retrograde vesicle-mediated transport, Golgi to ER [GO:0006890]
1414	OT1414	GLYMA_04G232700	C/T	6494	PREDICTED: MAG2-interacting protein 2-like	retrograde vesicle-mediated transport, Golgi to ER [GO:0006890]
1415	OT1415	KK1_033834	C/T	493	Putative disease resistance RPP13-like protein 1	ADP binding [GO:0043531]; defense response [GO:0006952]
1416	OT1416	KK1_033834	A/G	528	Putative disease resistance RPP13-like protein 1	ADP binding [GO:0043531]; defense response [GO:0006952]
1417	OT1417	KK1_033834	T/G	548	Putative disease resistance RPP13-like protein 1	ADP binding [GO:0043531]; defense response [GO:0006952]
1418	OT1418	KK1_033834	C/A	549	Putative disease resistance RPP13-like protein 1	ADP binding [GO:0043531]; defense response [GO:0006952]
1419	OT1419	KK1_033834	T/G	550	Putative disease resistance RPP13-like protein 1	ADP binding [GO:0043531]; defense response [GO:0006952]
1420	OT1420	KK1_033834	T/A	593	Putative disease resistance RPP13-like protein 1	ADP binding [GO:0043531]; defense response [GO:0006952]
1421	OT1421	KK1_033834	G/A	1323	Putative disease resistance RPP13-like protein 1	ADP binding [GO:0043531]; defense response [GO:0006952]
1422	OT1422	MTR_5g089820	T/A	410	hypothetical protein	NA
1423	OT1423	LOC100812058 GLYMA_07G023800	A/G	297	PREDICTED: uncharacterized protein LOC100812058 isoform X1	chromatin [GO:0000785]; nucleus [GO:0005634]; DNA repair [GO:0006281]; mitotic sister chromatid cohesion [GO:0007064]
1424	OT1424	LOC100812058 GLYMA_07G023800	T/C	1473	PREDICTED: uncharacterized protein LOC100812058 isoform X1	chromatin [GO:0000785]; nucleus [GO:0005634]; DNA repair [GO:0006281]; mitotic sister chromatid cohesion [GO:0007064]
1425	OT1425	LOC100812058 GLYMA_07G023800	A/G	1555	PREDICTED: uncharacterized protein LOC100812058 isoform X1	chromatin [GO:0000785]; nucleus [GO:0005634]; DNA repair [GO:0006281]; mitotic sister chromatid cohesion [GO:0007064]
1426	OT1426	LOC100812058 GLYMA_07G023800	C/T	2192	PREDICTED: uncharacterized protein LOC100812058 isoform X1	chromatin [GO:0000785]; nucleus [GO:0005634]; DNA repair [GO:0006281]; mitotic sister chromatid cohesion [GO:0007064]
1427	OT1427	LOC100812058 GLYMA_07G023800	C/A	2212	PREDICTED: uncharacterized protein LOC100812058 isoform X1	chromatin [GO:0000785]; nucleus [GO:0005634]; DNA repair [GO:0006281]; mitotic sister chromatid cohesion [GO:0007064]
1428	OT1428	PHAVU_001G046500g	A/G	476	hypothetical protein PHAVU_001G046500g	nucleic acid binding [GO:0003676]
1429	OT1429	BVRB_042430	C/T	260	hypothetical protein BVRB_042430, partial	NA
1430	OT1430	BVRB_042430	G/A	286	hypothetical protein BVRB_042430, partial	NA
1431	OT1431	BVRB_042430	T/G	670	hypothetical protein BVRB_042430, partial	NA
1432	OT1432	BVRB_042430	C/T	700	hypothetical protein BVRB_042430, partial	NA
1433	OT1433	LOC101509540	T/C	194	PREDICTED: early endosome antigen 1-like isoform X3	NA
1434	OT1434	LOC101509540	G/C	202	PREDICTED: early endosome antigen 1-like isoform X3	NA
1435	OT1435	LOC101509540	C/G	289	PREDICTED: early endosome antigen 1-like isoform X3	NA
1436	OT1436	LOC101509540	T/G	298	PREDICTED: early endosome antigen 1-like isoform X3	NA
1437	OT1437	LOC101509540	A/T	303	PREDICTED: early endosome antigen 1-like isoform X3	NA
1438	OT1438	LOC101495706	C/T	301	PREDICTED: potassium channel AKT1-like isoform X1	integral component of membrane [GO:0016021]; voltage-gated potassium channel activity [GO:0005249]
1439	OT1439	KK1_000398	A/G	516	Ycf60-like protein	integral component of membrane [GO:0016021]
1440	OT1440	LOC100819732 GLYMA_15G010100	G/A	362	PREDICTED: probable amino-acid racemase	racemase activity, acting on amino acids and derivatives [GO:0036361]; cellular amino acid metabolic process [GO:0006520]
1441	OT1441	LOC100819732 GLYMA_15G010100	A/G	1160	PREDICTED: probable amino-acid racemase	racemase activity, acting on amino acids and derivatives [GO:0036361]; cellular amino acid metabolic process [GO:0006520]
1442	OT1442	NA	A/T	252	seed maturation protein [Glycine tomentella]	embryo development ending in seed dormancy [GO:0009793]
1443	OT1443	glysoja_028086	G/A	1565	Cyclin-A1-1	nucleus [GO:0005634]
1444	OT1444	PRUPE_ppa010784mg	T/G	602	organ-specific protein P4 [Prunus persica]	NA
1445	OT1445	GLYMA_08G313200	T/C	1480	PREDICTED: microtubule-associated protein TORTIFOLIA1-like	microtubule [GO:0005874]; microtubule binding [GO:0008017]
1446	OT1446	GLYMA_08G313200	A/T	3091	PREDICTED: microtubule-associated protein TORTIFOLIA1-like	microtubule [GO:0005874]; microtubule binding [GO:0008017]
1447	OT1447	KK1_002971	A/G	630	Glycosyltransferase QUASIMODO1	Golgi membrane [GO:0000139]; integral component of membrane [GO:0016021]; polygalacturonate 4-alpha-galacturonosyltransferase activity [GO:0047262]; cell wall organization [GO:0071555]; pectin biosynthetic process [GO:0045489]
1448	OT1448	KK1_002971	C/A	1919	Glycosyltransferase QUASIMODO1	Golgi membrane [GO:0000139]; integral component of membrane [GO:0016021]; polygalacturonate 4-alpha-galacturonosyltransferase activity [GO:0047262]; cell wall organization [GO:0071555]; pectin biosynthetic process [GO:0045489]
1449	OT1449	MTR_7g087410	A/T	122	MATE efflux family protein	integral component of membrane [GO:0016021]; antiporter activity [GO:0015297]; drug transmembrane transporter activity [GO:0015238]
1450	OT1450	KK1_041813	G/A	611	putative pectinesterase/pectinesterase inhibitor 12	cell wall [GO:0005618]; aspartyl esterase activity [GO:0045330]; enzyme inhibitor activity [GO:0004857]; pectinesterase activity [GO:0030599]; cell wall modification [GO:0042545]; pectin catabolic process [GO:0045490]
1451	OT1451	KK1_041813	G/A	616	putative pectinesterase/pectinesterase inhibitor 12	cell wall [GO:0005618]; aspartyl esterase activity [GO:0045330]; enzyme inhibitor activity [GO:0004857]; pectinesterase activity [GO:0030599]; cell wall modification [GO:0042545]; pectin catabolic process [GO:0045490]
1452	OT1452	LOC101511204	A/G	1386	PREDICTED: uncharacterized protein LOC101511204	NA
1453	OT1453	PEPC4 GLYMA_12G210600	T/A	538	phosphoenolpyruvate carboxylase	apoplast [GO:0048046]; chloroplast [GO:0009507]; cytosol [GO:0005829]; phosphoenolpyruvate carboxylase activity [GO:0008964]; carbon fixation [GO:0015977]; leaf development [GO:0048366]; tricarboxylic acid cycle [GO:0006099]
1454	OT1454	PEPC4 GLYMA_12G210600	C/T	540	phosphoenolpyruvate carboxylase	apoplast [GO:0048046]; chloroplast [GO:0009507]; cytosol [GO:0005829]; phosphoenolpyruvate carboxylase activity [GO:0008964]; carbon fixation [GO:0015977]; leaf development [GO:0048366]; tricarboxylic acid cycle [GO:0006099]
1455	OT1455	PEPC4 GLYMA_12G210600	G/A	556	phosphoenolpyruvate carboxylase	apoplast [GO:0048046]; chloroplast [GO:0009507]; cytosol [GO:0005829]; phosphoenolpyruvate carboxylase activity [GO:0008964]; carbon fixation [GO:0015977]; leaf development [GO:0048366]; tricarboxylic acid cycle [GO:0006099]
1456	OT1456	LOC100809613 GLYMA_01G015500	G/T	156	PREDICTED: uncharacterized protein LOC100809613	RNA binding [GO:0003723]
1457	OT1457	GLYMA_08G056100	A/G	1026	PREDICTED: potassium transporter 25-like	integral component of membrane [GO:0016021]; membrane [GO:0016020]; potassium ion transmembrane transporter activity [GO:0015079]
1458	OT1458	GLYMA_08G056100	A/G	1816	PREDICTED: potassium transporter 25-like	integral component of membrane [GO:0016021]; membrane [GO:0016020]; potassium ion transmembrane transporter activity [GO:0015079]
1459	OT1459	LOC100776264 GLYMA_15G202000	G/C	3506	PREDICTED: uncharacterized protein LOC100776264	cytoplasm [GO:0005737]; ATP binding [GO:0005524]; protein kinase activity [GO:0004672]; signal transducer activity [GO:0004871]; intracellular signal transduction [GO:0035556]; protein phosphorylation [GO:0006468]
1460	OT1460	LOC100776264 GLYMA_15G202000	G/A	4251	PREDICTED: uncharacterized protein LOC100776264	cytoplasm [GO:0005737]; ATP binding [GO:0005524]; protein kinase activity [GO:0004672]; signal transducer activity [GO:0004871]; intracellular signal transduction [GO:0035556]; protein phosphorylation [GO:0006468]
1461	OT1461	LOC100782067 GLYMA_19G221400	T/A	158	PREDICTED: bifunctional aminoacyl-tRNA synthetase-like	aminoacyl-tRNA synthetase multienzyme complex [GO:0017101]; cytoplasm [GO:0005737]; ATP binding [GO:0005524]; proline-tRNA ligase activity [GO:0004827]; prolyl-tRNA aminoacylation [GO:0006433]
1462	OT1462	LOC100782067 GLYMA_19G221400	A/T	159	PREDICTED: bifunctional aminoacyl-tRNA synthetase-like	aminoacyl-tRNA synthetase multienzyme complex [GO:0017101]; cytoplasm [GO:0005737]; ATP binding [GO:0005524]; proline-tRNA ligase activity [GO:0004827]; prolyl-tRNA aminoacylation [GO:0006433]
1463	OT1463	LOC100782067 GLYMA_19G221400	A/Y	160	PREDICTED: bifunctional aminoacyl-tRNA synthetase-like	aminoacyl-tRNA synthetase multienzyme complex [GO:0017101]; cytoplasm [GO:0005737]; ATP binding [GO:0005524]; proline-tRNA ligase activity [GO:0004827]; prolyl-tRNA aminoacylation [GO:0006433]
1464	OT1464	glysoja_005550	G/T	579	hypothetical protein glysoja_005550	metal ion binding [GO:0046872]; metal ion transport [GO:0030001]
1465	OT1465	PHAVU_009G112500g	T/C	333	hypothetical protein PHAVU_009G112500g	6-phosphofructokinase activity [GO:0003872]; ATP binding [GO:0005524]; fructose 6-phosphate metabolic process [GO:0006002]
1466	OT1466	PHAVU_009G112500g	C/A	360	hypothetical protein PHAVU_009G112500g	6-phosphofructokinase activity [GO:0003872]; ATP binding [GO:0005524]; fructose 6-phosphate metabolic process [GO:0006002]
1467	OT1467	LOC106754150	C/T	1775	PREDICTED: transcription factor bHLH13	protein dimerization activity [GO:0046983]
1468	OT1468	glysoja_023258	C/A	946	G-type lectin S-receptor-like serine/threonine-protein kinase SD2-5	integral component of membrane [GO:0016021]; ATP binding [GO:0005524]; carbohydrate binding [GO:0030246]; protein serine/threonine kinase activity [GO:0004674]; transmembrane receptor protein tyrosine kinase activity [GO:0004714]
1469	OT1469	glysoja_025671	A/G	83	hypothetical protein glysoja_025671	NA
1470	OT1470	LOC101515009	A/T	623	PREDICTED: exosome complex component RRP45-like isoform X1	exosome (RNase complex) [GO:0000178]; RNA processing [GO:0006396]
1471	OT1471	LOC100784894 GLYMA_03G243100	C/G	2301	PREDICTED: probable translation initiation factor eIF-2B subunit epsilon-like isoform 1	nucleotidyltransferase activity [GO:0016779]; biosynthetic process [GO:0009058]
1472	OT1472	glysoja_002460	C/G	400	CLIP-associating protein 1	NA
1473	OT1473	LOC100793152 GLYMA_02G195600	T/G	360	PREDICTED: uncharacterized protein LOC100793152	NA
1474	OT1474	LOC100793152 GLYMA_02G195600	G/A	1533	PREDICTED: uncharacterized protein LOC100793152	NA
1475	OT1475	LOC100793152 GLYMA_02G195600	G/T	3273	PREDICTED: uncharacterized protein LOC100793152	NA
1476	OT1476	LOC100793152 GLYMA_02G195600	T/G	5322	PREDICTED: uncharacterized protein LOC100793152	NA
1477	OT1477	PHAVU_001G027400g	C/A	1071	hypothetical protein PHAVU_001G027400g	secondary shoot formation [GO:0010223]; strigolactone biosynthetic process [GO:1901601]
1478	OT1478	glysoja_018974	C/T	1003	Putative sodium-dependent transporter yocS	integral component of membrane [GO:0016021]
1479	OT1479	LOC100813689 GLYMA_15G201400	G/T	146	PREDICTED: putative glycerol-3-phosphate transporter 5-like	integral component of membrane [GO:0016021]; transporter activity [GO:0005215]; transmembrane transport [GO:0055085]
1480	OT1480	KK1_001743	A/G	894	Activating signal cointegrator 1	nucleus [GO:0005634]; zinc ion binding [GO:0008270]; regulation of transcription, DNA-templated [GO:0006355]
1481	OT1481	KK1_025743	A/G	857	Microtubule-associated protein RP/EB family member 1	microtubule [GO:0005874]; microtubule binding [GO:0008017]
1482	OT1482	KK1_025743	A/C	860	Microtubule-associated protein RP/EB family member 1	microtubule [GO:0005874]; microtubule binding [GO:0008017]
1483	OT1483	KK1_007179	T/A	1167	Cell division protease ftsH isogeny	ATP binding [GO:0005524]; metalloendopeptidase activity [GO:0004222]; cell division [GO:0051301]
1484	OT1484	LOC100788692 GLYMA_14G008900	C/T	1519	PREDICTED: uncharacterized protein LOC100788692	NA
1485	OT1485	LOC100788692 GLYMA_14G008900	T/C	1531	PREDICTED: uncharacterized protein LOC100788692	NA
1486	OT1486	LOC100788692 GLYMA_14G008900	A/C	2058	PREDICTED: uncharacterized protein LOC100788692	NA
1487	OT1487	LOC100788692 GLYMA_14G008900	A/T	2147	PREDICTED: uncharacterized protein LOC100788692	NA
1488	OT1488	LOC100819574 GLYMA_08G013000	T/A	1182	PREDICTED: intracellular protein transport protein USO1-like	NA
1489	OT1489	LOC100819574 GLYMA_08G013000	A/G	1212	PREDICTED: intracellular protein transport protein USO1-like	NA
1490	OT1490	LR48_Vigan01g128800	C/A	919	PREDICTED: UDP-glucose 6-dehydrogenase 1-like	NAD binding [GO:0051287]; UDP-glucose 6-dehydrogenase activity [GO:0003979]
1491	OT1491	GLYMA_09G160700	G/C	1249	PREDICTED: uncharacterized protein LOC102663456 isoform X1	NA
1492	OT1492	GLYMA_06G284000	A/G	486	PREDICTED: transcription factor GTE4-like	NA
1493	OT1493	KK1_021417	A/T	1000	Ubiquinone biosynthesis protein COQ4 isogeny	extrinsic component of mitochondrial inner membrane [GO:0031314]; ubiquinone biosynthetic process [GO:0006744]
1494	OT1494	LOC100782956 GLYMA_11G157400	T/C	3505	PREDICTED: E3 ubiquitin-protein ligase KEG-like	early endosome [GO:0005769]; trans-Golgi network [GO:0005802]; ATP binding [GO:0005524]; protein serine/threonine kinase activity [GO:0004674]; ubiquitin-protein transferase activity [GO:0004842]; late endosome to vacuole transport [GO:0045324]; negative regulation of abscisic acid-activated signaling pathway [GO:0009788]; protein phosphorylation [GO:0006468]
1495	OT1495	NA	A/G	1180	chalcone synthase 2	naringenin-chalcone synthase activity [GO:0016210]; biosynthetic process [GO:0009058]
1496	OT1496	NA	A/G	1213	chalcone synthase 2	naringenin-chalcone synthase activity [GO:0016210]; biosynthetic process [GO:0009058]
1497	OT1497	PHAVU_008G086300g	T/C	1145	hypothetical protein PHAVU_008G086300g	integral component of membrane [GO:0016021]; protein transport [GO:0015031]; vesicle-mediated transport [GO:0016192]
1498	OT1498	KK1_024635	T/C	1025	B2 protein	NA
1499	OT1499	KK1_024635	A/T	1071	B2 protein	NA
1500	OT1500	LOC100816472 GLYMA_20G151100	A/G	542	PREDICTED: uncharacterized protein LOC100816472	microtubule organizing center organization [GO:0031023]; spindle assembly [GO:0051225]
1501	OT1501	LOC100814888 GLYMA_05G151700 GLYMA_08G108500	A/C	293	protein BUD31 homolog 2-like	spliceosomal complex [GO:0005681]; mRNA splicing, via spliceosome [GO:0000398]
1502	OT1502	KK1_020784	C/A	1680	Putative G3BP-like protein	intracellular [GO:0005622]; RNA binding [GO:0003723]; transport [GO:0006810]
1503	OT1503	KK1_043589	T/A	303	hypothetical protein KK1_043589	integral component of membrane [GO:0016021]; calcium ion binding [GO:0005509]; transmembrane transport [GO:0055085]
1504	OT1504	KK1_043589	A/G	672	hypothetical protein KK1_043589	integral component of membrane [GO:0016021]; calcium ion binding [GO:0005509]; transmembrane transport [GO:0055085]
1505	OT1505	PHAVU_007G012600g	C/T	983	hypothetical protein PHAVU_007G012600g	NA
1506	OT1506	PHAVU_007G012600g	A/G	1520	hypothetical protein PHAVU_007G012600g	NA
1507	OT1507	LOC100796301 GLYMA_01G233700	T/C	962	hypothetical protein GLYMA_01G233700	transferase activity, transferring alkyl or aryl (other than methyl) groups [GO:0016765]
1508	OT1508	LOC100796301 GLYMA_01G233700	A/T	970	hypothetical protein GLYMA_01G233700	transferase activity, transferring alkyl or aryl (other than methyl) groups [GO:0016765]
1509	OT1509	LOC100796301 GLYMA_01G233700	C/T	1047	hypothetical protein GLYMA_01G233700	transferase activity, transferring alkyl or aryl (other than methyl) groups [GO:0016765]
1510	OT1510	LOC100796301 GLYMA_01G233700	A/C	1049	hypothetical protein GLYMA_01G233700	transferase activity, transferring alkyl or aryl (other than methyl) groups [GO:0016765]
1511	OT1511	LOC100796301 GLYMA_01G233700	G/T	1056	hypothetical protein GLYMA_01G233700	transferase activity, transferring alkyl or aryl (other than methyl) groups [GO:0016765]
1512	OT1512	LOC100796301 GLYMA_01G233700	C/G	1166	hypothetical protein GLYMA_01G233700	transferase activity, transferring alkyl or aryl (other than methyl) groups [GO:0016765]
1513	OT1513	LOC100796301 GLYMA_01G233700	T/C	1170	hypothetical protein GLYMA_01G233700	transferase activity, transferring alkyl or aryl (other than methyl) groups [GO:0016765]
1514	OT1514	LOC100796301 GLYMA_01G233700	A/G	1179	hypothetical protein GLYMA_01G233700	transferase activity, transferring alkyl or aryl (other than methyl) groups [GO:0016765]
1515	OT1515	NA	A/G	303	hypothetical protein	NA
1516	OT1516	LOC100305685 GLYMA_13G367100	T/A	868	uncharacterized LOC100305685	calcium ion binding [GO:0005509]
1517	OT1517	LOC100814419 GLYMA_08G288400	C/A	2270	PREDICTED: putative potassium transporter 12-like	integral component of membrane [GO:0016021]; membrane [GO:0016020]; potassium ion transmembrane transporter activity [GO:0015079]
1518	OT1518	LR48_Vigan04g095600	G/C	214	PREDICTED: calcium-dependent protein kinase 2-like	ATP binding [GO:0005524]; calcium ion binding [GO:0005509]; protein kinase activity [GO:0004672]
1519	OT1519	LR48_Vigan04g095600	C/T	225	PREDICTED: calcium-dependent protein kinase 2-like	ATP binding [GO:0005524]; calcium ion binding [GO:0005509]; protein kinase activity [GO:0004672]
1520	OT1520	LR48_Vigan04g095600	T/C	675	PREDICTED: calcium-dependent protein kinase 2-like	ATP binding [GO:0005524]; calcium ion binding [GO:0005509]; protein kinase activity [GO:0004672]
1521	OT1521	LR48_Vigan04g095600	G/C	681	PREDICTED: calcium-dependent protein kinase 2-like	ATP binding [GO:0005524]; calcium ion binding [GO:0005509]; protein kinase activity [GO:0004672]
1522	OT1522	KK1_011558	A/G	245	putative 26S proteasome non-ATPase regulatory subunit 6	proteasome complex [GO:0000502]
1523	OT1523	KK1_011558	A/T	251	putative 26S proteasome non-ATPase regulatory subunit 6	proteasome complex [GO:0000502]
1524	OT1524	KK1_011558	A/T	263	putative 26S proteasome non-ATPase regulatory subunit 6	proteasome complex [GO:0000502]
1525	OT1525	KK1_011558	C/T	269	putative 26S proteasome non-ATPase regulatory subunit 6	proteasome complex [GO:0000502]
1526	OT1526	KK1_011558	C/T	377	putative 26S proteasome non-ATPase regulatory subunit 6	proteasome complex [GO:0000502]
1527	OT1527	KK1_011558	A/G	416	putative 26S proteasome non-ATPase regulatory subunit 6	proteasome complex [GO:0000502]
1528	OT1528	KK1_011558	G/A	422	putative 26S proteasome non-ATPase regulatory subunit 6	proteasome complex [GO:0000502]
1529	OT1529	KK1_011558	G/A	440	putative 26S proteasome non-ATPase regulatory subunit 6	proteasome complex [GO:0000502]
1530	OT1530	KK1_011558	G/A	473	putative 26S proteasome non-ATPase regulatory subunit 6	proteasome complex [GO:0000502]
1531	OT1531	KK1_011558	T/C	1079	putative 26S proteasome non-ATPase regulatory subunit 6	proteasome complex [GO:0000502]
1532	OT1532	KK1_011558	C/T	1219	putative 26S proteasome non-ATPase regulatory subunit 6	proteasome complex [GO:0000502]
1533	OT1533	KK1_016871	C/G	211	Copper-transporting ATPase RAN1	integral component of membrane [GO:0016021]; cation-transporting ATPase activity [GO:0019829]; copper ion binding [GO:0005507]; nucleotide binding [GO:0000166]; metal ion transport [GO:0030001]
1534	OT1534	LOC101513043	C/T	285	PREDICTED: myb-like protein X-like	integral component of membrane [GO:0016021]
1535	OT1535	LOC101498024	A/T	865	PREDICTED: zinc finger CCCH domain-containing protein 20-like	metal ion binding [GO:0046872]
1536	OT1536	LOC101498024	T/C	1799	PREDICTED: zinc finger CCCH domain-containing protein 20-like	metal ion binding [GO:0046872]
1537	OT1537	LOC101490733	A/T	1815	PREDICTED: uncharacterized protein LOC101490733 isoform X1	ribosome [GO:0005840]; RNA binding [GO:0003723]; structural constituent of ribosome [GO:0003735]; translation [GO:0006412]
1538	OT1538	LOC106768223	C/A	529	PREDICTED: protein COBRA-like	anchored component of membrane [GO:0031225]; integral component of membrane [GO:0016021]; cell growth [GO:0016049]; cellulose microfibril organization [GO:0010215]
1539	OT1539	LOC106768223	G/T	671	PREDICTED: protein COBRA-like	anchored component of membrane [GO:0031225]; integral component of membrane [GO:0016021]; cell growth [GO:0016049]; cellulose microfibril organization [GO:0010215]
1540	OT1540	LOC106768223	T/C	1341	PREDICTED: protein COBRA-like	anchored component of membrane [GO:0031225]; integral component of membrane [GO:0016021]; cell growth [GO:0016049]; cellulose microfibril organization [GO:0010215]
1541	OT1541	LR48_Vigan07g098000	T/G	744	hypothetical protein LR48_Vigan07g098000	protein serine/threonine phosphatase activity [GO:0004722]
1542	OT1542	PHAVU_006G165600g	T/G	974	hypothetical protein PHAVU_006G165600g	pyruvate dehydrogenase (acetyl-transferring) activity [GO:0004739]; acetyl-CoA biosynthetic process from pyruvate [GO:0006086]
1543	OT1543	GLYMA_01G002400	T/C	940	phospholipase A2 homolog 3-like	extracellular region [GO:0005576]; calcium ion binding [GO:0005509]; phospholipase A2 activity [GO:0004623]; arachidonic acid secretion [GO:0050482]; lipid catabolic process [GO:0016042]; phospholipid metabolic process [GO:0006644]
1544	OT1544	KK1_005784	A/T	188	Trans-2,3-enoyl-CoA reductase	cytoplasm [GO:0005737]; integral component of membrane [GO:0016021]; oxidoreductase activity, acting on the CH-CH group of donors [GO:0016627]; lipid metabolic process [GO:0006629]
1545	OT1545	glysoja_008104	T/A	228	hypothetical protein glysoja_008104	NA
1546	OT1546	KK1_017605	T/A	867	RING-H2 finger protein ATL1O	integral component of membrane [GO:0016021]
1547	OT1547	LOC100793711 GLYMA_10G030000	A/G	873	PREDICTED: protein SPIRRIG-like	NA
1548	OT1548	PHAVU_011G099600g	A/C	642	hypothetical protein PHAVU_011G099600g	phosphoprotein phosphatase activity [GO:0004721]; brassinosteroid mediated signaling pathway [GO:0009742]
1549	OT1549	LOC100305425 GLYMA_11G139200	A/G	1114	protein kinase	plasma membrane [GO:0005886]; ATP binding [GO:0005524]; transmembrane receptor protein serine/threonine kinase activity [GO:0004675]; cell surface receptor signaling pathway [GO:0007166]; protein phosphorylation [GO:0006468]
1550	OT1550	LOC106762526	C/T	327	PREDICTED: subtilisin-like protease SBT1.7	serine-type endopeptidase activity [GO:0004252]
1551	OT1551	LOC106762526	T/A	630	PREDICTED: subtilisin-like protease SBT1.7	serine-type endopeptidase activity [GO:0004252]
1552	OT1552	NA	G/A	382	WD repeat-containing protein	NA
1553	OT1553	LOC100305415 GLYMA_11G223200	C/T	705	protein kinase-related protein	integral component of membrane [GO:0016021]; plasma membrane [GO:0005886]; ATP binding [GO:0005524]; polysaccharide binding [GO:0030247]; protein serine/threonine kinase activity [GO:0004674]; cell surface receptor signaling pathway [GO:0007166]
1554	OT1554	LOC101490193	T/C	1013	PREDICTED: putative uncharacterized protein DDB_G0280071-like	NA
1555	OT1555	LOC100816002 GLYMA_15G166700	C/G	3658	PREDICTED: DNA ligase 4-like	cytoplasm [GO:0005737]; DNA ligase IV complex [GO:0032807]; ATP binding [GO:0005524]; DNA binding [GO:0003677]; DNA ligase (ATP) activity [GO:0003910]; DNA biosynthetic process [GO:0071897]; DNA ligation involved in DNA repair [GO:0051103]; DNA recombination [GO:0006310]; DNA replication [GO:0006260]; double-strand break repair via nonhomologous end joining [GO:0006303]; nucleotide-excision repai…
1556	OT1556	LOC100806274 GLYMA_03G001200	T/A	403	PREDICTED: putative DEAD-box ATP-dependent RNA helicase 29 isoform X2	cytoplasm [GO:0005737]; nucleolus [GO:0005730]; ATP binding [GO:0005524]; ATP-dependent RNA helicase activity [GO:0004004]; RNA binding [GO:0003723]; RNA secondary structure unwinding [GO:0010501]
1557	OT1557	LOC100806274 GLYMA_03G001200	T/A	455	PREDICTED: putative DEAD-box ATP-dependent RNA helicase 29 isoform X2	cytoplasm [GO:0005737]; nucleolus [GO:0005730]; ATP binding [GO:0005524]; ATP-dependent RNA helicase activity [GO:0004004]; RNA binding [GO:0003723]; RNA secondary structure unwinding [GO:0010501]
1558	OT1558	glysoja_030899	G/T	2170	BTB/POZ and TAZ domain-containing protein 2	oxidoreductase activity [GO:0016491]
1559	OT1559	LOC100810725 GLYMA_18G249100	T/C	1281	PRA1 family protein F2-like	integral component of membrane [GO:0016021]; transport [GO:0006810]
1560	OT1560	LOC106778331	T/C	1072	PREDICTED: protein root UVB sensitive 2, chloroplastic-like	NA
1561	OT1561	glysoja_050103	C/A	1816	Transcriptional corepressor SEUSS	NA
1562	OT1562	glysoja_050103	C/T	1817	Transcriptional corepressor SEUSS	NA
1563	OT1563	glysoja_050103	C/T	2239	Transcriptional corepressor SEUSS	NA
1564	OT1564	PHAVU_001G211600g	G/C	363	hypothetical protein PHAVU_001G211600g	NA
1565	OT1565	LOC100776067 GLYMA_07G261600	G/T	1752	PREDICTED: glucan endo-1,3-beta-glucosidase 1-like isoform X1	anchored component of plasma membrane [GO:0046658]; integral component of membrane [GO:0016021]; hydrolase activity, hydrolyzing O-glycosyl compounds [GO:0004553]; polysaccharide binding [GO:0030247]; carbohydrate metabolic process [GO:0005975]
1566	OT1566	glysoja_010245	T/C	748	B3 domain-containing transcription factor VRN1	nucleus [GO:0005634]; DNA binding [GO:0003677]; regulation of transcription, DNA-templated [GO:0006355]; transcription, DNA-templated [GO:0006351]
1567	OT1567	Vigan.02G105600 Vigan.UMG083200 VIGAN_02105600 VIGAN_UM083200	G/A	263	hypothetical protein VIGAN_02105600	chloroplast [GO:0009507]; ribosome [GO:0005840]; rRNA binding [GO:0019843]; structural constituent of ribosome [GO:0003735]; translation [GO:0006412]
1568	OT1568	LOC100780208 GLYMA_02G091500	G/A	638	PREDICTED: uncharacterized protein LOC100780208	NA
1569	OT1569	PHAVU_009G253800g	A/G	258	hypothetical protein PHAVU_009G253800g	zinc ion binding [GO:0008270]; regulation of transcription, DNA-templated [GO:0006355]
1570	OT1570	glysoja_021136	T/G	995	Abscisic acid receptor PYL9	NA
1571	OT1571	LOC100820031 GLYMA_06G049500	G/T	321	PREDICTED: squalene monooxygenase-like	endoplasmic reticulum [GO:0005783]; integral component of membrane [GO:0016021]; flavin adenine dinucleotide binding [GO:0050660]; squalene monooxygenase activity [GO:0004506]; sterol biosynthetic process [GO:0016126]
1572	OT1572	KK1_041813	C/T	956	putative pectinesterase/pectinesterase inhibitor 12	cell wall [GO:0005618]; aspartyl esterase activity [GO:0045330]; enzyme inhibitor activity [GO:0004857]; pectinesterase activity [GO:0030599]; cell wall modification [GO:0042545]; pectin catabolic process [GO:0045490]
1573	OT1573	KK1_041813	C/G	965	putative pectinesterase/pectinesterase inhibitor 12	cell wall [GO:0005618]; aspartyl esterase activity [GO:0045330]; enzyme inhibitor activity [GO:0004857]; pectinesterase activity [GO:0030599]; cell wall modification [GO:0042545]; pectin catabolic process [GO:0045490]
1574	OT1574	KK1_041813	C/A	968	putative pectinesterase/pectinesterase inhibitor 12	cell wall [GO:0005618]; aspartyl esterase activity [GO:0045330]; enzyme inhibitor activity [GO:0004857]; pectinesterase activity [GO:0030599]; cell wall modification [GO:0042545]; pectin catabolic process [GO:0045490]
1575	OT1575	KK1_041813	A/G	971	putative pectinesterase/pectinesterase inhibitor 12	cell wall [GO:0005618]; aspartyl esterase activity [GO:0045330]; enzyme inhibitor activity [GO:0004857]; pectinesterase activity [GO:0030599]; cell wall modification [GO:0042545]; pectin catabolic process [GO:0045490]
1576	OT1576	KK1_041813	A/T	974	putative pectinesterase/pectinesterase inhibitor 12	cell wall [GO:0005618]; aspartyl esterase activity [GO:0045330]; enzyme inhibitor activity [GO:0004857]; pectinesterase activity [GO:0030599]; cell wall modification [GO:0042545]; pectin catabolic process [GO:0045490]
1577	OT1577	NA	A/C	174	unknown	NA
1578	OT1578	MTR_8g102300	C/G	541	Derlin-1	endoplasmic reticulum membrane [GO:0005789]; integral component of membrane [GO:0016021]; serine-type endopeptidase activity [GO:0004252]
1579	OT1579	GLYMA_02G168200	G/A	1852	hypothetical protein GLYMA_02G168200	integral component of membrane [GO:0016021]
1580	OT1580	glysoja_013992	A/C	964	Kinesin-like protein KIF11	ATP binding [GO:0005524]; microtubule binding [GO:0008017]; microtubule motor activity [GO:0003777]; microtubule-based movement [GO:0007018]
1581	OT1581	glysoja_013992	A/G	1497	Kinesin-like protein KIF11	ATP binding [GO:0005524]; microtubule binding [GO:0008017]; microtubule motor activity [GO:0003777]; microtubule-based movement [GO:0007018]
1582	OT1582	GLYMA_16G004800	T/C	1701	PREDICTED: midasin-like	nucleus [GO:0005634]; ATP binding [GO:0005524]; ATPase activity [GO:0016887]; ribosomal large subunit assembly [GO:0000027]
1583	OT1583	VITISV_025614	A/G	758	hypothetical protein VITISV_025614	nucleic acid binding [GO:0003676]; DNA integration [GO:0015074]
1584	OT1584	NA	G/A	182	unknown	NA
1585	OT1585	LOC100796452 GLYMA_15G087400	T/A	682	PREDICTED: uncharacterized protein LOC100796452	integral component of membrane [GO:0016021]; lipid storage [GO:0019915]
1586	OT1586	MTR_3g051570	T/C	454	hypothetical protein	NA
1587	OT1587	LOC100819996 GLYMA_04G175400	A/C	1896	PREDICTED: pentatricopeptide repeat-containing protein At1g18900-like isoform X3	NA
1588	OT1588	LOC100800672 GLYMA_14G037200	T/C	520	PREDICTED: stomatal closure-related actin-binding protein 1 isoform X1	actin binding [GO:0003779]
1589	OT1589	LOC106771485	T/C	839	PREDICTED: receptor-like protein kinase FERONIA	integral component of membrane [GO:0016021]; ATP binding [GO:0005524]; protein kinase activity [GO:0004672]
1590	OT1590	LOC100802615 GLYMA_13G156900	A/G	1293	PREDICTED: uncharacterized protein LOC100802615	nucleic acid binding [GO:0003676]
1591	OT1591	LOC100802615 GLYMA_13G156900	A/G	2670	PREDICTED: uncharacterized protein LOC100802615	nucleic acid binding [GO:0003676]
1592	OT1592	LOC101499901	A/G	1859	PREDICTED: trafficking protein particle complex subunit 12-like isoform X1	NA
1593	OT1593	KK1_036203	A/G	349	Secologanin synthase	integral component of membrane [GO:0016021]; heme binding [GO:0020037]; iron ion binding [GO:0005506]; monooxygenase activity [GO:0004497]; oxidoreductase activity, acting on paired donors, with incorporation or reduction of molecular oxygen [GO:0016705]
1594	OT1594	LOC100780965 GLYMA_11G009900	T/G	1163	PREDICTED: DNA-directed RNA polymerase III subunit RPC5	DNA-directed RNA polymerase III complex [GO:0005666]; DNA-directed 5'-3' RNA polymerase activity [GO:0003899]; transcription from RNA polymerase III promoter [GO:0006383]
1595	OT1595	LOC100780965 GLYMA_11G009900	G/T	1232	PREDICTED: DNA-directed RNA polymerase III subunit RPC5	DNA-directed RNA polymerase III complex [GO:0005666]; DNA-directed 5'-3' RNA polymerase activity [GO:0003899]; transcription from RNA polymerase III promoter [GO:0006383]
1596	OT1596	LOC100780965 GLYMA_11G009900	C/A	1300	PREDICTED: DNA-directed RNA polymerase III subunit RPC5	DNA-directed RNA polymerase III complex [GO:0005666]; DNA-directed 5'-3' RNA polymerase activity [GO:0003899]; transcription from RNA polymerase III promoter [GO:0006383]
1597	OT1597	MTR_3g084110	C/A	1024	sugar porter (SP) family MFS transporter	integral component of membrane [GO:0016021]; substrate-specific transmembrane transporter activity [GO:0022891]
1598	OT1598	MTR_3g084110	C/A	1504	sugar porter (SP) family MFS transporter	integral component of membrane [GO:0016021]; substrate-specific transmembrane transporter activity [GO:0022891]
1599	OT1599	PHAVU_008G005500g	A/G	1538	hypothetical protein PHAVU_008G005500g	NA
1600	OT1600	PHAVU_008G005500g	A/C	1540	hypothetical protein PHAVU_008G005500g	NA
1601	OT1601	PHAVU_008G005500g	A/G	1541	hypothetical protein PHAVU_008G005500g	NA
1602	OT1602	PHAVU_008G005500g	T/G	1569	hypothetical protein PHAVU_008G005500g	NA
1603	OT1603	GLYMA_16G138300	T/C	680	hypothetical protein GLYMA_16G138300	ubiquitin-protein transferase activity [GO:0004842]
1604	OT1604	GLYMA_16G138300	A/T	684	hypothetical protein GLYMA_16G138300	ubiquitin-protein transferase activity [GO:0004842]
1605	OT1605	ORF290	C/T	773	hypothetical protein A565_p03 (mitochondrion)	mitochondrion [GO:0005739]
1606	OT1606	NA	T/C	119	integrase core domain containing protein	nucleic acid binding [GO:0003676]; DNA integration [GO:0015074]
1607	OT1607	NA	G/A	149	integrase core domain containing protein	nucleic acid binding [GO:0003676]; DNA integration [GO:0015074]
1608	OT1608	NA	G/A	162	integrase core domain containing protein	nucleic acid binding [GO:0003676]; DNA integration [GO:0015074]
1609	OT1609	NA	A/G	198	integrase core domain containing protein	nucleic acid binding [GO:0003676]; DNA integration [GO:0015074]
1610	OT1610	NA	G/T	217	integrase core domain containing protein	nucleic acid binding [GO:0003676]; DNA integration [GO:0015074]
1611	OT1611	NA	G/A	386	integrase core domain containing protein	nucleic acid binding [GO:0003676]; DNA integration [GO:0015074]
1612	OT1612	NA	G/T	71	high mobility group protein [Canavalia gladiata]	nucleosome [GO:0000786]; nucleus [GO:0005634]; DNA binding [GO:0003677]; nucleosome assembly [GO:0006334]; regulation of transcription, DNA-templated [GO:0006355]
1613	OT1613	LOC100813259 GLYMA_11G046300	A/T	215	PREDICTED: uncharacterized protein LOC100813259	NA
1614	OT1614	glysoja_001147	C/G	893	WEB family protein	NA
1615	OT1615	VITISV_003658	C/T	877	hypothetical protein VITISV_003658	nucleic acid binding [GO:0003676]; DNA integration [GO:0015074]
1616	OT1616	VITISV_003658	T/C	1166	hypothetical protein VITISV_003658	nucleic acid binding [GO:0003676]; DNA integration [GO:0015074]
1617	OT1617	VITISV_003658	G/A	1186	hypothetical protein VITISV_003658	nucleic acid binding [GO:0003676]; DNA integration [GO:0015074]
1618	OT1618	VITISV_003658	T/G	1199	hypothetical protein VITISV_003658	nucleic acid binding [GO:0003676]; DNA integration [GO:0015074]
1619	OT1619	VITISV_003658	G/A	1249	hypothetical protein VITISV_003658	nucleic acid binding [GO:0003676]; DNA integration [GO:0015074]
1620	OT1620	VITISV_003658	C/T	1607	hypothetical protein VITISV_003658	nucleic acid binding [GO:0003676]; DNA integration [GO:0015074]
1621	OT1621	VITISV_003658	C/T	1633	hypothetical protein VITISV_003658	nucleic acid binding [GO:0003676]; DNA integration [GO:0015074]
1622	OT1622	VITISV_003658	T/C	1665	hypothetical protein VITISV_003658	nucleic acid binding [GO:0003676]; DNA integration [GO:0015074]
1623	OT1623	VITISV_003658	G/A	1831	hypothetical protein VITISV_003658	nucleic acid binding [GO:0003676]; DNA integration [GO:0015074]
1624	OT1624	VITISV_003658	G/C	1848	hypothetical protein VITISV_003658	nucleic acid binding [GO:0003676]; DNA integration [GO:0015074]
1625	OT1625	VITISV_003658	C/T	1938	hypothetical protein VITISV_003658	nucleic acid binding [GO:0003676]; DNA integration [GO:0015074]
1626	OT1626	VITISV_003658	G/A	1947	hypothetical protein VITISV_003658	nucleic acid binding [GO:0003676]; DNA integration [GO:0015074]
1627	OT1627	VITISV_003658	T/G	2021	hypothetical protein VITISV_003658	nucleic acid binding [GO:0003676]; DNA integration [GO:0015074]
1628	OT1628	VITISV_003658	G/A	2028	hypothetical protein VITISV_003658	nucleic acid binding [GO:0003676]; DNA integration [GO:0015074]
1629	OT1629	VITISV_003658	A/G	2177	hypothetical protein VITISV_003658	nucleic acid binding [GO:0003676]; DNA integration [GO:0015074]
1630	OT1630	VITISV_003658	T/A	2185	hypothetical protein VITISV_003658	nucleic acid binding [GO:0003676]; DNA integration [GO:0015074]
1631	OT1631	VITISV_003658	C/T	2209	hypothetical protein VITISV_003658	nucleic acid binding [GO:0003676]; DNA integration [GO:0015074]
1632	OT1632	VITISV_003658	G/T	2301	hypothetical protein VITISV_003658	nucleic acid binding [GO:0003676]; DNA integration [GO:0015074]
1633	OT1633	VITISV_003658	G/A	2302	hypothetical protein VITISV_003658	nucleic acid binding [GO:0003676]; DNA integration [GO:0015074]
1634	OT1634	VITISV_003658	C/A	2309	hypothetical protein VITISV_003658	nucleic acid binding [GO:0003676]; DNA integration [GO:0015074]
1635	OT1635	VITISV_003658	G/A	2368	hypothetical protein VITISV_003658	nucleic acid binding [GO:0003676]; DNA integration [GO:0015074]
1636	OT1636	VITISV_003658	C/T	2385	hypothetical protein VITISV_003658	nucleic acid binding [GO:0003676]; DNA integration [GO:0015074]
1637	OT1637	VITISV_003658	G/T	2648	hypothetical protein VITISV_003658	nucleic acid binding [GO:0003676]; DNA integration [GO:0015074]
1638	OT1638	VITISV_003658	C/T	2678	hypothetical protein VITISV_003658	nucleic acid binding [GO:0003676]; DNA integration [GO:0015074]
1639	OT1639	KK1_018206	A/G	464	Proteasome subunit alpha type-4	cytoplasm [GO:0005737]; nucleus [GO:0005634]; proteasome core complex, alpha-subunit complex [GO:0019773]; threonine-type endopeptidase activity [GO:0004298]; ubiquitin-dependent protein catabolic process [GO:0006511]
1640	OT1640	LOC100813540 GLYMA_17G019900	G/A	1352	PREDICTED: MHD domain-containing death-inducing protein-like	NA
1641	OT1641	glysoja_008110	C/T	505	Fatty acid desaturase 2	integral component of membrane [GO:0016021]; Delta8-sphingolipid desaturase activity [GO:0102003]; lipid metabolic process [GO:0006629]
1642	OT1642	PHAVU_003G291800g	T/C	470	hypothetical protein PHAVU_003G291800g	transcription factor activity, sequence-specific DNA binding [GO:0003700]
1643	OT1643	PHAVU_003G291800g	C/A	537	hypothetical protein PHAVU_003G291800g	transcription factor activity, sequence-specific DNA binding [GO:0003700]
1644	OT1644	KK1_010362	A/G	404	hypothetical protein KK1_010362	iron-sulfur cluster binding [GO:0051536]; structural molecule activity [GO:0005198]; protein maturation by iron-sulfur cluster transfer [GO:0097428]
1645	OT1645	LOC100788015 GLYMA_08G354800	A/G	836	hypothetical protein GLYMA_08G354800	integral component of membrane [GO:0016021]; transport [GO:0006810]
1646	OT1646	MTR_4g094908	T/A	421	WRKY family transcription factor	sequence-specific DNA binding [GO:0043565]; transcription factor activity, sequence-specific DNA binding [GO:0003700]
1647	OT1647	MTR_4g094908	G/A	658	WRKY family transcription factor	sequence-specific DNA binding [GO:0043565]; transcription factor activity, sequence-specific DNA binding [GO:0003700]
1648	OT1648	PHAVU_002G006900g	C/A	146	hypothetical protein PHAVU_002G006900g	NA
1649	OT1649	PHAVU_007G112800g	T/C	435	hypothetical protein PHAVU_007G112800g	NA
1650	OT1650	LOC100786639	A/T	605	PREDICTED: putative serine/threonine-protein kinase-like protein CCR3-like	integral component of membrane [GO:0016021]; ATP binding [GO:0005524]; protein kinase activity [GO:0004672]
1651	OT1651	GLYMA_04G191900	A/G	3171	PREDICTED: lysine-specific demethylase REF6-like	nucleus [GO:0005634]; metal ion binding [GO:0046872]; nucleic acid binding [GO:0003676]
1652	OT1652	KK1_004007	A/G	127	Pleiotropic drug resistance protein 3	integral component of membrane [GO:0016021]; ATP binding [GO:0005524]; ATPase activity [GO:0016887]; transport [GO:0006810]
1653	OT1653	LOC101491112	C/T	797	PREDICTED: uncharacterized protein LOC101491112	NA
1654	OT1654	KK1_019359	G/C	1465	Putative G3BP-like protein	intracellular [GO:0005622]; RNA binding [GO:0003723]; transport [GO:0006810]
1655	OT1655	LR48_Vigan406s000700	T/A	407	PREDICTED: vinorine synthase-like	transferase activity, transferring acyl groups other than amino-acyl groups [GO:0016747]
1656	OT1656	LR48_Vigan07g073700	T/G	338	PREDICTED: probable fructokinase-6, chloroplastic isoform X1	kinase activity [GO:0016301]; phosphotransferase activity, alcohol group as acceptor [GO:0016773]
1657	OT1657	LOC100811822 GLYMA_19G042500	G/T	218	PREDICTED: uncharacterized protein LOC100811822	NA
1658	OT1658	PHAVU_007G241800g	T/G	568	hypothetical protein PHAVU_007G241800g	nucleus [GO:0005634]; DNA binding [GO:0003677]; transcription factor activity, sequence-specific DNA binding [GO:0003700]; transcription, DNA-templated [GO:0006351]
1659	OT1659	PHAVU_006G196900g	G/T	612	hypothetical protein PHAVU_006G196900g	extracellular region [GO:0005576]
1660	OT1660	LOC100795678 GLYMA_12G156900	T/A	647	PREDICTED: IRK-interacting protein-like	NA
1661	OT1661	LOC100795678 GLYMA_12G156900	A/T	650	PREDICTED: IRK-interacting protein-like	NA
1662	OT1662	PHAVU_008G246000g	G/T	170	hypothetical protein PHAVU_008G246000g	nucleus [GO:0005634]; DNA binding [GO:0003677]; transcription factor activity, sequence-specific DNA binding [GO:0003700]; transcription, DNA-templated [GO:0006351]
1663	OT1663	glysoja_023990	G/C	109	hypothetical protein glysoja_023990	polysaccharide binding [GO:0030247]
1664	OT1664	PHAVU_001G014900g	G/C	699	hypothetical protein PHAVU_001G014900g	hydrolase activity, hydrolyzing O-glycosyl compounds [GO:0004553]; carbohydrate metabolic process [GO:0005975]
1665	OT1665	LOC101494845	A/C	1188	PREDICTED: probable inactive receptor kinase At5g67200-like	integral component of membrane [GO:0016021]; ATP binding [GO:0005524]; protein kinase activity [GO:0004672]
1666	OT1666	PHAVU_009G188700g	A/T	179	hypothetical protein PHAVU_009G188700g	integral component of membrane [GO:0016021]; enzyme inhibitor activity [GO:0004857]
1667	OT1667	glysoja_000202	T/C	346	hypothetical protein glysoja_000202	nucleus [GO:0005634]; DNA binding [GO:0003677]
1668	OT1668	LOC101509642	C/T	306	PREDICTED: C2 and GRAM domain-containing protein At1g03370-like	integral component of membrane [GO:0016021]
1669	OT1669	LOC100807900 GLYMA_04G095800	T/G	614	PREDICTED: uncharacterized protein LOC100807900	Rab-protein geranylgeranyltransferase complex [GO:0005968]; protein prenyltransferase activity [GO:0008318]; protein geranylgeranylation [GO:0018344]
1670	OT1670	LOC100807900 GLYMA_04G095800	C/G	615	PREDICTED: uncharacterized protein LOC100807900	Rab-protein geranylgeranyltransferase complex [GO:0005968]; protein prenyltransferase activity [GO:0008318]; protein geranylgeranylation [GO:0018344]
1671	OT1671	LOC100793279 GLYMA_07G119500	C/G	1686	PREDICTED: vacuolar protein sorting-associated protein 11 homolog	endosome [GO:0005768]; HOPS complex [GO:0030897]; protein binding, bridging [GO:0030674]; endosome organization [GO:0007032]; intracellular protein transport [GO:0006886]; lysosome organization [GO:0007040]; regulation of SNARE complex assembly [GO:0035542]; vesicle docking involved in exocytosis [GO:0006904]
1672	OT1672	KK1_032312	C/T	1765	putative urea active transporter 1	integral component of membrane [GO:0016021]; urea transmembrane transporter activity [GO:0015204]
1673	OT1673	KK1_032312	C/A	2251	putative urea active transporter 1	integral component of membrane [GO:0016021]; urea transmembrane transporter activity [GO:0015204]
1674	OT1674	KK1_001069	A/T	79	Heat stress transcription factor A-5	nucleus [GO:0005634]; sequence-specific DNA binding [GO:0043565]; transcription factor activity, sequence-specific DNA binding [GO:0003700]
1675	OT1675	GLYMA_02G0140002	G/C	61	hypothetical protein GLYMA_02G0140002, partial	cell [GO:0005623]; cell redox homeostasis [GO:0045454]
1676	OT1676	LOC100792618 GLYMA_09G148900	G/A	323	PREDICTED: putative fructokinase-5-like	kinase activity [GO:0016301]; phosphotransferase activity, alcohol group as acceptor [GO:0016773]
1677	OT1677	LOC100792618 GLYMA_09G148900	A/G	460	PREDICTED: putative fructokinase-5-like	kinase activity [GO:0016301]; phosphotransferase activity, alcohol group as acceptor [GO:0016773]
1678	OT1678	LOC100792618 GLYMA_09G148900	A/G	839	PREDICTED: putative fructokinase-5-like	kinase activity [GO:0016301]; phosphotransferase activity, alcohol group as acceptor [GO:0016773]
1679	OT1679	LOC100798530 GLYMA_13G136900	G/A	490	PREDICTED: E3 ubiquitin-protein ligase UPL4-like	cytoplasm [GO:0005737]; ubiquitin protein ligase activity [GO:0061630]
1680	OT1680	LOC100798530 GLYMA_13G136900	A/G	1126	PREDICTED: E3 ubiquitin-protein ligase UPL4-like	cytoplasm [GO:0005737]; ubiquitin protein ligase activity [GO:0061630]
1681	OT1681	LOC100798530 GLYMA_13G136900	T/C	4382	PREDICTED: E3 ubiquitin-protein ligase UPL4-like	cytoplasm [GO:0005737]; ubiquitin protein ligase activity [GO:0061630]
1682	OT1682	KK1_039733	T/C	995	CCR4-NOT transcription complex subunit 4	NA
1683	OT1683	KK1_018977	T/C	1147	hypothetical protein KK1_018977	NA
1684	OT1684	LOC106755484	C/T	1309	PREDICTED: putative GDP-L-fucose synthase 2 isoform X1	coenzyme binding [GO:0050662]; oxidoreductase activity [GO:0016491]; nucleotide-sugar biosynthetic process [GO:0009226]
1685	OT1685	KK1_000600	C/T	719	hypothetical protein KK1_000600	integral component of membrane [GO:0016021]
1686	OT1686	LOC100788522 GLYMA_07G122800	C/T	1073	PREDICTED: uncharacterized protein LOC100788522	NA
1687	OT1687	PHAVU_011G093300g	A/T	235	hypothetical protein PHAVU_011G093300g	nucleic acid binding [GO:0003676]
1688	OT1688	PHAVU_011G093300g	A/G	1075	hypothetical protein PHAVU_011G093300g	nucleic acid binding [GO:0003676]
1689	OT1689	PHAVU_011G093300g	A/T	1152	hypothetical protein PHAVU_011G093300g	nucleic acid binding [GO:0003676]
1690	OT1690	LOC100780849 GLYMA_06G002600	C/T	1042	PREDICTED: DEAD-box ATP-dependent RNA helicase 50-like	ATP binding [GO:0005524]; nucleic acid binding [GO:0003676]
1691	OT1691	LOC100815274 GLYMA_15G080200	C/T	780	PREDICTED: magnesium-chelatase subunit chlI, chloroplastic-like	chloroplast [GO:0009507]; ATP binding [GO:0005524]; magnesium chelatase activity [GO:0016851]; chlorophyll biosynthetic process [GO:0015995]; photosynthesis [GO:0015979]
1692	OT1692	LOC100791877 GLYMA_07G236000	A/G	111	PREDICTED: uncharacterized protein LOC100791877	mitochondrion [GO:0005739]; glycopeptide alpha-N-acetylgalactosaminidase activity [GO:0033926]
1693	OT1693	KK1_026505	T/C	667	Anthocyanin 3'-O-beta-glucosyltransferase	transferase activity, transferring hexosyl groups [GO:0016758]; metabolic process [GO:0008152]
1694	OT1694	KK1_026505	T/C	690	Anthocyanin 3'-O-beta-glucosyltransferase	transferase activity, transferring hexosyl groups [GO:0016758]; metabolic process [GO:0008152]
1695	OT1695	KK1_026505	G/T	695	Anthocyanin 3'-O-beta-glucosyltransferase	transferase activity, transferring hexosyl groups [GO:0016758]; metabolic process [GO:0008152]
1696	OT1696	KK1_026505	T/C	785	Anthocyanin 3'-O-beta-glucosyltransferase	transferase activity, transferring hexosyl groups [GO:0016758]; metabolic process [GO:0008152]
1697	OT1697	KK1_026505	G/A	790	Anthocyanin 3'-O-beta-glucosyltransferase	transferase activity, transferring hexosyl groups [GO:0016758]; metabolic process [GO:0008152]
1698	OT1698	KK1_026505	T/C	818	Anthocyanin 3'-O-beta-glucosyltransferase	transferase activity, transferring hexosyl groups [GO:0016758]; metabolic process [GO:0008152]
1699	OT1699	KK1_026505	A/G	874	Anthocyanin 3'-O-beta-glucosyltransferase	transferase activity, transferring hexosyl groups [GO:0016758]; metabolic process [GO:0008152]
1700	OT1700	KK1_026505	T/C	1168	Anthocyanin 3'-O-beta-glucosyltransferase	transferase activity, transferring hexosyl groups [GO:0016758]; metabolic process [GO:0008152]
1701	OT1701	KK1_026505	G/A	1169	Anthocyanin 3'-O-beta-glucosyltransferase	transferase activity, transferring hexosyl groups [GO:0016758]; metabolic process [GO:0008152]
1702	OT1702	KK1_026505	T/C	1204	Anthocyanin 3'-O-beta-glucosyltransferase	transferase activity, transferring hexosyl groups [GO:0016758]; metabolic process [GO:0008152]
1703	OT1703	KK1_026505	G/T	1225	Anthocyanin 3'-O-beta-glucosyltransferase	transferase activity, transferring hexosyl groups [GO:0016758]; metabolic process [GO:0008152]
1704	OT1704	KK1_026505	C/T	1226	Anthocyanin 3'-O-beta-glucosyltransferase	transferase activity, transferring hexosyl groups [GO:0016758]; metabolic process [GO:0008152]
1705	OT1705	KK1_026505	C/A	1500	Anthocyanin 3'-O-beta-glucosyltransferase	transferase activity, transferring hexosyl groups [GO:0016758]; metabolic process [GO:0008152]
1706	OT1706	KK1_026505	T/C	1505	Anthocyanin 3'-O-beta-glucosyltransferase	transferase activity, transferring hexosyl groups [GO:0016758]; metabolic process [GO:0008152]
1707	OT1707	KK1_026505	A/T	1543	Anthocyanin 3'-O-beta-glucosyltransferase	transferase activity, transferring hexosyl groups [GO:0016758]; metabolic process [GO:0008152]
1708	OT1708	KK1_026505	A/T	1544	Anthocyanin 3'-O-beta-glucosyltransferase	transferase activity, transferring hexosyl groups [GO:0016758]; metabolic process [GO:0008152]
1709	OT1709	KK1_026505	A/G	1769	Anthocyanin 3'-O-beta-glucosyltransferase	transferase activity, transferring hexosyl groups [GO:0016758]; metabolic process [GO:0008152]
1710	OT1710	KK1_026505	T/C	1779	Anthocyanin 3'-O-beta-glucosyltransferase	transferase activity, transferring hexosyl groups [GO:0016758]; metabolic process [GO:0008152]
1711	OT1711	LOC101506165	T/C	121	PREDICTED: uncharacterized protein PB1E7.01c-like isoform X1	NA
1712	OT1712	LOC100788201 GLYMA_01G142700	C/A	2390	PREDICTED: putative ATP-dependent RNA helicase PB1A10.06c isoform X1	cytoplasm [GO:0005737]; ATP binding [GO:0005524]; ATP-dependent RNA helicase activity [GO:0004004]; RNA binding [GO:0003723]; RNA processing [GO:0006396]
1713	OT1713	LOC100788201 GLYMA_01G142700	A/T	3335	PREDICTED: putative ATP-dependent RNA helicase PB1A10.06c isoform X1	cytoplasm [GO:0005737]; ATP binding [GO:0005524]; ATP-dependent RNA helicase activity [GO:0004004]; RNA binding [GO:0003723]; RNA processing [GO:0006396]
1714	OT1714	LOC100794876 GLYMA_16G017800	G/C	511	PREDICTED: uncharacterized protein LOC100794876 isoform X2	integral component of membrane [GO:0016021]; cation transmembrane transporter activity [GO:0008324]
1715	OT1715	glysoja_027079	C/G	5925	Callose synthase 3	1,3-beta-D-glucan synthase complex [GO:0000148]; integral component of membrane [GO:0016021]; 1,3-beta-D-glucan synthase activity [GO:0003843]; (1->3)-beta-D-glucan biosynthetic process [GO:0006075]
1716	OT1716	LOC101496118	T/A	775	PREDICTED: uncharacterized protein LOC101496118	NA
1717	OT1717	LOC101496118	A/G	818	PREDICTED: uncharacterized protein LOC101496118	NA
1718	OT1718	PHAVU_008G258400g	T/G	1287	hypothetical protein PHAVU_008G258400g	ATP binding [GO:0005524]; protein kinase activity [GO:0004672]
1719	OT1719	PHAVU_002G058900g	G/T	167	hypothetical protein PHAVU_002G058900g	nucleic acid binding [GO:0003676]
1720	OT1720	LOC100778208 GLYMA_16G076300	C/G	2022	PREDICTED: long-chain-alcohol oxidase FAO4A-like	integral component of membrane [GO:0016021]; intracellular [GO:0005622]; flavin adenine dinucleotide binding [GO:0050660]; long-chain-alcohol oxidase activity [GO:0046577]; oxidoreductase activity [GO:0016491]
1721	OT1721	LOC100820566 GLYMA_13G225700	C/T	146	PREDICTED: heat stress transcription factor A-4a-like	nucleus [GO:0005634]; sequence-specific DNA binding [GO:0043565]; transcription factor activity, sequence-specific DNA binding [GO:0003700]
1722	OT1722	LOC100806405 GLYMA_09G142000	C/T	691	PREDICTED: F-box protein At1g60400-like	NA
1723	OT1723	LOC106758075	G/A	694	PREDICTED: proteinaceous RNase P 2-like	NA
1724	OT1724	KK1_018485	T/A	420	Xylosyltransferase 1	membrane [GO:0016020]; acetylglucosaminyltransferase activity [GO:0008375]
1725	OT1725	KK1_018485	A/T	431	Xylosyltransferase 1	membrane [GO:0016020]; acetylglucosaminyltransferase activity [GO:0008375]
1726	OT1726	KK1_018485	G/A	477	Xylosyltransferase 1	membrane [GO:0016020]; acetylglucosaminyltransferase activity [GO:0008375]
1727	OT1727	KK1_018485	G/C	479	Xylosyltransferase 1	membrane [GO:0016020]; acetylglucosaminyltransferase activity [GO:0008375]
1728	OT1728	LOC100796721 GLYMA_19G043200	C/T	1410	PREDICTED: putative endo-1,3(4)-beta-glucanase 2	glucan endo-1,3-beta-glucanase activity, C-3 substituted reducing group [GO:0052861]
1729	OT1729	LOC101498285	C/A	423	PREDICTED: uncharacterized protein LOC101498285	integral component of membrane [GO:0016021]
1730	OT1730	KK1_017196	C/T	218	hypothetical protein KK1_017196	NA
1731	OT1731	LOC100820530 GLYMA_04G016700	C/T	1098	PREDICTED: WUSCHEL-related homeobox 8-like	nucleus [GO:0005634]; DNA binding [GO:0003677]
1732	OT1732	LOC101502547	C/T	476	PREDICTED: sphinganine C(4)-monooxygenase 1-like	integral component of membrane [GO:0016021]; iron ion binding [GO:0005506]; monooxygenase activity [GO:0004497]; lipid biosynthetic process [GO:0008610]
1733	OT1733	LOC100817919 GLYMA_14G221800	A/C	972	PREDICTED: E3 ubiquitin-protein ligase ATL23-like	integral component of membrane [GO:0016021]; ubiquitin protein ligase activity [GO:0061630]; proteasome-mediated ubiquitin-dependent protein catabolic process [GO:0043161]
1734	OT1734	LOC101495267	A/C	1155	PREDICTED: xanthine dehydrogenase 1-like isoform X1	2 iron, 2 sulfur cluster binding [GO:0051537]; electron carrier activity [GO:0009055]; flavin adenine dinucleotide binding [GO:0050660]; iron ion binding [GO:0005506]; oxidoreductase activity, acting on CH-OH group of donors [GO:0016614]
1735	OT1735	LOC101495267	T/C	3410	PREDICTED: xanthine dehydrogenase 1-like isoform X1	2 iron, 2 sulfur cluster binding [GO:0051537]; electron carrier activity [GO:0009055]; flavin adenine dinucleotide binding [GO:0050660]; iron ion binding [GO:0005506]; oxidoreductase activity, acting on CH-OH group of donors [GO:0016614]
1736	OT1736	LOC101493425	A/G	255	PREDICTED: uncharacterized protein At3g15000, mitochondrial-like	NA
1737	OT1737	glysoja_036207	G/A	486	hypothetical protein glysoja_036207	NA
1738	OT1738	glysoja_000595	T/A	2176	hypothetical protein glysoja_000595	NA
1739	OT1739	glysoja_000595	A/T	2177	hypothetical protein glysoja_000595	NA
1740	OT1740	NA	G/A	300	unknown, partial	serine-type carboxypeptidase activity [GO:0004185]
1741	OT1741	NA	A/T	311	unknown, partial	serine-type carboxypeptidase activity [GO:0004185]
1742	OT1742	NA	T/A	333	unknown, partial	serine-type carboxypeptidase activity [GO:0004185]
1743	OT1743	PHAVU_005G056500g	T/C	1037	hypothetical protein PHAVU_005G056500g	NA
1744	OT1744	LOC106753045	G/T	262	PREDICTED: probable polyamine oxidase 2 isoform X1	oxidoreductase activity [GO:0016491]
1745	OT1745	LOC101488662	T/C	1146	PREDICTED: uncharacterized protein LOC101488662	translation initiation factor activity [GO:0003743]
1746	OT1746	LOC101488662	C/G	1548	PREDICTED: uncharacterized protein LOC101488662	translation initiation factor activity [GO:0003743]
1747	OT1747	KK1_029963	C/G	782	Expansin-A13, partial	cell wall [GO:0005618]; extracellular region [GO:0005576]; membrane [GO:0016020]; plant-type cell wall organization [GO:0009664]
1748	OT1748	LOC100815087 GLYMA_07G199200	G/C	768	PREDICTED: mitochondrial substrate carrier family protein S-like	integral component of membrane [GO:0016021]; mitochondrial inner membrane [GO:0005743]; L-ornithine transmembrane transporter activity [GO:0000064]; mitochondrial ornithine transport [GO:0000066]; mitochondrial transport [GO:0006839]
1749	OT1749	LOC101491166	C/G	344	PREDICTED: uncharacterized protein LOC101491166	integral component of membrane [GO:0016021]
1750	OT1750	glysoja_034683	C/G	2263	Subtilisin-like protease SDD1	integral component of membrane [GO:0016021]; serine-type endopeptidase activity [GO:0004252]
1751	OT1751	glysoja_034683	T/A	2477	Subtilisin-like protease SDD1	integral component of membrane [GO:0016021]; serine-type endopeptidase activity [GO:0004252]
1752	OT1752	KK1_011386	G/C	186	putative peptide transporter At1g52190 family	integral component of membrane [GO:0016021]; transporter activity [GO:0005215]
1753	OT1753	KK1_011386	C/A	215	putative peptide transporter At1g52190 family	integral component of membrane [GO:0016021]; transporter activity [GO:0005215]
1754	OT1754	KK1_011386	C/A	236	putative peptide transporter At1g52190 family	integral component of membrane [GO:0016021]; transporter activity [GO:0005215]
1755	OT1755	KK1_011386	C/T	237	putative peptide transporter At1g52190 family	integral component of membrane [GO:0016021]; transporter activity [GO:0005215]
1756	OT1756	KK1_011386	C/G	463	putative peptide transporter At1g52190 family	integral component of membrane [GO:0016021]; transporter activity [GO:0005215]
1757	OT1757	KK1_011386	G/A	771	putative peptide transporter At1g52190 family	integral component of membrane [GO:0016021]; transporter activity [GO:0005215]
1758	OT1758	orf104e	A/T	655	hypothetical protein (mitochondrion)	mitochondrion [GO:0005739]
1759	OT1759	orf104e	C/T	1227	hypothetical protein (mitochondrion)	mitochondrion [GO:0005739]
1760	OT1760	orf104e	C/T	1306	hypothetical protein (mitochondrion)	mitochondrion [GO:0005739]
1761	OT1761	orf104e	T/C	1499	hypothetical protein (mitochondrion)	mitochondrion [GO:0005739]
1762	OT1762	orf104e	T/C	1784	hypothetical protein (mitochondrion)	mitochondrion [GO:0005739]
1763	OT1763	KK1_029623	T/C	435	Tetratricopeptide repeat protein 7B	NA
1764	OT1764	LOC100813535 GLYMA_09G274600	A/T	1381	PREDICTED: leucine-rich repeat receptor-like protein kinase PXC2	integral component of membrane [GO:0016021]; ATP binding [GO:0005524]; protein kinase activity [GO:0004672]
1765	OT1765	LOC101496842	C/T	437	PREDICTED: UNC93-like protein 3-like	integral component of membrane [GO:0016021]
1766	OT1766	LOC101496842	A/T	1278	PREDICTED: UNC93-like protein 3-like	integral component of membrane [GO:0016021]
1767	OT1767	LOC100788177 GLYMA_07G092300	T/A	506	PREDICTED: chloroplastic group IIA intron splicing facilitator CRS1, chloroplastic-like	RNA binding [GO:0003723]
1768	OT1768	LOC100797712 GLYMA_08G340700	T/A	804	UPF0405 protein C3orf75 homolog	Elongator holoenzyme complex [GO:0033588]
1769	OT1769	LOC100813091 GLYMA_12G087200	T/G	678	PREDICTED: cytochrome P450 94C1	integral component of membrane [GO:0016021]; heme binding [GO:0020037]; iron ion binding [GO:0005506]; oxidoreductase activity, acting on paired donors, with incorporation or reduction of molecular oxygen [GO:0016705]
1770	OT1770	LOC106756719	A/T	690	PREDICTED: anaphase-promoting complex subunit 2	ubiquitin protein ligase binding [GO:0031625]; ubiquitin-dependent protein catabolic process [GO:0006511]
1771	OT1771	LOC100787391 GLYMA_04G161000	T/G	3828	PREDICTED: protein LONGIFOLIA 2-like isoform X2	regulation of monopolar cell growth [GO:0051513]
1772	OT1772	LOC100819267 GLYMA_03G060000	C/T	1044	PREDICTED: uncharacterized protein LOC100819267 isoform X1	NA
1773	OT1773	LOC100819267 GLYMA_03G060000	T/A	1046	PREDICTED: uncharacterized protein LOC100819267 isoform X1	NA
1774	OT1774	PHAVU_011G096600g	A/G	993	hypothetical protein PHAVU_011G096600g	NA
1775	OT1775	LOC100800019 GLYMA_09G242900	T/A	924	PREDICTED: protein kinase G11A-like	cytoplasm [GO:0005737]; nucleus [GO:0005634]; plasma membrane [GO:0005886]; ATP binding [GO:0005524]; protein serine/threonine kinase activity [GO:0004674]; intracellular signal transduction [GO:0035556]
1776	OT1776	GLYMA_17G140800	G/A	408	PREDICTED: uncharacterized protein LOC100794740	integral component of membrane [GO:0016021]
1777	OT1777	LOC100790263 GLYMA_05G192900	C/A	1572	PREDICTED: phosphoribosylformylglycinamidine cyclo-ligase, chloroplastic/mitochondrial-like	cytoplasm [GO:0005737]; phosphoribosylformylglycinamidine cyclo-ligase activity [GO:0004641]; 'de novo' IMP biosynthetic process [GO:0006189]
1778	OT1778	LOC101514937	A/G	123	PREDICTED: transcription factor GTE4-like isoform X2	NA
1779	OT1779	KK1_021158	G/A	1138	hypothetical protein KK1_021158	3-phosphoshikimate 1-carboxyvinyltransferase activity [GO:0003866]; aromatic amino acid family biosynthetic process [GO:0009073]; chorismate biosynthetic process [GO:0009423]
1780	OT1780	orf197b orf197 NitaMp028 NitaMp165	C/T	2073	hypothetical protein	mitochondrion [GO:0005739]
1781	OT1781	orf197b orf197 NitaMp028 NitaMp165	C/T	3770	hypothetical protein	mitochondrion [GO:0005739]
1782	OT1782	orf197b orf197 NitaMp028 NitaMp165	C/T	3908	hypothetical protein	mitochondrion [GO:0005739]
1783	OT1783	GLYMA_10G209600	T/C	2072	PREDICTED: probable lysine-specific demethylase ELF6	nucleus [GO:0005634]; metal ion binding [GO:0046872]; nucleic acid binding [GO:0003676]
1784	OT1784	GLYMA_10G209600	G/A	2720	PREDICTED: probable lysine-specific demethylase ELF6	nucleus [GO:0005634]; metal ion binding [GO:0046872]; nucleic acid binding [GO:0003676]
1785	OT1785	GLYMA_10G209600	G/A	3752	PREDICTED: probable lysine-specific demethylase ELF6	nucleus [GO:0005634]; metal ion binding [GO:0046872]; nucleic acid binding [GO:0003676]
1786	OT1786	GLYMA_10G209600	T/C	4210	PREDICTED: probable lysine-specific demethylase ELF6	nucleus [GO:0005634]; metal ion binding [GO:0046872]; nucleic acid binding [GO:0003676]
1787	OT1787	GLYMA_10G209600	T/A	4232	PREDICTED: probable lysine-specific demethylase ELF6	nucleus [GO:0005634]; metal ion binding [GO:0046872]; nucleic acid binding [GO:0003676]
1788	OT1788	GLYMA_10G209600	T/G	5190	PREDICTED: probable lysine-specific demethylase ELF6	nucleus [GO:0005634]; metal ion binding [GO:0046872]; nucleic acid binding [GO:0003676]
1789	OT1789	LOC106772681	T/C	761	PREDICTED: uncharacterized PKHD-type hydroxylase At1g22950-like isoform X1	iron ion binding [GO:0005506]; L-ascorbic acid binding [GO:0031418]; oxidoreductase activity, acting on paired donors, with incorporation or reduction of molecular oxygen [GO:0016705]
1790	OT1790	LOC106772681	T/A	771	PREDICTED: uncharacterized PKHD-type hydroxylase At1g22950-like isoform X1	iron ion binding [GO:0005506]; L-ascorbic acid binding [GO:0031418]; oxidoreductase activity, acting on paired donors, with incorporation or reduction of molecular oxygen [GO:0016705]
1791	OT1791	LOC106772681	T/G	804	PREDICTED: uncharacterized PKHD-type hydroxylase At1g22950-like isoform X1	iron ion binding [GO:0005506]; L-ascorbic acid binding [GO:0031418]; oxidoreductase activity, acting on paired donors, with incorporation or reduction of molecular oxygen [GO:0016705]
1792	OT1792	PHAVU_003G230600g	G/A	519	hypothetical protein PHAVU_003G230600g	NA
1793	OT1793	glysoja_049327	G/T	917	Plastid division protein PDV1	NA
1794	OT1794	LOC101497078	C/T	393	PREDICTED: protein YeeZ-like	catalytic activity [GO:0003824]; coenzyme binding [GO:0050662]
1795	OT1795	LOC101497078	T/C	705	PREDICTED: protein YeeZ-like	catalytic activity [GO:0003824]; coenzyme binding [GO:0050662]
1796	OT1796	LOC101514663	T/C	322	PREDICTED: U1 small nuclear ribonucleoprotein A-like	intracellular ribonucleoprotein complex [GO:0030529]; viral nucleocapsid [GO:0019013]; RNA binding [GO:0003723]
1797	OT1797	LOC106775703	G/A	808	PREDICTED: mediator of RNA polymerase II transcription subunit 14	mediator complex [GO:0016592]; RNA polymerase II transcription cofactor activity [GO:0001104]
1798	OT1798	LOC106775703	G/C	815	PREDICTED: mediator of RNA polymerase II transcription subunit 14	mediator complex [GO:0016592]; RNA polymerase II transcription cofactor activity [GO:0001104]
1799	OT1799	LOC106775703	C/T	816	PREDICTED: mediator of RNA polymerase II transcription subunit 14	mediator complex [GO:0016592]; RNA polymerase II transcription cofactor activity [GO:0001104]
1800	OT1800	LOC106775703	C/T	824	PREDICTED: mediator of RNA polymerase II transcription subunit 14	mediator complex [GO:0016592]; RNA polymerase II transcription cofactor activity [GO:0001104]
1801	OT1801	LOC106775703	C/T	855	PREDICTED: mediator of RNA polymerase II transcription subunit 14	mediator complex [GO:0016592]; RNA polymerase II transcription cofactor activity [GO:0001104]
1802	OT1802	LOC106775703	A/T	863	PREDICTED: mediator of RNA polymerase II transcription subunit 14	mediator complex [GO:0016592]; RNA polymerase II transcription cofactor activity [GO:0001104]
1803	OT1803	LOC106775703	C/A	878	PREDICTED: mediator of RNA polymerase II transcription subunit 14	mediator complex [GO:0016592]; RNA polymerase II transcription cofactor activity [GO:0001104]
1804	OT1804	LOC106775703	G/A	4606	PREDICTED: mediator of RNA polymerase II transcription subunit 14	mediator complex [GO:0016592]; RNA polymerase II transcription cofactor activity [GO:0001104]
1805	OT1805	LOC100782700 GLYMA_16G054200	G/A	866	PREDICTED: probable metal-nicotianamine transporter YSL6-like isoform 1	integral component of membrane [GO:0016021]; vacuolar membrane [GO:0005774]; transmembrane transporter activity [GO:0022857]
1806	OT1806	LOC106776143	C/T	367	PREDICTED: tudor domain-containing protein 3	NA
1807	OT1807	LOC106776143	G/T	409	PREDICTED: tudor domain-containing protein 3	NA
1808	OT1808	LOC106776143	A/G	410	PREDICTED: tudor domain-containing protein 3	NA
1809	OT1809	NAC5	G/C	1368	PREDICTED: NAC domain-containing protein 2-like	nucleus [GO:0005634]; DNA binding [GO:0003677]; regulation of transcription, DNA-templated [GO:0006355]; transcription, DNA-templated [GO:0006351]
1810	OT1810	LOC100816457 GLYMA_11G046500	A/C	474	PREDICTED: U-box domain-containing protein 30-like	integral component of membrane [GO:0016021]; ubiquitin-protein transferase activity [GO:0004842]
1811	OT1811	LOC100816457 GLYMA_11G046500	G/A	500	PREDICTED: U-box domain-containing protein 30-like	integral component of membrane [GO:0016021]; ubiquitin-protein transferase activity [GO:0004842]
1812	OT1812	LOC100816457 GLYMA_11G046500	G/A	926	PREDICTED: U-box domain-containing protein 30-like	integral component of membrane [GO:0016021]; ubiquitin-protein transferase activity [GO:0004842]
1813	OT1813	LOC100816457 GLYMA_11G046500	T/C	927	PREDICTED: U-box domain-containing protein 30-like	integral component of membrane [GO:0016021]; ubiquitin-protein transferase activity [GO:0004842]
1814	OT1814	LOC100816457 GLYMA_11G046500	G/A	985	PREDICTED: U-box domain-containing protein 30-like	integral component of membrane [GO:0016021]; ubiquitin-protein transferase activity [GO:0004842]
1815	OT1815	LOC100816457 GLYMA_11G046500	G/A	1015	PREDICTED: U-box domain-containing protein 30-like	integral component of membrane [GO:0016021]; ubiquitin-protein transferase activity [GO:0004842]
1816	OT1816	LOC100816457 GLYMA_11G046500	C/A	1023	PREDICTED: U-box domain-containing protein 30-like	integral component of membrane [GO:0016021]; ubiquitin-protein transferase activity [GO:0004842]
1817	OT1817	LOC100816457 GLYMA_11G046500	T/A	1027	PREDICTED: U-box domain-containing protein 30-like	integral component of membrane [GO:0016021]; ubiquitin-protein transferase activity [GO:0004842]
1818	OT1818	LOC100816457 GLYMA_11G046500	C/T	1034	PREDICTED: U-box domain-containing protein 30-like	integral component of membrane [GO:0016021]; ubiquitin-protein transferase activity [GO:0004842]
1819	OT1819	LOC100802469 GLYMA_07G004100	C/T	1736	PREDICTED: coatomer subunit beta-1-like	COPI vesicle coat [GO:0030126]; Golgi membrane [GO:0000139]; structural molecule activity [GO:0005198]; ER to Golgi vesicle-mediated transport [GO:0006888]; intra-Golgi vesicle-mediated transport [GO:0006891]; intracellular protein transport [GO:0006886]; retrograde vesicle-mediated transport, Golgi to ER [GO:0006890]
1820	OT1820	LOC100802469 GLYMA_07G004100	T/A	3242	PREDICTED: coatomer subunit beta-1-like	COPI vesicle coat [GO:0030126]; Golgi membrane [GO:0000139]; structural molecule activity [GO:0005198]; ER to Golgi vesicle-mediated transport [GO:0006888]; intra-Golgi vesicle-mediated transport [GO:0006891]; intracellular protein transport [GO:0006886]; retrograde vesicle-mediated transport, Golgi to ER [GO:0006890]
1821	OT1821	B456_008G276400	G/T	62	hypothetical protein B456_008G276400	integral component of membrane [GO:0016021]; aspartic-type endopeptidase activity [GO:0004190]
1822	OT1822	LOC101501016	C/G	78	probable inactive purple acid phosphatase 29-like	hydrolase activity [GO:0016787]
1823	OT1823	MTR_0027s0230	A/G	686	cytosolic class I small heat shock protein	NA
1824	OT1824	KK1_009934	T/G	276	F-box/kelch-repeat protein OR23	NA
1825	OT1825	LOC101499005	C/G	1836	PREDICTED: sorting nexin 2B-like isoform X1	phosphatidylinositol binding [GO:0035091]
1826	OT1826	KK1_038970	A/C	269	hypothetical protein KK1_038970	NA
1827	OT1827	KK1_017920	G/A	661	21 kDa protein	enzyme inhibitor activity [GO:0004857]; pectinesterase activity [GO:0030599]
1828	OT1828	KK1_023061	C/T	489	3-phosphoinositide-dependent protein kinase 1	ATP binding [GO:0005524]; protein kinase activity [GO:0004672]
1829	OT1829	KK1_023061	G/T	864	3-phosphoinositide-dependent protein kinase 1	ATP binding [GO:0005524]; protein kinase activity [GO:0004672]
1830	OT1830	KK1_028867	A/C	330	Uncharacterized protein At3g61260 family	NA
1831	OT1831	PHAVU_001G210500g	C/A	508	hypothetical protein PHAVU_001G210500g	ATP binding [GO:0005524]; microtubule binding [GO:0008017]; microtubule motor activity [GO:0003777]; microtubule-based movement [GO:0007018]
1832	OT1832	SDM1_4t00013	G/T	1000	Integrase core domain containing protein	nucleic acid binding [GO:0003676]; DNA integration [GO:0015074]
1833	OT1833	SDM1_4t00013	C/K	1053	Integrase core domain containing protein	nucleic acid binding [GO:0003676]; DNA integration [GO:0015074]
1834	OT1834	SDM1_4t00013	G/T	1059	Integrase core domain containing protein	nucleic acid binding [GO:0003676]; DNA integration [GO:0015074]
1835	OT1835	LOC100170727 GLYMA_12G032300	T/G	241	peroxisomal ascorbate peroxidase	chloroplast [GO:0009507]; integral component of membrane [GO:0016021]; cytochrome-c peroxidase activity [GO:0004130]; heme binding [GO:0020037]; cellular response to oxidative stress [GO:0034599]; hydrogen peroxide catabolic process [GO:0042744]; response to reactive oxygen species [GO:0000302]
1836	OT1836	LOC100808399 GLYMA_03G138000	T/C	553	PREDICTED: calcium-dependent protein kinase 32-like	cytoplasm [GO:0005737]; nucleus [GO:0005634]; plasma membrane [GO:0005886]; ATP binding [GO:0005524]; calcium ion binding [GO:0005509]; calcium-dependent protein serine/threonine kinase activity [GO:0009931]; calmodulin binding [GO:0005516]; calmodulin-dependent protein kinase activity [GO:0004683]; abscisic acid-activated signaling pathway [GO:0009738]; intracellular signal transduction [GO:0035…
1837	OT1837	MTR_3g106140	T/G	450	U-box domain-containing protein	NA
1838	OT1838	glysoja_040526	C/T	1339	hypothetical protein glysoja_040526	NA
1839	OT1839	glysoja_040526	C/A	3461	hypothetical protein glysoja_040526	NA
1840	OT1840	rps4 LojaMp018	C/T	197	ribosomal protein S4	mitochondrion [GO:0005739]; ribosome [GO:0005840]; rRNA binding [GO:0019843]
1841	OT1841	LOC106774231	A/G	1647	PREDICTED: aluminum-activated malate transporter 9-like	integral component of membrane [GO:0016021]; malate transport [GO:0015743]
1842	OT1842	LOC106774231	A/G	1999	PREDICTED: aluminum-activated malate transporter 9-like	integral component of membrane [GO:0016021]; malate transport [GO:0015743]
1843	OT1843	NA	T/C	858	unknown	ribosome [GO:0005840]; structural constituent of ribosome [GO:0003735]; translation [GO:0006412]
1844	OT1844	KK1_040518	C/G	172	Histone-lysine N-methyltransferase ATXR2	methyltransferase activity [GO:0008168]
1845	OT1845	KK1_002230	G/A	492	Purple acid phosphatase 15	acid phosphatase activity [GO:0003993]; metal ion binding [GO:0046872]
1846	OT1846	KK1_002230	T/G	516	Purple acid phosphatase 15	acid phosphatase activity [GO:0003993]; metal ion binding [GO:0046872]
1847	OT1847	KK1_002230	A/G	529	Purple acid phosphatase 15	acid phosphatase activity [GO:0003993]; metal ion binding [GO:0046872]
1848	OT1848	KK1_002230	G/T	535	Purple acid phosphatase 15	acid phosphatase activity [GO:0003993]; metal ion binding [GO:0046872]
1849	OT1849	LOC101490969	T/C	258	PREDICTED: transcription factor MYB46-like	DNA binding [GO:0003677]
1850	OT1850	drp	A/T	408	dehydration responsive protein [Corchorus olitorius]	NA
1851	OT1851	KK1_023240	T/G	221	Thiol:disulfide interchange protein txlA isogeny	cell [GO:0005623]; cell redox homeostasis [GO:0045454]
1852	OT1852	LOC100781339 GLYMA_04G114300	T/C	710	PREDICTED: uncharacterized protein At4g26450-like isoform X2	NA
1853	OT1853	LOC100781339 GLYMA_04G114300	T/C	1073	PREDICTED: uncharacterized protein At4g26450-like isoform X2	NA
1854	OT1854	PHAVU_003G244100g	T/C	188	hypothetical protein PHAVU_003G244100g	integral component of membrane [GO:0016021]
1855	OT1855	glysoja_001889	A/G	92	hypothetical protein glysoja_001889	NA
1856	OT1856	KK1_047087	G/A	543	NMDA receptor-regulated protein 1	NA
1857	OT1857	glysoja_027975	G/A	1292	hypothetical protein glysoja_027975	NA
1858	OT1858	glysoja_027975	T/C	1413	hypothetical protein glysoja_027975	NA
1859	OT1859	MTR_3g466750	C/G	1389	NB-ARC domain disease resistance protein	ADP binding [GO:0043531]; defense response [GO:0006952]
1860	OT1860	PHAVU_008G255800g	T/C	206	hypothetical protein PHAVU_008G255800g	integral component of membrane [GO:0016021]
1861	OT1861	PHAVU_008G255800g	G/C	1277	hypothetical protein PHAVU_008G255800g	integral component of membrane [GO:0016021]
1862	OT1862	MTR_4g089060	G/T	530	epoxide hydrolase-like protein	hydrolase activity [GO:0016787]
1863	OT1863	LOC100789722 GLYMA_05G192700	C/A	1152	PREDICTED: ABC transporter G family member 5-like	integral component of membrane [GO:0016021]; plasma membrane [GO:0005886]; ATP binding [GO:0005524]; ATPase activity, coupled to transmembrane movement of substances [GO:0042626]
1864	OT1864	glysoja_039197	A/G	590	Beta-galactosidase 3	beta-galactosidase activity [GO:0004565]; carbohydrate binding [GO:0030246]; carbohydrate metabolic process [GO:0005975]
1865	OT1865	glysoja_039197	T/C	591	Beta-galactosidase 3	beta-galactosidase activity [GO:0004565]; carbohydrate binding [GO:0030246]; carbohydrate metabolic process [GO:0005975]
1866	OT1866	GLYMA_17G121100	A/C	2650	hypothetical protein GLYMA_17G121100	Rab guanyl-nucleotide exchange factor activity [GO:0017112]
1867	OT1867	LOC101495194	C/T	454	PREDICTED: laccase-17-like	apoplast [GO:0048046]; copper ion binding [GO:0005507]; hydroquinone:oxygen oxidoreductase activity [GO:0052716]; lignin catabolic process [GO:0046274]
1868	OT1868	LOC101495194	C/T	472	PREDICTED: laccase-17-like	apoplast [GO:0048046]; copper ion binding [GO:0005507]; hydroquinone:oxygen oxidoreductase activity [GO:0052716]; lignin catabolic process [GO:0046274]
1869	OT1869	LOC101495194	A/G	479	PREDICTED: laccase-17-like	apoplast [GO:0048046]; copper ion binding [GO:0005507]; hydroquinone:oxygen oxidoreductase activity [GO:0052716]; lignin catabolic process [GO:0046274]
1870	OT1870	ccmB LojaMp029	G/A	284	cytochrome c biogenesis B	integral component of membrane [GO:0016021]; mitochondrion [GO:0005739]; heme transporter activity [GO:0015232]; cytochrome complex assembly [GO:0017004]
1871	OT1871	ccmB LojaMp029	G/A	341	cytochrome c biogenesis B	integral component of membrane [GO:0016021]; mitochondrion [GO:0005739]; heme transporter activity [GO:0015232]; cytochrome complex assembly [GO:0017004]
1872	OT1872	ccmB LojaMp029	G/A	349	cytochrome c biogenesis B	integral component of membrane [GO:0016021]; mitochondrion [GO:0005739]; heme transporter activity [GO:0015232]; cytochrome complex assembly [GO:0017004]
1873	OT1873	PHAVU_008G224900g	A/G	357	hypothetical protein PHAVU_008G224900g	integral component of membrane [GO:0016021]; ATP binding [GO:0005524]; protein serine/threonine kinase activity [GO:0004674]
1874	OT1874	PHAVU_008G224900g	G/A	407	hypothetical protein PHAVU_008G224900g	integral component of membrane [GO:0016021]; ATP binding [GO:0005524]; protein serine/threonine kinase activity [GO:0004674]
1875	OT1875	KK1_018795	G/A	599	Gibberellin 3-beta-dioxygenase 4	gibberellin-44 dioxygenase activity [GO:0047927]; metal ion binding [GO:0046872]
1876	OT1876	MTR_5g045160	A/G	403	plant/T31B5-30 protein	NA
1877	OT1877	MTR_5g045160	T/G	2150	plant/T31B5-30 protein	NA
1878	OT1878	PHAVU_010G124700g	C/T	2377	hypothetical protein PHAVU_010G124700g	nucleus [GO:0005634]; DNA binding [GO:0003677]; transcription factor activity, sequence-specific DNA binding [GO:0003700]; transcription, DNA-templated [GO:0006351]
1879	OT1879	PHAVU_010G124700g	C/G	2663	hypothetical protein PHAVU_010G124700g	nucleus [GO:0005634]; DNA binding [GO:0003677]; transcription factor activity, sequence-specific DNA binding [GO:0003700]; transcription, DNA-templated [GO:0006351]
1880	OT1880	PHAVU_010G124700g	A/C	2730	hypothetical protein PHAVU_010G124700g	nucleus [GO:0005634]; DNA binding [GO:0003677]; transcription factor activity, sequence-specific DNA binding [GO:0003700]; transcription, DNA-templated [GO:0006351]
1881	OT1881	PHAVU_010G124700g	A/C	2735	hypothetical protein PHAVU_010G124700g	nucleus [GO:0005634]; DNA binding [GO:0003677]; transcription factor activity, sequence-specific DNA binding [GO:0003700]; transcription, DNA-templated [GO:0006351]
1882	OT1882	PHAVU_010G124700g	T/C	2738	hypothetical protein PHAVU_010G124700g	nucleus [GO:0005634]; DNA binding [GO:0003677]; transcription factor activity, sequence-specific DNA binding [GO:0003700]; transcription, DNA-templated [GO:0006351]
1883	OT1883	LOC100800955 GLYMA_03G186500	T/G	568	PREDICTED: WD repeat-containing protein 3-like	Pwp2p-containing subcomplex of 90S preribosome [GO:0034388]; small-subunit processome [GO:0032040]; snoRNA binding [GO:0030515]; maturation of SSU-rRNA [GO:0030490]
1884	OT1884	LOC100800996 GLYMA_05G179000	A/C	187	PREDICTED: uncharacterized protein LOC100800996	NA
1885	OT1885	LOC100783870 GLYMA_20G121000	C/G	1177	PREDICTED: elongator complex protein 2-like	NA
1886	OT1886	LOC100783870 GLYMA_20G121000	C/T	1867	PREDICTED: elongator complex protein 2-like	NA
1887	OT1887	LOC106773531	A/G	734	PREDICTED: RHOMBOID-like protein 1	integral component of membrane [GO:0016021]; serine-type endopeptidase activity [GO:0004252]
1888	OT1888	LOC101489264	C/G	802	PREDICTED: ABC transporter B family member 15-like	integral component of membrane [GO:0016021]; ATP binding [GO:0005524]; ATPase activity, coupled to transmembrane movement of substances [GO:0042626]
1889	OT1889	LOC101489264	C/G	1449	PREDICTED: ABC transporter B family member 15-like	integral component of membrane [GO:0016021]; ATP binding [GO:0005524]; ATPase activity, coupled to transmembrane movement of substances [GO:0042626]
1890	OT1890	LOC101489264	C/T	1454	PREDICTED: ABC transporter B family member 15-like	integral component of membrane [GO:0016021]; ATP binding [GO:0005524]; ATPase activity, coupled to transmembrane movement of substances [GO:0042626]
1891	OT1891	LOC101489264	C/A	1455	PREDICTED: ABC transporter B family member 15-like	integral component of membrane [GO:0016021]; ATP binding [GO:0005524]; ATPase activity, coupled to transmembrane movement of substances [GO:0042626]
1892	OT1892	LOC101489264	T/C	1456	PREDICTED: ABC transporter B family member 15-like	integral component of membrane [GO:0016021]; ATP binding [GO:0005524]; ATPase activity, coupled to transmembrane movement of substances [GO:0042626]
1893	OT1893	LOC101489264	A/G	1542	PREDICTED: ABC transporter B family member 15-like	integral component of membrane [GO:0016021]; ATP binding [GO:0005524]; ATPase activity, coupled to transmembrane movement of substances [GO:0042626]
1894	OT1894	MTR_3g020890	A/G	290	NB-LRR type disease resistance protein Rps1-k-2	ADP binding [GO:0043531]; defense response [GO:0006952]
1895	OT1895	KK1_019844	T/C	1044	Protein transport protein SEC23	COPII vesicle coat [GO:0030127]; zinc ion binding [GO:0008270]; ER to Golgi vesicle-mediated transport [GO:0006888]; intracellular protein transport [GO:0006886]
1896	OT1896	KK1_019844	G/A	1051	Protein transport protein SEC23	COPII vesicle coat [GO:0030127]; zinc ion binding [GO:0008270]; ER to Golgi vesicle-mediated transport [GO:0006888]; intracellular protein transport [GO:0006886]
1897	OT1897	KK1_019844	G/A	1136	Protein transport protein SEC23	COPII vesicle coat [GO:0030127]; zinc ion binding [GO:0008270]; ER to Golgi vesicle-mediated transport [GO:0006888]; intracellular protein transport [GO:0006886]
1898	OT1898	KK1_019844	G/C	1146	Protein transport protein SEC23	COPII vesicle coat [GO:0030127]; zinc ion binding [GO:0008270]; ER to Golgi vesicle-mediated transport [GO:0006888]; intracellular protein transport [GO:0006886]
1899	OT1899	KK1_019844	T/C	1156	Protein transport protein SEC23	COPII vesicle coat [GO:0030127]; zinc ion binding [GO:0008270]; ER to Golgi vesicle-mediated transport [GO:0006888]; intracellular protein transport [GO:0006886]
1900	OT1900	KK1_019844	T/A	1161	Protein transport protein SEC23	COPII vesicle coat [GO:0030127]; zinc ion binding [GO:0008270]; ER to Golgi vesicle-mediated transport [GO:0006888]; intracellular protein transport [GO:0006886]
1901	OT1901	KK1_019844	C/A	1167	Protein transport protein SEC23	COPII vesicle coat [GO:0030127]; zinc ion binding [GO:0008270]; ER to Golgi vesicle-mediated transport [GO:0006888]; intracellular protein transport [GO:0006886]
1902	OT1902	KK1_019844	T/C	1170	Protein transport protein SEC23	COPII vesicle coat [GO:0030127]; zinc ion binding [GO:0008270]; ER to Golgi vesicle-mediated transport [GO:0006888]; intracellular protein transport [GO:0006886]
1903	OT1903	KK1_019844	T/C	1176	Protein transport protein SEC23	COPII vesicle coat [GO:0030127]; zinc ion binding [GO:0008270]; ER to Golgi vesicle-mediated transport [GO:0006888]; intracellular protein transport [GO:0006886]
1904	OT1904	LOC100807442 GLYMA_08G172100	G/T	1639	PREDICTED: uncharacterized protein LOC100807442	NA
1905	OT1905	GLYMA_07G028800	T/C	1486	hypothetical protein GLYMA_07G028800	NA
1906	OT1906	LOC100802135 GLYMA_08G113900	T/C	696	PREDICTED: glucan endo-1,3-beta-glucosidase 4-like	anchored component of plasma membrane [GO:0046658]; hydrolase activity, hydrolyzing O-glycosyl compounds [GO:0004553]; polysaccharide binding [GO:0030247]; carbohydrate metabolic process [GO:0005975]
1907	OT1907	LOC101502314	T/C	277	PREDICTED: ubiquitin-associated domain-containing protein 2-like	integral component of membrane [GO:0016021]; serine-type endopeptidase activity [GO:0004252]
1908	OT1908	LOC101497366	C/A	115	PREDICTED: probable inactive receptor kinase RLK902-like	integral component of membrane [GO:0016021]; ATP binding [GO:0005524]; protein kinase activity [GO:0004672]
1909	OT1909	KK1_040168	C/G	573	Kelch domain-containing protein 4	NA
1910	OT1910	KK1_040168	A/C	656	Kelch domain-containing protein 4	NA
1911	OT1911	KK1_040168	A/T	729	Kelch domain-containing protein 4	NA
1912	OT1912	KK1_040168	C/G	1065	Kelch domain-containing protein 4	NA
1913	OT1913	KK1_040168	C/T	1110	Kelch domain-containing protein 4	NA
1914	OT1914	KK1_019817	T/G	509	Cryptochrome-1	blue light photoreceptor activity [GO:0009882]
1915	OT1915	LOC100500588 GLYMA_12G069100	T/A	368	PREDICTED: uncharacterized protein LOC100500588 isoform X2	nucleus [GO:0005634]; protein heterodimerization activity [GO:0046982]
1916	OT1916	LOC100500588 GLYMA_12G069100	C/T	644	PREDICTED: uncharacterized protein LOC100500588 isoform X2	nucleus [GO:0005634]; protein heterodimerization activity [GO:0046982]
1917	OT1917	LOC100808166 GLYMA_16G106400	G/A	903	PREDICTED: uncharacterized protein LOC100808166	NA
1918	OT1918	LOC100784650 GLYMA_08G089500	A/C	1515	PREDICTED: isoflavone 2'-hydroxylase-like	integral component of membrane [GO:0016021]; membrane [GO:0016020]; heme binding [GO:0020037]; iron ion binding [GO:0005506]; oxidoreductase activity, acting on paired donors, with incorporation or reduction of molecular oxygen, NAD(P)H as one donor, and incorporation of one atom of oxygen [GO:0016709]; defense response to other organism [GO:0098542]; indole glucosinolate metabolic process [GO:00…
1919	OT1919	glysoja_038133	C/T	188	Serine/threonine-protein kinase WNK1	ATP binding [GO:0005524]; protein kinase activity [GO:0004672]
1920	OT1920	glysoja_038133	C/T	1654	Serine/threonine-protein kinase WNK1	ATP binding [GO:0005524]; protein kinase activity [GO:0004672]
1921	OT1921	LOC100801628 GLYMA_16G203800	C/T	1838	PREDICTED: uncharacterized protein LOC100801628	NA
1922	OT1922	MTR_7g115440	G/A	1199	F-box associated ubiquitination effector-like protein	NA
1923	OT1923	LOC100785543 GLYMA_16G203900	A/T	538	PREDICTED: cleavage and polyadenylation specificity factor subunit 1-like	nucleus [GO:0005634]; mRNA binding [GO:0003729]; mRNA cleavage [GO:0006379]; mRNA polyadenylation [GO:0006378]
1924	OT1924	LOC100785543 GLYMA_16G203900	A/C	2022	PREDICTED: cleavage and polyadenylation specificity factor subunit 1-like	nucleus [GO:0005634]; mRNA binding [GO:0003729]; mRNA cleavage [GO:0006379]; mRNA polyadenylation [GO:0006378]
1925	OT1925	LOC100785543 GLYMA_16G203900	A/G	4011	PREDICTED: cleavage and polyadenylation specificity factor subunit 1-like	nucleus [GO:0005634]; mRNA binding [GO:0003729]; mRNA cleavage [GO:0006379]; mRNA polyadenylation [GO:0006378]
1926	OT1926	KK1_030211	G/A	1262	Fasciclin-like arabinogalactan protein 7	NA
1927	OT1927	glysoja_001151	G/C	371	Reticulocyte-binding protein 2 like a	integral component of membrane [GO:0016021]
1928	OT1928	glysoja_001151	G/A	404	Reticulocyte-binding protein 2 like a	integral component of membrane [GO:0016021]
1929	OT1929	glysoja_001151	T/C	448	Reticulocyte-binding protein 2 like a	integral component of membrane [GO:0016021]
1930	OT1930	glysoja_001151	A/G	580	Reticulocyte-binding protein 2 like a	integral component of membrane [GO:0016021]
1931	OT1931	glysoja_001151	A/G	584	Reticulocyte-binding protein 2 like a	integral component of membrane [GO:0016021]
1932	OT1932	glysoja_001151	G/A	617	Reticulocyte-binding protein 2 like a	integral component of membrane [GO:0016021]
1933	OT1933	glysoja_001151	C/T	636	Reticulocyte-binding protein 2 like a	integral component of membrane [GO:0016021]
1934	OT1934	glysoja_001151	C/G	700	Reticulocyte-binding protein 2 like a	integral component of membrane [GO:0016021]
1935	OT1935	glysoja_001151	T/C	725	Reticulocyte-binding protein 2 like a	integral component of membrane [GO:0016021]
1936	OT1936	glysoja_001151	C/T	728	Reticulocyte-binding protein 2 like a	integral component of membrane [GO:0016021]
1937	OT1937	glysoja_001151	G/A	731	Reticulocyte-binding protein 2 like a	integral component of membrane [GO:0016021]
1938	OT1938	glysoja_001151	A/G	1169	Reticulocyte-binding protein 2 like a	integral component of membrane [GO:0016021]
1939	OT1939	glysoja_001151	A/C	1181	Reticulocyte-binding protein 2 like a	integral component of membrane [GO:0016021]
1940	OT1940	glysoja_001151	G/A	1267	Reticulocyte-binding protein 2 like a	integral component of membrane [GO:0016021]
1941	OT1941	glysoja_001151	G/C	1275	Reticulocyte-binding protein 2 like a	integral component of membrane [GO:0016021]
1942	OT1942	glysoja_001151	A/C	1310	Reticulocyte-binding protein 2 like a	integral component of membrane [GO:0016021]
1943	OT1943	glysoja_001151	G/A	1821	Reticulocyte-binding protein 2 like a	integral component of membrane [GO:0016021]
1944	OT1944	glysoja_001151	A/T	2359	Reticulocyte-binding protein 2 like a	integral component of membrane [GO:0016021]
1945	OT1945	glysoja_001151	G/A	2540	Reticulocyte-binding protein 2 like a	integral component of membrane [GO:0016021]
1946	OT1946	glysoja_001151	G/A	2564	Reticulocyte-binding protein 2 like a	integral component of membrane [GO:0016021]
1947	OT1947	PHAVU_006G200000g	T/C	2662	hypothetical protein PHAVU_006G200000g	integral component of membrane [GO:0016021]; transmembrane transport [GO:0055085]
1948	OT1948	GLYMA_03G032900	A/G	1752	PREDICTED: uncharacterized protein LOC100809291 isoform X2	nucleotidyltransferase activity [GO:0016779]
1949	OT1949	LOC100793067	C/A	1371	PREDICTED: uncharacterized protein LOC100793067 isoform X3	NA
1950	OT1950	LOC100808796 GLYMA_05G183800	T/G	870	hypothetical protein GLYMA_05G183800	D-aminoacyl-tRNA deacylase activity [GO:0051499]
1951	OT1951	LOC100527634 GLYMA_01G170900	T/C	560	uncharacterized LOC100527634	cell [GO:0005623]; electron carrier activity [GO:0009055]; protein disulfide oxidoreductase activity [GO:0015035]; cell redox homeostasis [GO:0045454]
1952	OT1952	KK1_027283	T/C	1050	hypothetical protein KK1_027283	NA
1953	OT1953	glysoja_036624	T/C	2546	Putative acyl-activating enzyme 19	ligase activity [GO:0016874]; metabolic process [GO:0008152]
1954	OT1954	glysoja_036624	C/T	2555	Putative acyl-activating enzyme 19	ligase activity [GO:0016874]; metabolic process [GO:0008152]
1955	OT1955	LOC100796101	T/C	2512	PREDICTED: cation/calcium exchanger 4-like	integral component of membrane [GO:0016021]; transmembrane transport [GO:0055085]
1956	OT1956	LOC100814511 GLYMA_12G009500	G/A	1018	hypothetical protein GLYMA_12G009500	NA
1957	OT1957	LOC100814511 GLYMA_12G009500	C/G	1125	hypothetical protein GLYMA_12G009500	NA
1958	OT1958	KK1_038582	T/G	932	hypothetical protein KK1_038582	NA
1959	OT1959	KK1_034797	A/T	1775	UPF0261 protein SACE-5696	catalytic activity [GO:0003824]
1960	OT1960	LOC100804418 GLYMA_07G037800	C/A	992	PREDICTED: uncharacterized protein LOC100804418	NA
1961	OT1961	MTR_3g111110	C/G	174	Ubiquitin-fold modifier-conjugating enzyme	NA
1962	OT1962	TCM_005744	T/C	612	WRKY family transcription factor [Theobroma cacao]	sequence-specific DNA binding [GO:0043565]; transcription factor activity, sequence-specific DNA binding [GO:0003700]
1963	OT1963	LOC100813889 GLYMA_01G197600	C/T	1975	PREDICTED: LRR receptor-like serine/threonine-protein kinase HSL2	integral component of membrane [GO:0016021]; ATP binding [GO:0005524]; protein kinase activity [GO:0004672]
1964	OT1964	LOC100813889 GLYMA_01G197600	G/T	2897	PREDICTED: LRR receptor-like serine/threonine-protein kinase HSL2	integral component of membrane [GO:0016021]; ATP binding [GO:0005524]; protein kinase activity [GO:0004672]
1965	OT1965	LOC100814496 GLYMA_19G149900	G/A	617	PREDICTED: uncharacterized protein LOC100814496	NA
1966	OT1966	LOC100783603 GLYMA_09G280700	G/A	1509	PREDICTED: probable protein phosphatase 2C 65-like	protein serine/threonine phosphatase activity [GO:0004722]
1967	OT1967	LOC100783603 GLYMA_09G280700	A/G	1535	PREDICTED: probable protein phosphatase 2C 65-like	protein serine/threonine phosphatase activity [GO:0004722]
1968	OT1968	KK1_034152	G/A	229	Ent-kaurene oxidase	integral component of membrane [GO:0016021]; heme binding [GO:0020037]; iron ion binding [GO:0005506]; monooxygenase activity [GO:0004497]; oxidoreductase activity, acting on paired donors, with incorporation or reduction of molecular oxygen [GO:0016705]
1969	OT1969	KK1_034152	C/T	232	Ent-kaurene oxidase	integral component of membrane [GO:0016021]; heme binding [GO:0020037]; iron ion binding [GO:0005506]; monooxygenase activity [GO:0004497]; oxidoreductase activity, acting on paired donors, with incorporation or reduction of molecular oxygen [GO:0016705]
1970	OT1970	KK1_034152	C/G	246	Ent-kaurene oxidase	integral component of membrane [GO:0016021]; heme binding [GO:0020037]; iron ion binding [GO:0005506]; monooxygenase activity [GO:0004497]; oxidoreductase activity, acting on paired donors, with incorporation or reduction of molecular oxygen [GO:0016705]
1971	OT1971	KK1_034152	T/C	251	Ent-kaurene oxidase	integral component of membrane [GO:0016021]; heme binding [GO:0020037]; iron ion binding [GO:0005506]; monooxygenase activity [GO:0004497]; oxidoreductase activity, acting on paired donors, with incorporation or reduction of molecular oxygen [GO:0016705]
1972	OT1972	KK1_034152	T/G	1398	Ent-kaurene oxidase	integral component of membrane [GO:0016021]; heme binding [GO:0020037]; iron ion binding [GO:0005506]; monooxygenase activity [GO:0004497]; oxidoreductase activity, acting on paired donors, with incorporation or reduction of molecular oxygen [GO:0016705]
1973	OT1973	KK1_034152	T/C	1551	Ent-kaurene oxidase	integral component of membrane [GO:0016021]; heme binding [GO:0020037]; iron ion binding [GO:0005506]; monooxygenase activity [GO:0004497]; oxidoreductase activity, acting on paired donors, with incorporation or reduction of molecular oxygen [GO:0016705]
1974	OT1974	KK1_034152	T/C	1555	Ent-kaurene oxidase	integral component of membrane [GO:0016021]; heme binding [GO:0020037]; iron ion binding [GO:0005506]; monooxygenase activity [GO:0004497]; oxidoreductase activity, acting on paired donors, with incorporation or reduction of molecular oxygen [GO:0016705]
1975	OT1975	KK1_034152	A/G	1558	Ent-kaurene oxidase	integral component of membrane [GO:0016021]; heme binding [GO:0020037]; iron ion binding [GO:0005506]; monooxygenase activity [GO:0004497]; oxidoreductase activity, acting on paired donors, with incorporation or reduction of molecular oxygen [GO:0016705]
1976	OT1976	KK1_034152	A/G	1617	Ent-kaurene oxidase	integral component of membrane [GO:0016021]; heme binding [GO:0020037]; iron ion binding [GO:0005506]; monooxygenase activity [GO:0004497]; oxidoreductase activity, acting on paired donors, with incorporation or reduction of molecular oxygen [GO:0016705]
1977	OT1977	KK1_034152	C/T	1623	Ent-kaurene oxidase	integral component of membrane [GO:0016021]; heme binding [GO:0020037]; iron ion binding [GO:0005506]; monooxygenase activity [GO:0004497]; oxidoreductase activity, acting on paired donors, with incorporation or reduction of molecular oxygen [GO:0016705]
1978	OT1978	KK1_034152	G/A	1656	Ent-kaurene oxidase	integral component of membrane [GO:0016021]; heme binding [GO:0020037]; iron ion binding [GO:0005506]; monooxygenase activity [GO:0004497]; oxidoreductase activity, acting on paired donors, with incorporation or reduction of molecular oxygen [GO:0016705]
1979	OT1979	KK1_034152	G/C	1668	Ent-kaurene oxidase	integral component of membrane [GO:0016021]; heme binding [GO:0020037]; iron ion binding [GO:0005506]; monooxygenase activity [GO:0004497]; oxidoreductase activity, acting on paired donors, with incorporation or reduction of molecular oxygen [GO:0016705]
1980	OT1980	KK1_034152	T/A	1669	Ent-kaurene oxidase	integral component of membrane [GO:0016021]; heme binding [GO:0020037]; iron ion binding [GO:0005506]; monooxygenase activity [GO:0004497]; oxidoreductase activity, acting on paired donors, with incorporation or reduction of molecular oxygen [GO:0016705]
1981	OT1981	KK1_034152	T/C	1686	Ent-kaurene oxidase	integral component of membrane [GO:0016021]; heme binding [GO:0020037]; iron ion binding [GO:0005506]; monooxygenase activity [GO:0004497]; oxidoreductase activity, acting on paired donors, with incorporation or reduction of molecular oxygen [GO:0016705]
1982	OT1982	DREB1F PHAVU_003G212800g	C/T	481	hypothetical protein PHAVU_003G212800g	nucleus [GO:0005634]; DNA binding [GO:0003677]; transcription factor activity, sequence-specific DNA binding [GO:0003700]; transcription, DNA-templated [GO:0006351]
1983	OT1983	DREB1F PHAVU_003G212800g	T/C	487	hypothetical protein PHAVU_003G212800g	nucleus [GO:0005634]; DNA binding [GO:0003677]; transcription factor activity, sequence-specific DNA binding [GO:0003700]; transcription, DNA-templated [GO:0006351]
1984	OT1984	DREB1F PHAVU_003G212800g	T/C	504	hypothetical protein PHAVU_003G212800g	nucleus [GO:0005634]; DNA binding [GO:0003677]; transcription factor activity, sequence-specific DNA binding [GO:0003700]; transcription, DNA-templated [GO:0006351]
1985	OT1985	LOC101492849	C/T	3199	PREDICTED: protein PIR-like	NA
1986	OT1986	KK1_023775	G/A	769	putative inactive receptor kinase At1g48480 family	integral component of membrane [GO:0016021]; ATP binding [GO:0005524]; protein kinase activity [GO:0004672]
1987	OT1987	LR48_Vigan10g159500	A/G	1010	PREDICTED: uncharacterized protein LOC108344887	NA
1988	OT1988	LR48_Vigan10g159500	A/T	1011	PREDICTED: uncharacterized protein LOC108344887	NA
1989	OT1989	LR48_Vigan10g159500	A/G	1012	PREDICTED: uncharacterized protein LOC108344887	NA
1990	OT1990	LR48_Vigan10g159500	A/C	1013	PREDICTED: uncharacterized protein LOC108344887	NA
1991	OT1991	KK1_018789	C/T	531	Retrovirus-related Pol polyprotein from transposon TNT 1-94	nucleic acid binding [GO:0003676]; DNA integration [GO:0015074]
1992	OT1992	KK1_018789	C/T	609	Retrovirus-related Pol polyprotein from transposon TNT 1-94	nucleic acid binding [GO:0003676]; DNA integration [GO:0015074]
1993	OT1993	KK1_018789	C/T	714	Retrovirus-related Pol polyprotein from transposon TNT 1-94	nucleic acid binding [GO:0003676]; DNA integration [GO:0015074]
1994	OT1994	KK1_018789	T/G	716	Retrovirus-related Pol polyprotein from transposon TNT 1-94	nucleic acid binding [GO:0003676]; DNA integration [GO:0015074]
1995	OT1995	KK1_018789	C/A	781	Retrovirus-related Pol polyprotein from transposon TNT 1-94	nucleic acid binding [GO:0003676]; DNA integration [GO:0015074]
1996	OT1996	KK1_018789	A/T	1118	Retrovirus-related Pol polyprotein from transposon TNT 1-94	nucleic acid binding [GO:0003676]; DNA integration [GO:0015074]
1997	OT1997	KK1_018789	G/T	1143	Retrovirus-related Pol polyprotein from transposon TNT 1-94	nucleic acid binding [GO:0003676]; DNA integration [GO:0015074]
1998	OT1998	KK1_018789	A/G	1159	Retrovirus-related Pol polyprotein from transposon TNT 1-94	nucleic acid binding [GO:0003676]; DNA integration [GO:0015074]
[truncated: 2,853 more rows]
