# Supplementary material for: Identification and characterization of SSR, SNP and InDel molecular markers from RNA-Seq data of guar (Cyamopsis tetragonoloba, L. Taub.) roots
Source: BMC Genomics. 2018 Dec 20;19:951. doi: 10.1186/s12864-018-5205-9 (PMC6302463; doi:10.1186/s12864-018-5205-9)
Supplement: Supplementary file 21 — Table S19. Characteristics of InDels obtained at RD10 from root transcriptome of guar varieties RGC-1066 and M-83. (XLSX 37 kb) [file 12864_2018_5205_MOESM21_ESM.xlsx]

## Sheet: Sheet1
Table S19. Characteristics of InDels obtained at RD10 from root transcriptome of guar varieties RGC-1066 and M-83.
S.No	InDel name	Allele	Position	InDel type	Size of InDels	Gene Name	Gene Description	GO Annotation
1	InD1	AAG/AAGCCAG	2358	Insertion	4	glysoja_010065	hypothetical protein glysoja_010065 [Glycine soja]	integral component of membrane [GO:0016021]
2	InD2	GAGGTGTAGGT/GAGGT	633	Deletion	6	LOC100820296	PREDICTED: uncharacterized protein LOC100820296 isoform X1 [Glycine max]	NA
3	InD3	CT/CTCGT/CTCGTGAATTAGAT	867	Insertion	12	KK1_046906	40S ribosomal protein S20-2 [Cajanus cajan]	small ribosomal subunit [GO:0015935]; RNA binding [GO:0003723]; structural constituent of ribosome [GO:0003735]; translation [GO:0006412]
4	InD4	T/TC	868	Insertion	1	KK1_046906	40S ribosomal protein S20-2 [Cajanus cajan]	small ribosomal subunit [GO:0015935]; RNA binding [GO:0003723]; structural constituent of ribosome [GO:0003735]; translation [GO:0006412]
5	InD5	A/AAACAG/AAACGG	860	Insertion	5	VITISV_026166	hypothetical protein VITISV_026166 [Vitis vinifera]	NA
6	InD6	TGGGG/TGGG	1863	Deletion	1	VITISV_026166	hypothetical protein VITISV_026166 [Vitis vinifera]	NA
7	InD7	GAATATAATA/GAATA	525	Deletion	5	VITISV_026166	hypothetical protein VITISV_026166 [Vitis vinifera]	NA
8	InD8	CAAAAAA/CAAAAAAA	293	Insertion	1	MTR_8g007675	alpha/beta fold hydrolase [Medicago truncatula]	hydrolase activity [GO:0016787]
9	InD9	GTTCTTCTTCT/GTTCTTCT	1144	Deletion	3	glysoja_001135	Putative WRKY transcription factor 70 [Glycine soja]	sequence-specific DNA binding [GO:0043565]; transcription factor activity, sequence-specific DNA binding [GO:0003700]
10	InD10	C/CCTG	1031	Insertion	3	KK1_039234	Protein vip1, partial [Cajanus cajan]	RNA binding [GO:0003723]
11	InD11	CTCTGTC/CTC	4315	Deletion	4	glysoja_022015	GYF domain-containing protein mpd2 [Glycine soja]	NA
12	InD12	TCT/TCTGCACT	2122	Insertion	5	GLYMA_11G230700	PREDICTED: uncharacterized protein LOC100800606 [Glycine max]	ATP binding [GO:0005524]; protein metabolic process [GO:0019538]
13	InD13	CGTGAGTG/CGTG	720	Deletion	4	NA	prostaglandin E synthase 2 [Arachis duranensis]	NA
14	InD14	A/AAATCTATTAG/AATCTATTAG	238	Insertion	10	KK1_013888	Zinc finger A20 and AN1 domain-containing stress-associated protein 8 [Cajanus cajan]	DNA binding [GO:0003677]; zinc ion binding [GO:0008270]
15	InD15	G/GGGTCTGATAAAGA	1107	Insertion	13	glysoja_001047	hypothetical protein glysoja_001047 [Glycine soja]	NA
16	InD16	T/TC	265	Insertion	1	NA	PREDICTED: dnaJ homolog subfamily C member 17 [Vigna angularis]	NA
17	InD17	GC/GCATAC	836	Deletion	4	glysoja_032584	Putative leucine-rich repeat receptor-like serine/threonine-protein kinase [Glycine soja]	integral component of membrane [GO:0016021]; ATP binding [GO:0005524]; protein serine/threonine kinase activity [GO:0004674]
18	InD18	AG/AGTGTG	409	Deletion	4	LOC106779156	PREDICTED: cilia- and flagella-associated protein 20 [Vigna radiata var. radiata]	NA
19	InD19	ATTCTGTT/ATT	1324	Deletion	5	KK1_019228	BEL1-like homeodomain protein 7 [Cajanus cajan]	nucleus [GO:0005634]; DNA binding [GO:0003677]; regulation of transcription, DNA-templated [GO:0006355]
20	InD20	ATAGTGCTTAG/ATAG	125	Deletion	7	NA	unknown [Lotus japonicus]	lysosome [GO:0005764]; sphingolipid metabolic process [GO:0006665]
21	InD21	GTC/G	170	Deletion	2	NA	NA	NA
22	InD22	GAGGTAAAG/GAG	1142	Deletion	6	GLYMA_04G214400	PREDICTED: UDP-glucuronate:xylan alpha-glucuronosyltransferase 1-like [Glycine max]	Golgi apparatus [GO:0005794]; integral component of membrane [GO:0016021]; glucuronosyltransferase activity [GO:0015020]; plant-type secondary cell wall biogenesis [GO:0009834]; xylan biosynthetic process [GO:0045492]
23	InD23	ATCTC/ATC	310	Deletion	2	KK1_008445	Transcription factor TGA7 [Cajanus cajan]	sequence-specific DNA binding [GO:0043565]; transcription factor activity, sequence-specific DNA binding [GO:0003700]; transcription, DNA-templated [GO:0006351]
24	InD24	A/ATAG	971	Insertion	3	LOC100793073 GLYMA_13G301100	PREDICTED: vacuolar protein sorting-associated protein 18 homolog [Glycine max]	intracellular [GO:0005622]; intracellular protein transport [GO:0006886]; vesicle-mediated transport [GO:0016192]
25	InD25	AGGG/AGGGG	88	Insertion	1	NA	NA	NA
26	InD26	TGCC/T	1549	Deletion	3	LOC105852743	PREDICTED: uncharacterized protein LOC105852743, partial [Cicer arietinum]	nucleic acid binding [GO:0003676]; zinc ion binding [GO:0008270]
27	InD27	CAAAAAAA/CAAAAAA	2170	Deletion	1	LR48_Vigan05g213600	PREDICTED: uncharacterized protein LOC108334210 [Vigna angularis]	NA
28	InD28	GTTTTTTTT/GTTTTTTTTTT	514	Insertion	2	KK1_013734	Pectinesterase/pectinesterase inhibitor 18 [Cajanus cajan]	cell wall [GO:0005618]; extracellular region [GO:0005576]; integral component of membrane [GO:0016021]; aspartyl esterase activity [GO:0045330]; enzyme inhibitor activity [GO:0004857]; pectinesterase activity [GO:0030599]; cell wall modification [GO:0042545]; pectin catabolic process [GO:0045490]
29	InD29	G/GAAAACAC/GAAAACACCT	123	Insertion	9	glysoja_030711	MND1-interacting protein 1 [Glycine soja]	NA
30	InD30	A/T/ATAGCCGAAAAT	105	Insertion	11	glysoja_022879	Putative 60S ribosomal protein L14 [Glycine soja]	ribosome [GO:0005840]; structural constituent of ribosome [GO:0003735]; translation [GO:0006412]
31	InD31	AG/AGTTGG	780	Insertion	4	PHAVU_002G150600g	hypothetical protein PHAVU_002G150600g [Phaseolus vulgaris]	NA
32	InD32	TGAATAG/TG	129	Deletion	5	NA	NA	NA
33	InD33	GG/GGCGAGCATG	963	Insertion	8	LOC100808713 GLYMA_02G228600	PREDICTED: protein CHUP1, chloroplastic-like isoform X1 [Glycine max]	chloroplast outer membrane [GO:0009707]; chloroplast organization [GO:0009658]
34	InD34	C/CTTCT	107	Deletion	4	NA	NA	NA
35	InD35	GAG/GAGTGCAG	372	Insertion	5	KK1_022163	Protein SAND [Cajanus cajan]	NA
36	InD36	CCTG/CCTGTCTG	1512	Insertion	4	NA	unknown [Lotus japonicus]	ATP binding [GO:0005524]; protein serine/threonine kinase activity [GO:0004674]
37	InD37	GCTACAATTATCT/GCT	964	Deletion	10	LOC101491010	PREDICTED: homeobox protein knotted-1-like LET12-like isoform X1 [Cicer arietinum]	nucleus [GO:0005634]; DNA binding [GO:0003677]; regulation of transcription, DNA-templated [GO:0006355]
38	InD38	CACTACT/CACT	1054	Deletion	3	GLYMA_06G239100	PREDICTED: nuclear pore complex protein NUP214-like [Glycine max]	NA
39	InD39	CCAGTCTTGCAG/CCAG	1584	Deletion	8	NA	NA	NA
40	InD40	G/GC	382	Insertion	1	NA	NA	NA
41	InD41	CTAGT/CT	671	Deletion	3	LOC106753994	PREDICTED: B2 protein [Vigna radiata var. radiata]	NA
42	InD42	T/TGTTACGACTTCGCG	1391	Insertion	14	glysoja_049960	Vacuolar protein sorting-associated protein 32 like 2 [Glycine soja]	intracellular [GO:0005622]; vacuolar transport [GO:0007034]
43	InD43	GCAGGCCAG/GCAG	224	Deletion	5	LOC100779084 GLYMA_14G180600	PREDICTED: uncharacterized protein LOC100779084 [Glycine max]	NA
44	InD44	AAG/AAGCAG	2123	Insertion	3	MTR_2g069340	Mitotic spindle assembly checkpoint protein MAD2B	cellular response to DNA damage stimulus [GO:0006974]; response to UV-B [GO:0010224]
45	InD45	TGTATG/T	801	Deletion	5	orf103b GlmaxMp66	hypothetical protein GlmaxMp66 (mitochondrion) [Glycine max]	mitochondrion [GO:0005739]
46	InD46	CCTG/CCTGCTG	1282	Insertion	3	LOC100784511 GLYMA_09G017400	PREDICTED: uncharacterized protein LOC100784511 isoform X1 [Glycine max]	nucleus [GO:0005634]; DNA binding [GO:0003677]; regulation of transcription, DNA-templated [GO:0006355]; transcription, DNA-templated [GO:0006351]
47	InD47	TGAAG/TG	549	Deletion	3	LOC100809794 GLYMA_02G152800	PREDICTED: protein TRANSPORT INHIBITOR RESPONSE 1-like [Glycine max]	NA
48	InD48	TGTAAG/T	2796	Deletion	5	GLYMA_08G257700	PREDICTED: inactive leucine-rich repeat receptor-like protein kinase CORYNE isoform X1 [Glycine max]	integral component of membrane [GO:0016021]; ATP binding [GO:0005524]; protein kinase activity [GO:0004672]
49	InD49	TGCAGCAG/TGCAG	1615	Deletion	3	NA	NA	NA
50	InD50	C/CGATGCCTAAG	210	Insertion	10	KK1_025640	EIN3-binding F-box protein 1 [Cajanus cajan]	NA
51	InD51	A/ATACA	150	Insertion	4	KK1_011091	Serine/threonine-protein kinase Nek2 [Cajanus cajan]	ATP binding [GO:0005524]; protein kinase activity [GO:0004672]
52	InD52	GCTTAACCTTA/GCTTA	2275	Deletion	6	LOC100799441 GLYMA_07G238400	PREDICTED: DNA replication licensing factor mcm2-like [Glycine max]	MCM complex [GO:0042555]; nucleus [GO:0005634]; ATP binding [GO:0005524]; DNA binding [GO:0003677]; DNA helicase activity [GO:0003678]; DNA replication initiation [GO:0006270]
53	InD53	GAAAAAA/GAAAAAAA/GAAAAA	2058	Deletion	1	NA	NA	NA
54	InD54	TT/TTCTAT	105	Insertion	4	LOC100818411 GLYMA_12G172600	PREDICTED: uncharacterized protein LOC100818411 [Glycine max]	integral component of membrane [GO:0016021]
55	InD55	GAAAAAA/GAAAAAAA	188	Insertion	1	atp6	ATP synthase F0 subunit 6	integral component of membrane [GO:0016021]; mitochondrial inner membrane [GO:0005743]; proton-transporting ATP synthase complex, coupling factor F(o) [GO:0045263]; hydrogen ion transmembrane transporter activity [GO:0015078]; ATP synthesis coupled proton transport [GO:0015986]
56	InD56	GT/G	1884	Deletion	1	NA	unknown [Medicago truncatula]	heme binding [GO:0020037]; iron ion binding [GO:0005506]; monooxygenase activity [GO:0004497]; oxidoreductase activity, acting on paired donors, with incorporation or reduction of molecular oxygen [GO:0016705]
57	InD57	GAAAAAAAA/GAAAAAAAAAA/GAAAAAAAAA	308	Insertion	2	KK1_034871	Inositol-pentakisphosphate 2-kinase [Cajanus cajan]	ATP binding [GO:0005524]; inositol pentakisphosphate 2-kinase activity [GO:0035299]
58	InD58	AAG/AAGTAG	739	Insertion	3	NA	NA	NA
59	InD59	ATATTC/ATATTCCTTATTC	888	Insertion	7	LOC100782498 GLYMA_15G126000	PREDICTED: uncharacterized protein LOC100782498 isoform X2 [Glycine max]	NA
60	InD60	GC/GCCATTAC	1413	Insertion	6	NA	NA	NA
61	InD61	CCCAAAAAAAATAAAACC/CCC	1992	Deletion	16	LOC106772170	PREDICTED: patatin-like protein 6 [Vigna radiata var. radiata]	hydrolase activity [GO:0016787]; lipid catabolic process [GO:0016042]
62	InD62	CCTGCT/CCT	1996	Deletion	3	LOC100804688 GLYMA_19G229200	PREDICTED: uncharacterized protein LOC100804688 [Glycine max]	NA
63	InD63	TCCTATTGACC/TC	2863	Deletion	8	LOC100801135 GLYMA_03G264500	PREDICTED: ankyrin repeat-containing protein At5g02620-like [Glycine max]	integral component of membrane [GO:0016021]
64	InD64	ATCTCT/ATCT	1867	Deletion	2	LOC100801135 GLYMA_03G264500	PREDICTED: ankyrin repeat-containing protein At5g02620-like [Glycine max]	integral component of membrane [GO:0016021]
65	InD65	CCTGCACT/CCT	2115	Deletion	5	glysoja_003709	hypothetical protein glysoja_003709 [Glycine soja]	nucleus [GO:0005634]; DNA binding [GO:0003677]
66	InD66	T/TCTGAA	422	Insertion	5	GLYMA_09G146000	hypothetical protein GLYMA_09G146000 [Glycine max]	NA
67	InD67	AG/A	338	Deletion	1	LOC101490361	PREDICTED: uncharacterized protein LOC101490361 [Cicer arietinum]	NA
68	InD68	AAAGAAG/AAAGAAGAAG	845	Insertion	3	LOC100782067 GLYMA_19G221400	PREDICTED: bifunctional aminoacyl-tRNA synthetase-like [Glycine max]	aminoacyl-tRNA synthetase multienzyme complex [GO:0017101]; cytoplasm [GO:0005737]; ATP binding [GO:0005524]; proline-tRNA ligase activity [GO:0004827]; prolyl-tRNA aminoacylation [GO:0006433]
69	InD69	GT/GATCAGATT	157	Insertion	7	PHAVU_009G112500g	hypothetical protein PHAVU_009G112500g [Phaseolus vulgaris]	6-phosphofructokinase activity [GO:0003872]; ATP binding [GO:0005524]; fructose 6-phosphate metabolic process [GO:0006002]
70	InD70	CAAAAAA/CAAAAAAA	360	Insertion	1	GLYMA_20G021200	hypothetical protein GLYMA_20G021200 [Glycine max]	NA
71	InD71	AATCTATCT/AATCT	599	Insertion	4	NA	NA	NA
72	InD72	AGTAAG/A	170	Deletion	5	LOC100788692 GLYMA_14G008900	PREDICTED: uncharacterized protein LOC100788692 [Glycine max]	NA
73	InD73	T/TCTG	2554	Insertion	3	glysoja_007965	hypothetical protein glysoja_007965 [Glycine soja]	NA
74	InD74	ACCC/ACCCC	651	Insertion	1	PHAVU_006G221000g	hypothetical protein PHAVU_006G221000g [Phaseolus vulgaris]	integral component of membrane [GO:0016021]
75	InD75	T/TCTG	1293	Insertion	3	NA	NA	NA
76	InD76	CACCAAC/CAC	550	Deletion	4	NA	PREDICTED: uncharacterized protein LOC102621139 [Citrus sinensis]	NA
77	InD77	TGCAG/TG	1462	Deletion	3	glysoja_040881	ABC transporter B family member 4 [Glycine soja]	integral component of membrane [GO:0016021]; ATP binding [GO:0005524]; ATPase activity, coupled to transmembrane movement of substances [GO:0042626]
78	InD78	CAGATAG/CAG	95	Deletion	4	KK1_011254	Charged multivesicular body protein 1 [Cajanus cajan]	intracellular [GO:0005622]; vacuolar transport [GO:0007034]
79	InD79	ATTTTTTT/ATTTTTT	2303	Deletion	1	LOC100527157 GLYMA_17G143000	PREDICTED: uncharacterized protein LOC100527157 isoform X1 [Glycine max]	integral component of membrane [GO:0016021]
80	InD80	TC/TCCTAC	286	Insertion	4	GLYMA_16G004800	PREDICTED: midasin-like [Glycine max]	nucleus [GO:0005634]; ATP binding [GO:0005524]; ATPase activity [GO:0016887]; ribosomal large subunit assembly [GO:0000027]
81	InD81	A/ACAG	9352	Insertion	3	LOC100802615 GLYMA_13G156900	PREDICTED: uncharacterized protein LOC100802615 [Glycine max]	nucleic acid binding [GO:0003676]
82	InD82	CCTG/CCTGCTG	2614	Insertion	3	VITISV_003658	hypothetical protein VITISV_003658 [Vitis vinifera]	nucleic acid binding [GO:0003676]; DNA integration [GO:0015074]
83	InD83	CTA/CTATA	1243	Insertion	2	VITISV_003658	hypothetical protein VITISV_003658 [Vitis vinifera]	nucleic acid binding [GO:0003676]; DNA integration [GO:0015074]
84	InD84	ATTTT/ATT	1276	Deletion	1	VITISV_003658	hypothetical protein VITISV_003658 [Vitis vinifera]	nucleic acid binding [GO:0003676]; DNA integration [GO:0015074]
85	InD85	TGAAGAAGAAG/TGAAGAAG	2133	Deletion	3	LOC101492152	PREDICTED: phosphoserine aminotransferase, chloroplastic-like [Cicer arietinum]	O-phospho-L-serine:2-oxoglutarate aminotransferase activity [GO:0004648]; L-serine biosynthetic process [GO:0006564]
86	InD86	ATTTTTTT/ATTTTTTTTTT	175	Insertion	3	LOC100807900 GLYMA_04G095800	PREDICTED: uncharacterized protein LOC100807900 [Glycine max]	Rab-protein geranylgeranyltransferase complex [GO:0005968]; protein prenyltransferase activity [GO:0008318]; protein geranylgeranylation [GO:0018344]
87	InD87	T/TTCAC	2456	Insertion	4	KK1_026505	Anthocyanin 3'-O-beta-glucosyltransferase [Cajanus cajan]	transferase activity, transferring hexosyl groups [GO:0016758]; metabolic process [GO:0008152]
88	InD88	AC/A	1492	Deletion	1	NA	NA	NA
89	InD89	ACTTGCT/ACT	1595	Deletion	4	KK1_017920	21 kDa protein [Cajanus cajan]	enzyme inhibitor activity [GO:0004857]; pectinesterase activity [GO:0030599]
90	InD90	T/TA	662	Insertion	1	CesA	cellulose synthase [Leucaena leucocephala]	integral component of membrane [GO:0016021]; plasma membrane [GO:0005886]; cellulose synthase (UDP-forming) activity [GO:0016760]; metal ion binding [GO:0046872]; cell wall organization [GO:0071555]; cellulose biosynthetic process [GO:0030244]
91	InD91	GAGAGCTTCAATCCTACAGAG/GAGAG	242	Deletion	16	NA	NA	NA
92	InD92	TCCT/TCCTATCTGAGCACTACCT	664	Insertion	15	PHAVU_010G124700g	hypothetical protein PHAVU_010G124700g [Phaseolus vulgaris]	nucleus [GO:0005634]; DNA binding [GO:0003677]; transcription factor activity, sequence-specific DNA binding [GO:0003700]; transcription, DNA-templated [GO:0006351]
93	InD93	A/AG	2743	Insertion	1	PHAVU_010G124700g	hypothetical protein PHAVU_010G124700g [Phaseolus vulgaris]	nucleus [GO:0005634]; DNA binding [GO:0003677]; transcription factor activity, sequence-specific DNA binding [GO:0003700]; transcription, DNA-templated [GO:0006351]
94	InD94	ACTGATCCAC/ACAC	3658	Insertion	6	LOC100814511 GLYMA_12G009500	hypothetical protein GLYMA_12G009500 [Glycine max]	NA
95	InD95	CCTGCT/CCT	749	Deletion	3	PHAVU_006G106700g	hypothetical protein PHAVU_006G106700g [Phaseolus vulgaris]	NA
96	InD96	C/CCTACA	1722	Insertion	5	KK1_018789	Retrovirus-related Pol polyprotein from transposon TNT 1-94 [Cajanus cajan]	nucleic acid binding [GO:0003676]; DNA integration [GO:0015074]
97	InD97	ATCCTTC/ATC	648	Deletion	4	KK1_018789	Retrovirus-related Pol polyprotein from transposon TNT 1-94 [Cajanus cajan]	nucleic acid binding [GO:0003676]; DNA integration [GO:0015074]
98	InD98	GCAACCA/GCAACCAACCA	1544	Insertion	4	KK1_018789	Retrovirus-related Pol polyprotein from transposon TNT 1-94 [Cajanus cajan]	nucleic acid binding [GO:0003676]; DNA integration [GO:0015074]
99	InD99	GTT/GT	2143	Insertion	1	NA	NA	NA
100	InD100	GCT/GCTACT	140	Insertion	3	LOC100820334 GLYMA_10G261600	PREDICTED: receptor protein kinase-like protein At4g34220 [Glycine max]	integral component of membrane [GO:0016021]; ATP binding [GO:0005524]; protein kinase activity [GO:0004672]
101	InD101	A/ATAG	2313	Insertion	3	GLYMA_05G135800	PREDICTED: zinc finger CCCH domain-containing protein 17-like [Glycine max]	metal ion binding [GO:0046872]
102	InD102	TTCCTATCCT/TTCCT	996	Deletion	5	GLYMA_03G097000	hypothetical protein GLYMA_03G097000 [Glycine max]	NA
103	InD103	TGTGAGG/TG	304	Deletion	5	LOC106774191	PREDICTED: ubiquitin carboxyl-terminal hydrolase 6-like [Vigna radiata var. radiata]	thiol-dependent ubiquitinyl hydrolase activity [GO:0036459]; protein deubiquitination [GO:0016579]; ubiquitin-dependent protein catabolic process [GO:0006511]
104	InD104	G/GGGATC	1248	Insertion	5	GLYMA_14G016700	PREDICTED: uncharacterized protein LOC100781587 [Glycine max]	NA
105	InD105	GGCAGTTCTTGTGCTTTGCAG/GGCAG	253	Deletion	16	KK1_021889	putative nucleolar protein 5-2 [Cajanus cajan]	NA
106	InD106	CAAAAA/CAAAAAGATAGAAAAAA	169	Insertion	11	NA	NA	NA
107	InD107	GTTTTTTTTT/GTTTTTTTTTTTTT	207	Insertion	4	LOC100799345 GLYMA_18G230300	PREDICTED: serine/threonine-protein kinase RIO1-like [Glycine max]	ATP binding [GO:0005524]; protein serine/threonine kinase activity [GO:0004674]
108	InD108	G/GAGAGTGAAGGTGT	1509	Insertion	13	LOC101500421	PREDICTED: structural maintenance of chromosomes protein 1 [Cicer arietinum]	cohesin complex [GO:0008278]; nucleus [GO:0005634]; ATP binding [GO:0005524]; chromatin binding [GO:0003682]; protein heterodimerization activity [GO:0046982]; mitotic sister chromatid cohesion [GO:0007064]
109	InD109	G/GGTA	1918	Insertion	3	KK1_044239	Glutamyl-tRNA synthetase [Cajanus cajan]	cytoplasm [GO:0005737]; ATP binding [GO:0005524]; glutamate-tRNA ligase activity [GO:0004818]; tRNA binding [GO:0000049]; zinc ion binding [GO:0008270]; glutamyl-tRNA aminoacylation [GO:0006424]
110	InD110	A/ATGTCTTGAAG	686	Insertion	10	LOC106774037	PREDICTED: uncharacterized ATP-dependent helicase C29A10.10c isoform X2 [Vigna radiata var. radiata]	helicase activity [GO:0004386]
111	InD111	AC/ACTGC	3154	Insertion	3	LOC101511906	PREDICTED: uncharacterized protein LOC101511906 [Cicer arietinum]	NA
112	InD112	CCT/CCTACACT	973	Insertion	5	MTR_2g090210	plant/F9H3-4 protein [Medicago truncatula]	NA
113	InD113	ATTT/ATTTT	630	Insertion	1	MTR_2g090210	plant/F9H3-4 protein [Medicago truncatula]	NA
114	InD114	A/ACT	1164	Insertion	2	LOC100787765 GLYMA_12G052800	PREDICTED: ATPase family AAA domain-containing protein 2B-like [Glycine max]	nucleus [GO:0005634]; ATP binding [GO:0005524]; ATPase activity [GO:0016887]; chromatin binding [GO:0003682]; histone binding [GO:0042393]; negative regulation of chromatin silencing [GO:0031936]; positive regulation of transcription from RNA polymerase II promoter [GO:0045944]
115	InD115	TG/TGTTTAACAG	2554	Insertion	8	LOC100782726 GLYMA_02G306300	PREDICTED: WRKY transcription factor 1-like [Glycine max]	sequence-specific DNA binding [GO:0043565]; transcription factor activity, sequence-specific DNA binding [GO:0003700]
116	InD116	CAAAAAAA/CAAAAAAAA	823	Insertion	1	LOC100810278 GLYMA_07G208200	PREDICTED: eukaryotic translation initiation factor 2A-like [Glycine max]	cytosolic small ribosomal subunit [GO:0022627]; mRNA binding [GO:0003729]; ribosome binding [GO:0043022]; translation initiation factor activity [GO:0003743]; tRNA binding [GO:0000049]; regulation of translation [GO:0006417]
117	InD117	TTG/TTGGTACTG	178	Insertion	6	LOC101503359	PREDICTED: protein SPT2 homolog [Cicer arietinum]	NA
118	InD118	T/TCTGCAGA	618	Insertion	7	KK1_006982	hypothetical protein KK1_006982 [Cajanus cajan]	NA
119	InD119	TCTGGCAGCAGAACTG/TCTG	1072	Deletion	12	NA	NA	NA
120	InD120	CAAAAAAAAAA/CAAAAAAAAA	207	Insertion	1	NA	protein tyrosine phosphatase [Phaseolus vulgaris]	protein tyrosine phosphatase activity [GO:0004725]
121	InD121	CCTGCACTGCA/CCTGCA	707	Deletion	5	LOC100787867 GLYMA_17G046300	PREDICTED: 2Fe-2S ferredoxin-like [Glycine max]	2 iron, 2 sulfur cluster binding [GO:0051537]; electron carrier activity [GO:0009055]
122	InD122	C/CTGATGCAG	739	Insertion	8	MTR_8g079465	zinc ion-binding protein [Medicago truncatula]	nucleus [GO:0005634]; zinc ion binding [GO:0008270]
123	InD123	CAAAAAAA/CAAAAAA	220	Deletion	1	LR48_Vigan03g286100	PREDICTED: protein LOW PSII ACCUMULATION 1, chloroplastic [Vigna angularis]	integral component of membrane [GO:0016021]
124	InD124	T/TG	331	Insertion	1	PHAVU_001G084700g	hypothetical protein PHAVU_001G084700g [Phaseolus vulgaris]	alpha-mannosidase activity [GO:0004559]; carbohydrate binding [GO:0030246]; metal ion binding [GO:0046872]; mannose metabolic process [GO:0006013]
125	InD125	AAC/AACATCATAC	667	Insertion	7	LOC100818172 GLYMA_17G175000	PREDICTED: uncharacterized protein LOC100818172 isoform X1 [Glycine max]	seed development [GO:0048316]
126	InD126	ACAG/ACAGCAG	5651	Insertion	3	CISIN_1g0190621mg	hypothetical protein CISIN_1g0190621mg, partial [Citrus sinensis]	NA
127	InD127	AGTT/A	385	Deletion	3	NA	NA	NA
128	InD128	GT/GTT	340	Insertion	1	NA	NA	NA
129	InD129	T/TTA	341	Insertion	2	glysoja_004018	WD repeat-containing protein 26 [Glycine soja]	transferase activity, transferring glycosyl groups [GO:0016757]
130	InD130	CAAAAAA/CAAAAAAA	59	Insertion	1	GLYMA_10G055100	hypothetical protein GLYMA_10G055100 [Glycine max]	NA
131	InD131	TCTG/TCTGCTG	396	Insertion	3	LOC100783856 GLYMA_04G214200	PREDICTED: zinc finger CCCH domain-containing protein 38 isoform X1 [Glycine max]	metal ion binding [GO:0046872]
132	InD132	T/TGCACGAGGG	1615	Insertion	9	NA	NA	NA
133	InD133	AGGTCTGTGATATGAGATTG/AG	613	Deletion	18	LOC100793810 GLYMA_07G170000	PREDICTED: tRNA guanosine-2'-O-methyltransferase TRM13 homolog [Glycine max]	tRNA methyltransferase activity [GO:0008175]; tRNA methylation [GO:0030488]
134	InD134	T/TCTG	312	Insertion	3	VITISV_003658	NA	NA
135	InD135	ACTCT/ACT	394	Deletion	2	NA	uncharacterized LOC100499804	ribosome [GO:0005840]; metal ion binding [GO:0046872]; structural constituent of ribosome [GO:0003735]; translation [GO:0006412]
136	InD136	GTTTTTT/GTTT	46	Deletion	3	LR48_Vigan468s002600	PREDICTED: choline-phosphate cytidylyltransferase 1-like [Vigna angularis]	catalytic activity [GO:0003824]; biosynthetic process [GO:0009058]
137	InD137	A/ACTTAC	793	Insertion	5	NA	NA	NA
138	InD138	CACAG/CACAGAACAG	170	Insertion	5	NA	probable cinnamyl alcohol dehydrogenase 1 [Arachis ipaensis]	NA
139	InD139	A/ACTCCCT/T	202	Insertion	6	NA	NA	NA
140	InD140	G/T/GCTCCCTT	203	Insertion	7	PHAVU_004G112000g	hypothetical protein PHAVU_004G112000g [Phaseolus vulgaris]	ATP binding [GO:0005524]; protein kinase activity [GO:0004672]
141	InD141	ACTGAGCTG/ACTG	1231	Deletion	5	NA	NA	NA
142	InD142	T/TTCTCTTCG/TTCTCG	377	Insertion	8	KK1_007962	Pre-mRNA-processing factor 40 isogeny A [Cajanus cajan]	NA
143	InD143	T/TATTGTAG	1379	Insertion	7	KK1_018388	Ataxin-10 [Cajanus cajan]	NA
144	InD144	A/AGAC	1354	Insertion	3	LOC100806169 GLYMA_06G182000	PREDICTED: iron-sulfur cluster assembly enzyme ISCU, mitochondrial-like [Glycine max]	mitochondrial matrix [GO:0005759]; 2 iron, 2 sulfur cluster binding [GO:0051537]; 4 iron, 4 sulfur cluster binding [GO:0051539]; ferrous iron binding [GO:0008198]; iron-sulfur transferase activity [GO:0036455]; cellular iron ion homeostasis [GO:0006879]; iron-sulfur cluster assembly [GO:0016226]; protein maturation by iron-sulfur cluster transfer [GO:0097428]
145	InD145	CTTATT/CTTATTATT	914	Insertion	3	NA	NA	NA
146	InD146	ATTTTTTTT/ATTTTTTTTT/ATTTTTTTTTTTT	225	Insertion	5	NA	NA	NA
147	InD147	CATAT/CATATATAT	254	Insertion	4	glysoja_017994	5'-AMP-activated protein kinase subunit beta-1 [Glycine soja]	kinase activity [GO:0016301]
148	InD148	AAG/AAGTAG	221	Insertion	3	LOC106768527	PREDICTED: B-box zinc finger protein 18-like isoform X3 [Vigna radiata var. radiata]	intracellular [GO:0005622]; zinc ion binding [GO:0008270]
149	InD149	TG/TGCAG	361	Insertion	3	glysoja_034519	Hypothetical protein glysoja_034519 [Glycine soja]	ATP binding [GO:0005524]; kinase activity [GO:0016301]
150	InD150	ACATGC/AC	803	Deletion	4	KK1_027968	60S ribosomal protein L27 [Cajanus cajan]	ribosome [GO:0005840]; structural constituent of ribosome [GO:0003735]; translation [GO:0006412]
151	InD151	GAAAAAAA/GAAAAAA	533	Insertion	1	NA	NA	NA
152	InD152	AGGGGGG/AGGGGG	53	Insertion	1	NA	NA	NA
153	InD153	T/TTCTTA	210	Insertion	5	NA	PREDICTED: SNARE-interacting protein KEULE-like isoform X3 [Vigna angularis]	NA
154	InD154	CGTTCGT/C	179	Deletion	6	KK1_024578	hypothetical protein KK1_024578, partial [Cajanus cajan]	Golgi membrane [GO:0000139]; protein transporter activity [GO:0008565]; intracellular protein transport [GO:0006886]; vesicle fusion with Golgi apparatus [GO:0048280]
155	InD155	TCT/TCTACT	122	Insertion	3	KK1_044534	hypothetical protein KK1_044534 [Cajanus cajan]	integral component of membrane [GO:0016021]
156	InD156	A/AGTAT	1491	Insertion	4	LOC100806884 GLYMA_07G269000	PREDICTED: C2 and GRAM domain-containing protein At1g03370-like [Glycine max]	endoplasmic reticulum [GO:0005783]; integral component of membrane [GO:0016021]
157	InD157	ATTTTTT/ATTTTTTT	347	Insertion	1	NA	NA	NA
158	InD158	G/A/GCTGTTTTACTATAA	1186	Insertion	14	LOC100798193 GLYMA_06G069600	hypothetical protein GLYMA_06G069600 [Glycine max]	integral component of membrane [GO:0016021]; cellulose synthase (UDP-forming) activity [GO:0016760]; cell wall organization [GO:0071555]; cellulose biosynthetic process [GO:0030244]
159	InD159	TCCCC/TCCC	750	Deletion	1	LOC106779004	PREDICTED: protein OBERON 4 [Vigna radiata var. radiata]	NA
160	InD160	ATTTTTT/ATTTTT	2254	Deletion	1	KK1_041902	Beta-galactosidase [Cajanus cajan]	carbohydrate binding [GO:0030246]; hydrolase activity, hydrolyzing O-glycosyl compounds [GO:0004553]; carbohydrate metabolic process [GO:0005975]
161	InD161	C/CAGCCAG	2636	Insertion	6	NA	NA	NA
162	InD162	GAAAAAA/GAAAAAAA	751	Insertion	1	NA	NA	NA
163	InD163	AAGATGCAGA/AAGA	710	Deletion	6	NA	NA	NA
164	InD164	CCTGGAGCT/CCT	2821	Deletion	6	LOC101515535	PREDICTED: electron transfer flavoprotein subunit beta, mitochondrial-like [Cicer arietinum]	electron carrier activity [GO:0009055]
165	InD165	AAG/AAGTAG	562	Insertion	3	LOC100306467 GLYMA_08G344200	uncharacterized LOC100306467	NA
166	InD166	CTT/C	239	Deletion	2	PHAVU_001G222800g	hypothetical protein PHAVU_001G222800g [Phaseolus vulgaris]	ATP binding [GO:0005524]; metal ion binding [GO:0046872]; methionine adenosyltransferase activity [GO:0004478]; one-carbon metabolic process [GO:0006730]; S-adenosylmethionine biosynthetic process [GO:0006556]
167	InD167	TGAAC/T	715	Deletion	4	PHAVU_003G100800g	hypothetical protein PHAVU_003G100800g [Phaseolus vulgaris]	NA
168	InD168	T/TACCA	88	Insertion	4	PHAVU_003G100800g	hypothetical protein PHAVU_003G100800g [Phaseolus vulgaris]	NA
169	InD169	A/ACCT/ACGTCGCTACCACCT	91	Insertion	17	LOC101504041	PREDICTED: N-alpha-acetyltransferase 10-like [Cicer arietinum]	N-acetyltransferase activity [GO:0008080]
170	InD170	ACTAC/A	326	Deletion	4	rps12	ribosomal protein S12 (chloroplast) [Robinia pseudoacacia]	chloroplast [GO:0009507]; small ribosomal subunit [GO:0015935]; structural constituent of ribosome [GO:0003735]; translation [GO:0006412]
171	InD171	ATTTTTTT/ATTTTTTTT/ATTTTTT	178	Deletion	2	LOC100789468 GLYMA_02G289900	PREDICTED: uncharacterized protein LOC100789468 [Glycine max]	NA
172	InD172	GCTAGCA/GCTAGCACTAGCA	180	Insertion	6	NA	NA	NA
173	InD173	AAC/AACCTAC	1492	Deletion	4	KK1_043229	Two-component response regulator-like APRR2 [Cajanus cajan]	nucleus [GO:0005634]; DNA binding [GO:0003677]; phosphorelay signal transduction system [GO:0000160]; regulation of transcription, DNA-templated [GO:0006355]; transcription, DNA-templated [GO:0006351]
174	InD174	ACAG/A	259	Deletion	3	CICLE_v10017354mg	hypothetical protein CICLE_v10017354mg [Citrus clementina]	NA
175	InD175	ATTTTTTT/ATTTTTTTT	401	Insertion	1	MTR_8g066155	hypothetical protein MTR_8g066155 [Medicago truncatula]	NA
176	InD176	AAGAGAGAGAGAGAGAGAGAG/AAGAGAGAGAGAGAGAGAG	410	Deletion	2	LOC100306211 GLYMA_08G186500	PREDICTED: uncharacterized protein LOC100306211 [Glycine max]	oxidoreductase activity [GO:0016491]
177	InD177	G/GGTTC	299	Insertion	4	KK1_017789	KH domain-containing protein At1g09660 family [Cajanus cajan]	RNA binding [GO:0003723]
178	InD178	A/ATAG	219	Insertion	3	LOC100801280 GLYMA_18G182400	PREDICTED: telomere repeat-binding protein 4-like [Glycine max]	nuclear telomere cap complex [GO:0000783]; double-stranded telomeric DNA binding [GO:0003691]; telomeric loop formation [GO:0031627]
179	InD179	ACGTTACAACC/AC	1312	Deletion	9	LOC100780739 GLYMA_17G029600	PREDICTED: pumilio homolog 24-like isoform 1 [Glycine max]	nucleolus [GO:0005730]; mRNA binding [GO:0003729]; regulation of translation [GO:0006417]
180	InD180	ACTGATCCT/ACT	949	Deletion	6	LOC106759847	PREDICTED: myb family transcription factor APL isoform X3 [Vigna radiata var. radiata]	nucleus [GO:0005634]; DNA binding [GO:0003677]; regulation of transcription, DNA-templated [GO:0006355]; transcription, DNA-templated [GO:0006351]
181	InD181	GCTCTCATACC/GC	921	Deletion	9	KK1_030769	Ocs element-binding factor 1, partial [Cajanus cajan]	transcription factor activity, sequence-specific DNA binding [GO:0003700]
182	InD182	GAAAAAAAAAA/GAAAAAAAAA	222	Insertion	1	LOC101509519	PREDICTED: GRIP and coiled-coil domain-containing protein 2 [Cicer arietinum]	integral component of membrane [GO:0016021]
183	InD183	G/GAGGCT	8250	Insertion	5	LOC101509519	PREDICTED: GRIP and coiled-coil domain-containing protein 2 [Cicer arietinum]	integral component of membrane [GO:0016021]
184	InD184	TACTGCACT/TACT	9024	Deletion	5	LR48_Vigan06g099300	PREDICTED: uncharacterized protein LOC108335393 [Vigna angularis]	NA
185	InD185	GAAAAAA/GAAAAAAA	1065	Insertion	1	NA	unknown [Lotus japonicus]	transferase activity, transferring phosphorus-containing groups [GO:0016772]; tRNA splicing, via endonucleolytic cleavage and ligation [GO:0006388]
186	InD186	C/T/CTTGTCAGCT	1682	Insertion	9	NA	NA	NA
187	InD187	CAAAAAAA/CAAAAAAAAA	852	Insertion	2	NA	NA	NA
188	InD188	A/ACTCAGCTTCT	1059	Insertion	10	NA	PREDICTED: E3 ubiquitin ligase BIG BROTHER-related-like isoform 2 [Glycine max]	NA
189	InD189	AG/AGTCCTCAGCTTCTCG	1060	Insertion	14	LOC100499723 GLYMA_13G369700	uncharacterized LOC100499723	cytosolic small ribosomal subunit [GO:0022627]; structural constituent of ribosome [GO:0003735]; translation [GO:0006412]
190	InD190	G/GCCGCTTCATC/C	206	Insertion	11	LOC100804274 GLYMA_01G146900 GLYMA_10G112900	PREDICTED: uncharacterized protein LOC100804274 [Glycine max]	nucleus [GO:0005634]; nucleic acid binding [GO:0003676]; zinc ion binding [GO:0008270]
191	InD191	T/TAAC	713	Insertion	3	LOC100803908 GLYMA_08G122700	PREDICTED: uncharacterized protein LOC100803908 isoform X2 [Glycine max]	NA
192	InD192	CC/CCTGC	1348	Insertion	3	KK1_012279	hypothetical protein KK1_012279 [Cajanus cajan]	nucleus [GO:0005634]; ribosome biogenesis [GO:0042254]
193	InD193	GAG/GGCAG/GAGGTGAGAGAGGCAG	1578	Insertion	14	LOC100788145 GLYMA_13G217600	PREDICTED: uncharacterized protein LOC100788145 [Glycine max]	intracellular ribonucleoprotein complex [GO:0030529]; nucleus [GO:0005634]; RNA binding [GO:0003723]; RNA processing [GO:0006396]
194	InD194	G/GAAAGCT	617	Insertion	6	LOC100793612 GLYMA_14G023200	PREDICTED: syntaxin-61-like [Glycine max]	endomembrane system [GO:0012505]; integral component of membrane [GO:0016021]; SNARE complex [GO:0031201]; SNAP receptor activity [GO:0005484]; SNARE binding [GO:0000149]; Golgi vesicle transport [GO:0048193]; intracellular protein transport [GO:0006886]; vesicle docking [GO:0048278]; vesicle fusion [GO:0006906]
195	InD195	CAG/CAGAAAG	280	Insertion	4	KK1_028121	hypothetical protein KK1_028121 [Cajanus cajan]	zinc ion binding [GO:0008270]
196	InD196	TCC/TCCC	157	Insertion	1	glysoja_035125	Putative methionine--tRNA ligase [Glycine soja]	cytoplasm [GO:0005737]; ATP binding [GO:0005524]; methionine-tRNA ligase activity [GO:0004825]; tRNA binding [GO:0000049]; methionyl-tRNA aminoacylation [GO:0006431]
197	InD197	GTTTTTT/GTTTTTTT	948	Insertion	1	LOC100527800 GLYMA_20G184300	PREDICTED: uncharacterized protein LOC100527800 isoform X1 [Glycine max]	nucleus [GO:0005634]; core promoter sequence-specific DNA binding [GO:0001046]; protein dimerization activity [GO:0046983]; transcriptional activator activity, RNA polymerase II transcription regulatory region sequence-specific binding [GO:0001228]; transcription from RNA polymerase II promoter [GO:0006366]
198	InD198	AAGGTGCAGG/AAGG	1251	Deletion	6	Vigan.06G238300 VIGAN_06238300	hypothetical protein VIGAN_06238300 [Vigna angularis var. angularis]	NA
199	InD199	G/A/GTCTCACA	92	Insertion	7	LOC100804979 GLYMA_01G236400	PREDICTED: protein NETWORKED 1A-like [Glycine max]	actin binding [GO:0003779]
200	InD200	AC/ACTGC	5831	Insertion	3	LOC101492439	PREDICTED: putative dihydroflavonol-4-reductase-like isoform X1 [Cicer arietinum]	catalytic activity [GO:0003824]; coenzyme binding [GO:0050662]
201	InD201	CAAAAAAA/CAAAAAAAAA/CAAAAAAAA	1043	Insertion	2	LOC100816187 GLYMA_01G132000	PREDICTED: probable serine/threonine-protein kinase WNK5-like [Glycine max]	cytosol [GO:0005829]; ATP binding [GO:0005524]; protein serine/threonine kinase activity [GO:0004674]; intracellular signal transduction [GO:0035556]; protein phosphorylation [GO:0006468]
202	InD202	T/TTACTAC	687	Insertion	6	LOC101498438	PREDICTED: mitochondrial import inner membrane translocase subunit TIM10-like isoform X2 [Cicer arietinum]	mitochondrion [GO:0005739]; metal ion binding [GO:0046872]; protein transport [GO:0015031]
203	InD203	TCTG/TCTGCCTG	534	Insertion	4	LR48_Vigan07g285500	PREDICTED: auxilin-like protein 1 [Vigna angularis]	NA
204	InD204	ACTTC/AC	612	Deletion	3	NA	Gag-Pol polyprotein [Medicago truncatula]	nucleic acid binding [GO:0003676]; zinc ion binding [GO:0008270]; DNA integration [GO:0015074]
205	InD205	G/GC	626	Insertion	1	NA	Gag-Pol polyprotein [Medicago truncatula]	nucleic acid binding [GO:0003676]; zinc ion binding [GO:0008270]; DNA integration [GO:0015074]
206	InD206	TA/TAA	627	Insertion	1	NA	Gag-Pol polyprotein [Medicago truncatula]	nucleic acid binding [GO:0003676]; zinc ion binding [GO:0008270]; DNA integration [GO:0015074]
207	InD207	GC/G	2577	Deletion	1	NA	Gag-Pol polyprotein [Medicago truncatula]	nucleic acid binding [GO:0003676]; zinc ion binding [GO:0008270]; DNA integration [GO:0015074]
208	InD208	ATATTATTATT/ATATTATT	3832	Insertion	3	KK1_040231	Puromycin-sensitive aminopeptidase [Cajanus cajan]	aminopeptidase activity [GO:0004177]; metallopeptidase activity [GO:0008237]; zinc ion binding [GO:0008270]
209	InD209	TCT/TCTGCT	2989	Insertion	3	LOC101508115	PREDICTED: uncharacterized protein LOC101508115 [Cicer arietinum]	nucleic acid binding [GO:0003676]; zinc ion binding [GO:0008270]; DNA integration [GO:0015074]
210	InD210	GCC/GCCC	944	Insertion	1	LOC101508115	PREDICTED: uncharacterized protein LOC101508115 [Cicer arietinum]	nucleic acid binding [GO:0003676]; zinc ion binding [GO:0008270]; DNA integration [GO:0015074]
211	InD211	GATAT/GAT	1530	Deletion	2	KK1_011024	Glycogenin-2 [Cajanus cajan]	transferase activity, transferring glycosyl groups [GO:0016757]
212	InD212	GAAAAAAAAAA/GAAAAAAAAA	89	Insertion	1	NA	NA	NA
213	InD213	AACG/AACGTACG	575	Insertion	4	LOC100778188 GLYMA_07G262100	PREDICTED: aminomethyltransferase, mitochondrial-like [Glycine max]	mitochondrion [GO:0005739]; aminomethyltransferase activity [GO:0004047]; transaminase activity [GO:0008483]; glycine catabolic process [GO:0006546]
214	InD214	C/CTGCAGATT	1671	Insertion	8	NA	NA	NA
215	InD215	ATCT/ATCTTCTCT	719	Insertion	5	NA	PREDICTED: uncharacterized protein LOC108334416 [Vigna angularis]	NA
216	InD216	ATGT/AT	853	Insertion	2	LOC106771205	PREDICTED: E3 ubiquitin-protein ligase RHA2A-like [Vigna radiata var. radiata]	ligase activity [GO:0016874]
217	InD217	ACTCTCTCTCTCTCTCTCT/ACTCTCTCTCTCTCTCT	738	Insertion	2	LR48_Vigan10g008700	PREDICTED: SNW/SKI-interacting protein [Vigna angularis]	spliceosomal complex [GO:0005681]; mRNA splicing, via spliceosome [GO:0000398]
218	InD218	A/ATCG	2144	Insertion	3	MTR_4g029440	zinc finger, C3HC4 type (RING finger) protein [Medicago truncatula]	NA
219	InD219	A/ATGTCATT	272	Insertion	7	NA	NA	NA
220	InD220	TCTTCCT/TCT	970	Deletion	4	NA	NA	NA
221	InD221	TC/TCTGTATATAAAAC	1223	Insertion	12	LOC732656 GLYMA_17G047300	dehydration-responsive element binding protein 3	nucleus [GO:0005634]; DNA binding [GO:0003677]; transcription factor activity, sequence-specific DNA binding [GO:0003700]; transcription, DNA-templated [GO:0006351]
222	InD222	CAAAAAAAAAAA/CAAAAAAAAAAAAA	277	Insertion	2	LOC100500039 SUS1 GLYMA_16G056700	PREDICTED: enhancer of yellow 2 transcription factor homolog [Glycine max]	DUBm complex [GO:0071819]; nuclear pore [GO:0005643]; SAGA complex [GO:0000124]; transcription export complex 2 [GO:0070390]; transcription coactivator activity [GO:0003713]; histone deubiquitination [GO:0016578]; mRNA export from nucleus [GO:0006406]; positive regulation of transcription, DNA-templated [GO:0045893]; transcription elongation from RNA polymerase II promoter [GO:0006368]
223	InD223	TGAAG/T	115	Deletion	4	LOC100819368 GLYMA_15G203000	PREDICTED: transmembrane 9 superfamily member 11-like [Glycine max]	integral component of membrane [GO:0016021]
224	InD224	A/AATT	2400	Insertion	3	NA	unknown [Lotus japonicus]	RNA binding [GO:0003723]
225	InD225	CTTTTTT/CTTTTTTT	223	Insertion	1	LOC100804112 GLYMA_02G192500	PREDICTED: uncharacterized protein LOC100804112 [Glycine max]	cytoplasm [GO:0005737]; nucleus [GO:0005634]; CTD phosphatase activity [GO:0008420]; dephosphorylation of RNA polymerase II C-terminal domain [GO:0070940]
226	InD226	GTTTTTT/GTTTTTTT	1367	Insertion	1	KK1_005791	F-box/WD-40 repeat-containing protein At5g21040 family [Cajanus cajan]	NA
227	InD227	CAAAAAAA/CAAAAAAAAA	154	Insertion	2	NA	NA	NA
228	InD228	G/A/GA	262	Insertion	1	PHAVU_005G051600g	hypothetical protein PHAVU_005G051600g [Phaseolus vulgaris]	oxidoreductase activity, acting on single donors with incorporation of molecular oxygen, incorporation of two atoms of oxygen [GO:0016702]
229	InD229	T/TG	378	Insertion	1	LOC106770942	PREDICTED: methyl-CpG-binding domain-containing protein 4-like isoform X1 [Vigna radiata var. radiata]	nucleus [GO:0005634]; DNA binding [GO:0003677]; zinc ion binding [GO:0008270]
230	InD230	ATTTTTT/ATTTTTTT	546	Insertion	1	NA	NA	NA
231	InD231	CT/CTTGATGAAAGT	8366	Insertion	10	NA	unknown [Lotus japonicus]	phosphoglycerate kinase activity [GO:0004618]; glycolytic process [GO:0006096]
232	InD232	CCT/CCTCT	782	Insertion	2	LOC100804883 GLYMA_04G122400	PREDICTED: uncharacterized protein LOC100804883 [Glycine max]	NA
233	InD233	CTTTTTT/CTTTTTTT	1815	Insertion	1	glysoja_023658	Pseudouridine kinase [Glycine soja]	ribokinase activity [GO:0004747]
234	InD234	TTACATAC/TTAC	926	Insertion	4	glysoja_013187	Dihydrodipicolinate reductase 2, chloroplastic [Glycine soja]	4-hydroxy-tetrahydrodipicolinate reductase [GO:0008839]; NADPH binding [GO:0070402]; lysine biosynthetic process via diaminopimelate [GO:0009089]
235	InD235	CAGAGAGAGAGAGAGAGAGAGA/CAGAGAGAGAGAGAGAGAGA	3556	Deletion	2	PHAVU_002G183000g	hypothetical protein PHAVU_002G183000g [Phaseolus vulgaris]	integral component of membrane [GO:0016021]
236	InD236	CGTGAGTG/CGTG	720	Deletion	4	NA	prostaglandin E synthase 2 [Arachis duranensis]	NA
237	InD237	CAGAGAGAGAGAGAGAGAGAGAGAG/CAGAGAGAGAGAGAGAGAGAGAG	315	Deletion	2	NA	NA	NA
238	InD238	CAGAGAGAGAGAGAGAGAGAGAGAGA/CAGAGAGAGAGAGAGAGAGAGAGA	1429	Deletion	4	LOC101492152	PREDICTED: phosphoserine aminotransferase, chloroplastic-like [Cicer arietinum]	O-phospho-L-serine:2-oxoglutarate aminotransferase activity [GO:0004648]; L-serine biosynthetic process [GO:0006564]
239	InD239	TGAGAGAGAGAGAGAGAGAGAGAGAGA/TGAGAGAGAGAGAGAGAGAGAGAGA	29	Deletion	2	NA	NA	NA
240	InD240	CAGAGAGAGAGAGAG/CAGAGAGAGAGAG	238	Deletion	2	GLYMA_05G135800	PREDICTED: zinc finger CCCH domain-containing protein 17-like [Glycine max]	metal ion binding [GO:0046872]
241	InD241	AAGAGAGAGAGAGAGAGAG/AAGAGAGAGAGAGAGAGAGAG	1731	Insertion	3	MTR_7g106760	fasciclin-like arabinogalactan protein 16 precursor [Medicago truncatula]	NA
242	InD242	T/TTCTCCTTCGC/TTCTCCTTCA/TTCTCCTTCG	168	Insertion	10
243	InD243	CCT/CCTATGATCT	608	Insertion	7	glysoja_013187	Dihydrodipicolinate reductase 2, chloroplastic [Glycine soja]	4-hydroxy-tetrahydrodipicolinate reductase [GO:0008839]; NADPH binding [GO:0070402]; lysine biosynthetic process via diaminopimelate [GO:0009089]
244	InD244	CCAGTCTTGCAG/CCAG	1584	Insertion	8	GLYMA_06G239100	PREDICTED: nuclear pore complex protein NUP214-like [Glycine max]	NA
245	InD245	GTTTTTTT/GTTTTTTTT	424	Insertion	1	GLYMA_15G111200	hypothetical protein GLYMA_15G111200 [Glycine max]	chromatin [GO:0000785]; nucleus [GO:0005634]; chromatin DNA binding [GO:0031490]; histone demethylase activity (H3-K9 specific) [GO:0032454]; transcription regulatory region sequence-specific DNA binding [GO:0000976]; histone H3-K9 demethylation [GO:0033169]; regulation of transcription, DNA-templated [GO:0006355]
	InD246	CTTTTTTT/CTTTTTTTT	1818	Insertion	1	orf103b GlmaxMp66	hypothetical protein GlmaxMp66 (mitochondrion) [Glycine max]	mitochondrion [GO:0005739]
	InD247	TAAAAAAAA/TAAAAAAAAA	888	Insertion	1	KK1_025640	EIN3-binding F-box protein 1 [Cajanus cajan]	NA
	InD248	GTTTTTTTT/GTTTTTTTTT	210	Deletion	1	NA	NA	NA
	InD249	CAAAAAAA/CAAAAAAAA	233	Deletion	1	NA	NA	NA
