# Supplementary material for: Identification and characterization of SSR, SNP and InDel molecular markers from RNA-Seq data of guar (Cyamopsis tetragonoloba, L. Taub.) roots
Source: BMC Genomics. 2018 Dec 20;19:951. doi: 10.1186/s12864-018-5205-9 (PMC6302463; doi:10.1186/s12864-018-5205-9)
Supplement: Supplementary file 22 — Table S20. Detailed description of differentially expressed genes of RGC-1066 variety of guar. (XLS 443 kb) [file 12864_2018_5205_MOESM22_ESM.xls]

## Sheet: All UpReg w pval<0.05
Table S20. Detailed description of differentially expressed genes of RGC-1066 variety of guar.
id	baseMean	baseMeanA	baseMeanB	foldChange	log2FoldChange	pval	padj	DGE	contig_length	GCperc	TotalA	TotalC	TotalG	TotalT	SampleA_ReadCount	SampleA_FPKM	SampleB_ReadCount	SampleB_FPKM	NCBIAccession	IdentityPerc	Evalue	UniprotAccession	GeneID	GeneSymbol	GeneDescription	ProteinID	ProteinNames	GeneNames	Organism	Length	ECNumber	Domain	GO	GOID	ProteinFamilies	Pathway	InterPro	DeveStage	TemperatureDependence	TissueSpecificity	PhDependence	KEGG	PDB	RefSeq	eggNOG	OrthoDB	BioCyc	BRENDA	UniPathway
TRINITY_DN10000_c0_g1_i7	25.4549	9.70839	41.2015	4.2439	2.08539	0.00783913	0.434367	Upregulated	1554	40.22	503	295	330	426	40	2.97478	10	0.734712	959092582	62	9e-127	C6THR5			peroxisomal membrane protein PEX14-like [Glycine max]	NP_001304411	Uncharacterized protein		Glycine max (Soybean) (Glycine hispida)	503			integral component of membrane [GO:0016021]; peroxisomal membrane [GO:0005778]; protein import into peroxisome matrix, docking [GO:0016560]	GO:0005778; GO:0016021; GO:0016560			IPR025655;IPR006785;					gmx:100807229;		NP_001304411.1;	KOG2629;ENOG4111P8A;
TRINITY_DN10248_c0_g2_i2	347.673	133.976	561.37	4.19008	2.06698	0.000172211	0.0285026	Upregulated	3206	44.39	849	672	751	934	545	19.6462	138	4.91455	955351110	72	0				PREDICTED: LOW QUALITY PROTEIN: protein argonaute 5-like [Glycine max]	XP_014619635			Glycine max(NA)
TRINITY_DN10374_c0_g2_i4	59.1798	18.4459	99.9136	5.41656	2.43738	0.000181664	0.029489	Upregulated	647	37.87	183	128	117	219	97	17.3266	19	3.35288	922380557	76	5e-57	A0A072UY82			bis(5-adenosyl)-triphosphatase-like protein [Medicago truncatula]	XP_013460508	Bis(5-adenosyl)-triphosphatase-like protein	MTR_3g063030	Medicago truncatula (Barrel medic) (Medicago tribuloides)	161			integral component of membrane [GO:0016021]; catalytic activity [GO:0003824]	GO:0003824; GO:0016021			IPR019808;IPR001310;IPR011146;					mtr:MTR_3g063030;		XP_013460508.1;
TRINITY_DN10374_c0_g2_i5	15.8472	3.88336	27.811	7.16159	2.84028	0.00370465	0.286889	Upregulated	460	37.39	156	75	97	132	27	6.78348	4	0.992819	922380557	67	7e-30	A0A072UY82			bis(5-adenosyl)-triphosphatase-like protein [Medicago truncatula]	XP_013460508	Bis(5-adenosyl)-triphosphatase-like protein	MTR_3g063030	Medicago truncatula (Barrel medic) (Medicago tribuloides)	161			integral component of membrane [GO:0016021]; catalytic activity [GO:0003824]	GO:0003824; GO:0016021			IPR019808;IPR001310;IPR011146;					mtr:MTR_3g063030;		XP_013460508.1;
TRINITY_DN10573_c0_g1_i1	19.4523	3.88336	35.0212	9.01829	3.17285	0.000710095	0.0868683	Upregulated	961	36.73	324	173	180	284	34	4.08886	4	0.475231	955375128	58	5e-74				PREDICTED: probable leucine-rich repeat receptor-like protein kinase At1g35710 [Glycine max]	XP_014624230			Glycine max(NA)
TRINITY_DN10656_c0_g2_i1	22.3944	8.73755	36.0513	4.12602	2.04475	0.0120635	0.551914	Upregulated	1416	40.04	422	294	273	427	35	2.85661	9	0.725684	950960043	47	4e-45	A0A1S3TUZ4			PREDICTED: nuclear transcription factor Y subunit C-3-like isoform X2 [Vigna radiata var. radiata]	XP_014497574	Nuclear transcription factor Y subunit C	LOC106759076	Vigna radiata var. radiata (Mung bean) (Phaseolus aureus)	245			CCAAT-binding factor complex [GO:0016602]; DNA binding [GO:0003677]; protein heterodimerization activity [GO:0046982]; transcription factor activity, sequence-specific DNA binding [GO:0003700]; transcription, DNA-templated [GO:0006351]	GO:0003677; GO:0003700; GO:0006351; GO:0016602; GO:0046982	NFYC/HAP5 subunit family		IPR003958;IPR009072;IPR027170;							XP_014497574.1;
TRINITY_DN10682_c0_g1_i1	223.198	61.1629	385.234	6.29849	2.65501	4.69119e-06	0.00152301	Upregulated	634	34.23	226	105	112	191	374	68.1756	63	11.3454	955383668	48	8e-33	K7MUQ7			PREDICTED: uncharacterized protein LOC100779334 [Glycine max]	XP_014626238	Uncharacterized protein	LOC100779334 GLYMA_18G255500	Glycine max (Soybean) (Glycine hispida)	187			integral component of membrane [GO:0016021]	GO:0016021								gmx:100779334;		XP_014626238.1;	ENOG410JQ2Z;ENOG4111C70;	EOG093610AB;
TRINITY_DN10893_c0_g2_i1	45.4814	11.6501	79.3128	6.80793	2.76722	8.13802e-05	0.0159751	Upregulated	670	34.63	214	114	118	224	77	13.282	12	2.04491	1012321692	71	2e-39	A0A151QV72			LRR receptor-like serine/threonine-protein kinase EFR [Cajanus cajan]	KYP34149	LRR receptor-like serine/threonine-protein kinase EFR	KK1_044939	Cajanus cajan (Pigeon pea) (Cajanus indicus)	119			kinase activity [GO:0016301]	GO:0016301			IPR032675;IPR013210;
TRINITY_DN11383_c0_g1_i1	6.15062	0.970839	11.3304	11.6707	3.54482	0.0309859	0.839848	Upregulated	547	44.79	117	110	135	185	11	2.32408	1	0.208728	922339405	62	3e-55	G7L3E1			DUF247 domain protein [Medicago truncatula]	XP_003623029	DUF247 domain protein	MTR_7g060320	Medicago truncatula (Barrel medic) (Medicago tribuloides)	468			integral component of membrane [GO:0016021]	GO:0016021			IPR004158;					mtr:MTR_7g060320;		XP_003623029.2;		EOG09360846;
TRINITY_DN11466_c0_g1_i1	143.199	33.0085	253.389	7.67647	2.94044	1.59678e-06	0.000641829	Upregulated	3339	37.8	1002	672	590	1075	246	8.51462	34	1.1626	1012331200	67	0	A0A151RJF7			putative LRR receptor-like serine/threonine-protein kinase At1g53420 family, partial [Cajanus cajan]	KYP42687	Putative LRR receptor-like serine/threonine-protein kinase At1g53420 family (Fragment)	KK1_035904	Cajanus cajan (Pigeon pea) (Cajanus indicus)	919			integral component of membrane [GO:0016021]; ATP binding [GO:0005524]; protein kinase activity [GO:0004672]	GO:0004672; GO:0005524; GO:0016021			IPR011009;IPR032675;IPR021720;IPR000719;IPR001245;IPR008271;
TRINITY_DN11542_c0_g2_i1	11.2712	1.94168	20.6007	10.6098	3.40732	0.00428242	0.304677	Upregulated	810	39.75	264	155	167	224	20	2.85359	2	0.281912	922360689	85	7e-137	A0A072UFU9			LRR receptor-like kinase [Medicago truncatula]	XP_013454265	LRR receptor-like kinase	MTR_5g083910	Medicago truncatula (Barrel medic) (Medicago tribuloides)	864			integral component of membrane [GO:0016021]; ATP binding [GO:0005524]; protein kinase activity [GO:0004672]	GO:0004672; GO:0005524; GO:0016021			IPR011009;IPR032675;IPR001611;IPR021720;IPR000719;IPR001245;IPR008271;							XP_013454265.1;
TRINITY_DN11603_c0_g1_i4	8.69611	1.94168	15.4506	7.95732	2.99228	0.0201729	0.723053	Upregulated	564	34.04	178	111	81	194	15	3.07368	2	0.404873	734431669	85	1e-61	A0A0B2SLK4			Abscisic acid 8'-hydroxylase 3 [Glycine soja]	KHN45870	Abscisic acid 8'-hydroxylase 3 (EC 1.14.13.79) (EC 1.14.13.93)	glysoja_023093	Glycine soja (Wild soybean)	434	1.14.13.79; 1.14.13.93		(+)-abscisic acid 8'-hydroxylase activity [GO:0010295]; heme binding [GO:0020037]; iron ion binding [GO:0005506]	GO:0005506; GO:0010295; GO:0020037	Cytochrome P450 family		IPR001128;IPR017972;IPR002401;
TRINITY_DN11679_c0_g1_i14	17.481	0.970839	33.9912	35.0122	5.12979	2.72667e-05	0.0066348	Upregulated	1626	36.53	494	255	339	538	33	2.34552	0	0	356503299	64	5e-54	I1JMU8			PREDICTED: uncharacterized protein LOC100809118 [Glycine max]	XP_003520448.1	Uncharacterized protein	LOC100809118 GLYMA_03G116300	Glycine max (Soybean) (Glycine hispida)	322							IPR002083;IPR008974;					gmx:100809118;		XP_003520448.1;	KOG1987;ENOG410XQV8;
TRINITY_DN11679_c0_g1_i9	16.9068	2.91252	30.9011	10.6098	3.40732	0.000746898	0.0887967	Upregulated	1478	36.94	454	230	316	478	30	2.34581	3	0.231747	734368826	43	8e-73	A0A0B2QCH6			Ubiquitin carboxyl-terminal hydrolase 13 [Glycine soja]	KHN18980	Ubiquitin carboxyl-terminal hydrolase 13	glysoja_039904	Glycine soja (Wild soybean)	323			hydrolase activity [GO:0016787]	GO:0016787			IPR002083;IPR008974;
TRINITY_DN11679_c0_g2_i1	31.2089	6.79587	55.622	8.18467	3.03292	0.000133554	0.0227743	Upregulated	755	34.44	236	131	129	259	54	8.26596	7	1.05857
TRINITY_DN11739_c1_g1_i1	6.15062	0.970839	11.3304	11.6707	3.54482	0.0309859	0.839848	Upregulated	364	39.01	105	69	73	117	11	3.49251	1	0.313665	922369141	95	1e-79	A0A072UN16			glycoside hydrolase family 1 protein [Medicago truncatula]	XP_013456735	Glycoside hydrolase family 1 protein	MTR_4g081530	Medicago truncatula (Barrel medic) (Medicago tribuloides)	515			plant-type cell wall [GO:0009505]; hydrolase activity, hydrolyzing O-glycosyl compounds [GO:0004553]; carbohydrate metabolic process [GO:0005975]	GO:0004553; GO:0005975; GO:0009505	Glycosyl hydrolase 1 family		IPR001360;IPR033132;IPR017853;					mtr:MTR_4g081530;		XP_013456735.1;
TRINITY_DN11740_c0_g1_i6	145.33	47.5711	243.089	5.11	2.35332	6.98871e-05	0.0143448	Upregulated	1769	32.73	588	290	289	602	236	15.4181	49	3.16254	922389932	63	4e-43	A0A072V6H8			ankyrin repeat plant-like protein [Medicago truncatula]	XP_013463389	Ankyrin repeat plant-like protein	MTR_2g438720	Medicago truncatula (Barrel medic) (Medicago tribuloides)	710			integral component of membrane [GO:0016021]	GO:0016021			IPR002110;IPR020683;IPR026961;					mtr:MTR_2g438720;		XP_013463389.1;
TRINITY_DN12062_c0_g3_i1	5.6356	0.970839	10.3004	10.6098	3.40732	0.0453848	0.968491	Upregulated	650	38.92	200	133	120	197	10	1.77801	1	0.175653	1044567183	93	3e-27	A0A0L9UDS5			PREDICTED: tRNA (guanine(26)-N(2))-dimethyltransferase [Vigna angularis]	XP_017419924	Uncharacterized protein	LR48_Vigan04g087700	Phaseolus angularis (Azuki bean) (Vigna angularis)	423			tRNA (guanine-N2-)-methyltransferase activity [GO:0004809]; tRNA binding [GO:0000049]	GO:0000049; GO:0004809	Class I-like SAM-binding methyltransferase superfamily, Trm1 family		IPR029063;IPR002905;					var:108330000;		XP_017419924.1;
TRINITY_DN12236_c0_g1_i1	28.6338	6.79587	50.4718	7.42683	2.89275	0.000324621	0.0464427	Upregulated	883	36.92	293	154	172	264	49	6.4133	7	0.905119	1021469385	72	7e-63				phosphoglycerate mutase-like protein 4 isoform X2 [Arachis ipaensis]	XP_016184865			Arachis ipaensis(NA)
TRINITY_DN12301_c0_g1_i1	61855.3	133.976	123577	922.38	9.84922	6.58753e-07	0.000300569	Upregulated	9990	41.75	2578	2388	1783	3241	119973	1387.92	138	1.57718	53748481	50	2e-146	Q5ZF65			hypothetical protein [Plantago major]	CAH59423.1	Uncharacterized protein (Fragment)		Plantago major (Common plantain)	441			viral capsid [GO:0019028]; RNA binding [GO:0003723]; RNA-directed 5'-3' RNA polymerase activity [GO:0003968]; transcription, DNA-templated [GO:0006351]	GO:0003723; GO:0003968; GO:0006351; GO:0019028			IPR001592;IPR001205;
TRINITY_DN12377_c0_g2_i1	23.6316	1.94168	45.3216	23.3415	4.54482	8.12117e-06	0.00249276	Upregulated	362	61.6	53	121	102	86	44	14.0472	2	0.630797
TRINITY_DN12424_c0_g1_i16	42.4209	10.6792	74.1626	6.94457	2.79588	9.35629e-05	0.0176479	Upregulated	1244	40.35	372	251	251	370	72	6.68896	11	1.00958	734316899	84	6e-136	A0A0B2NZ09			Glutathione S-transferase L3 [Glycine soja]	KHN02381	Glutathione S-transferase L3 (EC 2.5.1.18)	glysoja_002405	Glycine soja (Wild soybean)	248	2.5.1.18		glutathione transferase activity [GO:0004364]	GO:0004364			IPR010987;IPR004045;IPR012336;
TRINITY_DN12424_c0_g1_i21	38.1824	14.5626	61.8022	4.2439	2.08539	0.00284559	0.245098	Upregulated	1425	38.74	432	279	273	441	60	4.86612	15	1.20183	543177287	86	6e-116	T2DNZ6			In2-1 protein [Phaseolus vulgaris]	AGV54665	In2-1 protein		Phaseolus vulgaris (Kidney bean) (French bean)	237							IPR010987;IPR004045;IPR012336;
TRINITY_DN12424_c0_g1_i26	33.7248	8.73755	58.7121	6.71951	2.74836	0.000286152	0.0423757	Upregulated	1132	34.98	378	223	173	358	57	5.81935	9	0.907746	1012325815	85	6e-87	A0A151R558			Protein IN2-1 isogeny B [Cajanus cajan]	KYP37677	Protein IN2-1 isogeny B	KK1_041114	Cajanus cajan (Pigeon pea) (Cajanus indicus)	264							IPR010987;IPR004045;IPR012336;
TRINITY_DN12620_c0_g1_i13	15.273	5.82504	24.7209	4.2439	2.08539	0.0257664	0.801083	Upregulated	2053	37.85	624	351	426	652	24	1.35104	6	0.33368	356534864	93	6e-172	I1LAL9			PREDICTED: uncharacterized protein all1601-like [Glycine max]	XP_003535971.1	Uncharacterized protein	LOC100791244 GLYMA_10G128400	Glycine max (Soybean) (Glycine hispida)	452			chloroplast [GO:0009507]; 7-hydroxymethyl chlorophyll a reductase activity [GO:0090415]; chlorophyll cycle [GO:0033354]	GO:0009507; GO:0033354; GO:0090415			IPR007516;IPR007525;IPR011254;					gmx:100791244;		XP_003535971.1;	ENOG410IGX7;COG1035;	EOG09360ALT;
TRINITY_DN12999_c2_g3_i1	12.7571	3.88336	21.6308	5.57012	2.47771	0.0165529	0.642404	Upregulated	271	53.87	66	68	78	59	21	8.95563	4	1.68523	922342272	61	1e-16	A0A072TYZ4			hypothetical protein MTR_7g031847 [Medicago truncatula]	XP_013448061	Uncharacterized protein	MTR_7g031847	Medicago truncatula (Barrel medic) (Medicago tribuloides)	235												mtr:MTR_7g031847;		XP_013448061.1;
TRINITY_DN13097_c0_g2_i10	52.0287	16.5043	87.5531	5.30488	2.40732	0.000293796	0.0427575	Upregulated	1710	36.49	515	336	288	571	85	5.74472	17	1.13507	1012360041	82	0	A0A151TW11			Lipoxygenase A [Cajanus cajan]	KYP71225	Lipoxygenase (EC 1.13.11.-)	KK1_010474	Cajanus cajan (Pigeon pea) (Cajanus indicus)	859	1.13.11.-		metal ion binding [GO:0046872]; oxidoreductase activity, acting on single donors with incorporation of molecular oxygen, incorporation of two atoms of oxygen [GO:0016702]; oxylipin biosynthetic process [GO:0031408]	GO:0016702; GO:0031408; GO:0046872	Lipoxygenase family	PATHWAY: Lipid metabolism; oxylipin biosynthesis. {ECO:0000256|RuleBase:RU003975}.	IPR000907;IPR013819;IPR020834;IPR020833;IPR001246;IPR027433;IPR001024;
TRINITY_DN13110_c0_g1_i4	672.206	233.001	1111.41	4.76997	2.25398	4.07245e-05	0.00904619	Upregulated	1642	37.58	530	301	316	495	1079	75.9442	240	16.6881	734369502	60	6e-155	A0A0B2QCU8			Patatin group A-3 [Glycine soja]	KHN19110	Patatin (EC 3.1.1.-)	glysoja_041464	Glycine soja (Wild soybean)	418	3.1.1.-	DOMAIN: The nitrogen atoms of the two glycine residues in the GGXR motif define the oxyanion hole, and stabilize the oxyanion that forms during the nucleophilic attack by the catalytic serine during substrate cleavage. {ECO:0000256|RuleBase:RU361262}.	hydrolase activity [GO:0016787]; lipid catabolic process [GO:0016042]	GO:0016042; GO:0016787	Patatin family		IPR016035;IPR002641;
TRINITY_DN13362_c0_g3_i11	14.7579	5.82504	23.6908	4.06707	2.02399	0.0320875	0.839848	Upregulated	704	39.06	223	137	138	206	23	3.77574	6	0.973076	1012350017	54	7e-61	A0A151T2F4			HVA22-like protein a [Cajanus cajan]	KYP61207	HVA22-like protein	KK1_023633	Cajanus cajan (Pigeon pea) (Cajanus indicus)	392			integral component of membrane [GO:0016021]; nucleic acid binding [GO:0003676]; zinc ion binding [GO:0008270]	GO:0003676; GO:0008270; GO:0016021	DP1 family		IPR003604;IPR004345;IPR013087;
TRINITY_DN13414_c1_g1_i3	734.233	293.193	1175.27	4.00852	2.00307	0.00023492	0.0357289	Upregulated	1511	43.68	353	367	293	498	1141	87.2705	302	22.8197	571481851	68	2e-121	I1L8Y0			PREDICTED: DNA ligase 1-like [Glycine max]	XP_006588792	Uncharacterized protein	LOC100779502 GLYMA_10G055300	Glycine max (Soybean) (Glycine hispida)	322			cytoplasm [GO:0005737]; transition metal ion binding [GO:0046914]; cellular transition metal ion homeostasis [GO:0046916]; metal ion transport [GO:0030001]	GO:0005737; GO:0030001; GO:0046914; GO:0046916			IPR006121;					gmx:100779502;		XP_006588792.1;	KOG1603;COG2608;	EOG09360S9T;
TRINITY_DN13481_c0_g2_i2	205.025	66.0171	344.032	5.21126	2.38163	3.5141e-05	0.00812671	Upregulated	3354	38.91	974	613	692	1075	334	11.5088	68	2.3148	356497583	73	0	I1J4I6			PREDICTED: receptor-like protein kinase HSL1-like [Glycine max]	XP_003517639.1	Uncharacterized protein	LOC100798963 GLYMA_01G007500	Glycine max (Soybean) (Glycine hispida)	1010			integral component of membrane [GO:0016021]; ATP binding [GO:0005524]; protein serine/threonine kinase activity [GO:0004674]	GO:0004674; GO:0005524; GO:0016021	Protein kinase superfamily, Ser/Thr protein kinase family		IPR011009;IPR032675;IPR001611;IPR003591;IPR013210;IPR000719;IPR017441;IPR008271;					gmx:100798963;		XP_003517639.1;	ENOG410IJAA;COG0515;COG4886;	EOG0936017P;
TRINITY_DN13481_c0_g2_i3	238.033	47.5711	428.495	9.00747	3.17112	9.35211e-08	5.44422e-05	Upregulated	3484	39.32	1011	677	693	1103	416	13.7994	49	1.60578	356560633	74	0	I1MM19			PREDICTED: LRR receptor-like serine/threonine-protein kinase HSL2-like [Glycine max]	XP_003548595.1	Uncharacterized protein	LOC100819744 GLYMA_16G078800	Glycine max (Soybean) (Glycine hispida)	1011			integral component of membrane [GO:0016021]; ATP binding [GO:0005524]; protein serine/threonine kinase activity [GO:0004674]	GO:0004674; GO:0005524; GO:0016021	Protein kinase superfamily, Ser/Thr protein kinase family		IPR011009;IPR032675;IPR001611;IPR003591;IPR013210;IPR000719;IPR017441;IPR008271;					gmx:100819744;		XP_003548595.1;	ENOG410IJAA;COG0515;COG4886;	EOG0936017P;
TRINITY_DN13503_c3_g3_i1	81.4143	15.5334	147.295	9.48247	3.24526	9.68339e-07	0.000408688	Upregulated	955	40.73	321	190	199	245	143	17.3053	16	1.91287	571436510	84	3e-128	I1JA85			PREDICTED: uncharacterized protein LOC100798959 [Glycine max]	XP_006573785	Uncharacterized protein	LOC100798959 GLYMA_01G221200	Glycine max (Soybean) (Glycine hispida)	208			integral component of membrane [GO:0016021]	GO:0016021								gmx:100798959;		XP_006573785.1;	ENOG410IGQ0;ENOG4111Q5U;	EOG09360K8W;
TRINITY_DN13503_c3_g3_i2	28.6634	5.82504	51.5018	8.84146	3.14429	0.000133181	0.0227743	Upregulated	536	38.43	186	93	113	144	50	10.7808	6	1.27807	1012356111	80	8e-50	A0A151TJS7			hypothetical protein KK1_013624 [Cajanus cajan]	KYP67298	Uncharacterized protein	KK1_013624	Cajanus cajan (Pigeon pea) (Cajanus indicus)	221			integral component of membrane [GO:0016021]	GO:0016021
TRINITY_DN13509_c1_g3_i1	21.5124	3.88336	39.1414	10.0793	3.33332	0.000289355	0.0424773	Upregulated	268	37.69	97	45	56	70	38	16.3868	4	1.70409	1012365145	85	2e-16	A0A151UAI8			hypothetical protein KK1_020562 [Cajanus cajan]	KYP76327	Uncharacterized protein	KK1_020562	Cajanus cajan (Pigeon pea) (Cajanus indicus)	168			electron carrier activity [GO:0009055]	GO:0009055			IPR008972;IPR003245;
TRINITY_DN13519_c3_g2_i6	32.9316	0.970839	64.8923	66.8415	6.06267	2.70483e-08	1.69122e-05	Upregulated	429	52.21	123	97	127	82	63	16.9719	1	0.26614	870765728	58	3e-16	A0A0J8BHP9			hypothetical protein BVRB_037930, partial [Beta vulgaris subsp. vulgaris]	KMS65245	Uncharacterized protein (Fragment)	BVRB_037930	Beta vulgaris subsp. vulgaris	166
TRINITY_DN13544_c4_g3_i1	12.3308	0.970839	23.6908	24.4024	4.60895	0.000499748	0.0644027	Upregulated	493	51.93	113	86	170	124	23	5.39172	1	0.231591
TRINITY_DN13571_c0_g1_i1	1990.3	717.45	3263.16	4.54827	2.18532	0.000145659	0.0245901	Upregulated	1466	39.36	431	316	261	458	3168	249.745	739	57.5544	325911186	95	0	F2Y9R5			chalcone synthase 2 [Astragalus membranaceus]	ADZ45297.1	Chalcone synthase 2 (EC 2.3.1.74)		Astragalus membranaceus (Membranous milk-vetch) (Phaca membranacea)	389	2.3.1.74		naringenin-chalcone synthase activity [GO:0016210]; biosynthetic process [GO:0009058]	GO:0009058; GO:0016210	Chalcone/stilbene synthases family		IPR012328;IPR018088;IPR001099;IPR011141;IPR016039;
TRINITY_DN13616_c0_g1_i2	16.303	5.82504	26.781	4.59756	2.20087	0.0166577	0.644989	Upregulated	700	38	244	112	154	190	26	4.29261	6	0.978636
TRINITY_DN13620_c0_g5_i1	5.6356	0.970839	10.3004	10.6098	3.40732	0.0453848	0.968491	Upregulated	355	36.06	109	74	54	118	10	3.2555	1	0.321618
TRINITY_DN13659_c1_g4_i11	137.664	45.6294	229.698	5.03399	2.3317	8.6826e-05	0.0166568	Upregulated	4237	36.28	1302	853	684	1398	223	6.08265	47	1.26651	1012358535	43	0	A0A151TRQ2			TMV resistance protein N [Cajanus cajan]	KYP69719	TMV resistance protein N	KK1_008920	Cajanus cajan (Pigeon pea) (Cajanus indicus)	1069			ADP binding [GO:0043531]; defense response [GO:0006952]; signal transduction [GO:0007165]	GO:0006952; GO:0007165; GO:0043531			IPR032675;IPR002182;IPR027417;IPR000157;IPR011991;
TRINITY_DN13659_c1_g4_i2	67.2721	23.3001	111.244	4.77439	2.25532	0.000361975	0.0513518	Upregulated	3997	36.7	1229	813	654	1301	108	3.12274	24	0.68556	965616091	47	0	A0A0S3T7T2			hypothetical protein VIGAN_11043300 [Vigna angularis var. angularis]	BAU01241	Uncharacterized protein	Vigan.11G043300 VIGAN_11043300	Vigna angularis var. angularis	1075			ADP binding [GO:0043531]; defense response [GO:0006952]; signal transduction [GO:0007165]	GO:0006952; GO:0007165; GO:0043531			IPR032675;IPR001611;IPR002182;IPR027417;IPR000157;IPR011991;
TRINITY_DN13659_c1_g5_i1	10.697	3.88336	17.5106	4.50915	2.17285	0.0465046	0.974057	Upregulated	273	34.43	100	38	56	79	17	7.19669	4	1.67288	950933579	43	1e-08	A0A1S3V2G4			PREDICTED: toll/interleukin-1 receptor-like protein [Vigna radiata var. radiata]	XP_014512372	toll/interleukin-1 receptor-like protein	LOC106771007	Vigna radiata var. radiata (Mung bean) (Phaseolus aureus)	169			signal transduction [GO:0007165]	GO:0007165			IPR000157;							XP_014512372.1;
TRINITY_DN13718_c1_g2_i11	66.2124	24.271	108.154	4.4561	2.15578	0.000621829	0.0771891	Upregulated	1297	41.79	400	322	220	355	105	9.35612	25	2.20074	571535017	93	0	K7MKQ2			PREDICTED: pantothenate kinase 2-like isoform X2 [Glycine max]	XP_006600640	Uncharacterized protein	GLYMA_17G089200	Glycine max (Soybean) (Glycine hispida)	901			ATP binding [GO:0005524]; pantothenate kinase activity [GO:0004594]; coenzyme A biosynthetic process [GO:0015937]	GO:0004594; GO:0005524; GO:0015937			IPR035073;IPR002791;IPR015844;IPR004567;							XP_006600640.1;	KOG2201;KOG4584;COG5146;
TRINITY_DN13728_c0_g1_i15	1799.06	182.518	3415.6	18.7138	4.22603	1.35405e-11	2.5399e-08	Upregulated	522	40.8	170	88	125	139	3316	734.159	188	41.1202	1012242232	55	1e-28				putative bark agglutinin LECRPA3 [Arachis duranensis]	XP_015941212			Arachis duranensis(NA)
TRINITY_DN13728_c0_g1_i20	98.7651	3.88336	193.647	49.8659	5.63998	2.36795e-12	6.47766e-09	Upregulated	582	42.96	181	104	146	151	188	37.332	4	0.784703	1012242232	56	4e-38				putative bark agglutinin LECRPA3 [Arachis duranensis]	XP_015941212			Arachis duranensis(NA)
TRINITY_DN13787_c0_g1_i1	23.0278	4.8542	41.2015	8.4878	3.08539	0.000435696	0.0579167	Upregulated	1019	39.45	323	209	193	294	40	4.53662	5	0.560227	947057984	65	3e-69	A0A0R0FN48			hypothetical protein GLYMA_16G085400 [Glycine max]	KRH07390	Uncharacterized protein	GLYMA_16G085400	Glycine max (Soybean) (Glycine hispida)	981			ADP binding [GO:0043531]; defense response [GO:0006952]; signal transduction [GO:0007165]	GO:0006952; GO:0007165; GO:0043531			IPR032675;IPR002182;IPR027417;IPR000157;
TRINITY_DN13830_c5_g3_i1	70.6877	12.6209	128.755	10.2017	3.35074	8.17173e-07	0.000353731	Upregulated	303	44.88	88	84	52	79	125	47.6775	13	4.89856
TRINITY_DN13830_c5_g4_i1	150.042	28.1543	271.93	9.65854	3.2718	1.50862e-07	8.4895e-05	Upregulated	257	46.3	74	73	46	64	264	118.718	29	12.8835
TRINITY_DN13961_c0_g1_i1	23.4837	6.79587	40.1714	5.91115	2.56344	0.00207295	0.201124	Upregulated	1423	47.08	421	358	312	332	39	3.16742	7	0.561644	357494159	76	0	G7K3A2	11433007	MTR_5g090830	Acetyltransferase, putative	357494159	HXXXD-type acyl-transferase family protein	MTR_5g090830	Medicago truncatula (Barrel medic) (Medicago tribuloides)	471			transferase activity, transferring acyl groups other than amino-acyl groups [GO:0016747]	GO:0016747			IPR003480;					mtr:MTR_5g090830;		XP_003617368.1;		EOG09360B44;
TRINITY_DN14021_c0_g1_i1	9.21113	1.94168	16.4806	8.4878	3.08539	0.014689	0.598164	Upregulated	442	40.5	147	71	108	116	16	4.18354	2	0.516626
TRINITY_DN14223_c0_g1_i1	24.9991	7.76671	42.2315	5.4375	2.44294	0.00251413	0.233206	Upregulated	812	37.19	240	163	139	270	41	5.83545	8	1.12487	951032829	78	4e-140	A0A1S3VAX5			PREDICTED: disease resistance protein TAO1-like [Vigna radiata var. radiata]	XP_014515506	disease resistance protein TAO1-like	LOC106773318	Vigna radiata var. radiata (Mung bean) (Phaseolus aureus)	1287			ADP binding [GO:0043531]; defense response [GO:0006952]; signal transduction [GO:0007165]	GO:0006952; GO:0007165; GO:0043531			IPR032675;IPR002182;IPR027417;IPR000157;							XP_014515506.1;
TRINITY_DN14397_c0_g1_i1	13.2425	4.8542	21.6308	4.4561	2.15578	0.030166	0.839848	Upregulated	374	41.71	103	72	84	115	21	6.48924	5	1.52639	1021569251	86	3e-37				uncharacterized protein OsI_027940 isoform X1 [Arachis ipaensis]	XP_016175846			Arachis ipaensis(NA)
TRINITY_DN15098_c0_g1_i1	24.9991	7.76671	42.2315	5.4375	2.44294	0.00251413	0.233206	Upregulated	1707	38.37	582	373	282	470	41	2.77585	8	0.535087	920714858	83	6e-171	A0A0L9VIT5			hypothetical protein LR48_Vigan10g083800 [Vigna angularis]	KOM54946	Protein DETOXIFICATION (Multidrug and toxic compound extrusion protein)	LR48_Vigan10g083800	Phaseolus angularis (Azuki bean) (Vigna angularis)	533			integral component of membrane [GO:0016021]; antiporter activity [GO:0015297]; drug transmembrane transporter activity [GO:0015238]	GO:0015238; GO:0015297; GO:0016021	Multi antimicrobial extrusion (MATE) (TC 2.A.66.1) family		IPR002528;
TRINITY_DN15609_c0_g1_i1	61.2398	18.4459	104.034	5.63992	2.49568	0.000123951	0.0215727	Upregulated	1185	38.65	345	246	212	382	101	9.8503	19	1.83064	502091973	80	0	A0A1S2XI28			PREDICTED: annexin A13-like [Cicer arietinum]	XP_004489682.1	annexin A13-like	LOC101501647	Cicer arietinum (Chickpea) (Garbanzo)	322			calcium ion binding [GO:0005509]; calcium-dependent phospholipid binding [GO:0005544]	GO:0005509; GO:0005544			IPR001464;IPR018502;							XP_004489682.1;
TRINITY_DN16012_c0_g1_i1	7.18066	0.970839	13.3905	13.7927	3.78583	0.0147043	0.598164	Upregulated	322	51.86	58	110	57	97	13	4.66588	0	0
TRINITY_DN16243_c0_g1_i1	7.18066	0.970839	13.3905	13.7927	3.78583	0.0147043	0.598164	Upregulated	631	38.03	153	117	123	238	13	2.38101	1	0.180942
TRINITY_DN16498_c0_g1_i1	60.3578	13.5917	107.124	7.88153	2.97848	1.01793e-05	0.00286411	Upregulated	701	47.36	180	175	157	189	104	17.146	14	2.28023	593268676	56	8e-59	V7ASF7			hypothetical protein PHAVU_009G051700g [Phaseolus vulgaris]	XP_007136515	Uncharacterized protein	PHAVU_009G051700g	Phaseolus vulgaris (Kidney bean) (French bean)	212												pvu:PHAVU_009G051700g;		XP_007136515.1;
TRINITY_DN16658_c0_g1_i1	16.966	0.970839	32.9612	33.9512	5.08539	3.58295e-05	0.00817398	Upregulated	1013	41.26	279	233	185	316	32	3.65079	1	0.112709	502167227	52	5e-86	A0A1S2Z2X2			PREDICTED: uncharacterized protein LOC101502428 [Cicer arietinum]	XP_004514085.1	uncharacterized protein LOC101502428	LOC101502428	Cicer arietinum (Chickpea) (Garbanzo)	515							IPR029480;IPR004242;							XP_004514085.1;
TRINITY_DN16676_c0_g1_i1	7.18066	0.970839	13.3905	13.7927	3.78583	0.0147043	0.598164	Upregulated	469	36.46	146	100	71	152	13	3.20344	1	0.243442
TRINITY_DN16771_c0_g1_i1	13.7575	4.8542	22.6608	4.66829	2.2229	0.0238077	0.769965	Upregulated	347	31.99	105	52	59	131	22	7.32723	5	1.64516
TRINITY_DN16889_c0_g1_i1	7.69568	0.970839	14.4205	14.8537	3.89275	0.0102224	0.516688	Upregulated	407	41.52	115	74	95	123	14	3.97539	1	0.280526	1012200396	42	5e-20				PREDICTED: uncharacterized protein LOC107496304 [Arachis duranensis]	XP_015973019			Arachis duranensis(NA)
TRINITY_DN17122_c0_g1_i1	10.2708	0.970839	19.5707	20.1585	4.33332	0.00181229	0.179971	Upregulated	484	37.6	148	71	111	154	19	4.53685	0	0
TRINITY_DN17343_c0_g1_i1	5.6356	0.970839	10.3004	10.6098	3.40732	0.0453848	0.968491	Upregulated	337	35.61	122	52	68	95	10	3.42939	1	0.338796
TRINITY_DN17345_c0_g1_i1	9.24073	0.970839	17.5106	18.0366	4.17285	0.00355944	0.279491	Upregulated	557	37.7	172	107	103	175	17	3.52728	0	0	955350597	74	6e-57				PREDICTED: beta-galactosidase 8 isoform X2 [Glycine max]	XP_014619539			Glycine max(NA)
TRINITY_DN17922_c0_g1_i1	10.2116	2.91252	17.5106	6.0122	2.58789	0.0244116	0.776114	Upregulated	505	44.55	133	125	100	147	17	3.89049	3	0.678263
TRINITY_DN1796_c0_g1_i1	6.15062	0.970839	11.3304	11.6707	3.54482	0.0309859	0.839848	Upregulated	615	36.59	218	106	119	172	11	2.06711	1	0.185649	571483655	85	9e-53	K7LKA4			PREDICTED: uncharacterized protein LOC100809659 [Glycine max]	XP_006589306	Uncharacterized protein	LOC100809659 GLYMA_10G189000	Glycine max (Soybean) (Glycine hispida)	400			integral component of membrane [GO:0016021]; transmembrane transport [GO:0055085]	GO:0016021; GO:0055085			IPR004776;					gmx:100809659;		XP_006589306.1;	KOG2722;COG0679;	EOG093609KV;
TRINITY_DN18073_c0_g1_i1	9.21113	1.94168	16.4806	8.4878	3.08539	0.014689	0.598164	Upregulated	292	42.81	100	50	75	67	16	6.33262	2	0.782015	1012327730	87	9e-43	A0A151RA41			hypothetical protein KK1_039286 [Cajanus cajan]	KYP39422	Uncharacterized protein	KK1_039286	Cajanus cajan (Pigeon pea) (Cajanus indicus)	150
TRINITY_DN1942_c0_g2_i1	60.3578	13.5917	107.124	7.88153	2.97848	1.01793e-05	0.00286411	Upregulated	1409	38.54	454	286	257	412	104	8.53039	14	1.13445	1012098254	63	8e-150				uncharacterized protein LOC107480961 [Arachis duranensis]	XP_015956641			Arachis duranensis(NA)
TRINITY_DN20902_c0_g1_i1	9.75575	0.970839	18.5407	19.0976	4.25532	0.00253294	0.233667	Upregulated	547	38.57	180	94	117	156	18	3.80305	1	0.208728
TRINITY_DN21075_c0_g1_i1	13.3017	2.91252	23.6908	8.13415	3.02399	0.00461843	0.314707	Upregulated	583	37.56	178	102	117	186	23	4.55938	3	0.587518	571472399	76	1e-46	K7L7U8			PREDICTED: uncharacterized protein LOC102661868 [Glycine max]	XP_006585594	Uncharacterized protein	GLYMA_08G206600	Glycine max (Soybean) (Glycine hispida)	150												gmx:102661868;		XP_006585594.1;	ENOG410J3CC;ENOG410Z3AX;	EOG09360U06;
TRINITY_DN21490_c0_g1_i1	490.641	140.772	840.51	5.97073	2.57791	3.75774e-06	0.00129466	Upregulated	3109	37.05	1047	619	533	910	816	30.333	145	5.32495	734393140	66	0	A0A0B2R1Z0			hypothetical protein glysoja_007788 [Glycine soja]	KHN28056	Uncharacterized protein	glysoja_007788	Glycine soja (Wild soybean)	928			integral component of membrane [GO:0016021]	GO:0016021			IPR021319;
TRINITY_DN22439_c0_g1_i1	5.6356	0.970839	10.3004	10.6098	3.40732	0.0453848	0.968491	Upregulated	496	41.73	156	130	77	133	10	2.33005	0	0	734413148	65	2e-61	A0A0B2RVW7			Malonyl-coenzyme A:anthocyanin 3-O-glucoside-6''-O-malonyltransferase [Glycine soja]	KHN36593	Malonyl-coenzyme A:anthocyanin 3-O-glucoside-6''-O-malonyltransferase (EC 2.3.1.133) (EC 2.3.1.144)	glysoja_001324	Glycine soja (Wild soybean)	454	2.3.1.133; 2.3.1.144		anthranilate N-benzoyltransferase activity [GO:0047672]; shikimate O-hydroxycinnamoyltransferase activity [GO:0047172]	GO:0047172; GO:0047672			IPR003480;
TRINITY_DN22457_c0_g1_i1	172.661	12.6209	332.702	26.3612	4.72034	5.03148e-12	1.06177e-08	Upregulated	983	41.61	263	199	210	311	323	37.9748	13	1.50993	922366044	75	5e-148	A0A072UJD7			class III peroxidase [Medicago truncatula]	XP_013455190	Peroxidase (EC 1.11.1.7)	MTR_4g029190	Medicago truncatula (Barrel medic) (Medicago tribuloides)	341	1.11.1.7		extracellular region [GO:0005576]; heme binding [GO:0020037]; metal ion binding [GO:0046872]; peroxidase activity [GO:0004601]; hydrogen peroxide catabolic process [GO:0042744]; response to oxidative stress [GO:0006979]	GO:0004601; GO:0005576; GO:0006979; GO:0020037; GO:0042744; GO:0046872	Peroxidase family, Classical plant (class III) peroxidase subfamily		IPR010255;IPR002016;IPR000823;IPR019793;IPR033905;					mtr:MTR_4g029190;		XP_013455190.1;
TRINITY_DN22477_c0_g1_i1	14.2725	4.8542	23.6908	4.88049	2.28703	0.0188109	0.685886	Upregulated	634	35.17	177	127	96	234	23	4.19261	5	0.900428
TRINITY_DN22862_c0_g1_i1	25.4845	8.73755	42.2315	4.83333	2.27302	0.00419093	0.304677	Upregulated	1298	37.06	385	271	210	432	41	3.65053	9	0.791655	357460083	74	0	G7IUY6	11443550	MTR_3g057910	Cytochrome P450	357460083	Cytochrome P450 family 71 protein	MTR_3g057910	Medicago truncatula (Barrel medic) (Medicago tribuloides)	509			integral component of membrane [GO:0016021]; heme binding [GO:0020037]; iron ion binding [GO:0005506]; monooxygenase activity [GO:0004497]; oxidoreductase activity, acting on paired donors, with incorporation or reduction of molecular oxygen [GO:0016705]	GO:0004497; GO:0005506; GO:0016021; GO:0016705; GO:0020037	Cytochrome P450 family		IPR001128;IPR017972;IPR002401;					mtr:MTR_3g057910;		XP_003600323.1;		EOG09360GBL;
TRINITY_DN23308_c0_g1_i1	21.4236	6.79587	36.0513	5.30488	2.40732	0.00449594	0.311067	Upregulated	471	44.16	106	104	104	157	35	8.58803	7	1.69686
TRINITY_DN23353_c0_g1_i1	17.333	5.82504	28.841	4.95122	2.30778	0.0108138	0.530757	Upregulated	723	34.72	209	126	125	263	28	4.47575	6	0.947504	356560975	43	5e-21	K7MEE3			PREDICTED: uncharacterized protein LOC100815832 [Glycine max]	XP_003548761.1	Uncharacterized protein	LOC100815832 GLYMA_16G005100	Glycine max (Soybean) (Glycine hispida)	202			integral component of membrane [GO:0016021]	GO:0016021			IPR026961;							XP_003548761.1;XP_006598808.1;	ENOG410II6F;COG0666;
TRINITY_DN23693_c0_g1_i1	5.6356	0.970839	10.3004	10.6098	3.40732	0.0453848	0.968491	Upregulated	320	29.38	94	49	45	132	10	3.61157	1	0.356795
TRINITY_DN241_c0_g2_i1	11.3008	0.970839	21.6308	22.2805	4.47771	0.000942336	0.106057	Upregulated	906	37.75	321	108	234	243	21	2.67878	0	0
TRINITY_DN24532_c0_g1_i1	14.8171	3.88336	25.7509	6.6311	2.72925	0.00605323	0.370372	Upregulated	554	38.63	165	130	84	175	25	5.21527	4	0.824363	502093492	67	1e-81	A0A1S2XIR4			PREDICTED: TMV resistance protein N-like isoform X1 [Cicer arietinum]	XP_004489961.1	TMV resistance protein N-like	LOC101490008	Cicer arietinum (Chickpea) (Garbanzo)	258			signal transduction [GO:0007165]	GO:0007165			IPR000157;							XP_004489961.1;
TRINITY_DN24948_c0_g1_i1	42.4801	8.73755	76.2227	8.72358	3.12492	2.1421e-05	0.00547924	Upregulated	480	39.79	131	129	62	158	74	17.8171	9	2.14077	1012359808	81	4e-45	A0A151TV91			Cytokinin-O-glucosyltransferase 3 [Cajanus cajan]	KYP70992	Cytokinin-O-glucosyltransferase 3 (EC 2.4.1.218)	KK1_010235	Cajanus cajan (Pigeon pea) (Cajanus indicus)	273	2.4.1.218		hydroquinone glucosyltransferase activity [GO:0050505]; metabolic process [GO:0008152]	GO:0008152; GO:0050505	UDP-glycosyltransferase family		IPR002213;IPR035595;
TRINITY_DN25233_c0_g1_i1	5.6356	0.970839	10.3004	10.6098	3.40732	0.0453848	0.968491	Upregulated	290	33.45	98	62	35	95	10	3.98518	0	0
TRINITY_DN25389_c0_g1_i1	13.8167	2.91252	24.7209	8.4878	3.08539	0.0035313	0.279491	Upregulated	396	64.39	92	104	151	49	24	7.00426	3	0.864956
TRINITY_DN25860_c0_g1_i1	5.6356	0.970839	10.3004	10.6098	3.40732	0.0453848	0.968491	Upregulated	420	37.14	127	94	62	137	10	2.75167	1	0.271843
TRINITY_DN2618_c0_g1_i1	111.942	44.6586	179.226	4.01326	2.00477	0.000769503	0.0898825	Upregulated	1635	44.71	450	374	357	454	174	12.2992	46	3.21224	1021572744	82	0				probable glucan endo-1,3-beta-glucosidase A6 [Arachis ipaensis]	XP_016177470			Arachis ipaensis(NA)
TRINITY_DN2662_c0_g2_i1	18.3631	5.82504	30.9011	5.30488	2.40732	0.00705355	0.409462	Upregulated	1696	37.44	545	302	333	516	30	2.04429	6	0.403918	356530607	71	0	K7LCS5			PREDICTED: probable flavin-containing monooxygenase 1-like [Glycine max]	XP_003533872.1	Flavin-containing monooxygenase (EC 1.-.-.-)	LOC100799486 GLYMA_09G094000	Glycine max (Soybean) (Glycine hispida)	522	1.-.-.-		flavin adenine dinucleotide binding [GO:0050660]; monooxygenase activity [GO:0004497]; N,N-dimethylaniline monooxygenase activity [GO:0004499]; NADP binding [GO:0050661]; oxidation-reduction process [GO:0055114]	GO:0004497; GO:0004499; GO:0050660; GO:0050661; GO:0055114	FMO family		IPR023753;IPR020946;					gmx:100799486;		XP_003533872.1;	KOG1399;COG2072;	EOG093605Z8;
TRINITY_DN26639_c0_g1_i1	5.6356	0.970839	10.3004	10.6098	3.40732	0.0453848	0.968491	Upregulated	476	35.5	171	84	85	136	10	2.42795	1	0.239862	734408357	76	8e-52	A0A0B2RR31			Phosphoinositide phospholipase C 6 [Glycine soja]	KHN34719	Phosphoinositide phospholipase C (EC 3.1.4.11)	glysoja_039015	Glycine soja (Wild soybean)	602	3.1.4.11		intracellular [GO:0005622]; phosphatidylinositol phospholipase C activity [GO:0004435]; signal transducer activity [GO:0004871]; intracellular signal transduction [GO:0035556]; lipid catabolic process [GO:0016042]	GO:0004435; GO:0004871; GO:0005622; GO:0016042; GO:0035556			IPR000008;IPR001192;IPR017946;IPR000909;IPR001711;
TRINITY_DN27560_c0_g1_i1	6.15062	0.970839	11.3304	11.6707	3.54482	0.0309859	0.839848	Upregulated	476	37.18	120	90	87	179	11	2.67074	1	0.239862
TRINITY_DN2762_c1_g1_i1	25.9995	8.73755	43.2615	4.95122	2.30778	0.00352369	0.279491	Upregulated	337	33.53	100	73	40	124	42	14.4034	9	3.04916	1370144	83	6e-35	Q40192	0		RAB11B [Lotus japonicus]	1370144	RAB11B	rab11B	Lotus japonicus (Lotus corniculatus var. japonicus)	242			GTP binding [GO:0005525]; GTPase activity [GO:0003924]	GO:0003924; GO:0005525			IPR027417;IPR005225;IPR001806;
TRINITY_DN28020_c0_g1_i1	10.697	3.88336	17.5106	4.50915	2.17285	0.0465046	0.974057	Upregulated	492	37.4	130	71	113	178	17	3.99328	4	0.928246
TRINITY_DN2844_c0_g1_i1	11.2712	1.94168	20.6007	10.6098	3.40732	0.00428242	0.304677	Upregulated	663	41.03	185	166	106	206	20	3.48628	2	0.344417	965599669	80	1e-58	A0A0S3S211			hypothetical protein VIGAN_05016900 [Vigna angularis var. angularis]	BAT86847	Uncharacterized protein	Vigan.05G016900 VIGAN_05016900	Vigna angularis var. angularis	617			integral component of membrane [GO:0016021]; ATP binding [GO:0005524]; protein serine/threonine kinase activity [GO:0004674]	GO:0004674; GO:0005524; GO:0016021	Protein kinase superfamily, Ser/Thr protein kinase family		IPR011009;IPR032675;IPR001611;IPR013210;IPR000719;IPR017441;IPR008271;
TRINITY_DN30541_c0_g1_i1	15.3914	1.94168	28.841	14.8537	3.89275	0.000433119	0.0579167	Upregulated	439	34.62	123	63	89	164	28	7.37123	2	0.520156	947060468	44	3e-15	A0A0R0FUG8			hypothetical protein GLYMA_15G0079001, partial [Glycine max]	KRH09729	Uncharacterized protein (Fragment)	GLYMA_15G0079001	Glycine max (Soybean) (Glycine hispida)	169
TRINITY_DN30567_c0_g1_i1	188.698	27.1835	350.212	12.8833	3.68743	3.92086e-09	3.48379e-06	Upregulated	1169	36.61	356	195	233	385	340	33.6133	28	2.73471	955379141	75	1e-166	I1MWR8			PREDICTED: probable carboxylesterase 17 [Glycine max]	XP_014625187	Uncharacterized protein	GLYMA_17G210000	Glycine max (Soybean) (Glycine hispida)	309			hydrolase activity [GO:0016787]; catabolic process [GO:0009056]	GO:0009056; GO:0016787			IPR029058;IPR013094;IPR033140;					gmx:106796748;		XP_014625187.1;	KOG1515;COG0657;	EOG09360LF9;
TRINITY_DN30839_c0_g1_i1	170.998	16.5043	325.492	19.7217	4.30171	8.09348e-11	1.24213e-07	Upregulated	454	35.9	164	76	87	127	316	80.441	17	4.27525	357448145	83	4e-35	A2Q5G7	11409534	MTR_2g027600	hypothetical protein	357448145	Heavy metal transport/detoxification protein (Heavy metal transport/detoxification superfamily protein)	MTR_2g027600 MtrDRAFT_AC161399g1v2	Medicago truncatula (Barrel medic) (Medicago tribuloides)	77			metal ion binding [GO:0046872]; metal ion transport [GO:0030001]	GO:0030001; GO:0046872			IPR006121;					mtr:MTR_2g027600;		XP_003594348.1;		EOG09360XN5;
TRINITY_DN31156_c0_g1_i1	6.15062	0.970839	11.3304	11.6707	3.54482	0.0309859	0.839848	Upregulated	355	45.63	81	84	78	112	11	3.58105	0	0
TRINITY_DN31231_c0_g1_i1	5.6356	0.970839	10.3004	10.6098	3.40732	0.0453848	0.968491	Upregulated	721	42.16	221	107	197	196	10	1.60292	1	0.158355	734437711	82	6e-136	A0A0B2SV37			Putative LRR receptor-like serine/threonine-protein kinase, partial [Glycine soja]	KHN48715	Putative LRR receptor-like serine/threonine-protein kinase (EC 2.7.10.1) (EC 2.7.11.25) (Fragment)	glysoja_015863	Glycine soja (Wild soybean)	991	2.7.10.1; 2.7.11.25		integral component of membrane [GO:0016021]; intracellular [GO:0005622]; ATP binding [GO:0005524]; MAP kinase kinase kinase activity [GO:0004709]; transmembrane receptor protein tyrosine kinase activity [GO:0004714]	GO:0004709; GO:0004714; GO:0005524; GO:0005622; GO:0016021			IPR011009;IPR032675;IPR001611;IPR003591;IPR000719;IPR017441;IPR008271;
TRINITY_DN31368_c0_g1_i1	19.5115	1.94168	37.0813	19.0976	4.25532	5.41767e-05	0.0117258	Upregulated	363	40.22	105	81	65	112	36	11.4615	2	0.629059	1021513841	76	2e-52				receptor-like protein kinase 5 [Arachis ipaensis]	XP_016200412			Arachis ipaensis(NA)
TRINITY_DN31879_c0_g1_i1	7.18066	0.970839	13.3905	13.7927	3.78583	0.0147043	0.598164	Upregulated	372	44.35	116	58	107	91	13	4.03875	0	0
TRINITY_DN32453_c0_g1_i1	14.7875	4.8542	24.7209	5.09268	2.34843	0.0148815	0.60068	Upregulated	493	39.96	158	108	89	138	24	5.62614	5	1.15795
TRINITY_DN32634_c0_g1_i1	10.2412	1.94168	18.5407	9.54878	3.25532	0.00787325	0.434367	Upregulated	564	33.33	190	99	89	186	18	3.68841	2	0.404873
TRINITY_DN32935_c0_g1_i1	21.6012	0.970839	42.2315	43.5	5.44294	3.45939e-06	0.0012167	Upregulated	1122	39.22	395	253	187	287	41	4.22316	0	0	1012339548	64	7e-136	A0A151S7M3			Transposon TX1 uncharacterized [Cajanus cajan]	KYP50779	Transposon TX1 uncharacterized	KK1_027469	Cajanus cajan (Pigeon pea) (Cajanus indicus)	1102							IPR005135;IPR000477;IPR026960;
TRINITY_DN33277_c0_g1_i1	12.2124	4.8542	19.5707	4.03171	2.01139	0.0485638	1	Upregulated	687	41.05	230	113	169	175	19	3.19627	5	0.830962	1021557596	75	3e-61				PREDICTED: uncharacterized mitochondrial protein AtMg00810-like, partial [Arachis ipaensis]	XP_016170121			Arachis ipaensis(NA)
TRINITY_DN33453_c0_g1_i1	55.2372	12.6209	97.8535	7.75328	2.95481	1.5681e-05	0.00413634	Upregulated	1606	41.03	473	296	363	474	95	6.83635	13	0.9242	828294958	61	2e-167	A0A1S2XK04			PREDICTED: uncharacterized protein LOC101492718 [Cicer arietinum]	XP_004490492	uncharacterized protein LOC101492718	LOC101492718	Cicer arietinum (Chickpea) (Garbanzo)	409			integral component of membrane [GO:0016021]; nucleic acid binding [GO:0003676]; RNA-DNA hybrid ribonuclease activity [GO:0004523]	GO:0003676; GO:0004523; GO:0016021			IPR012337;IPR002156;IPR004345;IPR013087;							XP_004490492.2;
TRINITY_DN33967_c0_g1_i1	6.15062	0.970839	11.3304	11.6707	3.54482	0.0309859	0.839848	Upregulated	482	36.72	143	84	93	162	11	2.6375	1	0.236876	734374879	49	5e-19	A0A0B2QLQ8			hypothetical protein glysoja_037388, partial [Glycine soja]	KHN20788	Uncharacterized protein (Fragment)	glysoja_037388	Glycine soja (Wild soybean)	89
TRINITY_DN34023_c0_g1_i1	8.21069	0.970839	15.4506	15.9146	3.99228	0.00714954	0.409462	Upregulated	482	46.27	132	123	100	127	15	3.59659	0	0
TRINITY_DN34075_c0_g1_i1	8.21069	0.970839	15.4506	15.9146	3.99228	0.00714954	0.409462	Upregulated	509	43.03	169	99	120	121	15	3.40581	0	0	571487924	78	9e-85	K7LNV4			PREDICTED: lysine histidine transporter-like 8 [Glycine max]	XP_006590782	Uncharacterized protein	GLYMA_11G097000	Glycine max (Soybean) (Glycine hispida)	358			integral component of membrane [GO:0016021]	GO:0016021			IPR013057;					gmx:100817315;		XP_006590782.1;	KOG1303;COG0814;	EOG093608SN;
TRINITY_DN34530_c0_g1_i1	5.6356	0.970839	10.3004	10.6098	3.40732	0.0453848	0.968491	Upregulated	270	40.37	90	57	52	71	10	4.28038	1	0.422868	922376356	85	9e-47	G7J8G4			myosin family XI heavy chain [Medicago truncatula]	XP_003603220	Myosin family XI heavy chain	MTR_3g105200	Medicago truncatula (Barrel medic) (Medicago tribuloides)	1500			myosin complex [GO:0016459]; actin binding [GO:0003779]; ATP binding [GO:0005524]; motor activity [GO:0003774]	GO:0003774; GO:0003779; GO:0005524; GO:0016459	TRAFAC class myosin-kinesin ATPase superfamily, Myosin family		IPR002710;IPR000048;IPR001609;IPR004009;IPR027417;					mtr:MTR_3g105200;		XP_003603220.2;		EOG093600DR;
TRINITY_DN34762_c0_g1_i1	5.6356	0.970839	10.3004	10.6098	3.40732	0.0453848	0.968491	Upregulated	299	35.12	113	52	53	81	10	3.86523	1	0.381854
TRINITY_DN3507_c0_g2_i1	44.2324	1.94168	86.5231	44.561	5.47771	3.79103e-09	3.48379e-06	Upregulated	1799	37.52	587	302	373	537	84	5.39628	2	0.126931	1012348344	82	0	A0A151SXK7			putative LRR receptor-like serine/threonine-protein kinase At3g47570 family [Cajanus cajan]	KYP59535	Putative LRR receptor-like serine/threonine-protein kinase At3g47570 family	KK1_014971	Cajanus cajan (Pigeon pea) (Cajanus indicus)	953			integral component of membrane [GO:0016021]; ATP binding [GO:0005524]; protein serine/threonine kinase activity [GO:0004674]	GO:0004674; GO:0005524; GO:0016021	Protein kinase superfamily, Ser/Thr protein kinase family		IPR011009;IPR032675;IPR001611;IPR003591;IPR013210;IPR000719;IPR017441;IPR008271;
TRINITY_DN35512_c0_g1_i1	7.69568	0.970839	14.4205	14.8537	3.89275	0.0102224	0.516688	Upregulated	487	34.5	163	77	91	156	14	3.32235	0	0	1012350331	75	5e-73	A0A151T384			hypothetical protein KK1_016014, partial [Cajanus cajan]	KYP61520	Uncharacterized protein (Fragment)	KK1_016014	Cajanus cajan (Pigeon pea) (Cajanus indicus)	752							IPR025312;IPR025452;IPR004242;
TRINITY_DN35659_c0_g1_i1	6.66564	0.970839	12.3604	12.7317	3.67035	0.0212806	0.745352	Upregulated	235	29.36	79	21	48	87	12	5.90146	1	0.485848
TRINITY_DN35747_c0_g1_i1	10.2708	0.970839	19.5707	20.1585	4.33332	0.00181229	0.179971	Upregulated	471	56.48	91	146	120	114	19	4.66207	0	0
TRINITY_DN35807_c0_g1_i1	7.69568	0.970839	14.4205	14.8537	3.89275	0.0102224	0.516688	Upregulated	628	42.2	191	172	93	172	14	2.57641	1	0.181806	955323824	80	4e-77				PREDICTED: inducible nitrate reductase [NADH] 1-like [Glycine max]	XP_014631823			Glycine max(NA)
TRINITY_DN36095_c0_g1_i1	22.9982	5.82504	40.1714	6.89634	2.78583	0.00110339	0.122549	Upregulated	753	35.72	265	124	145	219	39	5.98571	6	0.909755
TRINITY_DN37029_c0_g1_i1	21.394	7.76671	35.0212	4.50915	2.17285	0.00914866	0.484162	Upregulated	353	36.54	86	51	78	138	34	11.1314	8	2.58752	1012329948	86	2e-27	A0A151RG39			hypothetical protein KK1_037116 [Cajanus cajan]	KYP41499	Uncharacterized protein	KK1_037116	Cajanus cajan (Pigeon pea) (Cajanus indicus)	1544							IPR003594;
TRINITY_DN3718_c0_g1_i1	226.815	77.6671	375.963	4.8407	2.27522	6.27914e-05	0.0132026	Upregulated	2798	40.1	786	518	604	890	365	15.0762	80	3.26445	571530041	86	0	K7MIS3			PREDICTED: chloride channel protein CLC-c-like isoform X1 [Glycine max]	XP_006599656	Chloride channel protein	LOC100809070 GLYMA_16G208400	Glycine max (Soybean) (Glycine hispida)	796			integral component of membrane [GO:0016021]; plant-type vacuole membrane [GO:0009705]; voltage-gated chloride channel activity [GO:0005247]; chloride transmembrane transport [GO:1902476]	GO:0005247; GO:0009705; GO:0016021; GO:1902476	Chloride channel (TC 2.A.49) family		IPR000644;IPR014743;IPR001807;IPR002251;					gmx:100809070;		XP_006599656.1;XP_006599657.1;XP_006599659.1;XP_006599660.1;XP_006599662.1;	KOG0474;COG0038;	EOG093602TR;
TRINITY_DN38646_c0_g1_i1	5.6356	0.970839	10.3004	10.6098	3.40732	0.0453848	0.968491	Upregulated	377	38.73	127	69	77	104	10	3.06553	0	0	593781031	95	6e-75	V7C8E1			hypothetical protein PHAVU_003G045600g [Phaseolus vulgaris]	XP_007153556	Uncharacterized protein	PHAVU_003G045600g	Phaseolus vulgaris (Kidney bean) (French bean)	236			nucleus [GO:0005634]; DNA binding [GO:0003677]; regulation of transcription, DNA-templated [GO:0006355]; transcription, DNA-templated [GO:0006351]	GO:0003677; GO:0005634; GO:0006351; GO:0006355			IPR003441;					pvu:PHAVU_003G045600g;		XP_007153556.1;
TRINITY_DN38901_c0_g1_i1	8.72571	0.970839	16.4806	16.9756	4.08539	0.00503009	0.330146	Upregulated	293	43.69	72	62	66	93	16	6.31101	0	0	955395193	87	9e-38	A0A0R0EFJ9			PREDICTED: laccase-7-like [Glycine max]	XP_003520941	Laccase (EC 1.10.3.2) (Benzenediol:oxygen oxidoreductase) (Diphenol oxidase) (Urishiol oxidase)	GLYMA_U027300	Glycine max (Soybean) (Glycine hispida)	600	1.10.3.2		apoplast [GO:0048046]; copper ion binding [GO:0005507]; hydroquinone:oxygen oxidoreductase activity [GO:0052716]; lignin catabolic process [GO:0046274]	GO:0005507; GO:0046274; GO:0048046; GO:0052716	Multicopper oxidase family		IPR001117;IPR011706;IPR011707;IPR033138;IPR002355;IPR008972;IPR034288;IPR034285;IPR034289;IPR017761;					gmx:100812336;		XP_003520941.2;
TRINITY_DN40032_c0_g1_i1	35.6961	11.6501	59.7421	5.12805	2.35841	0.00112589	0.124231	Upregulated	1704	49.88	392	427	423	462	58	3.93373	12	0.804044	356548676	88	0	I1LW34			PREDICTED: nitrate reductase [NADH] 2-like [Glycine max]	XP_003542726.1	Nitrate reductase	LOC100813471 GLYMA_13G084000	Glycine max (Soybean) (Glycine hispida)	886			cytosol [GO:0005829]; heme binding [GO:0020037]; molybdenum ion binding [GO:0030151]; molybdopterin cofactor binding [GO:0043546]; nitrate reductase (NADH) activity [GO:0009703]; nitrate reductase (NADPH) activity [GO:0050464]; nitrate assimilation [GO:0042128]; nitric oxide biosynthetic process [GO:0006809]	GO:0005829; GO:0006809; GO:0009703; GO:0020037; GO:0030151; GO:0042128; GO:0043546; GO:0050464	Nitrate reductase family		IPR001199;IPR018506;IPR017927;IPR001709;IPR014756;IPR005066;IPR008335;IPR001834;IPR012137;IPR008333;IPR001433;IPR000572;IPR022407;IPR017938;					gmx:100813471;		XP_003542726.1;	KOG0534;KOG0535;KOG0537;COG0543;COG2041;COG5274;	EOG0936034C;
TRINITY_DN40201_c0_g1_i1	8.69611	1.94168	15.4506	7.95732	2.99228	0.0201729	0.723053	Upregulated	330	34.24	96	57	56	121	15	5.2532	2	0.691965
TRINITY_DN40358_c0_g1_i1	15.8472	3.88336	27.811	7.16159	2.84028	0.00370465	0.286889	Upregulated	307	37.13	94	65	49	99	27	10.1642	4	1.48761
TRINITY_DN40926_c0_g1_i1	2426.73	795.117	4058.34	5.10408	2.35165	7.20238e-05	0.0144751	Upregulated	2169	42.78	666	523	405	575	3940	209.934	819	43.1114	734390600	82	0	A0A0B2R4H2			Putative nucleoredoxin 1 [Glycine soja]	KHN26883	Putative nucleoredoxin 1 (EC 2.3.1.21)	glysoja_035522	Glycine soja (Wild soybean)	570	2.3.1.21		cell [GO:0005623]; carnitine O-palmitoyltransferase activity [GO:0004095]; cell redox homeostasis [GO:0045454]	GO:0004095; GO:0005623; GO:0045454			IPR004146;IPR012336;IPR017937;IPR013766;
TRINITY_DN409_c0_g1_i1	11.2712	1.94168	20.6007	10.6098	3.40732	0.00428242	0.304677	Upregulated	430	35.35	136	71	81	142	20	5.37536	2	0.531043
TRINITY_DN41177_c0_g1_i1	14.7579	5.82504	23.6908	4.06707	2.02399	0.0320875	0.839848	Upregulated	412	38.83	135	82	78	117	23	6.45174	6	1.66273	922344953	90	8e-70	A0A072U2Q6			LRR receptor-like kinase family protein [Medicago truncatula]	XP_013449395	LRR receptor-like kinase family protein	MTR_7g081410	Medicago truncatula (Barrel medic) (Medicago tribuloides)	946			integral component of membrane [GO:0016021]; ATP binding [GO:0005524]; protein kinase activity [GO:0004672]	GO:0004672; GO:0005524; GO:0016021			IPR011009;IPR032675;IPR001611;IPR003591;IPR013210;IPR000719;IPR008266;							XP_013449395.1;
TRINITY_DN41300_c0_g1_i1	7.18066	0.970839	13.3905	13.7927	3.78583	0.0147043	0.598164	Upregulated	641	39.94	194	141	115	191	13	2.34386	1	0.178119	571535194	86	5e-63	I1MTP9			PREDICTED: protein NRT1/ PTR FAMILY 4.6-like [Glycine max]	XP_006600669	Uncharacterized protein	LOC100802175 GLYMA_17G096800	Glycine max (Soybean) (Glycine hispida)	582			integral component of membrane [GO:0016021]; transporter activity [GO:0005215]	GO:0005215; GO:0016021			IPR020846;IPR000109;					gmx:100802175;		XP_006600669.1;	KOG1237;COG3104;	EOG09360BA2;
TRINITY_DN41399_c0_g1_i1	9.24073	0.970839	17.5106	18.0366	4.17285	0.00355944	0.279491	Upregulated	378	43.12	131	68	95	84	17	5.19761	0	0
TRINITY_DN41812_c0_g1_i1	7.18066	0.970839	13.3905	13.7927	3.78583	0.0147043	0.598164	Upregulated	656	40.4	183	160	105	208	13	2.29027	1	0.174046	955356112	76	1e-94	K7LY32			PREDICTED: putative wall-associated receptor kinase-like 16 [Glycine max]	XP_014620732	Uncharacterized protein	LOC100784078 GLYMA_13G035800	Glycine max (Soybean) (Glycine hispida)	743			integral component of membrane [GO:0016021]; plasma membrane [GO:0005886]; ATP binding [GO:0005524]; calcium ion binding [GO:0005509]; polysaccharide binding [GO:0030247]; protein serine/threonine kinase activity [GO:0004674]; cell surface receptor signaling pathway [GO:0007166]	GO:0004674; GO:0005509; GO:0005524; GO:0005886; GO:0007166; GO:0016021; GO:0030247			IPR001881;IPR013032;IPR000742;IPR011009;IPR000719;IPR017441;IPR008271;IPR025287;					gmx:106795446;		XP_014620732.1;	ENOG410IM0I;COG0515;	EOG093603PB;
TRINITY_DN42038_c0_g1_i1	1934.07	247.564	3620.58	14.6248	3.87035	3.76768e-10	4.2404e-07	Upregulated	964	34.02	311	147	181	325	3515	421.4	255	30.2017	351726694	69	2e-69	C6SZ24	100306363	LOC100306363	pathogenesis-related protein	351726694	Pathogenesis-related protein		Glycine max (Soybean) (Glycine hispida)	157			defense response [GO:0006952]; response to biotic stimulus [GO:0009607]	GO:0006952; GO:0009607	BetVI family		IPR000916;IPR024949;IPR023393;					gmx:100306363;		NP_001237647.1;	ENOG410J02Y;ENOG410ZD18;
TRINITY_DN42342_c0_g1_i1	6.15062	0.970839	11.3304	11.6707	3.54482	0.0309859	0.839848	Upregulated	523	35.95	189	98	90	146	11	2.43073	1	0.218306
TRINITY_DN42444_c0_g1_i1	6.66564	0.970839	12.3604	12.7317	3.67035	0.0212806	0.745352	Upregulated	666	40.54	179	147	123	217	12	2.08235	0	0	1012340697	60	2e-86	A0A151SAR4			Transposon Ty3-G Gag-Pol polyprotein, partial [Cajanus cajan]	KYP51910	Transposon Ty3-G Gag-Pol polyprotein (Fragment)	KK1_026267	Cajanus cajan (Pigeon pea) (Cajanus indicus)	852			nucleic acid binding [GO:0003676]; DNA integration [GO:0015074]	GO:0003676; GO:0015074			IPR001584;IPR021109;IPR012337;IPR000477;
TRINITY_DN43309_c0_g1_i1	6.66564	0.970839	12.3604	12.7317	3.67035	0.0212806	0.745352	Upregulated	315	35.87	111	58	55	91	12	4.40268	1	0.362458
TRINITY_DN43695_c0_g1_i1	108.195	15.5334	200.857	12.9306	3.69272	2.93642e-08	1.77045e-05	Upregulated	873	41.12	276	172	187	238	195	25.8147	16	2.09254	828294232	73	9e-129	A0A1S3DYM3			PREDICTED: toll/interleukin-1 receptor-like protein [Cicer arietinum]	XP_012568259	toll/interleukin-1 receptor-like protein	LOC105851138	Cicer arietinum (Chickpea) (Garbanzo)	294			signal transduction [GO:0007165]	GO:0007165			IPR000157;							XP_012568259.1;
TRINITY_DN44071_c0_g1_i1	5.6356	0.970839	10.3004	10.6098	3.40732	0.0453848	0.968491	Upregulated	392	36.73	124	49	95	124	10	2.94822	1	0.291261
TRINITY_DN44532_c0_g1_i1	11.8158	0.970839	22.6608	23.3415	4.54482	0.000684589	0.0843593	Upregulated	461	41.43	138	108	83	132	22	5.51529	0	0	593705218	76	6e-59	V7C460			hypothetical protein PHAVU_004G175900g [Phaseolus vulgaris]	XP_007152973	Uncharacterized protein	PHAVU_004G175900g	Phaseolus vulgaris (Kidney bean) (French bean)	1005			integral component of membrane [GO:0016021]; ATP binding [GO:0005524]; protein serine/threonine kinase activity [GO:0004674]	GO:0004674; GO:0005524; GO:0016021	Protein kinase superfamily, Ser/Thr protein kinase family		IPR011009;IPR032675;IPR001611;IPR003591;IPR013210;IPR000719;IPR017441;IPR008271;					pvu:PHAVU_004G175900g;		XP_007152973.1;
TRINITY_DN4585_c0_g1_i1	306.667	110.676	502.658	4.54172	2.18324	8.58128e-05	0.0166516	Upregulated	1202	43.01	355	279	238	330	488	46.9204	114	10.8285	357460979	63	2e-126	G7J9Z8	11411250	MTR_3g069190	2-nitropropane dioxygenase-like protein	357460979	2-nitropropane dioxygenase-like protein	MTR_3g069190	Medicago truncatula (Barrel medic) (Medicago tribuloides)	330			dioxygenase activity [GO:0051213]; nitronate monooxygenase activity [GO:0018580]	GO:0018580; GO:0051213			IPR013785;IPR004136;					mtr:MTR_3g069190;		XP_003600771.1;		EOG09360HYT;
TRINITY_DN4595_c0_g1_i1	70.2319	10.6792	129.785	12.153	3.60324	2.14059e-07	0.000109507	Upregulated	399	36.84	133	68	79	119	126	36.4959	11	3.14766	356542553	43	1e-08	C6T4T9	100527596	LOC100527596	uncharacterized LOC100527596	356542553	Uncharacterized protein	GLYMA_12G007200	Glycine max (Soybean) (Glycine hispida)	80												gmx:100527596;		XP_003539731.1;
TRINITY_DN46048_c0_g1_i1	8.21069	0.970839	15.4506	15.9146	3.99228	0.00714954	0.409462	Upregulated	422	46.68	111	99	98	114	15	4.10795	1	0.270555	697138128	47	3e-25				PREDICTED: dof zinc finger protein DOF1.4 [Nicotiana tomentosiformis]	XP_009623141			Nicotiana tomentosiformis(NA)
TRINITY_DN46677_c0_g1_i1	8.69611	1.94168	15.4506	7.95732	2.99228	0.0201729	0.723053	Upregulated	397	30.73	135	69	53	140	15	4.36664	2	0.575185
TRINITY_DN46753_c0_g1_i1	13.2721	3.88336	22.6608	5.83537	2.54482	0.0128357	0.57326	Upregulated	406	43.84	114	127	51	114	22	6.26243	4	1.12487	734365126	98	2e-22	A0A0B2Q8A7			Heat shock 70 kDa protein [Glycine soja]	KHN17505	Heat shock 70 kDa protein (EC 1.3.1.74)	glysoja_005702	Glycine soja (Wild soybean)	521	1.3.1.74		2-alkenal reductase [NAD(P)] activity [GO:0032440]; ATP binding [GO:0005524]	GO:0005524; GO:0032440	Heat shock protein 70 family		IPR018181;IPR029048;IPR029047;IPR013126;
TRINITY_DN46977_c0_g1_i1	20.5415	1.94168	39.1414	20.1585	4.33332	3.31822e-05	0.0077803	Upregulated	616	36.04	163	105	117	231	38	7.12934	2	0.370696
TRINITY_DN4704_c0_g2_i1	22.9686	6.79587	39.1414	5.75958	2.52596	0.00251106	0.233206	Upregulated	763	36.57	248	144	135	236	38	5.7558	7	1.04747	1045398783	66	3e-57				hypothetical protein TSUD_170680 [Trifolium subterraneum]	GAU19842			Trifolium subterraneum(NA)
TRINITY_DN47456_c0_g1_i1	5.6356	0.970839	10.3004	10.6098	3.40732	0.0453848	0.968491	Upregulated	285	44.91	72	79	49	85	10	4.0551	0	0	473876725	98	4e-61	M7YKN4			UDP-glucuronic acid decarboxylase 1 [Triticum urartu]	EMS47862.1	UDP-glucuronic acid decarboxylase 1	TRIUR3_25571	Triticum urartu (Red wild einkorn) (Crithodium urartu)	224							IPR016040;
TRINITY_DN47491_c0_g1_i1	14.3317	2.91252	25.7509	8.84146	3.14429	0.00270741	0.236822	Upregulated	438	44.98	94	98	99	147	25	6.59648	3	0.782015	1012325084	88	3e-58	A0A151R359			Expansin-like B1 [Cajanus cajan]	KYP37014	Expansin-like B1	KK1_041828	Cajanus cajan (Pigeon pea) (Cajanus indicus)	255			extracellular region [GO:0005576]	GO:0005576	Expansin family		IPR007118;IPR007112;IPR007117;IPR009009;
TRINITY_DN4833_c0_g1_i1	313.255	46.6003	579.911	12.4444	3.63742	1.28504e-09	1.27612e-06	Upregulated	245	32.65	55	37	43	110	563	265.576	48	22.3688
TRINITY_DN4945_c0_g1_i1	86.7125	10.6792	162.746	15.2395	3.92974	1.63581e-08	1.20069e-05	Upregulated	508	34.06	134	99	74	201	158	35.9451	11	2.47228	734377955	62	8e-36	A0A0B2QK55			hypothetical protein glysoja_027674, partial [Glycine soja]	KHN21790	Uncharacterized protein (Fragment)	glysoja_027674	Glycine soja (Wild soybean)	133			metal ion binding [GO:0046872]; metal ion transport [GO:0030001]	GO:0030001; GO:0046872			IPR006121;
TRINITY_DN49655_c0_g1_i1	9.69655	2.91252	16.4806	5.65854	2.50043	0.0324851	0.843714	Upregulated	589	44.31	177	74	187	151	16	3.13943	3	0.581533	1044594711	80	3e-27	A0A0L9VFM6			PREDICTED: polyphenol oxidase, chloroplastic-like [Vigna angularis]	XP_017434835	Uncharacterized protein	LR48_Vigan09g247200	Phaseolus angularis (Azuki bean) (Vigna angularis)	583			catechol oxidase activity [GO:0004097]; metal ion binding [GO:0046872]; pigment biosynthetic process [GO:0046148]	GO:0004097; GO:0046148; GO:0046872			IPR016213;IPR022740;IPR022739;IPR002227;IPR008922;					var:108341695;		XP_017434835.1;
TRINITY_DN49703_c0_g1_i1	49.7496	6.79587	92.7033	13.6411	3.76989	5.22464e-07	0.000254467	Upregulated	817	45.65	228	202	171	216	90	12.7311	7	0.978237	388522039	67	3e-73	I3T989			unknown [Lotus japonicus]	AFK49081.1	Uncharacterized protein		Lotus japonicus (Lotus corniculatus var. japonicus)	199			enzyme inhibitor activity [GO:0004857]	GO:0004857			IPR006501;
TRINITY_DN49806_c0_g1_i1	125.996	39.8044	212.188	5.33076	2.41434	6.02437e-05	0.0128738	Upregulated	1970	40.05	583	433	356	598	206	12.085	41	2.37622	571501418	76	0	K7M2F6			PREDICTED: G-type lectin S-receptor-like serine/threonine-protein kinase At4g27290 isoform X1 [Glycine max]	XP_006594796	Uncharacterized protein	GLYMA_13G284100	Glycine max (Soybean) (Glycine hispida)	833			integral component of membrane [GO:0016021]; plasma membrane [GO:0005886]; ATP binding [GO:0005524]; protein serine/threonine kinase activity [GO:0004674]; protein phosphorylation [GO:0006468]; recognition of pollen [GO:0048544]	GO:0004674; GO:0005524; GO:0005886; GO:0006468; GO:0016021; GO:0048544			IPR001480;IPR000742;IPR011009;IPR003609;IPR000719;IPR021820;IPR000858;IPR001245;IPR008271;IPR024171;					gmx:100778155;		XP_006594796.1;	ENOG410IVAT;COG0515;	EOG0936022X;
TRINITY_DN50185_c0_g1_i1	7.18066	0.970839	13.3905	13.7927	3.78583	0.0147043	0.598164	Upregulated	496	41.33	143	96	109	148	13	3.02906	1	0.23019	1045397307	84	2e-95				hypothetical protein TSUD_11320 [Trifolium subterraneum]	GAU21215			Trifolium subterraneum(NA)
TRINITY_DN50840_c0_g1_i1	27.7518	1.94168	53.5619	27.5854	4.78583	1.4123e-06	0.000581522	Upregulated	591	40.44	185	139	100	167	52	10.1686	2	0.386376	947054770	67	2e-81	I1MV73			hypothetical protein GLYMA_17G147600 [Glycine max]	KRH04223	Uncharacterized protein	LOC100779487 GLYMA_17G147600	Glycine max (Soybean) (Glycine hispida)	213			extracellular region [GO:0005576]	GO:0005576	Expansin family		IPR007118;IPR007112;IPR007117;IPR009009;								ENOG410IG96;ENOG41115SZ;
TRINITY_DN50987_c0_g1_i1	6.15062	0.970839	11.3304	11.6707	3.54482	0.0309859	0.839848	Upregulated	404	59.16	68	131	108	97	11	3.14672	0	0	674229664	67	1e-13	A0A087G0P7			hypothetical protein AALP_AAs69095U000100, partial [Arabis alpina]	KFK23449	Uncharacterized protein (Fragment)	AALP_AAs69095U000100	Arabis alpina (Alpine rock-cress)	50
TRINITY_DN51378_c0_g1_i1	9.24073	0.970839	17.5106	18.0366	4.17285	0.00355944	0.279491	Upregulated	395	36.71	168	53	92	82	17	4.97391	0	0
TRINITY_DN51444_c0_g1_i1	316.647	2.91252	630.382	216.439	7.75782	5.64233e-21	9.52538e-17	Upregulated	1215	40.82	353	263	233	366	612	58.2132	3	0.281912	82949446	85	0	I7GK24			beta-1,3-glucanase [Sesbania rostrata]	BAE53384.1	Beta-1,3-glucanase	SrGLU5	Sesbania rostrata	339			hydrolase activity, hydrolyzing O-glycosyl compounds [GO:0004553]; carbohydrate metabolic process [GO:0005975]	GO:0004553; GO:0005975	Glycosyl hydrolase 17 family		IPR000490;IPR017853;
TRINITY_DN5177_c0_g1_i1	162.024	6.79587	317.251	46.6829	5.54482	6.84552e-14	2.88915e-10	Upregulated	1588	37.85	516	308	293	471	308	22.4154	7	0.503287	965611067	70	0	A0A0S3SWF4			hypothetical protein VIGAN_09058500 [Vigna angularis var. angularis]	BAT97206	Uncharacterized protein	Vigan.09G058500 VIGAN_09058500	Vigna angularis var. angularis	497			integral component of membrane [GO:0016021]; heme binding [GO:0020037]; iron ion binding [GO:0005506]; monooxygenase activity [GO:0004497]; oxidoreductase activity, acting on paired donors, with incorporation or reduction of molecular oxygen [GO:0016705]	GO:0004497; GO:0005506; GO:0016021; GO:0016705; GO:0020037	Cytochrome P450 family		IPR001128;IPR017972;IPR002401;
TRINITY_DN5187_c0_g1_i1	92.1232	35.9211	148.325	4.1292	2.04586	0.000745572	0.0887967	Upregulated	1454	42.23	428	278	336	412	144	11.4458	37	2.9054	16506634	72	3e-135	Q940E6	0		putative defense associated acid phosphatase [Phaseolus vulgaris]	16506634	Putative defense associated acid phosphatase		Phaseolus vulgaris (Kidney bean) (French bean)	264			acid phosphatase activity [GO:0003993]	GO:0003993			IPR005519;IPR010028;IPR014403;IPR023214;
TRINITY_DN52684_c0_g1_i1	5.6356	0.970839	10.3004	10.6098	3.40732	0.0453848	0.968491	Upregulated	471	35.88	175	96	73	127	10	2.45372	0	0
TRINITY_DN53122_c0_g1_i1	9.69655	2.91252	16.4806	5.65854	2.50043	0.0324851	0.843714	Upregulated	617	37.12	190	127	102	198	16	2.99696	3	0.555142	922330331	80	2e-104	G7L916			cytochrome P450 family 71 protein [Medicago truncatula]	XP_003630840	Cytochrome P450 family 71 protein	MTR_8g104100	Medicago truncatula (Barrel medic) (Medicago tribuloides)	267			heme binding [GO:0020037]; iron ion binding [GO:0005506]; monooxygenase activity [GO:0004497]; oxidoreductase activity, acting on paired donors, with incorporation or reduction of molecular oxygen [GO:0016705]	GO:0004497; GO:0005506; GO:0016705; GO:0020037	Cytochrome P450 family		IPR001128;IPR017972;IPR002401;					mtr:MTR_8g104100;		XP_003630840.2;		EOG09360804;
TRINITY_DN5343_c0_g1_i1	44.2738	17.4751	71.0725	4.06707	2.02399	0.00258907	0.234993	Upregulated	1259	41.86	350	251	276	382	69	6.33388	18	1.63236	356536669	60	2e-69	I1L7M3			PREDICTED: myb-related protein 340 [Glycine max]	XP_003536859.1	Uncharacterized protein	MYB111 GLYMA_10G010300	Glycine max (Soybean) (Glycine hispida)	236			nucleus [GO:0005634]; RNA polymerase II transcription factor activity, sequence-specific DNA binding [GO:0000981]; sequence-specific DNA binding [GO:0043565]; transcription factor activity, RNA polymerase II transcription factor recruiting [GO:0001135]; transcription regulatory region DNA binding [GO:0044212]; cell differentiation [GO:0030154]; regulation of transcription from RNA polymerase II p…	GO:0000981; GO:0001135; GO:0005634; GO:0006357; GO:0030154; GO:0043565; GO:0044212			IPR009057;IPR017930;IPR001005;					gmx:778065;		XP_003536859.1;	KOG0048;COG5147;	EOG09360N16;
TRINITY_DN53486_c0_g1_i1	8.21069	0.970839	15.4506	15.9146	3.99228	0.00714954	0.409462	Upregulated	571	37.65	167	60	155	189	15	3.036	1	0.199955	1012331164	84	9e-70	A0A151RJJ7			putative calcium-binding protein CML41 [Cajanus cajan]	KYP42653	Putative calcium-binding protein CML41	KK1_035939	Cajanus cajan (Pigeon pea) (Cajanus indicus)	191			calcium ion binding [GO:0005509]	GO:0005509			IPR011992;IPR018247;IPR002048;
TRINITY_DN53515_c0_g1_i1	14.2725	4.8542	23.6908	4.88049	2.28703	0.0188109	0.685886	Upregulated	719	37.83	260	142	130	187	23	3.69696	5	0.793979
TRINITY_DN5359_c0_g1_i1	179.955	43.6878	316.221	7.23821	2.85563	1.70547e-06	0.000654357	Upregulated	1124	40.12	370	230	221	303	307	31.5659	45	4.57103	734417692	81	1e-164	A0A0B2S2X6			Bifunctional monodehydroascorbate reductase and carbonic anhydrase nectarin-3 [Glycine soja]	KHN39018	Bifunctional monodehydroascorbate reductase and carbonic anhydrase nectarin-3 (EC 4.2.1.1)	glysoja_017312	Glycine soja (Wild soybean)	278	4.2.1.1		carbonate dehydratase activity [GO:0004089]; zinc ion binding [GO:0008270]; one-carbon metabolic process [GO:0006730]	GO:0004089; GO:0006730; GO:0008270			IPR001148;IPR023561;IPR018338;
TRINITY_DN5359_c0_g2_i1	7.66608	1.94168	13.3905	6.89634	2.78583	0.0384399	0.930475	Upregulated	459	32.46	144	95	54	166	13	3.27323	2	0.497491	571498249	76	2e-08	I1LZA4			PREDICTED: alpha carbonic anhydrase 7-like [Glycine max]	XP_006594167	Uncharacterized protein	LOC100819340 GLYMA_13G146100	Glycine max (Soybean) (Glycine hispida)	282			integral component of membrane [GO:0016021]; carbonate dehydratase activity [GO:0004089]; zinc ion binding [GO:0008270]; one-carbon metabolic process [GO:0006730]	GO:0004089; GO:0006730; GO:0008270; GO:0016021			IPR001148;IPR023561;IPR018338;					gmx:100819340;		XP_006594167.1;	KOG0382;COG3338;	EOG09360HZY;
TRINITY_DN53747_c0_g1_i1	6.15062	0.970839	11.3304	11.6707	3.54482	0.0309859	0.839848	Upregulated	293	41.98	97	49	74	73	11	4.33882	1	0.389673
TRINITY_DN53847_c0_g1_i1	8.1811	1.94168	14.4205	7.42683	2.89275	0.0278008	0.817991	Upregulated	285	38.6	80	59	51	95	14	5.67714	2	0.801223	1045362310	81	6e-31				hypothetical protein TSUD_383460 [Trifolium subterraneum]	GAU48449			Trifolium subterraneum(NA)
TRINITY_DN5387_c0_g2_i1	164.149	55.3378	272.96	4.93261	2.30235	8.04502e-05	0.0159751	Upregulated	454	40.09	123	87	95	149	265	67.4585	57	14.3347	356549735	77	6e-27	C6T0M2	100779239	LOC100779239	defensin-like protein-like	356549735	Uncharacterized protein	LOC100779239	Glycine max (Soybean) (Glycine hispida)	75			defense response [GO:0006952]	GO:0006952	DEFL family		IPR008176;IPR003614;					gmx:100779239;		XP_003543246.1;		EOG09361F90;
TRINITY_DN542_c0_g2_i1	61.1096	5.82504	116.394	19.9817	4.32061	1.28917e-08	9.89262e-06	Upregulated	2108	39.09	618	447	377	666	113	6.19518	6	0.324974	1045408741	72	0				hypothetical protein TSUD_112510 [Trifolium subterraneum]	GAU10957			Trifolium subterraneum(NA)
TRINITY_DN54344_c0_g1_i1	6.15062	0.970839	11.3304	11.6707	3.54482	0.0309859	0.839848	Upregulated	360	38.89	99	81	59	121	11	3.53132	0	0	734364159	71	3e-42	A0A0B2QBF8			hypothetical protein glysoja_011616 [Glycine soja]	KHN17142	Uncharacterized protein	glysoja_011616	Glycine soja (Wild soybean)	705			lipid binding [GO:0008289]	GO:0008289			IPR009769;IPR011993;IPR001849;IPR023393;IPR002913;
TRINITY_DN54486_c0_g1_i1	84.7116	8.73755	160.686	18.3902	4.20087	4.20121e-09	3.54624e-06	Upregulated	651	38.86	214	125	128	184	156	27.6943	9	1.57845	1012344942	48	2e-17	A0A151SMR8			hypothetical protein KK1_002368 [Cajanus cajan]	KYP56134	Uncharacterized protein	KK1_002368	Cajanus cajan (Pigeon pea) (Cajanus indicus)	119			regulation of systemic acquired resistance [GO:0010112]	GO:0010112			IPR031425;
TRINITY_DN55604_c0_g1_i1	6.66564	0.970839	12.3604	12.7317	3.67035	0.0212806	0.745352	Upregulated	409	37.41	119	91	62	137	12	3.39082	1	0.279155	828335091	64	6e-45	A0A1S3EIV6			PREDICTED: LOW QUALITY PROTEIN: probable leucine-rich repeat receptor-like protein kinase At1g35710 [Cicer arietinum]	XP_012575343	LOW QUALITY PROTEIN: probable leucine-rich repeat receptor-like protein kinase At1g35710	LOC101501785	Cicer arietinum (Chickpea) (Garbanzo)	1181			integral component of membrane [GO:0016021]; ATP binding [GO:0005524]; protein kinase activity [GO:0004672]	GO:0004672; GO:0005524; GO:0016021			IPR011009;IPR032675;IPR001611;IPR003591;IPR013210;IPR000719;IPR017441;							XP_012575343.1;
TRINITY_DN55641_c0_g1_i1	19.4227	4.8542	33.9912	7.00244	2.80786	0.00193552	0.19101	Upregulated	412	44.66	136	97	87	92	33	9.25685	5	1.38561	1021494753	96	1e-82				nucleobase-ascorbate transporter 6 isoform X1 [Arachis ipaensis]	XP_016190377			Arachis ipaensis(NA)
TRINITY_DN56143_c0_g1_i1	9.24073	0.970839	17.5106	18.0366	4.17285	0.00355944	0.279491	Upregulated	335	37.31	101	61	64	109	17	5.86476	0	0
TRINITY_DN56201_c0_g1_i1	11.3008	0.970839	21.6308	22.2805	4.47771	0.000942336	0.106057	Upregulated	266	42.11	72	84	28	82	21	9.12397	0	0	1012345611	77	5e-19	A0A151SPT6			hypothetical protein KK1_003051 [Cajanus cajan]	KYP56803	Uncharacterized protein	KK1_003051	Cajanus cajan (Pigeon pea) (Cajanus indicus)	281							IPR013026;IPR011990;
TRINITY_DN568_c0_g1_i1	37.0517	0.970839	73.1326	75.3293	6.23514	5.79188e-09	4.65612e-06	Upregulated	1185	36.2	351	248	181	405	71	6.92447	1	0.0963496	356515052	71	3e-162	I1KEK2			PREDICTED: KDEL-tailed cysteine endopeptidase CEP1-like [Glycine max]	XP_003526215.1	Uncharacterized protein	LOC100808467 GLYMA_06G273600	Glycine max (Soybean) (Glycine hispida)	339			extracellular space [GO:0005615]; lysosome [GO:0005764]; cysteine-type endopeptidase activity [GO:0004197]; proteolysis involved in cellular protein catabolic process [GO:0051603]	GO:0004197; GO:0005615; GO:0005764; GO:0051603	Peptidase C1 family		IPR025661;IPR000169;IPR013128;IPR000668;IPR013201;					gmx:100808467;		XP_003526215.1;	KOG1543;COG4870;
TRINITY_DN5705_c0_g1_i1	8.1811	1.94168	14.4205	7.42683	2.89275	0.0278008	0.817991	Upregulated	370	43.78	111	70	92	97	14	4.37293	2	0.617158	672162052	53	8e-08				PREDICTED: dephospho-CoA kinase-like isoform X2 [Phoenix dactylifera]	XP_008800857			Phoenix dactylifera(NA)
TRINITY_DN57121_c0_g1_i1	9.69655	2.91252	16.4806	5.65854	2.50043	0.0324851	0.843714	Upregulated	500	39	160	83	112	145	16	3.69825	3	0.685045	593799662	91	2e-98	V7CZN3			hypothetical protein PHAVU_001G187900g [Phaseolus vulgaris]	XP_007162869	Uncharacterized protein	PHAVU_001G187900g	Phaseolus vulgaris (Kidney bean) (French bean)	1452			integral component of membrane [GO:0016021]; ATP binding [GO:0005524]; ATPase activity [GO:0016887]; transport [GO:0006810]	GO:0005524; GO:0006810; GO:0016021; GO:0016887	ABC transporter superfamily, ABCG family, PDR (TC 3.A.1.205) subfamily		IPR003593;IPR013525;IPR029481;IPR003439;IPR034001;IPR034003;IPR027417;IPR013581;					pvu:PHAVU_001G187900g;		XP_007162869.1;
TRINITY_DN58994_c0_g1_i1	13.8759	0.970839	26.781	27.5854	4.78583	0.00019989	0.0312458	Upregulated	651	36.25	223	78	158	192	26	4.61571	0	0	734320670	68	1e-53	A0A0B2P8K9			F-box protein PP2-B15 [Glycine soja]	KHN03957	F-box protein PP2-B15	glysoja_022643	Glycine soja (Wild soybean)	284							IPR001810;IPR025886;
TRINITY_DN59493_c0_g2_i1	78.0874	23.3001	132.875	5.70274	2.51166	7.05259e-05	0.0143448	Upregulated	986	39.35	332	203	185	266	129	15.1203	24	2.77909	255638509	58	4e-83	C6TCL1	0		unknown [Glycine max]	255638509	Uncharacterized protein		Glycine max (Soybean) (Glycine hispida)	319			sequence-specific DNA binding [GO:0043565]; transcription factor activity, sequence-specific DNA binding [GO:0003700]	GO:0003700; GO:0043565			IPR003657;								ENOG410J05G;ENOG410YZZY;
TRINITY_DN59711_c0_g1_i1	741.396	227.176	1255.61	5.52705	2.46651	8.72131e-06	0.00258304	Upregulated	1692	43.68	508	364	375	445	1219	83.2625	234	15.7901	1012335034	86	0	A0A151RV19			Taxadien-5-alpha-ol O-acetyltransferase [Cajanus cajan]	KYP46376	Taxadien-5-alpha-ol O-acetyltransferase	KK1_032023	Cajanus cajan (Pigeon pea) (Cajanus indicus)	458			transferase activity, transferring acyl groups other than amino-acyl groups [GO:0016747]	GO:0016747			IPR003480;
TRINITY_DN59812_c0_g1_i1	98.3803	16.5043	180.256	10.9218	3.44914	1.73382e-07	9.44207e-05	Upregulated	908	36.67	280	176	157	295	175	22.274	17	2.13762	734408802	65	1e-85	A0A0B2RRM3			RING-H2 finger protein ATL22 [Glycine soja]	KHN34909	RING-H2 finger protein ATL22	glysoja_004675	Glycine soja (Wild soybean)	242			integral component of membrane [GO:0016021]	GO:0016021
TRINITY_DN61178_c0_g1_i1	6.66564	0.970839	12.3604	12.7317	3.67035	0.0212806	0.745352	Upregulated	414	39.86	90	45	120	159	12	3.34986	1	0.275783	1012341331	42	2e-07	A0A151SCN0			hypothetical protein KK1_025659 [Cajanus cajan]	KYP52536	Uncharacterized protein	KK1_025659	Cajanus cajan (Pigeon pea) (Cajanus indicus)	226							IPR026960;
TRINITY_DN61310_c0_g1_i1	43.303	15.5334	71.0725	4.57546	2.19392	0.00129897	0.140572	Upregulated	1009	50.45	251	248	261	249	69	7.90322	16	1.81049	1012339697	72	1e-133	A0A151S7X8			putative gibberellin receptor GID1L1 [Cajanus cajan]	KYP50925	Putative gibberellin receptor GID1L1	KK1_027284	Cajanus cajan (Pigeon pea) (Cajanus indicus)	335			hydrolase activity [GO:0016787]; metabolic process [GO:0008152]	GO:0008152; GO:0016787			IPR029058;IPR013094;IPR002168;IPR033140;
TRINITY_DN61677_c0_g1_i1	915.099	340.765	1489.43	4.37086	2.12792	0.000107556	0.0193044	Upregulated	1823	47.72	547	476	394	406	1446	91.6702	351	21.9831	356564944	77	0	I1MT86			PREDICTED: cytochrome P450 78A3-like [Glycine max]	XP_003550706.1	Uncharacterized protein	LOC100811042 GLYMA_17G080500	Glycine max (Soybean) (Glycine hispida)	528			integral component of membrane [GO:0016021]; membrane [GO:0016020]; heme binding [GO:0020037]; iron ion binding [GO:0005506]; oxidoreductase activity, acting on paired donors, with incorporation or reduction of molecular oxygen, NAD(P)H as one donor, and incorporation of one atom of oxygen [GO:0016709]; secondary metabolite biosynthetic process [GO:0044550]	GO:0005506; GO:0016020; GO:0016021; GO:0016709; GO:0020037; GO:0044550	Cytochrome P450 family		IPR001128;IPR017972;IPR002401;					gmx:100811042;		XP_003550706.1;	KOG0156;COG2124;	EOG09360804;
TRINITY_DN62452_c0_g1_i1	58.0195	5.82504	110.214	18.9207	4.2419	2.51941e-08	1.63587e-05	Upregulated	335	34.63	122	50	66	97	107	36.9135	6	2.04491	734413669	84	4e-48	A0A0B2RXS3			Fructan 6-exohydrolase [Glycine soja]	KHN37039	Fructan 6-exohydrolase (EC 3.2.1.26)	glysoja_009067	Glycine soja (Wild soybean)	494	3.2.1.26		sucrose alpha-glucosidase activity [GO:0004575]; carbohydrate metabolic process [GO:0005975]	GO:0004575; GO:0005975	Glycosyl hydrolase 32 family		IPR013320;IPR001362;IPR013189;IPR013148;IPR023296;
TRINITY_DN62484_c0_g1_i1	12.7867	2.91252	22.6608	7.78049	2.95986	0.00605655	0.370372	Upregulated	448	40.85	117	107	76	148	22	5.67533	3	0.76456	356524814	86	4e-90	I1KR03			PREDICTED: probable 2-oxoglutarate/Fe(II)-dependent dioxygenase-like [Glycine max]	XP_003531023.1	Uncharacterized protein	LOC100818482 GLYMA_08G070000	Glycine max (Soybean) (Glycine hispida)	363			metal ion binding [GO:0046872]; oxidoreductase activity [GO:0016491]	GO:0016491; GO:0046872	Iron/ascorbate-dependent oxidoreductase family		IPR026992;IPR027443;IPR005123;					gmx:100818482;		XP_003531023.1;	KOG0143;COG3491;	EOG09360E9N;
TRINITY_DN6259_c0_g1_i3	10.2116	2.91252	17.5106	6.0122	2.58789	0.0244116	0.776114	Upregulated	450	40.22	128	87	94	141	17	4.36599	3	0.761162	1012324645	85	9e-47	A0A151R1Z3			NMDA receptor-regulated protein 1, partial [Cajanus cajan]	KYP36618	NMDA receptor-regulated protein 1 (Fragment)	KK1_042258	Cajanus cajan (Pigeon pea) (Cajanus indicus)	396							IPR021183;
TRINITY_DN62711_c0_g1_i1	13.8759	0.970839	26.781	27.5854	4.78583	0.00019989	0.0312458	Upregulated	378	40.74	109	75	79	115	26	7.94928	1	0.302048	947117966	73	3e-54	A0A0R0KGM7			hypothetical protein GLYMA_03G0911002, partial [Glycine max]	KRH66215	Uncharacterized protein (Fragment)	GLYMA_03G0911002	Glycine max (Soybean) (Glycine hispida)	1648							IPR003594;
TRINITY_DN62751_c0_g1_i1	20.4823	3.88336	37.0813	9.54878	3.25532	0.000451424	0.0594821	Upregulated	623	34.03	188	112	100	223	36	6.67822	4	0.733061
TRINITY_DN62769_c0_g1_i1	35.1219	13.5917	56.652	4.16812	2.0594	0.00388765	0.294311	Upregulated	851	43.48	255	169	201	226	55	7.46929	14	1.87831	356495293	88	5e-160	I1J896			PREDICTED: subtilisin-like protease-like [Glycine max]	XP_003516513.1	Uncharacterized protein	LOC100780538 GLYMA_01G155900	Glycine max (Soybean) (Glycine hispida)	763			serine-type endopeptidase activity [GO:0004252]	GO:0004252			IPR003137;IPR000209;IPR023828;IPR015500;IPR034197;IPR010259;					gmx:100780538;		XP_003516513.1;	ENOG410IGH1;COG1404;	EOG093602ZC;
TRINITY_DN62834_c0_g1_i1	6.15062	0.970839	11.3304	11.6707	3.54482	0.0309859	0.839848	Upregulated	500	46	154	103	127	116	11	2.54255	0	0	1045405674	55	3e-44				hypothetical protein TSUD_262860 [Trifolium subterraneum]	GAU13959			Trifolium subterraneum(NA)
TRINITY_DN6296_c0_g2_i1	9.72615	1.94168	17.5106	9.01829	3.17285	0.0107344	0.530164	Upregulated	470	38.51	139	69	112	150	17	4.1802	2	0.485848	593489823	53	8e-25	V7BA90			hypothetical protein PHAVU_008G225000g [Phaseolus vulgaris]	XP_007141779	Uncharacterized protein	PHAVU_008G225000g	Phaseolus vulgaris (Kidney bean) (French bean)	1014			integral component of membrane [GO:0016021]; ATP binding [GO:0005524]; protein serine/threonine kinase activity [GO:0004674]	GO:0004674; GO:0005524; GO:0016021	Protein kinase superfamily, Ser/Thr protein kinase family		IPR011009;IPR032675;IPR001611;IPR003591;IPR013210;IPR000719;IPR017441;IPR008271;					pvu:PHAVU_008G225000g;		XP_007141779.1;
TRINITY_DN63019_c0_g1_i1	25.4845	8.73755	42.2315	4.83333	2.27302	0.00419093	0.304677	Upregulated	1031	37.73	328	165	224	314	41	4.59591	9	0.996671	357514621	69	2e-100	G7J257	11444035	MTR_8g031980	(+)-neomenthol dehydrogenase	357514621	NAD(P)-binding rossmann-fold protein	MTR_8g031980	Medicago truncatula (Barrel medic) (Medicago tribuloides)	298					Short-chain dehydrogenases/reductases (SDR) family		IPR016040;IPR002347;					mtr:MTR_8g031980;		XP_003627599.1;		EOG09360GUF;
TRINITY_DN6341_c0_g1_i1	28.0596	8.73755	47.3817	5.42276	2.43903	0.00177276	0.179971	Upregulated	567	39.68	144	131	94	198	46	9.37608	9	1.81229	502132957	68	1e-57	A0A1S2YBB6			PREDICTED: uncharacterized protein LOC101497627 [Cicer arietinum]	XP_004501596.1	uncharacterized protein LOC101497627	LOC101497627	Cicer arietinum (Chickpea) (Garbanzo)	150			electron carrier activity [GO:0009055]	GO:0009055			IPR008972;IPR003245;							XP_004501596.1;
TRINITY_DN63576_c0_g1_i1	20.4231	5.82504	35.0212	6.0122	2.58789	0.00304904	0.258302	Upregulated	526	53.23	103	197	83	143	34	7.47033	6	1.30237	950929616	71	7e-55	A0A1S3U9D2			PREDICTED: probable carboxylesterase 18 [Vigna radiata var. radiata]	XP_014502637	probable carboxylesterase 18	LOC106762998	Vigna radiata var. radiata (Mung bean) (Phaseolus aureus)	327			hydrolase activity [GO:0016787]; metabolic process [GO:0008152]	GO:0008152; GO:0016787			IPR029058;IPR013094;IPR002168;							XP_014502637.1;
TRINITY_DN63786_c0_g1_i1	23.4245	8.73755	38.1114	4.36179	2.12492	0.00845383	0.457428	Upregulated	728	43.96	211	128	192	197	37	5.87377	9	1.41149	75314070	72	6e-100	Q9SXS3			RecName: Full=2-hydroxyisoflavanone synthase; Short=2HI synthase; AltName: Full=CYP Ge-8; AltName: Full=Cytochrome P450 93C2; AltName: Full=Isoflavonoid synthase	Q9SXS3.1	2-hydroxyisoflavanone synthase (2HI synthase) (EC 1.14.13.136) (CYP Ge-8) (Cytochrome P450 93C2) (Isoflavonoid synthase)	CYP93C2 IFS	Glycyrrhiza echinata (Licorice)	523	1.14.13.136		endoplasmic reticulum [GO:0005783]; integral component of membrane [GO:0016021]; intracellular membrane-bounded organelle [GO:0043231]; organelle membrane [GO:0031090]; 2-hydroxyisoflavanone synthase activity [GO:0033770]; heme binding [GO:0020037]; iron ion binding [GO:0005506]; liquiritigenin,NADPH:oxygen oxidoreductase activity [GO:0102668]; naringenin,NADPH:oxygen oxidoreductase activity [GO:…	GO:0005506; GO:0005783; GO:0009717; GO:0016021; GO:0020037; GO:0031090; GO:0033770; GO:0043231; GO:0102604; GO:0102668	Cytochrome P450 family		IPR001128;IPR017972;IPR002401;				BIOPHYSICOCHEMICAL PROPERTIES: ; pH dependence: Optimum pH is 7.5. {ECO:0000269|PubMed:12207646};	ag:BAA76380;
TRINITY_DN63789_c0_g1_i1	19.9081	5.82504	33.9912	5.83537	2.54482	0.00375253	0.28927	Upregulated	933	38.05	268	213	142	310	33	4.0877	6	0.734239	1012347722	83	1e-164	A0A151SVT6			TMV resistance protein N [Cajanus cajan]	KYP58913	TMV resistance protein N	KK1_014335	Cajanus cajan (Pigeon pea) (Cajanus indicus)	1215			ADP binding [GO:0043531]; signal transduction [GO:0007165]	GO:0007165; GO:0043531			IPR032675;IPR011713;IPR002182;IPR027417;IPR000157;IPR011991;
TRINITY_DN6391_c0_g1_i1	171.655	45.6294	297.681	6.52387	2.70573	5.26011e-06	0.0016755	Upregulated	674	64.84	88	236	201	149	289	49.5546	47	7.96171
TRINITY_DN6416_c0_g1_i1	9.18153	2.91252	15.4506	5.30488	2.40732	0.0433125	0.968491	Upregulated	405	38.52	114	92	64	135	15	4.28038	3	0.845735	593529118	94	6e-86	V7BCP4			hypothetical protein PHAVU_008G263900g [Phaseolus vulgaris]	XP_007142237	Uncharacterized protein	PHAVU_008G263900g	Phaseolus vulgaris (Kidney bean) (French bean)	464			ATP binding [GO:0005524]; protein serine/threonine kinase activity [GO:0004674]	GO:0004674; GO:0005524	Protein kinase superfamily		IPR011009;IPR000719;IPR017441;IPR001245;IPR008271;					pvu:PHAVU_008G263900g;		XP_007142237.1;
TRINITY_DN64640_c0_g1_i1	8.1811	1.94168	14.4205	7.42683	2.89275	0.0278008	0.817991	Upregulated	297	39.06	101	68	48	80	14	5.44776	2	0.76885
TRINITY_DN65431_c0_g1_i1	10.2412	1.94168	18.5407	9.54878	3.25532	0.00787325	0.434367	Upregulated	865	35.84	274	140	170	281	18	2.40493	2	0.263987	593698364	76	1e-109	V7BUN3			hypothetical protein PHAVU_005G088000g [Phaseolus vulgaris]	XP_007149655	Uncharacterized protein	PHAVU_005G088000g	Phaseolus vulgaris (Kidney bean) (French bean)	807			integral component of membrane [GO:0016021]; ATP binding [GO:0005524]; protein serine/threonine kinase activity [GO:0004674]; recognition of pollen [GO:0048544]	GO:0004674; GO:0005524; GO:0016021; GO:0048544			IPR001480;IPR011009;IPR003609;IPR000719;IPR000858;IPR001245;IPR008271;IPR024171;					pvu:PHAVU_005G088000g;		XP_007149655.1;
TRINITY_DN65516_c0_g1_i1	6.15062	0.970839	11.3304	11.6707	3.54482	0.0309859	0.839848	Upregulated	252	36.11	83	36	55	78	11	5.04474	0	0	1045365352	49	1e-09				hypothetical protein TSUD_401990 [Trifolium subterraneum]	GAU46340			Trifolium subterraneum(NA)
TRINITY_DN65609_c0_g1_i1	8.21069	0.970839	15.4506	15.9146	3.99228	0.00714954	0.409462	Upregulated	303	33.99	107	58	45	93	15	5.7213	1	0.376813
TRINITY_DN6658_c0_g1_i1	6.15062	0.970839	11.3304	11.6707	3.54482	0.0309859	0.839848	Upregulated	216	58.8	49	51	76	40	11	5.88553	0	0	902157633	68	1e-11	A0A0K9QFV8			hypothetical protein SOVF_183600 [Spinacia oleracea]	KNA06142	Uncharacterized protein	SOVF_183600	Spinacia oleracea (Spinach)	59
TRINITY_DN6725_c1_g1_i1	10.2412	1.94168	18.5407	9.54878	3.25532	0.00787325	0.434367	Upregulated	456	38.38	159	63	112	122	18	4.56199	2	0.500764	1044528436	78	2e-74				PREDICTED: TMV resistance protein N-like [Vigna angularis]	XP_017408764			Vigna angularis(NA)
TRINITY_DN6915_c0_g1_i1	264.394	95.1422	433.645	4.55786	2.18836	9.47151e-05	0.0176479	Upregulated	636	40.41	198	127	130	181	421	76.5017	98	17.5929	502110992	88	4e-94	A0A1S2XUM2			PREDICTED: glutathione S-transferase L3-like isoform X2 [Cicer arietinum]	XP_004493929.1	glutathione S-transferase L1-like isoform X2	LOC101508320	Cicer arietinum (Chickpea) (Garbanzo)	208			cytoplasm [GO:0005737]; glutathione transferase activity [GO:0004364]; metabolic process [GO:0008152]	GO:0004364; GO:0005737; GO:0008152			IPR010987;IPR004045;IPR005442;IPR012336;							XP_004493929.1;
TRINITY_DN6915_c0_g1_i2	162.426	61.1629	263.689	4.31127	2.10811	0.000272044	0.0406428	Upregulated	582	38.66	184	126	99	173	256	50.8351	63	12.3591	502110992	90	2e-55	A0A1S2XUM2			PREDICTED: glutathione S-transferase L3-like isoform X2 [Cicer arietinum]	XP_004493929.1	glutathione S-transferase L1-like isoform X2	LOC101508320	Cicer arietinum (Chickpea) (Garbanzo)	208			cytoplasm [GO:0005737]; glutathione transferase activity [GO:0004364]; metabolic process [GO:0008152]	GO:0004364; GO:0005737; GO:0008152			IPR010987;IPR004045;IPR005442;IPR012336;							XP_004493929.1;
TRINITY_DN7398_c0_g1_i1	147.775	34.9502	260.599	7.4563	2.89846	1.96316e-06	0.000736491	Upregulated	4621	39.15	1518	839	970	1294	253	6.32748	36	0.889477	920710175	62	0	A0A0L9V9W0			hypothetical protein LR48_Vigan09g008300 [Vigna angularis]	KOM51424	Uncharacterized protein	LR48_Vigan09g008300	Phaseolus angularis (Azuki bean) (Vigna angularis)	1413			ADP binding [GO:0043531]; defense response [GO:0006952]	GO:0006952; GO:0043531	Disease resistance NB-LRR family		IPR003593;IPR032675;IPR002182;IPR027417;
TRINITY_DN7411_c2_g1_i1	5.6356	0.970839	10.3004	10.6098	3.40732	0.0453848	0.968491	Upregulated	310	43.23	86	33	101	90	10	3.72808	1	0.368304	955323724	77	4e-51				PREDICTED: 7-deoxyloganetin glucosyltransferase-like isoform X3 [Glycine max]	XP_014631806			Glycine max(NA)
TRINITY_DN743_c0_g2_i1	22.1162	0.970839	43.2615	44.561	5.47771	2.70965e-06	0.000973282	Upregulated	1191	50.04	279	330	266	316	42	4.07553	0	0
TRINITY_DN7495_c0_g1_i1	63.2407	20.3876	106.094	5.20383	2.37957	0.000211876	0.0325172	Upregulated	1128	38.12	395	172	258	303	103	10.553	21	2.12558	356554515	85	0	I1M7I0			PREDICTED: 1-aminocyclopropane-1-carboxylate oxidase-like [Glycine max]	XP_003545591.1	Uncharacterized protein	LOC100780155 GLYMA_14G049200	Glycine max (Soybean) (Glycine hispida)	307			metal ion binding [GO:0046872]; oxidoreductase activity [GO:0016491]; ethylene biosynthetic process [GO:0009693]	GO:0009693; GO:0016491; GO:0046872	Iron/ascorbate-dependent oxidoreductase family		IPR026992;IPR027443;IPR005123;					gmx:100780155;		XP_003545591.1;	KOG0143;COG3491;
TRINITY_DN7748_c0_g1_i2	49.2642	5.82504	92.7033	15.9146	3.99228	2.13075e-07	0.000109507	Upregulated	1090	34.59	371	203	174	342	90	9.5425	6	0.628482	1045364199	69	4e-73				hypothetical protein TSUD_403440 [Trifolium subterraneum]	GAU47111			Trifolium subterraneum(NA)
TRINITY_DN7785_c0_g2_i1	408.883	153.393	664.374	4.3312	2.11477	0.000115366	0.0202876	Upregulated	759	41.24	230	170	143	216	645	98.2119	158	23.7675	1045403637	91	3e-89				hypothetical protein TSUD_108400 [Trifolium subterraneum]	GAU15582			Trifolium subterraneum(NA)
TRINITY_DN7979_c0_g1_i3	74.1449	17.4751	130.815	7.48577	2.90415	8.57983e-06	0.00258304	Upregulated	1255	35.22	392	232	210	421	127	11.6952	18	1.63756	1012336169	70	3e-104	A0A151RYH2			putative FCP1 isogenyy domain-containing protein C1271.03c family [Cajanus cajan]	KYP47477	Putative FCP1 isogenyy domain-containing protein C1271.03c family	KK1_030874	Cajanus cajan (Pigeon pea) (Cajanus indicus)	271							IPR004274;IPR023214;
TRINITY_DN8225_c0_g1_i2	1519.19	510.661	2527.71	4.94987	2.30739	4.36831e-05	0.00957737	Upregulated	2402	40.63	768	509	467	658	2454	118.072	526	25.0024	356569257	85	0	I1MYU4			PREDICTED: sulfate transporter 2.1-like [Glycine max]	XP_003552820.1	Uncharacterized protein	LOC100817831 GLYMA_18G019000	Glycine max (Soybean) (Glycine hispida)	653			integral component of plasma membrane [GO:0005887]; secondary active sulfate transmembrane transporter activity [GO:0008271]; sulfate transmembrane transporter activity [GO:0015116]	GO:0005887; GO:0008271; GO:0015116	SLC26A/SulP transporter (TC 2.A.53) family		IPR030315;IPR018045;IPR011547;IPR001902;IPR002645;					gmx:100817831;		XP_003552820.1;	KOG0236;COG0659;	EOG093604IA;
TRINITY_DN8228_c0_g1_i1	14.3909	0.970839	27.811	28.6463	4.84028	0.000148584	0.0248355	Upregulated	636	44.81	208	111	174	143	27	4.90629	1	0.179519	955395335	79	4e-96				PREDICTED: LOW QUALITY PROTEIN: uncharacterized protein LOC106797892, partial [Glycine max]	XP_014628670			Glycine max(NA)
TRINITY_DN82_c0_g1_i1	72.4518	22.3293	122.574	5.4894	2.45665	0.000108632	0.0193044	Upregulated	1030	36.31	316	168	206	340	119	13.3523	23	2.54952	947106675	49	1e-36	K7KWR3			hypothetical protein GLYMA_06G227400 [Glycine max]	KRH55058	Uncharacterized protein	GLYMA_06G227400	Glycine max (Soybean) (Glycine hispida)	186			integral component of membrane [GO:0016021]; heme binding [GO:0020037]; iron ion binding [GO:0005506]; oxidoreductase activity, acting on paired donors, with incorporation or reduction of molecular oxygen [GO:0016705]	GO:0005506; GO:0016021; GO:0016705; GO:0020037			IPR001128;								KOG0157;COG2124;	EOG09370975;
TRINITY_DN8529_c0_g1_i7	14.2725	4.8542	23.6908	4.88049	2.28703	0.0188109	0.685886	Upregulated	1639	38.68	478	277	357	527	23	1.62179	5	0.348305	1027090051	63	7e-64				PREDICTED: G patch domain-containing protein 8 isoform X2 [Prunus mume]	XP_016651477			Prunus mume(NA)
TRINITY_DN8653_c0_g1_i1	19.5411	0.970839	38.1114	39.2561	5.29484	9.46692e-06	0.00275553	Upregulated	353	52.12	72	95	89	97	37	12.1136	0	0
TRINITY_DN8719_c0_g4_i2	143.033	55.3378	230.728	4.16945	2.05986	0.0004224	0.0579167	Upregulated	2499	38.82	757	488	482	772	224	10.3592	57	2.60421	955334291	84	0				PREDICTED: MACPF domain-containing protein At1g14780-like isoform X2 [Glycine max]	XP_014634180			Glycine max(NA)
TRINITY_DN8887_c0_g2_i1	14.7579	5.82504	23.6908	4.06707	2.02399	0.0320875	0.839848	Upregulated	1155	43.98	294	250	258	353	23	2.3014	6	0.593113	1012348895	80	1e-69	A0A151SZ59			hypothetical protein KK1_015534 [Cajanus cajan]	KYP60086	Uncharacterized protein	KK1_015534	Cajanus cajan (Pigeon pea) (Cajanus indicus)	324							IPR005162;
TRINITY_DN9255_c0_g1_i3	23.4541	7.76671	39.1414	5.03963	2.33332	0.00434734	0.305799	Upregulated	907	36.71	282	162	171	292	38	4.84198	8	1.00705	351724931	66	3e-97	C6T4B7	100527435	LOC100527435	uncharacterized LOC100527435	351724931	Uncharacterized protein		Glycine max (Soybean) (Glycine hispida)	235			sequence-specific DNA binding [GO:0043565]; transcription, DNA-templated [GO:0006351]	GO:0006351; GO:0043565			IPR025422;					gmx:100527435;		NP_001236051.1;
TRINITY_DN9446_c0_g1_i1	41.3317	12.6209	70.0425	5.54972	2.47241	0.000435126	0.0579167	Upregulated	1836	38.89	569	307	407	553	68	4.28038	13	0.808423	828295981	83	0	A0A1S3DZI3			PREDICTED: probable leucine-rich repeat receptor-like serine/threonine-protein kinase At3g14840 [Cicer arietinum]	XP_012568559	probable leucine-rich repeat receptor-like serine/threonine-protein kinase At3g14840	LOC101501971	Cicer arietinum (Chickpea) (Garbanzo)	997			integral component of membrane [GO:0016021]; ATP binding [GO:0005524]; protein kinase activity [GO:0004672]	GO:0004672; GO:0005524; GO:0016021			IPR011009;IPR032675;IPR021720;IPR000719;IPR001245;IPR008271;							XP_012568559.1;
TRINITY_DN9565_c0_g1_i2	348.413	109.705	587.121	5.35182	2.42003	1.47276e-05	0.00394653	Upregulated	1044	40.61	286	207	217	334	570	63.0987	113	12.3579	1044542437	82	3e-156	A0A0L9TK36			PREDICTED: nodulin-26-like [Vigna angularis]	XP_017411834	Uncharacterized protein	LR48_Vigan01g040600	Phaseolus angularis (Azuki bean) (Vigna angularis)	272			integral component of membrane [GO:0016021]; transporter activity [GO:0005215]	GO:0005215; GO:0016021	MIP/aquaporin (TC 1.A.8) family		IPR023271;IPR034294;IPR000425;IPR022357;					var:108323733;		XP_017411834.1;
TRINITY_DN9695_c0_g2_i1	14.7579	5.82504	23.6908	4.06707	2.02399	0.0320875	0.839848	Upregulated	672	51.93	181	169	180	142	23	3.95553	6	1.01941	729307940	64	1e-46				PREDICTED: uncharacterized protein LOC104806054, partial [Tarenaya hassleriana]	XP_010529077			Tarenaya hassleriana(NA)
TRINITY_DN9839_c1_g1_i1	125.57	36.8919	214.248	5.80745	2.5379	2.82699e-05	0.00672186	Upregulated	600	50	113	168	132	187	208	40.0644	38	7.23104	947090542	67	2e-29	I1M2R7			hypothetical protein GLYMA_09G185100 [Glycine max]	KRH39207	Uncharacterized protein	GLYMA_09G185100	Glycine max (Soybean) (Glycine hispida)	115			regulation of systemic acquired resistance [GO:0010112]	GO:0010112			IPR034577;									EOG09360WQD;
TRINITY_DN9849_c0_g2_i3	37.4779	3.88336	71.0725	18.3018	4.19392	6.87573e-07	0.000305463	Upregulated	981	38.74	290	204	176	311	69	8.1288	4	0.465542	357437821	88	7e-172	G7I3K2	11419190	MTR_1g019440	Alpha-amylase	357437821	Alpha-amylase (EC 3.2.1.1) (1,4-alpha-D-glucan glucanohydrolase)	MTR_1g019440	Medicago truncatula (Barrel medic) (Medicago tribuloides)	421	3.2.1.1		alpha-amylase activity [GO:0004556]; calcium ion binding [GO:0005509]; carbohydrate metabolic process [GO:0005975]	GO:0004556; GO:0005509; GO:0005975	Glycosyl hydrolase 13 family		IPR012850;IPR013775;IPR006046;IPR006047;IPR017853;					mtr:MTR_1g019440;		XP_003589186.1;		EOG093600FS;
TRINITY_DN9987_c0_g1_i1	227.413	24.271	430.555	17.7395	4.14889	6.63029e-11	1.11933e-07	Upregulated	772	40.16	233	163	147	229	418	62.5756	25	3.69735	593690574	54	2e-62	V7BIZ0			hypothetical protein PHAVU_007G276500g [Phaseolus vulgaris]	XP_007145888	Uncharacterized protein	PHAVU_007G276500g	Phaseolus vulgaris (Kidney bean) (French bean)	531			metal ion binding [GO:0046872]	GO:0046872			IPR000585;IPR018487;					pvu:PHAVU_007G276500g;		XP_007145888.1;
[truncated: 27 more columns]

## Sheet: Top100 UpReg Ann w pval <0.05
id	baseMean	baseMeanA	baseMeanB	foldChange	log2FoldChange	pval	padj	DGE	contig_length	GCperc	TotalA	TotalC	TotalG	TotalT	SampleA_ReadCount	SampleA_FPKM	SampleB_ReadCount	SampleB_FPKM	NCBIAccession	IdentityPerc	Evalue	UniprotAccession	GeneID	GeneSymbol	GeneDescription	ProteinID	ProteinNames	GeneNames	Organism	Length	ECNumber	Domain	GO	GOID	ProteinFamilies	Pathway	InterPro	DeveStage	TemperatureDependence	TissueSpecificity	PhDependence	KEGG	PDB	RefSeq	eggNOG	OrthoDB	BioCyc	BRENDA	UniPathway
TRINITY_DN12301_c0_g1_i1	61855.3	133.976	123577	922.38	9.84922	6.58753e-07	0.000300569	Upregulated	9990	41.75	2578	2388	1783	3241	119973	1387.92	138	1.57718	53748481	50	2e-146	Q5ZF65			hypothetical protein [Plantago major]	CAH59423.1	Uncharacterized protein (Fragment)		Plantago major (Common plantain)	441			viral capsid [GO:0019028]; RNA binding [GO:0003723]; RNA-directed 5'-3' RNA polymerase activity [GO:0003968]; transcription, DNA-templated [GO:0006351]	GO:0003723; GO:0003968; GO:0006351; GO:0019028			IPR001592;IPR001205;
TRINITY_DN51444_c0_g1_i1	316.647	2.91252	630.382	216.439	7.75782	5.64233e-21	9.52538e-17	Upregulated	1215	40.82	353	263	233	366	612	58.2132	3	0.281912	82949446	85	0	I7GK24			beta-1,3-glucanase [Sesbania rostrata]	BAE53384.1	Beta-1,3-glucanase	SrGLU5	Sesbania rostrata	339			hydrolase activity, hydrolyzing O-glycosyl compounds [GO:0004553]; carbohydrate metabolic process [GO:0005975]	GO:0004553; GO:0005975	Glycosyl hydrolase 17 family		IPR000490;IPR017853;
TRINITY_DN568_c0_g1_i1	37.0517	0.970839	73.1326	75.3293	6.23514	5.79188e-09	4.65612e-06	Upregulated	1185	36.2	351	248	181	405	71	6.92447	1	0.0963496	356515052	71	3e-162	I1KEK2			PREDICTED: KDEL-tailed cysteine endopeptidase CEP1-like [Glycine max]	XP_003526215.1	Uncharacterized protein	LOC100808467 GLYMA_06G273600	Glycine max (Soybean) (Glycine hispida)	339			extracellular space [GO:0005615]; lysosome [GO:0005764]; cysteine-type endopeptidase activity [GO:0004197]; proteolysis involved in cellular protein catabolic process [GO:0051603]	GO:0004197; GO:0005615; GO:0005764; GO:0051603	Peptidase C1 family		IPR025661;IPR000169;IPR013128;IPR000668;IPR013201;					gmx:100808467;		XP_003526215.1;	KOG1543;COG4870;
TRINITY_DN13519_c3_g2_i6	32.9316	0.970839	64.8923	66.8415	6.06267	2.70483e-08	1.69122e-05	Upregulated	429	52.21	123	97	127	82	63	16.9719	1	0.26614	870765728	58	3e-16	A0A0J8BHP9			hypothetical protein BVRB_037930, partial [Beta vulgaris subsp. vulgaris]	KMS65245	Uncharacterized protein (Fragment)	BVRB_037930	Beta vulgaris subsp. vulgaris	166
TRINITY_DN13728_c0_g1_i20	98.7651	3.88336	193.647	49.8659	5.63998	2.36795e-12	6.47766e-09	Upregulated	582	42.96	181	104	146	151	188	37.332	4	0.784703	1012242232	56	4e-38				putative bark agglutinin LECRPA3 [Arachis duranensis]	XP_015941212			Arachis duranensis(NA)
TRINITY_DN5177_c0_g1_i1	162.024	6.79587	317.251	46.6829	5.54482	6.84552e-14	2.88915e-10	Upregulated	1588	37.85	516	308	293	471	308	22.4154	7	0.503287	965611067	70	0	A0A0S3SWF4			hypothetical protein VIGAN_09058500 [Vigna angularis var. angularis]	BAT97206	Uncharacterized protein	Vigan.09G058500 VIGAN_09058500	Vigna angularis var. angularis	497			integral component of membrane [GO:0016021]; heme binding [GO:0020037]; iron ion binding [GO:0005506]; monooxygenase activity [GO:0004497]; oxidoreductase activity, acting on paired donors, with incorporation or reduction of molecular oxygen [GO:0016705]	GO:0004497; GO:0005506; GO:0016021; GO:0016705; GO:0020037	Cytochrome P450 family		IPR001128;IPR017972;IPR002401;
TRINITY_DN3507_c0_g2_i1	44.2324	1.94168	86.5231	44.561	5.47771	3.79103e-09	3.48379e-06	Upregulated	1799	37.52	587	302	373	537	84	5.39628	2	0.126931	1012348344	82	0	A0A151SXK7			putative LRR receptor-like serine/threonine-protein kinase At3g47570 family [Cajanus cajan]	KYP59535	Putative LRR receptor-like serine/threonine-protein kinase At3g47570 family	KK1_014971	Cajanus cajan (Pigeon pea) (Cajanus indicus)	953			integral component of membrane [GO:0016021]; ATP binding [GO:0005524]; protein serine/threonine kinase activity [GO:0004674]	GO:0004674; GO:0005524; GO:0016021	Protein kinase superfamily, Ser/Thr protein kinase family		IPR011009;IPR032675;IPR001611;IPR003591;IPR013210;IPR000719;IPR017441;IPR008271;
TRINITY_DN32935_c0_g1_i1	21.6012	0.970839	42.2315	43.5	5.44294	3.45939e-06	0.0012167	Upregulated	1122	39.22	395	253	187	287	41	4.22316	0	0	1012339548	64	7e-136	A0A151S7M3			Transposon TX1 uncharacterized [Cajanus cajan]	KYP50779	Transposon TX1 uncharacterized	KK1_027469	Cajanus cajan (Pigeon pea) (Cajanus indicus)	1102							IPR005135;IPR000477;IPR026960;
TRINITY_DN11679_c0_g1_i14	17.481	0.970839	33.9912	35.0122	5.12979	2.72667e-05	0.0066348	Upregulated	1626	36.53	494	255	339	538	33	2.34552	0	0	356503299	64	5e-54	I1JMU8			PREDICTED: uncharacterized protein LOC100809118 [Glycine max]	XP_003520448.1	Uncharacterized protein	LOC100809118 GLYMA_03G116300	Glycine max (Soybean) (Glycine hispida)	322							IPR002083;IPR008974;					gmx:100809118;		XP_003520448.1;	KOG1987;ENOG410XQV8;
TRINITY_DN16658_c0_g1_i1	16.966	0.970839	32.9612	33.9512	5.08539	3.58295e-05	0.00817398	Upregulated	1013	41.26	279	233	185	316	32	3.65079	1	0.112709	502167227	52	5e-86	A0A1S2Z2X2			PREDICTED: uncharacterized protein LOC101502428 [Cicer arietinum]	XP_004514085.1	uncharacterized protein LOC101502428	LOC101502428	Cicer arietinum (Chickpea) (Garbanzo)	515							IPR029480;IPR004242;							XP_004514085.1;
TRINITY_DN8228_c0_g1_i1	14.3909	0.970839	27.811	28.6463	4.84028	0.000148584	0.0248355	Upregulated	636	44.81	208	111	174	143	27	4.90629	1	0.179519	955395335	79	4e-96				PREDICTED: LOW QUALITY PROTEIN: uncharacterized protein LOC106797892, partial [Glycine max]	XP_014628670			Glycine max(NA)
TRINITY_DN50840_c0_g1_i1	27.7518	1.94168	53.5619	27.5854	4.78583	1.4123e-06	0.000581522	Upregulated	591	40.44	185	139	100	167	52	10.1686	2	0.386376	947054770	67	2e-81	I1MV73			hypothetical protein GLYMA_17G147600 [Glycine max]	KRH04223	Uncharacterized protein	LOC100779487 GLYMA_17G147600	Glycine max (Soybean) (Glycine hispida)	213			extracellular region [GO:0005576]	GO:0005576	Expansin family		IPR007118;IPR007112;IPR007117;IPR009009;								ENOG410IG96;ENOG41115SZ;
TRINITY_DN58994_c0_g1_i1	13.8759	0.970839	26.781	27.5854	4.78583	0.00019989	0.0312458	Upregulated	651	36.25	223	78	158	192	26	4.61571	0	0	734320670	68	1e-53	A0A0B2P8K9			F-box protein PP2-B15 [Glycine soja]	KHN03957	F-box protein PP2-B15	glysoja_022643	Glycine soja (Wild soybean)	284							IPR001810;IPR025886;
TRINITY_DN62711_c0_g1_i1	13.8759	0.970839	26.781	27.5854	4.78583	0.00019989	0.0312458	Upregulated	378	40.74	109	75	79	115	26	7.94928	1	0.302048	947117966	73	3e-54	A0A0R0KGM7			hypothetical protein GLYMA_03G0911002, partial [Glycine max]	KRH66215	Uncharacterized protein (Fragment)	GLYMA_03G0911002	Glycine max (Soybean) (Glycine hispida)	1648							IPR003594;
TRINITY_DN22457_c0_g1_i1	172.661	12.6209	332.702	26.3612	4.72034	5.03148e-12	1.06177e-08	Upregulated	983	41.61	263	199	210	311	323	37.9748	13	1.50993	922366044	75	5e-148	A0A072UJD7			class III peroxidase [Medicago truncatula]	XP_013455190	Peroxidase (EC 1.11.1.7)	MTR_4g029190	Medicago truncatula (Barrel medic) (Medicago tribuloides)	341	1.11.1.7		extracellular region [GO:0005576]; heme binding [GO:0020037]; metal ion binding [GO:0046872]; peroxidase activity [GO:0004601]; hydrogen peroxide catabolic process [GO:0042744]; response to oxidative stress [GO:0006979]	GO:0004601; GO:0005576; GO:0006979; GO:0020037; GO:0042744; GO:0046872	Peroxidase family, Classical plant (class III) peroxidase subfamily		IPR010255;IPR002016;IPR000823;IPR019793;IPR033905;					mtr:MTR_4g029190;		XP_013455190.1;
TRINITY_DN44532_c0_g1_i1	11.8158	0.970839	22.6608	23.3415	4.54482	0.000684589	0.0843593	Upregulated	461	41.43	138	108	83	132	22	5.51529	0	0	593705218	76	6e-59	V7C460			hypothetical protein PHAVU_004G175900g [Phaseolus vulgaris]	XP_007152973	Uncharacterized protein	PHAVU_004G175900g	Phaseolus vulgaris (Kidney bean) (French bean)	1005			integral component of membrane [GO:0016021]; ATP binding [GO:0005524]; protein serine/threonine kinase activity [GO:0004674]	GO:0004674; GO:0005524; GO:0016021	Protein kinase superfamily, Ser/Thr protein kinase family		IPR011009;IPR032675;IPR001611;IPR003591;IPR013210;IPR000719;IPR017441;IPR008271;					pvu:PHAVU_004G175900g;		XP_007152973.1;
TRINITY_DN56201_c0_g1_i1	11.3008	0.970839	21.6308	22.2805	4.47771	0.000942336	0.106057	Upregulated	266	42.11	72	84	28	82	21	9.12397	0	0	1012345611	77	5e-19	A0A151SPT6			hypothetical protein KK1_003051 [Cajanus cajan]	KYP56803	Uncharacterized protein	KK1_003051	Cajanus cajan (Pigeon pea) (Cajanus indicus)	281							IPR013026;IPR011990;
TRINITY_DN542_c0_g2_i1	61.1096	5.82504	116.394	19.9817	4.32061	1.28917e-08	9.89262e-06	Upregulated	2108	39.09	618	447	377	666	113	6.19518	6	0.324974	1045408741	72	0				hypothetical protein TSUD_112510 [Trifolium subterraneum]	GAU10957			Trifolium subterraneum(NA)
TRINITY_DN30839_c0_g1_i1	170.998	16.5043	325.492	19.7217	4.30171	8.09348e-11	1.24213e-07	Upregulated	454	35.9	164	76	87	127	316	80.441	17	4.27525	357448145	83	4e-35	A2Q5G7	11409534	MTR_2g027600	hypothetical protein	357448145	Heavy metal transport/detoxification protein (Heavy metal transport/detoxification superfamily protein)	MTR_2g027600 MtrDRAFT_AC161399g1v2	Medicago truncatula (Barrel medic) (Medicago tribuloides)	77			metal ion binding [GO:0046872]; metal ion transport [GO:0030001]	GO:0030001; GO:0046872			IPR006121;					mtr:MTR_2g027600;		XP_003594348.1;		EOG09360XN5;
TRINITY_DN31368_c0_g1_i1	19.5115	1.94168	37.0813	19.0976	4.25532	5.41767e-05	0.0117258	Upregulated	363	40.22	105	81	65	112	36	11.4615	2	0.629059	1021513841	76	2e-52				receptor-like protein kinase 5 [Arachis ipaensis]	XP_016200412			Arachis ipaensis(NA)
TRINITY_DN62452_c0_g1_i1	58.0195	5.82504	110.214	18.9207	4.2419	2.51941e-08	1.63587e-05	Upregulated	335	34.63	122	50	66	97	107	36.9135	6	2.04491	734413669	84	4e-48	A0A0B2RXS3			Fructan 6-exohydrolase [Glycine soja]	KHN37039	Fructan 6-exohydrolase (EC 3.2.1.26)	glysoja_009067	Glycine soja (Wild soybean)	494	3.2.1.26		sucrose alpha-glucosidase activity [GO:0004575]; carbohydrate metabolic process [GO:0005975]	GO:0004575; GO:0005975	Glycosyl hydrolase 32 family		IPR013320;IPR001362;IPR013189;IPR013148;IPR023296;
TRINITY_DN13728_c0_g1_i15	1799.06	182.518	3415.6	18.7138	4.22603	1.35405e-11	2.5399e-08	Upregulated	522	40.8	170	88	125	139	3316	734.159	188	41.1202	1012242232	55	1e-28				putative bark agglutinin LECRPA3 [Arachis duranensis]	XP_015941212			Arachis duranensis(NA)
TRINITY_DN54486_c0_g1_i1	84.7116	8.73755	160.686	18.3902	4.20087	4.20121e-09	3.54624e-06	Upregulated	651	38.86	214	125	128	184	156	27.6943	9	1.57845	1012344942	48	2e-17	A0A151SMR8			hypothetical protein KK1_002368 [Cajanus cajan]	KYP56134	Uncharacterized protein	KK1_002368	Cajanus cajan (Pigeon pea) (Cajanus indicus)	119			regulation of systemic acquired resistance [GO:0010112]	GO:0010112			IPR031425;
TRINITY_DN9849_c0_g2_i3	37.4779	3.88336	71.0725	18.3018	4.19392	6.87573e-07	0.000305463	Upregulated	981	38.74	290	204	176	311	69	8.1288	4	0.465542	357437821	88	7e-172	G7I3K2	11419190	MTR_1g019440	Alpha-amylase	357437821	Alpha-amylase (EC 3.2.1.1) (1,4-alpha-D-glucan glucanohydrolase)	MTR_1g019440	Medicago truncatula (Barrel medic) (Medicago tribuloides)	421	3.2.1.1		alpha-amylase activity [GO:0004556]; calcium ion binding [GO:0005509]; carbohydrate metabolic process [GO:0005975]	GO:0004556; GO:0005509; GO:0005975	Glycosyl hydrolase 13 family		IPR012850;IPR013775;IPR006046;IPR006047;IPR017853;					mtr:MTR_1g019440;		XP_003589186.1;		EOG093600FS;
TRINITY_DN17345_c0_g1_i1	9.24073	0.970839	17.5106	18.0366	4.17285	0.00355944	0.279491	Upregulated	557	37.7	172	107	103	175	17	3.52728	0	0	955350597	74	6e-57				PREDICTED: beta-galactosidase 8 isoform X2 [Glycine max]	XP_014619539			Glycine max(NA)
TRINITY_DN9987_c0_g1_i1	227.413	24.271	430.555	17.7395	4.14889	6.63029e-11	1.11933e-07	Upregulated	772	40.16	233	163	147	229	418	62.5756	25	3.69735	593690574	54	2e-62	V7BIZ0			hypothetical protein PHAVU_007G276500g [Phaseolus vulgaris]	XP_007145888	Uncharacterized protein	PHAVU_007G276500g	Phaseolus vulgaris (Kidney bean) (French bean)	531			metal ion binding [GO:0046872]	GO:0046872			IPR000585;IPR018487;					pvu:PHAVU_007G276500g;		XP_007145888.1;
TRINITY_DN38901_c0_g1_i1	8.72571	0.970839	16.4806	16.9756	4.08539	0.00503009	0.330146	Upregulated	293	43.69	72	62	66	93	16	6.31101	0	0	955395193	87	9e-38	A0A0R0EFJ9			PREDICTED: laccase-7-like [Glycine max]	XP_003520941	Laccase (EC 1.10.3.2) (Benzenediol:oxygen oxidoreductase) (Diphenol oxidase) (Urishiol oxidase)	GLYMA_U027300	Glycine max (Soybean) (Glycine hispida)	600	1.10.3.2		apoplast [GO:0048046]; copper ion binding [GO:0005507]; hydroquinone:oxygen oxidoreductase activity [GO:0052716]; lignin catabolic process [GO:0046274]	GO:0005507; GO:0046274; GO:0048046; GO:0052716	Multicopper oxidase family		IPR001117;IPR011706;IPR011707;IPR033138;IPR002355;IPR008972;IPR034288;IPR034285;IPR034289;IPR017761;					gmx:100812336;		XP_003520941.2;
TRINITY_DN7748_c0_g1_i2	49.2642	5.82504	92.7033	15.9146	3.99228	2.13075e-07	0.000109507	Upregulated	1090	34.59	371	203	174	342	90	9.5425	6	0.628482	1045364199	69	4e-73				hypothetical protein TSUD_403440 [Trifolium subterraneum]	GAU47111			Trifolium subterraneum(NA)
TRINITY_DN34075_c0_g1_i1	8.21069	0.970839	15.4506	15.9146	3.99228	0.00714954	0.409462	Upregulated	509	43.03	169	99	120	121	15	3.40581	0	0	571487924	78	9e-85	K7LNV4			PREDICTED: lysine histidine transporter-like 8 [Glycine max]	XP_006590782	Uncharacterized protein	GLYMA_11G097000	Glycine max (Soybean) (Glycine hispida)	358			integral component of membrane [GO:0016021]	GO:0016021			IPR013057;					gmx:100817315;		XP_006590782.1;	KOG1303;COG0814;	EOG093608SN;
TRINITY_DN46048_c0_g1_i1	8.21069	0.970839	15.4506	15.9146	3.99228	0.00714954	0.409462	Upregulated	422	46.68	111	99	98	114	15	4.10795	1	0.270555	697138128	47	3e-25				PREDICTED: dof zinc finger protein DOF1.4 [Nicotiana tomentosiformis]	XP_009623141			Nicotiana tomentosiformis(NA)
TRINITY_DN53486_c0_g1_i1	8.21069	0.970839	15.4506	15.9146	3.99228	0.00714954	0.409462	Upregulated	571	37.65	167	60	155	189	15	3.036	1	0.199955	1012331164	84	9e-70	A0A151RJJ7			putative calcium-binding protein CML41 [Cajanus cajan]	KYP42653	Putative calcium-binding protein CML41	KK1_035939	Cajanus cajan (Pigeon pea) (Cajanus indicus)	191			calcium ion binding [GO:0005509]	GO:0005509			IPR011992;IPR018247;IPR002048;
TRINITY_DN4945_c0_g1_i1	86.7125	10.6792	162.746	15.2395	3.92974	1.63581e-08	1.20069e-05	Upregulated	508	34.06	134	99	74	201	158	35.9451	11	2.47228	734377955	62	8e-36	A0A0B2QK55			hypothetical protein glysoja_027674, partial [Glycine soja]	KHN21790	Uncharacterized protein (Fragment)	glysoja_027674	Glycine soja (Wild soybean)	133			metal ion binding [GO:0046872]; metal ion transport [GO:0030001]	GO:0030001; GO:0046872			IPR006121;
TRINITY_DN30541_c0_g1_i1	15.3914	1.94168	28.841	14.8537	3.89275	0.000433119	0.0579167	Upregulated	439	34.62	123	63	89	164	28	7.37123	2	0.520156	947060468	44	3e-15	A0A0R0FUG8			hypothetical protein GLYMA_15G0079001, partial [Glycine max]	KRH09729	Uncharacterized protein (Fragment)	GLYMA_15G0079001	Glycine max (Soybean) (Glycine hispida)	169
TRINITY_DN16889_c0_g1_i1	7.69568	0.970839	14.4205	14.8537	3.89275	0.0102224	0.516688	Upregulated	407	41.52	115	74	95	123	14	3.97539	1	0.280526	1012200396	42	5e-20				PREDICTED: uncharacterized protein LOC107496304 [Arachis duranensis]	XP_015973019			Arachis duranensis(NA)
TRINITY_DN35512_c0_g1_i1	7.69568	0.970839	14.4205	14.8537	3.89275	0.0102224	0.516688	Upregulated	487	34.5	163	77	91	156	14	3.32235	0	0	1012350331	75	5e-73	A0A151T384			hypothetical protein KK1_016014, partial [Cajanus cajan]	KYP61520	Uncharacterized protein (Fragment)	KK1_016014	Cajanus cajan (Pigeon pea) (Cajanus indicus)	752							IPR025312;IPR025452;IPR004242;
TRINITY_DN35807_c0_g1_i1	7.69568	0.970839	14.4205	14.8537	3.89275	0.0102224	0.516688	Upregulated	628	42.2	191	172	93	172	14	2.57641	1	0.181806	955323824	80	4e-77				PREDICTED: inducible nitrate reductase [NADH] 1-like [Glycine max]	XP_014631823			Glycine max(NA)
TRINITY_DN42038_c0_g1_i1	1934.07	247.564	3620.58	14.6248	3.87035	3.76768e-10	4.2404e-07	Upregulated	964	34.02	311	147	181	325	3515	421.4	255	30.2017	351726694	69	2e-69	C6SZ24	100306363	LOC100306363	pathogenesis-related protein	351726694	Pathogenesis-related protein		Glycine max (Soybean) (Glycine hispida)	157			defense response [GO:0006952]; response to biotic stimulus [GO:0009607]	GO:0006952; GO:0009607	BetVI family		IPR000916;IPR024949;IPR023393;					gmx:100306363;		NP_001237647.1;	ENOG410J02Y;ENOG410ZD18;
TRINITY_DN41300_c0_g1_i1	7.18066	0.970839	13.3905	13.7927	3.78583	0.0147043	0.598164	Upregulated	641	39.94	194	141	115	191	13	2.34386	1	0.178119	571535194	86	5e-63	I1MTP9			PREDICTED: protein NRT1/ PTR FAMILY 4.6-like [Glycine max]	XP_006600669	Uncharacterized protein	LOC100802175 GLYMA_17G096800	Glycine max (Soybean) (Glycine hispida)	582			integral component of membrane [GO:0016021]; transporter activity [GO:0005215]	GO:0005215; GO:0016021			IPR020846;IPR000109;					gmx:100802175;		XP_006600669.1;	KOG1237;COG3104;	EOG09360BA2;
TRINITY_DN41812_c0_g1_i1	7.18066	0.970839	13.3905	13.7927	3.78583	0.0147043	0.598164	Upregulated	656	40.4	183	160	105	208	13	2.29027	1	0.174046	955356112	76	1e-94	K7LY32			PREDICTED: putative wall-associated receptor kinase-like 16 [Glycine max]	XP_014620732	Uncharacterized protein	LOC100784078 GLYMA_13G035800	Glycine max (Soybean) (Glycine hispida)	743			integral component of membrane [GO:0016021]; plasma membrane [GO:0005886]; ATP binding [GO:0005524]; calcium ion binding [GO:0005509]; polysaccharide binding [GO:0030247]; protein serine/threonine kinase activity [GO:0004674]; cell surface receptor signaling pathway [GO:0007166]	GO:0004674; GO:0005509; GO:0005524; GO:0005886; GO:0007166; GO:0016021; GO:0030247			IPR001881;IPR013032;IPR000742;IPR011009;IPR000719;IPR017441;IPR008271;IPR025287;					gmx:106795446;		XP_014620732.1;	ENOG410IM0I;COG0515;	EOG093603PB;
TRINITY_DN50185_c0_g1_i1	7.18066	0.970839	13.3905	13.7927	3.78583	0.0147043	0.598164	Upregulated	496	41.33	143	96	109	148	13	3.02906	1	0.23019	1045397307	84	2e-95				hypothetical protein TSUD_11320 [Trifolium subterraneum]	GAU21215			Trifolium subterraneum(NA)
TRINITY_DN49703_c0_g1_i1	49.7496	6.79587	92.7033	13.6411	3.76989	5.22464e-07	0.000254467	Upregulated	817	45.65	228	202	171	216	90	12.7311	7	0.978237	388522039	67	3e-73	I3T989			unknown [Lotus japonicus]	AFK49081.1	Uncharacterized protein		Lotus japonicus (Lotus corniculatus var. japonicus)	199			enzyme inhibitor activity [GO:0004857]	GO:0004857			IPR006501;
TRINITY_DN43695_c0_g1_i1	108.195	15.5334	200.857	12.9306	3.69272	2.93642e-08	1.77045e-05	Upregulated	873	41.12	276	172	187	238	195	25.8147	16	2.09254	828294232	73	9e-129	A0A1S3DYM3			PREDICTED: toll/interleukin-1 receptor-like protein [Cicer arietinum]	XP_012568259	toll/interleukin-1 receptor-like protein	LOC105851138	Cicer arietinum (Chickpea) (Garbanzo)	294			signal transduction [GO:0007165]	GO:0007165			IPR000157;							XP_012568259.1;
TRINITY_DN30567_c0_g1_i1	188.698	27.1835	350.212	12.8833	3.68743	3.92086e-09	3.48379e-06	Upregulated	1169	36.61	356	195	233	385	340	33.6133	28	2.73471	955379141	75	1e-166	I1MWR8			PREDICTED: probable carboxylesterase 17 [Glycine max]	XP_014625187	Uncharacterized protein	GLYMA_17G210000	Glycine max (Soybean) (Glycine hispida)	309			hydrolase activity [GO:0016787]; catabolic process [GO:0009056]	GO:0009056; GO:0016787			IPR029058;IPR013094;IPR033140;					gmx:106796748;		XP_014625187.1;	KOG1515;COG0657;	EOG09360LF9;
TRINITY_DN42444_c0_g1_i1	6.66564	0.970839	12.3604	12.7317	3.67035	0.0212806	0.745352	Upregulated	666	40.54	179	147	123	217	12	2.08235	0	0	1012340697	60	2e-86	A0A151SAR4			Transposon Ty3-G Gag-Pol polyprotein, partial [Cajanus cajan]	KYP51910	Transposon Ty3-G Gag-Pol polyprotein (Fragment)	KK1_026267	Cajanus cajan (Pigeon pea) (Cajanus indicus)	852			nucleic acid binding [GO:0003676]; DNA integration [GO:0015074]	GO:0003676; GO:0015074			IPR001584;IPR021109;IPR012337;IPR000477;
TRINITY_DN55604_c0_g1_i1	6.66564	0.970839	12.3604	12.7317	3.67035	0.0212806	0.745352	Upregulated	409	37.41	119	91	62	137	12	3.39082	1	0.279155	828335091	64	6e-45	A0A1S3EIV6			PREDICTED: LOW QUALITY PROTEIN: probable leucine-rich repeat receptor-like protein kinase At1g35710 [Cicer arietinum]	XP_012575343	LOW QUALITY PROTEIN: probable leucine-rich repeat receptor-like protein kinase At1g35710	LOC101501785	Cicer arietinum (Chickpea) (Garbanzo)	1181			integral component of membrane [GO:0016021]; ATP binding [GO:0005524]; protein kinase activity [GO:0004672]	GO:0004672; GO:0005524; GO:0016021			IPR011009;IPR032675;IPR001611;IPR003591;IPR013210;IPR000719;IPR017441;							XP_012575343.1;
TRINITY_DN61178_c0_g1_i1	6.66564	0.970839	12.3604	12.7317	3.67035	0.0212806	0.745352	Upregulated	414	39.86	90	45	120	159	12	3.34986	1	0.275783	1012341331	42	2e-07	A0A151SCN0			hypothetical protein KK1_025659 [Cajanus cajan]	KYP52536	Uncharacterized protein	KK1_025659	Cajanus cajan (Pigeon pea) (Cajanus indicus)	226							IPR026960;
TRINITY_DN4595_c0_g1_i1	70.2319	10.6792	129.785	12.153	3.60324	2.14059e-07	0.000109507	Upregulated	399	36.84	133	68	79	119	126	36.4959	11	3.14766	356542553	43	1e-08	C6T4T9	100527596	LOC100527596	uncharacterized LOC100527596	356542553	Uncharacterized protein	GLYMA_12G007200	Glycine max (Soybean) (Glycine hispida)	80												gmx:100527596;		XP_003539731.1;
TRINITY_DN11383_c0_g1_i1	6.15062	0.970839	11.3304	11.6707	3.54482	0.0309859	0.839848	Upregulated	547	44.79	117	110	135	185	11	2.32408	1	0.208728	922339405	62	3e-55	G7L3E1			DUF247 domain protein [Medicago truncatula]	XP_003623029	DUF247 domain protein	MTR_7g060320	Medicago truncatula (Barrel medic) (Medicago tribuloides)	468			integral component of membrane [GO:0016021]	GO:0016021			IPR004158;					mtr:MTR_7g060320;		XP_003623029.2;		EOG09360846;
TRINITY_DN11739_c1_g1_i1	6.15062	0.970839	11.3304	11.6707	3.54482	0.0309859	0.839848	Upregulated	364	39.01	105	69	73	117	11	3.49251	1	0.313665	922369141	95	1e-79	A0A072UN16			glycoside hydrolase family 1 protein [Medicago truncatula]	XP_013456735	Glycoside hydrolase family 1 protein	MTR_4g081530	Medicago truncatula (Barrel medic) (Medicago tribuloides)	515			plant-type cell wall [GO:0009505]; hydrolase activity, hydrolyzing O-glycosyl compounds [GO:0004553]; carbohydrate metabolic process [GO:0005975]	GO:0004553; GO:0005975; GO:0009505	Glycosyl hydrolase 1 family		IPR001360;IPR033132;IPR017853;					mtr:MTR_4g081530;		XP_013456735.1;
TRINITY_DN1796_c0_g1_i1	6.15062	0.970839	11.3304	11.6707	3.54482	0.0309859	0.839848	Upregulated	615	36.59	218	106	119	172	11	2.06711	1	0.185649	571483655	85	9e-53	K7LKA4			PREDICTED: uncharacterized protein LOC100809659 [Glycine max]	XP_006589306	Uncharacterized protein	LOC100809659 GLYMA_10G189000	Glycine max (Soybean) (Glycine hispida)	400			integral component of membrane [GO:0016021]; transmembrane transport [GO:0055085]	GO:0016021; GO:0055085			IPR004776;					gmx:100809659;		XP_006589306.1;	KOG2722;COG0679;	EOG093609KV;
TRINITY_DN33967_c0_g1_i1	6.15062	0.970839	11.3304	11.6707	3.54482	0.0309859	0.839848	Upregulated	482	36.72	143	84	93	162	11	2.6375	1	0.236876	734374879	49	5e-19	A0A0B2QLQ8			hypothetical protein glysoja_037388, partial [Glycine soja]	KHN20788	Uncharacterized protein (Fragment)	glysoja_037388	Glycine soja (Wild soybean)	89
TRINITY_DN50987_c0_g1_i1	6.15062	0.970839	11.3304	11.6707	3.54482	0.0309859	0.839848	Upregulated	404	59.16	68	131	108	97	11	3.14672	0	0	674229664	67	1e-13	A0A087G0P7			hypothetical protein AALP_AAs69095U000100, partial [Arabis alpina]	KFK23449	Uncharacterized protein (Fragment)	AALP_AAs69095U000100	Arabis alpina (Alpine rock-cress)	50
TRINITY_DN54344_c0_g1_i1	6.15062	0.970839	11.3304	11.6707	3.54482	0.0309859	0.839848	Upregulated	360	38.89	99	81	59	121	11	3.53132	0	0	734364159	71	3e-42	A0A0B2QBF8			hypothetical protein glysoja_011616 [Glycine soja]	KHN17142	Uncharacterized protein	glysoja_011616	Glycine soja (Wild soybean)	705			lipid binding [GO:0008289]	GO:0008289			IPR009769;IPR011993;IPR001849;IPR023393;IPR002913;
TRINITY_DN62834_c0_g1_i1	6.15062	0.970839	11.3304	11.6707	3.54482	0.0309859	0.839848	Upregulated	500	46	154	103	127	116	11	2.54255	0	0	1045405674	55	3e-44				hypothetical protein TSUD_262860 [Trifolium subterraneum]	GAU13959			Trifolium subterraneum(NA)
TRINITY_DN65516_c0_g1_i1	6.15062	0.970839	11.3304	11.6707	3.54482	0.0309859	0.839848	Upregulated	252	36.11	83	36	55	78	11	5.04474	0	0	1045365352	49	1e-09				hypothetical protein TSUD_401990 [Trifolium subterraneum]	GAU46340			Trifolium subterraneum(NA)
TRINITY_DN6658_c0_g1_i1	6.15062	0.970839	11.3304	11.6707	3.54482	0.0309859	0.839848	Upregulated	216	58.8	49	51	76	40	11	5.88553	0	0	902157633	68	1e-11	A0A0K9QFV8			hypothetical protein SOVF_183600 [Spinacia oleracea]	KNA06142	Uncharacterized protein	SOVF_183600	Spinacia oleracea (Spinach)	59
TRINITY_DN59812_c0_g1_i1	98.3803	16.5043	180.256	10.9218	3.44914	1.73382e-07	9.44207e-05	Upregulated	908	36.67	280	176	157	295	175	22.274	17	2.13762	734408802	65	1e-85	A0A0B2RRM3			RING-H2 finger protein ATL22 [Glycine soja]	KHN34909	RING-H2 finger protein ATL22	glysoja_004675	Glycine soja (Wild soybean)	242			integral component of membrane [GO:0016021]	GO:0016021
TRINITY_DN11679_c0_g1_i9	16.9068	2.91252	30.9011	10.6098	3.40732	0.000746898	0.0887967	Upregulated	1478	36.94	454	230	316	478	30	2.34581	3	0.231747	734368826	43	8e-73	A0A0B2QCH6			Ubiquitin carboxyl-terminal hydrolase 13 [Glycine soja]	KHN18980	Ubiquitin carboxyl-terminal hydrolase 13	glysoja_039904	Glycine soja (Wild soybean)	323			hydrolase activity [GO:0016787]	GO:0016787			IPR002083;IPR008974;
TRINITY_DN11542_c0_g2_i1	11.2712	1.94168	20.6007	10.6098	3.40732	0.00428242	0.304677	Upregulated	810	39.75	264	155	167	224	20	2.85359	2	0.281912	922360689	85	7e-137	A0A072UFU9			LRR receptor-like kinase [Medicago truncatula]	XP_013454265	LRR receptor-like kinase	MTR_5g083910	Medicago truncatula (Barrel medic) (Medicago tribuloides)	864			integral component of membrane [GO:0016021]; ATP binding [GO:0005524]; protein kinase activity [GO:0004672]	GO:0004672; GO:0005524; GO:0016021			IPR011009;IPR032675;IPR001611;IPR021720;IPR000719;IPR001245;IPR008271;							XP_013454265.1;
TRINITY_DN2844_c0_g1_i1	11.2712	1.94168	20.6007	10.6098	3.40732	0.00428242	0.304677	Upregulated	663	41.03	185	166	106	206	20	3.48628	2	0.344417	965599669	80	1e-58	A0A0S3S211			hypothetical protein VIGAN_05016900 [Vigna angularis var. angularis]	BAT86847	Uncharacterized protein	Vigan.05G016900 VIGAN_05016900	Vigna angularis var. angularis	617			integral component of membrane [GO:0016021]; ATP binding [GO:0005524]; protein serine/threonine kinase activity [GO:0004674]	GO:0004674; GO:0005524; GO:0016021	Protein kinase superfamily, Ser/Thr protein kinase family		IPR011009;IPR032675;IPR001611;IPR013210;IPR000719;IPR017441;IPR008271;
TRINITY_DN12062_c0_g3_i1	5.6356	0.970839	10.3004	10.6098	3.40732	0.0453848	0.968491	Upregulated	650	38.92	200	133	120	197	10	1.77801	1	0.175653	1044567183	93	3e-27	A0A0L9UDS5			PREDICTED: tRNA (guanine(26)-N(2))-dimethyltransferase [Vigna angularis]	XP_017419924	Uncharacterized protein	LR48_Vigan04g087700	Phaseolus angularis (Azuki bean) (Vigna angularis)	423			tRNA (guanine-N2-)-methyltransferase activity [GO:0004809]; tRNA binding [GO:0000049]	GO:0000049; GO:0004809	Class I-like SAM-binding methyltransferase superfamily, Trm1 family		IPR029063;IPR002905;					var:108330000;		XP_017419924.1;
TRINITY_DN22439_c0_g1_i1	5.6356	0.970839	10.3004	10.6098	3.40732	0.0453848	0.968491	Upregulated	496	41.73	156	130	77	133	10	2.33005	0	0	734413148	65	2e-61	A0A0B2RVW7			Malonyl-coenzyme A:anthocyanin 3-O-glucoside-6''-O-malonyltransferase [Glycine soja]	KHN36593	Malonyl-coenzyme A:anthocyanin 3-O-glucoside-6''-O-malonyltransferase (EC 2.3.1.133) (EC 2.3.1.144)	glysoja_001324	Glycine soja (Wild soybean)	454	2.3.1.133; 2.3.1.144		anthranilate N-benzoyltransferase activity [GO:0047672]; shikimate O-hydroxycinnamoyltransferase activity [GO:0047172]	GO:0047172; GO:0047672			IPR003480;
TRINITY_DN26639_c0_g1_i1	5.6356	0.970839	10.3004	10.6098	3.40732	0.0453848	0.968491	Upregulated	476	35.5	171	84	85	136	10	2.42795	1	0.239862	734408357	76	8e-52	A0A0B2RR31			Phosphoinositide phospholipase C 6 [Glycine soja]	KHN34719	Phosphoinositide phospholipase C (EC 3.1.4.11)	glysoja_039015	Glycine soja (Wild soybean)	602	3.1.4.11		intracellular [GO:0005622]; phosphatidylinositol phospholipase C activity [GO:0004435]; signal transducer activity [GO:0004871]; intracellular signal transduction [GO:0035556]; lipid catabolic process [GO:0016042]	GO:0004435; GO:0004871; GO:0005622; GO:0016042; GO:0035556			IPR000008;IPR001192;IPR017946;IPR000909;IPR001711;
TRINITY_DN31231_c0_g1_i1	5.6356	0.970839	10.3004	10.6098	3.40732	0.0453848	0.968491	Upregulated	721	42.16	221	107	197	196	10	1.60292	1	0.158355	734437711	82	6e-136	A0A0B2SV37			Putative LRR receptor-like serine/threonine-protein kinase, partial [Glycine soja]	KHN48715	Putative LRR receptor-like serine/threonine-protein kinase (EC 2.7.10.1) (EC 2.7.11.25) (Fragment)	glysoja_015863	Glycine soja (Wild soybean)	991	2.7.10.1; 2.7.11.25		integral component of membrane [GO:0016021]; intracellular [GO:0005622]; ATP binding [GO:0005524]; MAP kinase kinase kinase activity [GO:0004709]; transmembrane receptor protein tyrosine kinase activity [GO:0004714]	GO:0004709; GO:0004714; GO:0005524; GO:0005622; GO:0016021			IPR011009;IPR032675;IPR001611;IPR003591;IPR000719;IPR017441;IPR008271;
TRINITY_DN34530_c0_g1_i1	5.6356	0.970839	10.3004	10.6098	3.40732	0.0453848	0.968491	Upregulated	270	40.37	90	57	52	71	10	4.28038	1	0.422868	922376356	85	9e-47	G7J8G4			myosin family XI heavy chain [Medicago truncatula]	XP_003603220	Myosin family XI heavy chain	MTR_3g105200	Medicago truncatula (Barrel medic) (Medicago tribuloides)	1500			myosin complex [GO:0016459]; actin binding [GO:0003779]; ATP binding [GO:0005524]; motor activity [GO:0003774]	GO:0003774; GO:0003779; GO:0005524; GO:0016459	TRAFAC class myosin-kinesin ATPase superfamily, Myosin family		IPR002710;IPR000048;IPR001609;IPR004009;IPR027417;					mtr:MTR_3g105200;		XP_003603220.2;		EOG093600DR;
TRINITY_DN38646_c0_g1_i1	5.6356	0.970839	10.3004	10.6098	3.40732	0.0453848	0.968491	Upregulated	377	38.73	127	69	77	104	10	3.06553	0	0	593781031	95	6e-75	V7C8E1			hypothetical protein PHAVU_003G045600g [Phaseolus vulgaris]	XP_007153556	Uncharacterized protein	PHAVU_003G045600g	Phaseolus vulgaris (Kidney bean) (French bean)	236			nucleus [GO:0005634]; DNA binding [GO:0003677]; regulation of transcription, DNA-templated [GO:0006355]; transcription, DNA-templated [GO:0006351]	GO:0003677; GO:0005634; GO:0006351; GO:0006355			IPR003441;					pvu:PHAVU_003G045600g;		XP_007153556.1;
TRINITY_DN47456_c0_g1_i1	5.6356	0.970839	10.3004	10.6098	3.40732	0.0453848	0.968491	Upregulated	285	44.91	72	79	49	85	10	4.0551	0	0	473876725	98	4e-61	M7YKN4			UDP-glucuronic acid decarboxylase 1 [Triticum urartu]	EMS47862.1	UDP-glucuronic acid decarboxylase 1	TRIUR3_25571	Triticum urartu (Red wild einkorn) (Crithodium urartu)	224							IPR016040;
TRINITY_DN7411_c2_g1_i1	5.6356	0.970839	10.3004	10.6098	3.40732	0.0453848	0.968491	Upregulated	310	43.23	86	33	101	90	10	3.72808	1	0.368304	955323724	77	4e-51				PREDICTED: 7-deoxyloganetin glucosyltransferase-like isoform X3 [Glycine max]	XP_014631806			Glycine max(NA)
TRINITY_DN13509_c1_g3_i1	21.5124	3.88336	39.1414	10.0793	3.33332	0.000289355	0.0424773	Upregulated	268	37.69	97	45	56	70	38	16.3868	4	1.70409	1012365145	85	2e-16	A0A151UAI8			hypothetical protein KK1_020562 [Cajanus cajan]	KYP76327	Uncharacterized protein	KK1_020562	Cajanus cajan (Pigeon pea) (Cajanus indicus)	168			electron carrier activity [GO:0009055]	GO:0009055			IPR008972;IPR003245;
TRINITY_DN65431_c0_g1_i1	10.2412	1.94168	18.5407	9.54878	3.25532	0.00787325	0.434367	Upregulated	865	35.84	274	140	170	281	18	2.40493	2	0.263987	593698364	76	1e-109	V7BUN3			hypothetical protein PHAVU_005G088000g [Phaseolus vulgaris]	XP_007149655	Uncharacterized protein	PHAVU_005G088000g	Phaseolus vulgaris (Kidney bean) (French bean)	807			integral component of membrane [GO:0016021]; ATP binding [GO:0005524]; protein serine/threonine kinase activity [GO:0004674]; recognition of pollen [GO:0048544]	GO:0004674; GO:0005524; GO:0016021; GO:0048544			IPR001480;IPR011009;IPR003609;IPR000719;IPR000858;IPR001245;IPR008271;IPR024171;					pvu:PHAVU_005G088000g;		XP_007149655.1;
TRINITY_DN6725_c1_g1_i1	10.2412	1.94168	18.5407	9.54878	3.25532	0.00787325	0.434367	Upregulated	456	38.38	159	63	112	122	18	4.56199	2	0.500764	1044528436	78	2e-74				PREDICTED: TMV resistance protein N-like [Vigna angularis]	XP_017408764			Vigna angularis(NA)
TRINITY_DN13503_c3_g3_i1	81.4143	15.5334	147.295	9.48247	3.24526	9.68339e-07	0.000408688	Upregulated	955	40.73	321	190	199	245	143	17.3053	16	1.91287	571436510	84	3e-128	I1JA85			PREDICTED: uncharacterized protein LOC100798959 [Glycine max]	XP_006573785	Uncharacterized protein	LOC100798959 GLYMA_01G221200	Glycine max (Soybean) (Glycine hispida)	208			integral component of membrane [GO:0016021]	GO:0016021								gmx:100798959;		XP_006573785.1;	ENOG410IGQ0;ENOG4111Q5U;	EOG09360K8W;
TRINITY_DN10573_c0_g1_i1	19.4523	3.88336	35.0212	9.01829	3.17285	0.000710095	0.0868683	Upregulated	961	36.73	324	173	180	284	34	4.08886	4	0.475231	955375128	58	5e-74				PREDICTED: probable leucine-rich repeat receptor-like protein kinase At1g35710 [Glycine max]	XP_014624230			Glycine max(NA)
TRINITY_DN6296_c0_g2_i1	9.72615	1.94168	17.5106	9.01829	3.17285	0.0107344	0.530164	Upregulated	470	38.51	139	69	112	150	17	4.1802	2	0.485848	593489823	53	8e-25	V7BA90			hypothetical protein PHAVU_008G225000g [Phaseolus vulgaris]	XP_007141779	Uncharacterized protein	PHAVU_008G225000g	Phaseolus vulgaris (Kidney bean) (French bean)	1014			integral component of membrane [GO:0016021]; ATP binding [GO:0005524]; protein serine/threonine kinase activity [GO:0004674]	GO:0004674; GO:0005524; GO:0016021	Protein kinase superfamily, Ser/Thr protein kinase family		IPR011009;IPR032675;IPR001611;IPR003591;IPR013210;IPR000719;IPR017441;IPR008271;					pvu:PHAVU_008G225000g;		XP_007141779.1;
TRINITY_DN13481_c0_g2_i3	238.033	47.5711	428.495	9.00747	3.17112	9.35211e-08	5.44422e-05	Upregulated	3484	39.32	1011	677	693	1103	416	13.7994	49	1.60578	356560633	74	0	I1MM19			PREDICTED: LRR receptor-like serine/threonine-protein kinase HSL2-like [Glycine max]	XP_003548595.1	Uncharacterized protein	LOC100819744 GLYMA_16G078800	Glycine max (Soybean) (Glycine hispida)	1011			integral component of membrane [GO:0016021]; ATP binding [GO:0005524]; protein serine/threonine kinase activity [GO:0004674]	GO:0004674; GO:0005524; GO:0016021	Protein kinase superfamily, Ser/Thr protein kinase family		IPR011009;IPR032675;IPR001611;IPR003591;IPR013210;IPR000719;IPR017441;IPR008271;					gmx:100819744;		XP_003548595.1;	ENOG410IJAA;COG0515;COG4886;	EOG0936017P;
TRINITY_DN13503_c3_g3_i2	28.6634	5.82504	51.5018	8.84146	3.14429	0.000133181	0.0227743	Upregulated	536	38.43	186	93	113	144	50	10.7808	6	1.27807	1012356111	80	8e-50	A0A151TJS7			hypothetical protein KK1_013624 [Cajanus cajan]	KYP67298	Uncharacterized protein	KK1_013624	Cajanus cajan (Pigeon pea) (Cajanus indicus)	221			integral component of membrane [GO:0016021]	GO:0016021
TRINITY_DN47491_c0_g1_i1	14.3317	2.91252	25.7509	8.84146	3.14429	0.00270741	0.236822	Upregulated	438	44.98	94	98	99	147	25	6.59648	3	0.782015	1012325084	88	3e-58	A0A151R359			Expansin-like B1 [Cajanus cajan]	KYP37014	Expansin-like B1	KK1_041828	Cajanus cajan (Pigeon pea) (Cajanus indicus)	255			extracellular region [GO:0005576]	GO:0005576	Expansin family		IPR007118;IPR007112;IPR007117;IPR009009;
TRINITY_DN24948_c0_g1_i1	42.4801	8.73755	76.2227	8.72358	3.12492	2.1421e-05	0.00547924	Upregulated	480	39.79	131	129	62	158	74	17.8171	9	2.14077	1012359808	81	4e-45	A0A151TV91			Cytokinin-O-glucosyltransferase 3 [Cajanus cajan]	KYP70992	Cytokinin-O-glucosyltransferase 3 (EC 2.4.1.218)	KK1_010235	Cajanus cajan (Pigeon pea) (Cajanus indicus)	273	2.4.1.218		hydroquinone glucosyltransferase activity [GO:0050505]; metabolic process [GO:0008152]	GO:0008152; GO:0050505	UDP-glycosyltransferase family		IPR002213;IPR035595;
TRINITY_DN13787_c0_g1_i1	23.0278	4.8542	41.2015	8.4878	3.08539	0.000435696	0.0579167	Upregulated	1019	39.45	323	209	193	294	40	4.53662	5	0.560227	947057984	65	3e-69	A0A0R0FN48			hypothetical protein GLYMA_16G085400 [Glycine max]	KRH07390	Uncharacterized protein	GLYMA_16G085400	Glycine max (Soybean) (Glycine hispida)	981			ADP binding [GO:0043531]; defense response [GO:0006952]; signal transduction [GO:0007165]	GO:0006952; GO:0007165; GO:0043531			IPR032675;IPR002182;IPR027417;IPR000157;
TRINITY_DN18073_c0_g1_i1	9.21113	1.94168	16.4806	8.4878	3.08539	0.014689	0.598164	Upregulated	292	42.81	100	50	75	67	16	6.33262	2	0.782015	1012327730	87	9e-43	A0A151RA41			hypothetical protein KK1_039286 [Cajanus cajan]	KYP39422	Uncharacterized protein	KK1_039286	Cajanus cajan (Pigeon pea) (Cajanus indicus)	150
TRINITY_DN21075_c0_g1_i1	13.3017	2.91252	23.6908	8.13415	3.02399	0.00461843	0.314707	Upregulated	583	37.56	178	102	117	186	23	4.55938	3	0.587518	571472399	76	1e-46	K7L7U8			PREDICTED: uncharacterized protein LOC102661868 [Glycine max]	XP_006585594	Uncharacterized protein	GLYMA_08G206600	Glycine max (Soybean) (Glycine hispida)	150												gmx:102661868;		XP_006585594.1;	ENOG410J3CC;ENOG410Z3AX;	EOG09360U06;
TRINITY_DN11603_c0_g1_i4	8.69611	1.94168	15.4506	7.95732	2.99228	0.0201729	0.723053	Upregulated	564	34.04	178	111	81	194	15	3.07368	2	0.404873	734431669	85	1e-61	A0A0B2SLK4			Abscisic acid 8'-hydroxylase 3 [Glycine soja]	KHN45870	Abscisic acid 8'-hydroxylase 3 (EC 1.14.13.79) (EC 1.14.13.93)	glysoja_023093	Glycine soja (Wild soybean)	434	1.14.13.79; 1.14.13.93		(+)-abscisic acid 8'-hydroxylase activity [GO:0010295]; heme binding [GO:0020037]; iron ion binding [GO:0005506]	GO:0005506; GO:0010295; GO:0020037	Cytochrome P450 family		IPR001128;IPR017972;IPR002401;
TRINITY_DN16498_c0_g1_i1	60.3578	13.5917	107.124	7.88153	2.97848	1.01793e-05	0.00286411	Upregulated	701	47.36	180	175	157	189	104	17.146	14	2.28023	593268676	56	8e-59	V7ASF7			hypothetical protein PHAVU_009G051700g [Phaseolus vulgaris]	XP_007136515	Uncharacterized protein	PHAVU_009G051700g	Phaseolus vulgaris (Kidney bean) (French bean)	212												pvu:PHAVU_009G051700g;		XP_007136515.1;
TRINITY_DN1942_c0_g2_i1	60.3578	13.5917	107.124	7.88153	2.97848	1.01793e-05	0.00286411	Upregulated	1409	38.54	454	286	257	412	104	8.53039	14	1.13445	1012098254	63	8e-150				uncharacterized protein LOC107480961 [Arachis duranensis]	XP_015956641			Arachis duranensis(NA)
TRINITY_DN62484_c0_g1_i1	12.7867	2.91252	22.6608	7.78049	2.95986	0.00605655	0.370372	Upregulated	448	40.85	117	107	76	148	22	5.67533	3	0.76456	356524814	86	4e-90	I1KR03			PREDICTED: probable 2-oxoglutarate/Fe(II)-dependent dioxygenase-like [Glycine max]	XP_003531023.1	Uncharacterized protein	LOC100818482 GLYMA_08G070000	Glycine max (Soybean) (Glycine hispida)	363			metal ion binding [GO:0046872]; oxidoreductase activity [GO:0016491]	GO:0016491; GO:0046872	Iron/ascorbate-dependent oxidoreductase family		IPR026992;IPR027443;IPR005123;					gmx:100818482;		XP_003531023.1;	KOG0143;COG3491;	EOG09360E9N;
TRINITY_DN33453_c0_g1_i1	55.2372	12.6209	97.8535	7.75328	2.95481	1.5681e-05	0.00413634	Upregulated	1606	41.03	473	296	363	474	95	6.83635	13	0.9242	828294958	61	2e-167	A0A1S2XK04			PREDICTED: uncharacterized protein LOC101492718 [Cicer arietinum]	XP_004490492	uncharacterized protein LOC101492718	LOC101492718	Cicer arietinum (Chickpea) (Garbanzo)	409			integral component of membrane [GO:0016021]; nucleic acid binding [GO:0003676]; RNA-DNA hybrid ribonuclease activity [GO:0004523]	GO:0003676; GO:0004523; GO:0016021			IPR012337;IPR002156;IPR004345;IPR013087;							XP_004490492.2;
TRINITY_DN11466_c0_g1_i1	143.199	33.0085	253.389	7.67647	2.94044	1.59678e-06	0.000641829	Upregulated	3339	37.8	1002	672	590	1075	246	8.51462	34	1.1626	1012331200	67	0	A0A151RJF7			putative LRR receptor-like serine/threonine-protein kinase At1g53420 family, partial [Cajanus cajan]	KYP42687	Putative LRR receptor-like serine/threonine-protein kinase At1g53420 family (Fragment)	KK1_035904	Cajanus cajan (Pigeon pea) (Cajanus indicus)	919			integral component of membrane [GO:0016021]; ATP binding [GO:0005524]; protein kinase activity [GO:0004672]	GO:0004672; GO:0005524; GO:0016021			IPR011009;IPR032675;IPR021720;IPR000719;IPR001245;IPR008271;
TRINITY_DN7979_c0_g1_i3	74.1449	17.4751	130.815	7.48577	2.90415	8.57983e-06	0.00258304	Upregulated	1255	35.22	392	232	210	421	127	11.6952	18	1.63756	1012336169	70	3e-104	A0A151RYH2			putative FCP1 isogenyy domain-containing protein C1271.03c family [Cajanus cajan]	KYP47477	Putative FCP1 isogenyy domain-containing protein C1271.03c family	KK1_030874	Cajanus cajan (Pigeon pea) (Cajanus indicus)	271							IPR004274;IPR023214;
TRINITY_DN7398_c0_g1_i1	147.775	34.9502	260.599	7.4563	2.89846	1.96316e-06	0.000736491	Upregulated	4621	39.15	1518	839	970	1294	253	6.32748	36	0.889477	920710175	62	0	A0A0L9V9W0			hypothetical protein LR48_Vigan09g008300 [Vigna angularis]	KOM51424	Uncharacterized protein	LR48_Vigan09g008300	Phaseolus angularis (Azuki bean) (Vigna angularis)	1413			ADP binding [GO:0043531]; defense response [GO:0006952]	GO:0006952; GO:0043531	Disease resistance NB-LRR family		IPR003593;IPR032675;IPR002182;IPR027417;
TRINITY_DN12236_c0_g1_i1	28.6338	6.79587	50.4718	7.42683	2.89275	0.000324621	0.0464427	Upregulated	883	36.92	293	154	172	264	49	6.4133	7	0.905119	1021469385	72	7e-63				phosphoglycerate mutase-like protein 4 isoform X2 [Arachis ipaensis]	XP_016184865			Arachis ipaensis(NA)
TRINITY_DN53847_c0_g1_i1	8.1811	1.94168	14.4205	7.42683	2.89275	0.0278008	0.817991	Upregulated	285	38.6	80	59	51	95	14	5.67714	2	0.801223	1045362310	81	6e-31				hypothetical protein TSUD_383460 [Trifolium subterraneum]	GAU48449			Trifolium subterraneum(NA)
TRINITY_DN5705_c0_g1_i1	8.1811	1.94168	14.4205	7.42683	2.89275	0.0278008	0.817991	Upregulated	370	43.78	111	70	92	97	14	4.37293	2	0.617158	672162052	53	8e-08				PREDICTED: dephospho-CoA kinase-like isoform X2 [Phoenix dactylifera]	XP_008800857			Phoenix dactylifera(NA)
TRINITY_DN5359_c0_g1_i1	179.955	43.6878	316.221	7.23821	2.85563	1.70547e-06	0.000654357	Upregulated	1124	40.12	370	230	221	303	307	31.5659	45	4.57103	734417692	81	1e-164	A0A0B2S2X6			Bifunctional monodehydroascorbate reductase and carbonic anhydrase nectarin-3 [Glycine soja]	KHN39018	Bifunctional monodehydroascorbate reductase and carbonic anhydrase nectarin-3 (EC 4.2.1.1)	glysoja_017312	Glycine soja (Wild soybean)	278	4.2.1.1		carbonate dehydratase activity [GO:0004089]; zinc ion binding [GO:0008270]; one-carbon metabolic process [GO:0006730]	GO:0004089; GO:0006730; GO:0008270			IPR001148;IPR023561;IPR018338;
TRINITY_DN10374_c0_g2_i5	15.8472	3.88336	27.811	7.16159	2.84028	0.00370465	0.286889	Upregulated	460	37.39	156	75	97	132	27	6.78348	4	0.992819	922380557	67	7e-30	A0A072UY82			bis(5-adenosyl)-triphosphatase-like protein [Medicago truncatula]	XP_013460508	Bis(5-adenosyl)-triphosphatase-like protein	MTR_3g063030	Medicago truncatula (Barrel medic) (Medicago tribuloides)	161			integral component of membrane [GO:0016021]; catalytic activity [GO:0003824]	GO:0003824; GO:0016021			IPR019808;IPR001310;IPR011146;					mtr:MTR_3g063030;		XP_013460508.1;
TRINITY_DN55641_c0_g1_i1	19.4227	4.8542	33.9912	7.00244	2.80786	0.00193552	0.19101	Upregulated	412	44.66	136	97	87	92	33	9.25685	5	1.38561	1021494753	96	1e-82				nucleobase-ascorbate transporter 6 isoform X1 [Arachis ipaensis]	XP_016190377			Arachis ipaensis(NA)
TRINITY_DN12424_c0_g1_i16	42.4209	10.6792	74.1626	6.94457	2.79588	9.35629e-05	0.0176479	Upregulated	1244	40.35	372	251	251	370	72	6.68896	11	1.00958	734316899	84	6e-136	A0A0B2NZ09			Glutathione S-transferase L3 [Glycine soja]	KHN02381	Glutathione S-transferase L3 (EC 2.5.1.18)	glysoja_002405	Glycine soja (Wild soybean)	248	2.5.1.18		glutathione transferase activity [GO:0004364]	GO:0004364			IPR010987;IPR004045;IPR012336;
TRINITY_DN5359_c0_g2_i1	7.66608	1.94168	13.3905	6.89634	2.78583	0.0384399	0.930475	Upregulated	459	32.46	144	95	54	166	13	3.27323	2	0.497491	571498249	76	2e-08	I1LZA4			PREDICTED: alpha carbonic anhydrase 7-like [Glycine max]	XP_006594167	Uncharacterized protein	LOC100819340 GLYMA_13G146100	Glycine max (Soybean) (Glycine hispida)	282			integral component of membrane [GO:0016021]; carbonate dehydratase activity [GO:0004089]; zinc ion binding [GO:0008270]; one-carbon metabolic process [GO:0006730]	GO:0004089; GO:0006730; GO:0008270; GO:0016021			IPR001148;IPR023561;IPR018338;					gmx:100819340;		XP_006594167.1;	KOG0382;COG3338;	EOG09360HZY;
TRINITY_DN10893_c0_g2_i1	45.4814	11.6501	79.3128	6.80793	2.76722	8.13802e-05	0.0159751	Upregulated	670	34.63	214	114	118	224	77	13.282	12	2.04491	1012321692	71	2e-39	A0A151QV72			LRR receptor-like serine/threonine-protein kinase EFR [Cajanus cajan]	KYP34149	LRR receptor-like serine/threonine-protein kinase EFR	KK1_044939	Cajanus cajan (Pigeon pea) (Cajanus indicus)	119			kinase activity [GO:0016301]	GO:0016301			IPR032675;IPR013210;
TRINITY_DN12424_c0_g1_i26	33.7248	8.73755	58.7121	6.71951	2.74836	0.000286152	0.0423757	Upregulated	1132	34.98	378	223	173	358	57	5.81935	9	0.907746	1012325815	85	6e-87	A0A151R558			Protein IN2-1 isogeny B [Cajanus cajan]	KYP37677	Protein IN2-1 isogeny B	KK1_041114	Cajanus cajan (Pigeon pea) (Cajanus indicus)	264							IPR010987;IPR004045;IPR012336;
TRINITY_DN24532_c0_g1_i1	14.8171	3.88336	25.7509	6.6311	2.72925	0.00605323	0.370372	Upregulated	554	38.63	165	130	84	175	25	5.21527	4	0.824363	502093492	67	1e-81	A0A1S2XIR4			PREDICTED: TMV resistance protein N-like isoform X1 [Cicer arietinum]	XP_004489961.1	TMV resistance protein N-like	LOC101490008	Cicer arietinum (Chickpea) (Garbanzo)	258			signal transduction [GO:0007165]	GO:0007165			IPR000157;							XP_004489961.1;
[truncated: 27 more columns]

## Sheet: All UpReg w adjpval<0.05
id	baseMean	baseMeanA	baseMeanB	foldChange	log2FoldChange	pval	padj	DGE	contig_length	GCperc	TotalA	TotalC	TotalG	TotalT	SampleA_ReadCount	SampleA_FPKM	SampleB_ReadCount	SampleB_FPKM	NCBIAccession	IdentityPerc	Evalue	UniprotAccession	GeneID	GeneSymbol	GeneDescription	ProteinID	ProteinNames	GeneNames	Organism	Length	ECNumber	Domain	GO	GOID	ProteinFamilies	Pathway	InterPro	DeveStage	TemperatureDependence	TissueSpecificity	PhDependence	KEGG	PDB	RefSeq	eggNOG	OrthoDB	BioCyc	BRENDA	UniPathway
TRINITY_DN10248_c0_g2_i2	347.673	133.976	561.37	4.19008	2.06698	0.000172211	0.0285026	Upregulated	3206	44.39	849	672	751	934	545	19.6462	138	4.91455	955351110	72	0				PREDICTED: LOW QUALITY PROTEIN: protein argonaute 5-like [Glycine max]	XP_014619635			Glycine max(NA)
TRINITY_DN10374_c0_g2_i4	59.1798	18.4459	99.9136	5.41656	2.43738	0.000181664	0.029489	Upregulated	647	37.87	183	128	117	219	97	17.3266	19	3.35288	922380557	76	5e-57	A0A072UY82			bis(5-adenosyl)-triphosphatase-like protein [Medicago truncatula]	XP_013460508	Bis(5-adenosyl)-triphosphatase-like protein	MTR_3g063030	Medicago truncatula (Barrel medic) (Medicago tribuloides)	161			integral component of membrane [GO:0016021]; catalytic activity [GO:0003824]	GO:0003824; GO:0016021			IPR019808;IPR001310;IPR011146;					mtr:MTR_3g063030;		XP_013460508.1;
TRINITY_DN10682_c0_g1_i1	223.198	61.1629	385.234	6.29849	2.65501	4.69119e-06	0.00152301	Upregulated	634	34.23	226	105	112	191	374	68.1756	63	11.3454	955383668	48	8e-33	K7MUQ7			PREDICTED: uncharacterized protein LOC100779334 [Glycine max]	XP_014626238	Uncharacterized protein	LOC100779334 GLYMA_18G255500	Glycine max (Soybean) (Glycine hispida)	187			integral component of membrane [GO:0016021]	GO:0016021								gmx:100779334;		XP_014626238.1;	ENOG410JQ2Z;ENOG4111C70;	EOG093610AB;
TRINITY_DN10893_c0_g2_i1	45.4814	11.6501	79.3128	6.80793	2.76722	8.13802e-05	0.0159751	Upregulated	670	34.63	214	114	118	224	77	13.282	12	2.04491	1012321692	71	2e-39	A0A151QV72			LRR receptor-like serine/threonine-protein kinase EFR [Cajanus cajan]	KYP34149	LRR receptor-like serine/threonine-protein kinase EFR	KK1_044939	Cajanus cajan (Pigeon pea) (Cajanus indicus)	119			kinase activity [GO:0016301]	GO:0016301			IPR032675;IPR013210;
TRINITY_DN11466_c0_g1_i1	143.199	33.0085	253.389	7.67647	2.94044	1.59678e-06	0.000641829	Upregulated	3339	37.8	1002	672	590	1075	246	8.51462	34	1.1626	1012331200	67	0	A0A151RJF7			putative LRR receptor-like serine/threonine-protein kinase At1g53420 family, partial [Cajanus cajan]	KYP42687	Putative LRR receptor-like serine/threonine-protein kinase At1g53420 family (Fragment)	KK1_035904	Cajanus cajan (Pigeon pea) (Cajanus indicus)	919			integral component of membrane [GO:0016021]; ATP binding [GO:0005524]; protein kinase activity [GO:0004672]	GO:0004672; GO:0005524; GO:0016021			IPR011009;IPR032675;IPR021720;IPR000719;IPR001245;IPR008271;
TRINITY_DN11679_c0_g1_i14	17.481	0.970839	33.9912	35.0122	5.12979	2.72667e-05	0.0066348	Upregulated	1626	36.53	494	255	339	538	33	2.34552	0	0	356503299	64	5e-54	I1JMU8			PREDICTED: uncharacterized protein LOC100809118 [Glycine max]	XP_003520448.1	Uncharacterized protein	LOC100809118 GLYMA_03G116300	Glycine max (Soybean) (Glycine hispida)	322							IPR002083;IPR008974;					gmx:100809118;		XP_003520448.1;	KOG1987;ENOG410XQV8;
TRINITY_DN11679_c0_g2_i1	31.2089	6.79587	55.622	8.18467	3.03292	0.000133554	0.0227743	Upregulated	755	34.44	236	131	129	259	54	8.26596	7	1.05857
TRINITY_DN11740_c0_g1_i6	145.33	47.5711	243.089	5.11	2.35332	6.98871e-05	0.0143448	Upregulated	1769	32.73	588	290	289	602	236	15.4181	49	3.16254	922389932	63	4e-43	A0A072V6H8			ankyrin repeat plant-like protein [Medicago truncatula]	XP_013463389	Ankyrin repeat plant-like protein	MTR_2g438720	Medicago truncatula (Barrel medic) (Medicago tribuloides)	710			integral component of membrane [GO:0016021]	GO:0016021			IPR002110;IPR020683;IPR026961;					mtr:MTR_2g438720;		XP_013463389.1;
TRINITY_DN12236_c0_g1_i1	28.6338	6.79587	50.4718	7.42683	2.89275	0.000324621	0.0464427	Upregulated	883	36.92	293	154	172	264	49	6.4133	7	0.905119	1021469385	72	7e-63				phosphoglycerate mutase-like protein 4 isoform X2 [Arachis ipaensis]	XP_016184865			Arachis ipaensis(NA)
TRINITY_DN12301_c0_g1_i1	61855.3	133.976	123577	922.38	9.84922	6.58753e-07	0.000300569	Upregulated	9990	41.75	2578	2388	1783	3241	119973	1387.92	138	1.57718	53748481	50	2e-146	Q5ZF65			hypothetical protein [Plantago major]	CAH59423.1	Uncharacterized protein (Fragment)		Plantago major (Common plantain)	441			viral capsid [GO:0019028]; RNA binding [GO:0003723]; RNA-directed 5'-3' RNA polymerase activity [GO:0003968]; transcription, DNA-templated [GO:0006351]	GO:0003723; GO:0003968; GO:0006351; GO:0019028			IPR001592;IPR001205;
TRINITY_DN12377_c0_g2_i1	23.6316	1.94168	45.3216	23.3415	4.54482	8.12117e-06	0.00249276	Upregulated	362	61.6	53	121	102	86	44	14.0472	2	0.630797
TRINITY_DN12424_c0_g1_i16	42.4209	10.6792	74.1626	6.94457	2.79588	9.35629e-05	0.0176479	Upregulated	1244	40.35	372	251	251	370	72	6.68896	11	1.00958	734316899	84	6e-136	A0A0B2NZ09			Glutathione S-transferase L3 [Glycine soja]	KHN02381	Glutathione S-transferase L3 (EC 2.5.1.18)	glysoja_002405	Glycine soja (Wild soybean)	248	2.5.1.18		glutathione transferase activity [GO:0004364]	GO:0004364			IPR010987;IPR004045;IPR012336;
TRINITY_DN12424_c0_g1_i26	33.7248	8.73755	58.7121	6.71951	2.74836	0.000286152	0.0423757	Upregulated	1132	34.98	378	223	173	358	57	5.81935	9	0.907746	1012325815	85	6e-87	A0A151R558			Protein IN2-1 isogeny B [Cajanus cajan]	KYP37677	Protein IN2-1 isogeny B	KK1_041114	Cajanus cajan (Pigeon pea) (Cajanus indicus)	264							IPR010987;IPR004045;IPR012336;
TRINITY_DN13097_c0_g2_i10	52.0287	16.5043	87.5531	5.30488	2.40732	0.000293796	0.0427575	Upregulated	1710	36.49	515	336	288	571	85	5.74472	17	1.13507	1012360041	82	0	A0A151TW11			Lipoxygenase A [Cajanus cajan]	KYP71225	Lipoxygenase (EC 1.13.11.-)	KK1_010474	Cajanus cajan (Pigeon pea) (Cajanus indicus)	859	1.13.11.-		metal ion binding [GO:0046872]; oxidoreductase activity, acting on single donors with incorporation of molecular oxygen, incorporation of two atoms of oxygen [GO:0016702]; oxylipin biosynthetic process [GO:0031408]	GO:0016702; GO:0031408; GO:0046872	Lipoxygenase family	PATHWAY: Lipid metabolism; oxylipin biosynthesis. {ECO:0000256|RuleBase:RU003975}.	IPR000907;IPR013819;IPR020834;IPR020833;IPR001246;IPR027433;IPR001024;
TRINITY_DN13110_c0_g1_i4	672.206	233.001	1111.41	4.76997	2.25398	4.07245e-05	0.00904619	Upregulated	1642	37.58	530	301	316	495	1079	75.9442	240	16.6881	734369502	60	6e-155	A0A0B2QCU8			Patatin group A-3 [Glycine soja]	KHN19110	Patatin (EC 3.1.1.-)	glysoja_041464	Glycine soja (Wild soybean)	418	3.1.1.-	DOMAIN: The nitrogen atoms of the two glycine residues in the GGXR motif define the oxyanion hole, and stabilize the oxyanion that forms during the nucleophilic attack by the catalytic serine during substrate cleavage. {ECO:0000256|RuleBase:RU361262}.	hydrolase activity [GO:0016787]; lipid catabolic process [GO:0016042]	GO:0016042; GO:0016787	Patatin family		IPR016035;IPR002641;
TRINITY_DN13414_c1_g1_i3	734.233	293.193	1175.27	4.00852	2.00307	0.00023492	0.0357289	Upregulated	1511	43.68	353	367	293	498	1141	87.2705	302	22.8197	571481851	68	2e-121	I1L8Y0			PREDICTED: DNA ligase 1-like [Glycine max]	XP_006588792	Uncharacterized protein	LOC100779502 GLYMA_10G055300	Glycine max (Soybean) (Glycine hispida)	322			cytoplasm [GO:0005737]; transition metal ion binding [GO:0046914]; cellular transition metal ion homeostasis [GO:0046916]; metal ion transport [GO:0030001]	GO:0005737; GO:0030001; GO:0046914; GO:0046916			IPR006121;					gmx:100779502;		XP_006588792.1;	KOG1603;COG2608;	EOG09360S9T;
TRINITY_DN13481_c0_g2_i2	205.025	66.0171	344.032	5.21126	2.38163	3.5141e-05	0.00812671	Upregulated	3354	38.91	974	613	692	1075	334	11.5088	68	2.3148	356497583	73	0	I1J4I6			PREDICTED: receptor-like protein kinase HSL1-like [Glycine max]	XP_003517639.1	Uncharacterized protein	LOC100798963 GLYMA_01G007500	Glycine max (Soybean) (Glycine hispida)	1010			integral component of membrane [GO:0016021]; ATP binding [GO:0005524]; protein serine/threonine kinase activity [GO:0004674]	GO:0004674; GO:0005524; GO:0016021	Protein kinase superfamily, Ser/Thr protein kinase family		IPR011009;IPR032675;IPR001611;IPR003591;IPR013210;IPR000719;IPR017441;IPR008271;					gmx:100798963;		XP_003517639.1;	ENOG410IJAA;COG0515;COG4886;	EOG0936017P;
TRINITY_DN13481_c0_g2_i3	238.033	47.5711	428.495	9.00747	3.17112	9.35211e-08	5.44422e-05	Upregulated	3484	39.32	1011	677	693	1103	416	13.7994	49	1.60578	356560633	74	0	I1MM19			PREDICTED: LRR receptor-like serine/threonine-protein kinase HSL2-like [Glycine max]	XP_003548595.1	Uncharacterized protein	LOC100819744 GLYMA_16G078800	Glycine max (Soybean) (Glycine hispida)	1011			integral component of membrane [GO:0016021]; ATP binding [GO:0005524]; protein serine/threonine kinase activity [GO:0004674]	GO:0004674; GO:0005524; GO:0016021	Protein kinase superfamily, Ser/Thr protein kinase family		IPR011009;IPR032675;IPR001611;IPR003591;IPR013210;IPR000719;IPR017441;IPR008271;					gmx:100819744;		XP_003548595.1;	ENOG410IJAA;COG0515;COG4886;	EOG0936017P;
TRINITY_DN13503_c3_g3_i1	81.4143	15.5334	147.295	9.48247	3.24526	9.68339e-07	0.000408688	Upregulated	955	40.73	321	190	199	245	143	17.3053	16	1.91287	571436510	84	3e-128	I1JA85			PREDICTED: uncharacterized protein LOC100798959 [Glycine max]	XP_006573785	Uncharacterized protein	LOC100798959 GLYMA_01G221200	Glycine max (Soybean) (Glycine hispida)	208			integral component of membrane [GO:0016021]	GO:0016021								gmx:100798959;		XP_006573785.1;	ENOG410IGQ0;ENOG4111Q5U;	EOG09360K8W;
TRINITY_DN13503_c3_g3_i2	28.6634	5.82504	51.5018	8.84146	3.14429	0.000133181	0.0227743	Upregulated	536	38.43	186	93	113	144	50	10.7808	6	1.27807	1012356111	80	8e-50	A0A151TJS7			hypothetical protein KK1_013624 [Cajanus cajan]	KYP67298	Uncharacterized protein	KK1_013624	Cajanus cajan (Pigeon pea) (Cajanus indicus)	221			integral component of membrane [GO:0016021]	GO:0016021
TRINITY_DN13509_c1_g3_i1	21.5124	3.88336	39.1414	10.0793	3.33332	0.000289355	0.0424773	Upregulated	268	37.69	97	45	56	70	38	16.3868	4	1.70409	1012365145	85	2e-16	A0A151UAI8			hypothetical protein KK1_020562 [Cajanus cajan]	KYP76327	Uncharacterized protein	KK1_020562	Cajanus cajan (Pigeon pea) (Cajanus indicus)	168			electron carrier activity [GO:0009055]	GO:0009055			IPR008972;IPR003245;
TRINITY_DN13519_c3_g2_i6	32.9316	0.970839	64.8923	66.8415	6.06267	2.70483e-08	1.69122e-05	Upregulated	429	52.21	123	97	127	82	63	16.9719	1	0.26614	870765728	58	3e-16	A0A0J8BHP9			hypothetical protein BVRB_037930, partial [Beta vulgaris subsp. vulgaris]	KMS65245	Uncharacterized protein (Fragment)	BVRB_037930	Beta vulgaris subsp. vulgaris	166
TRINITY_DN13571_c0_g1_i1	1990.3	717.45	3263.16	4.54827	2.18532	0.000145659	0.0245901	Upregulated	1466	39.36	431	316	261	458	3168	249.745	739	57.5544	325911186	95	0	F2Y9R5			chalcone synthase 2 [Astragalus membranaceus]	ADZ45297.1	Chalcone synthase 2 (EC 2.3.1.74)		Astragalus membranaceus (Membranous milk-vetch) (Phaca membranacea)	389	2.3.1.74		naringenin-chalcone synthase activity [GO:0016210]; biosynthetic process [GO:0009058]	GO:0009058; GO:0016210	Chalcone/stilbene synthases family		IPR012328;IPR018088;IPR001099;IPR011141;IPR016039;
TRINITY_DN13659_c1_g4_i11	137.664	45.6294	229.698	5.03399	2.3317	8.6826e-05	0.0166568	Upregulated	4237	36.28	1302	853	684	1398	223	6.08265	47	1.26651	1012358535	43	0	A0A151TRQ2			TMV resistance protein N [Cajanus cajan]	KYP69719	TMV resistance protein N	KK1_008920	Cajanus cajan (Pigeon pea) (Cajanus indicus)	1069			ADP binding [GO:0043531]; defense response [GO:0006952]; signal transduction [GO:0007165]	GO:0006952; GO:0007165; GO:0043531			IPR032675;IPR002182;IPR027417;IPR000157;IPR011991;
TRINITY_DN13728_c0_g1_i15	1799.06	182.518	3415.6	18.7138	4.22603	1.35405e-11	2.5399e-08	Upregulated	522	40.8	170	88	125	139	3316	734.159	188	41.1202	1012242232	55	1e-28				putative bark agglutinin LECRPA3 [Arachis duranensis]	XP_015941212			Arachis duranensis(NA)
TRINITY_DN13728_c0_g1_i20	98.7651	3.88336	193.647	49.8659	5.63998	2.36795e-12	6.47766e-09	Upregulated	582	42.96	181	104	146	151	188	37.332	4	0.784703	1012242232	56	4e-38				putative bark agglutinin LECRPA3 [Arachis duranensis]	XP_015941212			Arachis duranensis(NA)
TRINITY_DN13830_c5_g3_i1	70.6877	12.6209	128.755	10.2017	3.35074	8.17173e-07	0.000353731	Upregulated	303	44.88	88	84	52	79	125	47.6775	13	4.89856
TRINITY_DN13830_c5_g4_i1	150.042	28.1543	271.93	9.65854	3.2718	1.50862e-07	8.4895e-05	Upregulated	257	46.3	74	73	46	64	264	118.718	29	12.8835
TRINITY_DN15609_c0_g1_i1	61.2398	18.4459	104.034	5.63992	2.49568	0.000123951	0.0215727	Upregulated	1185	38.65	345	246	212	382	101	9.8503	19	1.83064	502091973	80	0	A0A1S2XI28			PREDICTED: annexin A13-like [Cicer arietinum]	XP_004489682.1	annexin A13-like	LOC101501647	Cicer arietinum (Chickpea) (Garbanzo)	322			calcium ion binding [GO:0005509]; calcium-dependent phospholipid binding [GO:0005544]	GO:0005509; GO:0005544			IPR001464;IPR018502;							XP_004489682.1;
TRINITY_DN16498_c0_g1_i1	60.3578	13.5917	107.124	7.88153	2.97848	1.01793e-05	0.00286411	Upregulated	701	47.36	180	175	157	189	104	17.146	14	2.28023	593268676	56	8e-59	V7ASF7			hypothetical protein PHAVU_009G051700g [Phaseolus vulgaris]	XP_007136515	Uncharacterized protein	PHAVU_009G051700g	Phaseolus vulgaris (Kidney bean) (French bean)	212												pvu:PHAVU_009G051700g;		XP_007136515.1;
TRINITY_DN16658_c0_g1_i1	16.966	0.970839	32.9612	33.9512	5.08539	3.58295e-05	0.00817398	Upregulated	1013	41.26	279	233	185	316	32	3.65079	1	0.112709	502167227	52	5e-86	A0A1S2Z2X2			PREDICTED: uncharacterized protein LOC101502428 [Cicer arietinum]	XP_004514085.1	uncharacterized protein LOC101502428	LOC101502428	Cicer arietinum (Chickpea) (Garbanzo)	515							IPR029480;IPR004242;							XP_004514085.1;
TRINITY_DN1942_c0_g2_i1	60.3578	13.5917	107.124	7.88153	2.97848	1.01793e-05	0.00286411	Upregulated	1409	38.54	454	286	257	412	104	8.53039	14	1.13445	1012098254	63	8e-150				uncharacterized protein LOC107480961 [Arachis duranensis]	XP_015956641			Arachis duranensis(NA)
TRINITY_DN21490_c0_g1_i1	490.641	140.772	840.51	5.97073	2.57791	3.75774e-06	0.00129466	Upregulated	3109	37.05	1047	619	533	910	816	30.333	145	5.32495	734393140	66	0	A0A0B2R1Z0			hypothetical protein glysoja_007788 [Glycine soja]	KHN28056	Uncharacterized protein	glysoja_007788	Glycine soja (Wild soybean)	928			integral component of membrane [GO:0016021]	GO:0016021			IPR021319;
TRINITY_DN22457_c0_g1_i1	172.661	12.6209	332.702	26.3612	4.72034	5.03148e-12	1.06177e-08	Upregulated	983	41.61	263	199	210	311	323	37.9748	13	1.50993	922366044	75	5e-148	A0A072UJD7			class III peroxidase [Medicago truncatula]	XP_013455190	Peroxidase (EC 1.11.1.7)	MTR_4g029190	Medicago truncatula (Barrel medic) (Medicago tribuloides)	341	1.11.1.7		extracellular region [GO:0005576]; heme binding [GO:0020037]; metal ion binding [GO:0046872]; peroxidase activity [GO:0004601]; hydrogen peroxide catabolic process [GO:0042744]; response to oxidative stress [GO:0006979]	GO:0004601; GO:0005576; GO:0006979; GO:0020037; GO:0042744; GO:0046872	Peroxidase family, Classical plant (class III) peroxidase subfamily		IPR010255;IPR002016;IPR000823;IPR019793;IPR033905;					mtr:MTR_4g029190;		XP_013455190.1;
TRINITY_DN24948_c0_g1_i1	42.4801	8.73755	76.2227	8.72358	3.12492	2.1421e-05	0.00547924	Upregulated	480	39.79	131	129	62	158	74	17.8171	9	2.14077	1012359808	81	4e-45	A0A151TV91			Cytokinin-O-glucosyltransferase 3 [Cajanus cajan]	KYP70992	Cytokinin-O-glucosyltransferase 3 (EC 2.4.1.218)	KK1_010235	Cajanus cajan (Pigeon pea) (Cajanus indicus)	273	2.4.1.218		hydroquinone glucosyltransferase activity [GO:0050505]; metabolic process [GO:0008152]	GO:0008152; GO:0050505	UDP-glycosyltransferase family		IPR002213;IPR035595;
TRINITY_DN30567_c0_g1_i1	188.698	27.1835	350.212	12.8833	3.68743	3.92086e-09	3.48379e-06	Upregulated	1169	36.61	356	195	233	385	340	33.6133	28	2.73471	955379141	75	1e-166	I1MWR8			PREDICTED: probable carboxylesterase 17 [Glycine max]	XP_014625187	Uncharacterized protein	GLYMA_17G210000	Glycine max (Soybean) (Glycine hispida)	309			hydrolase activity [GO:0016787]; catabolic process [GO:0009056]	GO:0009056; GO:0016787			IPR029058;IPR013094;IPR033140;					gmx:106796748;		XP_014625187.1;	KOG1515;COG0657;	EOG09360LF9;
TRINITY_DN30839_c0_g1_i1	170.998	16.5043	325.492	19.7217	4.30171	8.09348e-11	1.24213e-07	Upregulated	454	35.9	164	76	87	127	316	80.441	17	4.27525	357448145	83	4e-35	A2Q5G7	11409534	MTR_2g027600	hypothetical protein	357448145	Heavy metal transport/detoxification protein (Heavy metal transport/detoxification superfamily protein)	MTR_2g027600 MtrDRAFT_AC161399g1v2	Medicago truncatula (Barrel medic) (Medicago tribuloides)	77			metal ion binding [GO:0046872]; metal ion transport [GO:0030001]	GO:0030001; GO:0046872			IPR006121;					mtr:MTR_2g027600;		XP_003594348.1;		EOG09360XN5;
TRINITY_DN31368_c0_g1_i1	19.5115	1.94168	37.0813	19.0976	4.25532	5.41767e-05	0.0117258	Upregulated	363	40.22	105	81	65	112	36	11.4615	2	0.629059	1021513841	76	2e-52				receptor-like protein kinase 5 [Arachis ipaensis]	XP_016200412			Arachis ipaensis(NA)
TRINITY_DN32935_c0_g1_i1	21.6012	0.970839	42.2315	43.5	5.44294	3.45939e-06	0.0012167	Upregulated	1122	39.22	395	253	187	287	41	4.22316	0	0	1012339548	64	7e-136	A0A151S7M3			Transposon TX1 uncharacterized [Cajanus cajan]	KYP50779	Transposon TX1 uncharacterized	KK1_027469	Cajanus cajan (Pigeon pea) (Cajanus indicus)	1102							IPR005135;IPR000477;IPR026960;
TRINITY_DN33453_c0_g1_i1	55.2372	12.6209	97.8535	7.75328	2.95481	1.5681e-05	0.00413634	Upregulated	1606	41.03	473	296	363	474	95	6.83635	13	0.9242	828294958	61	2e-167	A0A1S2XK04			PREDICTED: uncharacterized protein LOC101492718 [Cicer arietinum]	XP_004490492	uncharacterized protein LOC101492718	LOC101492718	Cicer arietinum (Chickpea) (Garbanzo)	409			integral component of membrane [GO:0016021]; nucleic acid binding [GO:0003676]; RNA-DNA hybrid ribonuclease activity [GO:0004523]	GO:0003676; GO:0004523; GO:0016021			IPR012337;IPR002156;IPR004345;IPR013087;							XP_004490492.2;
TRINITY_DN3507_c0_g2_i1	44.2324	1.94168	86.5231	44.561	5.47771	3.79103e-09	3.48379e-06	Upregulated	1799	37.52	587	302	373	537	84	5.39628	2	0.126931	1012348344	82	0	A0A151SXK7			putative LRR receptor-like serine/threonine-protein kinase At3g47570 family [Cajanus cajan]	KYP59535	Putative LRR receptor-like serine/threonine-protein kinase At3g47570 family	KK1_014971	Cajanus cajan (Pigeon pea) (Cajanus indicus)	953			integral component of membrane [GO:0016021]; ATP binding [GO:0005524]; protein serine/threonine kinase activity [GO:0004674]	GO:0004674; GO:0005524; GO:0016021	Protein kinase superfamily, Ser/Thr protein kinase family		IPR011009;IPR032675;IPR001611;IPR003591;IPR013210;IPR000719;IPR017441;IPR008271;
TRINITY_DN3718_c0_g1_i1	226.815	77.6671	375.963	4.8407	2.27522	6.27914e-05	0.0132026	Upregulated	2798	40.1	786	518	604	890	365	15.0762	80	3.26445	571530041	86	0	K7MIS3			PREDICTED: chloride channel protein CLC-c-like isoform X1 [Glycine max]	XP_006599656	Chloride channel protein	LOC100809070 GLYMA_16G208400	Glycine max (Soybean) (Glycine hispida)	796			integral component of membrane [GO:0016021]; plant-type vacuole membrane [GO:0009705]; voltage-gated chloride channel activity [GO:0005247]; chloride transmembrane transport [GO:1902476]	GO:0005247; GO:0009705; GO:0016021; GO:1902476	Chloride channel (TC 2.A.49) family		IPR000644;IPR014743;IPR001807;IPR002251;					gmx:100809070;		XP_006599656.1;XP_006599657.1;XP_006599659.1;XP_006599660.1;XP_006599662.1;	KOG0474;COG0038;	EOG093602TR;
TRINITY_DN40926_c0_g1_i1	2426.73	795.117	4058.34	5.10408	2.35165	7.20238e-05	0.0144751	Upregulated	2169	42.78	666	523	405	575	3940	209.934	819	43.1114	734390600	82	0	A0A0B2R4H2			Putative nucleoredoxin 1 [Glycine soja]	KHN26883	Putative nucleoredoxin 1 (EC 2.3.1.21)	glysoja_035522	Glycine soja (Wild soybean)	570	2.3.1.21		cell [GO:0005623]; carnitine O-palmitoyltransferase activity [GO:0004095]; cell redox homeostasis [GO:0045454]	GO:0004095; GO:0005623; GO:0045454			IPR004146;IPR012336;IPR017937;IPR013766;
TRINITY_DN42038_c0_g1_i1	1934.07	247.564	3620.58	14.6248	3.87035	3.76768e-10	4.2404e-07	Upregulated	964	34.02	311	147	181	325	3515	421.4	255	30.2017	351726694	69	2e-69	C6SZ24	100306363	LOC100306363	pathogenesis-related protein	351726694	Pathogenesis-related protein		Glycine max (Soybean) (Glycine hispida)	157			defense response [GO:0006952]; response to biotic stimulus [GO:0009607]	GO:0006952; GO:0009607	BetVI family		IPR000916;IPR024949;IPR023393;					gmx:100306363;		NP_001237647.1;	ENOG410J02Y;ENOG410ZD18;
TRINITY_DN43695_c0_g1_i1	108.195	15.5334	200.857	12.9306	3.69272	2.93642e-08	1.77045e-05	Upregulated	873	41.12	276	172	187	238	195	25.8147	16	2.09254	828294232	73	9e-129	A0A1S3DYM3			PREDICTED: toll/interleukin-1 receptor-like protein [Cicer arietinum]	XP_012568259	toll/interleukin-1 receptor-like protein	LOC105851138	Cicer arietinum (Chickpea) (Garbanzo)	294			signal transduction [GO:0007165]	GO:0007165			IPR000157;							XP_012568259.1;
TRINITY_DN4585_c0_g1_i1	306.667	110.676	502.658	4.54172	2.18324	8.58128e-05	0.0166516	Upregulated	1202	43.01	355	279	238	330	488	46.9204	114	10.8285	357460979	63	2e-126	G7J9Z8	11411250	MTR_3g069190	2-nitropropane dioxygenase-like protein	357460979	2-nitropropane dioxygenase-like protein	MTR_3g069190	Medicago truncatula (Barrel medic) (Medicago tribuloides)	330			dioxygenase activity [GO:0051213]; nitronate monooxygenase activity [GO:0018580]	GO:0018580; GO:0051213			IPR013785;IPR004136;					mtr:MTR_3g069190;		XP_003600771.1;		EOG09360HYT;
TRINITY_DN4595_c0_g1_i1	70.2319	10.6792	129.785	12.153	3.60324	2.14059e-07	0.000109507	Upregulated	399	36.84	133	68	79	119	126	36.4959	11	3.14766	356542553	43	1e-08	C6T4T9	100527596	LOC100527596	uncharacterized LOC100527596	356542553	Uncharacterized protein	GLYMA_12G007200	Glycine max (Soybean) (Glycine hispida)	80												gmx:100527596;		XP_003539731.1;
TRINITY_DN46977_c0_g1_i1	20.5415	1.94168	39.1414	20.1585	4.33332	3.31822e-05	0.0077803	Upregulated	616	36.04	163	105	117	231	38	7.12934	2	0.370696
TRINITY_DN4833_c0_g1_i1	313.255	46.6003	579.911	12.4444	3.63742	1.28504e-09	1.27612e-06	Upregulated	245	32.65	55	37	43	110	563	265.576	48	22.3688
TRINITY_DN4945_c0_g1_i1	86.7125	10.6792	162.746	15.2395	3.92974	1.63581e-08	1.20069e-05	Upregulated	508	34.06	134	99	74	201	158	35.9451	11	2.47228	734377955	62	8e-36	A0A0B2QK55			hypothetical protein glysoja_027674, partial [Glycine soja]	KHN21790	Uncharacterized protein (Fragment)	glysoja_027674	Glycine soja (Wild soybean)	133			metal ion binding [GO:0046872]; metal ion transport [GO:0030001]	GO:0030001; GO:0046872			IPR006121;
TRINITY_DN49703_c0_g1_i1	49.7496	6.79587	92.7033	13.6411	3.76989	5.22464e-07	0.000254467	Upregulated	817	45.65	228	202	171	216	90	12.7311	7	0.978237	388522039	67	3e-73	I3T989			unknown [Lotus japonicus]	AFK49081.1	Uncharacterized protein		Lotus japonicus (Lotus corniculatus var. japonicus)	199			enzyme inhibitor activity [GO:0004857]	GO:0004857			IPR006501;
TRINITY_DN49806_c0_g1_i1	125.996	39.8044	212.188	5.33076	2.41434	6.02437e-05	0.0128738	Upregulated	1970	40.05	583	433	356	598	206	12.085	41	2.37622	571501418	76	0	K7M2F6			PREDICTED: G-type lectin S-receptor-like serine/threonine-protein kinase At4g27290 isoform X1 [Glycine max]	XP_006594796	Uncharacterized protein	GLYMA_13G284100	Glycine max (Soybean) (Glycine hispida)	833			integral component of membrane [GO:0016021]; plasma membrane [GO:0005886]; ATP binding [GO:0005524]; protein serine/threonine kinase activity [GO:0004674]; protein phosphorylation [GO:0006468]; recognition of pollen [GO:0048544]	GO:0004674; GO:0005524; GO:0005886; GO:0006468; GO:0016021; GO:0048544			IPR001480;IPR000742;IPR011009;IPR003609;IPR000719;IPR021820;IPR000858;IPR001245;IPR008271;IPR024171;					gmx:100778155;		XP_006594796.1;	ENOG410IVAT;COG0515;	EOG0936022X;
TRINITY_DN50840_c0_g1_i1	27.7518	1.94168	53.5619	27.5854	4.78583	1.4123e-06	0.000581522	Upregulated	591	40.44	185	139	100	167	52	10.1686	2	0.386376	947054770	67	2e-81	I1MV73			hypothetical protein GLYMA_17G147600 [Glycine max]	KRH04223	Uncharacterized protein	LOC100779487 GLYMA_17G147600	Glycine max (Soybean) (Glycine hispida)	213			extracellular region [GO:0005576]	GO:0005576	Expansin family		IPR007118;IPR007112;IPR007117;IPR009009;								ENOG410IG96;ENOG41115SZ;
TRINITY_DN51444_c0_g1_i1	316.647	2.91252	630.382	216.439	7.75782	5.64233e-21	9.52538e-17	Upregulated	1215	40.82	353	263	233	366	612	58.2132	3	0.281912	82949446	85	0	I7GK24			beta-1,3-glucanase [Sesbania rostrata]	BAE53384.1	Beta-1,3-glucanase	SrGLU5	Sesbania rostrata	339			hydrolase activity, hydrolyzing O-glycosyl compounds [GO:0004553]; carbohydrate metabolic process [GO:0005975]	GO:0004553; GO:0005975	Glycosyl hydrolase 17 family		IPR000490;IPR017853;
TRINITY_DN5177_c0_g1_i1	162.024	6.79587	317.251	46.6829	5.54482	6.84552e-14	2.88915e-10	Upregulated	1588	37.85	516	308	293	471	308	22.4154	7	0.503287	965611067	70	0	A0A0S3SWF4			hypothetical protein VIGAN_09058500 [Vigna angularis var. angularis]	BAT97206	Uncharacterized protein	Vigan.09G058500 VIGAN_09058500	Vigna angularis var. angularis	497			integral component of membrane [GO:0016021]; heme binding [GO:0020037]; iron ion binding [GO:0005506]; monooxygenase activity [GO:0004497]; oxidoreductase activity, acting on paired donors, with incorporation or reduction of molecular oxygen [GO:0016705]	GO:0004497; GO:0005506; GO:0016021; GO:0016705; GO:0020037	Cytochrome P450 family		IPR001128;IPR017972;IPR002401;
TRINITY_DN5359_c0_g1_i1	179.955	43.6878	316.221	7.23821	2.85563	1.70547e-06	0.000654357	Upregulated	1124	40.12	370	230	221	303	307	31.5659	45	4.57103	734417692	81	1e-164	A0A0B2S2X6			Bifunctional monodehydroascorbate reductase and carbonic anhydrase nectarin-3 [Glycine soja]	KHN39018	Bifunctional monodehydroascorbate reductase and carbonic anhydrase nectarin-3 (EC 4.2.1.1)	glysoja_017312	Glycine soja (Wild soybean)	278	4.2.1.1		carbonate dehydratase activity [GO:0004089]; zinc ion binding [GO:0008270]; one-carbon metabolic process [GO:0006730]	GO:0004089; GO:0006730; GO:0008270			IPR001148;IPR023561;IPR018338;
TRINITY_DN5387_c0_g2_i1	164.149	55.3378	272.96	4.93261	2.30235	8.04502e-05	0.0159751	Upregulated	454	40.09	123	87	95	149	265	67.4585	57	14.3347	356549735	77	6e-27	C6T0M2	100779239	LOC100779239	defensin-like protein-like	356549735	Uncharacterized protein	LOC100779239	Glycine max (Soybean) (Glycine hispida)	75			defense response [GO:0006952]	GO:0006952	DEFL family		IPR008176;IPR003614;					gmx:100779239;		XP_003543246.1;		EOG09361F90;
TRINITY_DN542_c0_g2_i1	61.1096	5.82504	116.394	19.9817	4.32061	1.28917e-08	9.89262e-06	Upregulated	2108	39.09	618	447	377	666	113	6.19518	6	0.324974	1045408741	72	0				hypothetical protein TSUD_112510 [Trifolium subterraneum]	GAU10957			Trifolium subterraneum(NA)
TRINITY_DN54486_c0_g1_i1	84.7116	8.73755	160.686	18.3902	4.20087	4.20121e-09	3.54624e-06	Upregulated	651	38.86	214	125	128	184	156	27.6943	9	1.57845	1012344942	48	2e-17	A0A151SMR8			hypothetical protein KK1_002368 [Cajanus cajan]	KYP56134	Uncharacterized protein	KK1_002368	Cajanus cajan (Pigeon pea) (Cajanus indicus)	119			regulation of systemic acquired resistance [GO:0010112]	GO:0010112			IPR031425;
TRINITY_DN568_c0_g1_i1	37.0517	0.970839	73.1326	75.3293	6.23514	5.79188e-09	4.65612e-06	Upregulated	1185	36.2	351	248	181	405	71	6.92447	1	0.0963496	356515052	71	3e-162	I1KEK2			PREDICTED: KDEL-tailed cysteine endopeptidase CEP1-like [Glycine max]	XP_003526215.1	Uncharacterized protein	LOC100808467 GLYMA_06G273600	Glycine max (Soybean) (Glycine hispida)	339			extracellular space [GO:0005615]; lysosome [GO:0005764]; cysteine-type endopeptidase activity [GO:0004197]; proteolysis involved in cellular protein catabolic process [GO:0051603]	GO:0004197; GO:0005615; GO:0005764; GO:0051603	Peptidase C1 family		IPR025661;IPR000169;IPR013128;IPR000668;IPR013201;					gmx:100808467;		XP_003526215.1;	KOG1543;COG4870;
TRINITY_DN58994_c0_g1_i1	13.8759	0.970839	26.781	27.5854	4.78583	0.00019989	0.0312458	Upregulated	651	36.25	223	78	158	192	26	4.61571	0	0	734320670	68	1e-53	A0A0B2P8K9			F-box protein PP2-B15 [Glycine soja]	KHN03957	F-box protein PP2-B15	glysoja_022643	Glycine soja (Wild soybean)	284							IPR001810;IPR025886;
TRINITY_DN59493_c0_g2_i1	78.0874	23.3001	132.875	5.70274	2.51166	7.05259e-05	0.0143448	Upregulated	986	39.35	332	203	185	266	129	15.1203	24	2.77909	255638509	58	4e-83	C6TCL1	0		unknown [Glycine max]	255638509	Uncharacterized protein		Glycine max (Soybean) (Glycine hispida)	319			sequence-specific DNA binding [GO:0043565]; transcription factor activity, sequence-specific DNA binding [GO:0003700]	GO:0003700; GO:0043565			IPR003657;								ENOG410J05G;ENOG410YZZY;
TRINITY_DN59711_c0_g1_i1	741.396	227.176	1255.61	5.52705	2.46651	8.72131e-06	0.00258304	Upregulated	1692	43.68	508	364	375	445	1219	83.2625	234	15.7901	1012335034	86	0	A0A151RV19			Taxadien-5-alpha-ol O-acetyltransferase [Cajanus cajan]	KYP46376	Taxadien-5-alpha-ol O-acetyltransferase	KK1_032023	Cajanus cajan (Pigeon pea) (Cajanus indicus)	458			transferase activity, transferring acyl groups other than amino-acyl groups [GO:0016747]	GO:0016747			IPR003480;
TRINITY_DN59812_c0_g1_i1	98.3803	16.5043	180.256	10.9218	3.44914	1.73382e-07	9.44207e-05	Upregulated	908	36.67	280	176	157	295	175	22.274	17	2.13762	734408802	65	1e-85	A0A0B2RRM3			RING-H2 finger protein ATL22 [Glycine soja]	KHN34909	RING-H2 finger protein ATL22	glysoja_004675	Glycine soja (Wild soybean)	242			integral component of membrane [GO:0016021]	GO:0016021
TRINITY_DN61677_c0_g1_i1	915.099	340.765	1489.43	4.37086	2.12792	0.000107556	0.0193044	Upregulated	1823	47.72	547	476	394	406	1446	91.6702	351	21.9831	356564944	77	0	I1MT86			PREDICTED: cytochrome P450 78A3-like [Glycine max]	XP_003550706.1	Uncharacterized protein	LOC100811042 GLYMA_17G080500	Glycine max (Soybean) (Glycine hispida)	528			integral component of membrane [GO:0016021]; membrane [GO:0016020]; heme binding [GO:0020037]; iron ion binding [GO:0005506]; oxidoreductase activity, acting on paired donors, with incorporation or reduction of molecular oxygen, NAD(P)H as one donor, and incorporation of one atom of oxygen [GO:0016709]; secondary metabolite biosynthetic process [GO:0044550]	GO:0005506; GO:0016020; GO:0016021; GO:0016709; GO:0020037; GO:0044550	Cytochrome P450 family		IPR001128;IPR017972;IPR002401;					gmx:100811042;		XP_003550706.1;	KOG0156;COG2124;	EOG09360804;
TRINITY_DN62452_c0_g1_i1	58.0195	5.82504	110.214	18.9207	4.2419	2.51941e-08	1.63587e-05	Upregulated	335	34.63	122	50	66	97	107	36.9135	6	2.04491	734413669	84	4e-48	A0A0B2RXS3			Fructan 6-exohydrolase [Glycine soja]	KHN37039	Fructan 6-exohydrolase (EC 3.2.1.26)	glysoja_009067	Glycine soja (Wild soybean)	494	3.2.1.26		sucrose alpha-glucosidase activity [GO:0004575]; carbohydrate metabolic process [GO:0005975]	GO:0004575; GO:0005975	Glycosyl hydrolase 32 family		IPR013320;IPR001362;IPR013189;IPR013148;IPR023296;
TRINITY_DN62711_c0_g1_i1	13.8759	0.970839	26.781	27.5854	4.78583	0.00019989	0.0312458	Upregulated	378	40.74	109	75	79	115	26	7.94928	1	0.302048	947117966	73	3e-54	A0A0R0KGM7			hypothetical protein GLYMA_03G0911002, partial [Glycine max]	KRH66215	Uncharacterized protein (Fragment)	GLYMA_03G0911002	Glycine max (Soybean) (Glycine hispida)	1648							IPR003594;
TRINITY_DN6391_c0_g1_i1	171.655	45.6294	297.681	6.52387	2.70573	5.26011e-06	0.0016755	Upregulated	674	64.84	88	236	201	149	289	49.5546	47	7.96171
TRINITY_DN6915_c0_g1_i1	264.394	95.1422	433.645	4.55786	2.18836	9.47151e-05	0.0176479	Upregulated	636	40.41	198	127	130	181	421	76.5017	98	17.5929	502110992	88	4e-94	A0A1S2XUM2			PREDICTED: glutathione S-transferase L3-like isoform X2 [Cicer arietinum]	XP_004493929.1	glutathione S-transferase L1-like isoform X2	LOC101508320	Cicer arietinum (Chickpea) (Garbanzo)	208			cytoplasm [GO:0005737]; glutathione transferase activity [GO:0004364]; metabolic process [GO:0008152]	GO:0004364; GO:0005737; GO:0008152			IPR010987;IPR004045;IPR005442;IPR012336;							XP_004493929.1;
TRINITY_DN6915_c0_g1_i2	162.426	61.1629	263.689	4.31127	2.10811	0.000272044	0.0406428	Upregulated	582	38.66	184	126	99	173	256	50.8351	63	12.3591	502110992	90	2e-55	A0A1S2XUM2			PREDICTED: glutathione S-transferase L3-like isoform X2 [Cicer arietinum]	XP_004493929.1	glutathione S-transferase L1-like isoform X2	LOC101508320	Cicer arietinum (Chickpea) (Garbanzo)	208			cytoplasm [GO:0005737]; glutathione transferase activity [GO:0004364]; metabolic process [GO:0008152]	GO:0004364; GO:0005737; GO:0008152			IPR010987;IPR004045;IPR005442;IPR012336;							XP_004493929.1;
TRINITY_DN7398_c0_g1_i1	147.775	34.9502	260.599	7.4563	2.89846	1.96316e-06	0.000736491	Upregulated	4621	39.15	1518	839	970	1294	253	6.32748	36	0.889477	920710175	62	0	A0A0L9V9W0			hypothetical protein LR48_Vigan09g008300 [Vigna angularis]	KOM51424	Uncharacterized protein	LR48_Vigan09g008300	Phaseolus angularis (Azuki bean) (Vigna angularis)	1413			ADP binding [GO:0043531]; defense response [GO:0006952]	GO:0006952; GO:0043531	Disease resistance NB-LRR family		IPR003593;IPR032675;IPR002182;IPR027417;
TRINITY_DN743_c0_g2_i1	22.1162	0.970839	43.2615	44.561	5.47771	2.70965e-06	0.000973282	Upregulated	1191	50.04	279	330	266	316	42	4.07553	0	0
TRINITY_DN7495_c0_g1_i1	63.2407	20.3876	106.094	5.20383	2.37957	0.000211876	0.0325172	Upregulated	1128	38.12	395	172	258	303	103	10.553	21	2.12558	356554515	85	0	I1M7I0			PREDICTED: 1-aminocyclopropane-1-carboxylate oxidase-like [Glycine max]	XP_003545591.1	Uncharacterized protein	LOC100780155 GLYMA_14G049200	Glycine max (Soybean) (Glycine hispida)	307			metal ion binding [GO:0046872]; oxidoreductase activity [GO:0016491]; ethylene biosynthetic process [GO:0009693]	GO:0009693; GO:0016491; GO:0046872	Iron/ascorbate-dependent oxidoreductase family		IPR026992;IPR027443;IPR005123;					gmx:100780155;		XP_003545591.1;	KOG0143;COG3491;
TRINITY_DN7748_c0_g1_i2	49.2642	5.82504	92.7033	15.9146	3.99228	2.13075e-07	0.000109507	Upregulated	1090	34.59	371	203	174	342	90	9.5425	6	0.628482	1045364199	69	4e-73				hypothetical protein TSUD_403440 [Trifolium subterraneum]	GAU47111			Trifolium subterraneum(NA)
TRINITY_DN7785_c0_g2_i1	408.883	153.393	664.374	4.3312	2.11477	0.000115366	0.0202876	Upregulated	759	41.24	230	170	143	216	645	98.2119	158	23.7675	1045403637	91	3e-89				hypothetical protein TSUD_108400 [Trifolium subterraneum]	GAU15582			Trifolium subterraneum(NA)
TRINITY_DN7979_c0_g1_i3	74.1449	17.4751	130.815	7.48577	2.90415	8.57983e-06	0.00258304	Upregulated	1255	35.22	392	232	210	421	127	11.6952	18	1.63756	1012336169	70	3e-104	A0A151RYH2			putative FCP1 isogenyy domain-containing protein C1271.03c family [Cajanus cajan]	KYP47477	Putative FCP1 isogenyy domain-containing protein C1271.03c family	KK1_030874	Cajanus cajan (Pigeon pea) (Cajanus indicus)	271							IPR004274;IPR023214;
TRINITY_DN8225_c0_g1_i2	1519.19	510.661	2527.71	4.94987	2.30739	4.36831e-05	0.00957737	Upregulated	2402	40.63	768	509	467	658	2454	118.072	526	25.0024	356569257	85	0	I1MYU4			PREDICTED: sulfate transporter 2.1-like [Glycine max]	XP_003552820.1	Uncharacterized protein	LOC100817831 GLYMA_18G019000	Glycine max (Soybean) (Glycine hispida)	653			integral component of plasma membrane [GO:0005887]; secondary active sulfate transmembrane transporter activity [GO:0008271]; sulfate transmembrane transporter activity [GO:0015116]	GO:0005887; GO:0008271; GO:0015116	SLC26A/SulP transporter (TC 2.A.53) family		IPR030315;IPR018045;IPR011547;IPR001902;IPR002645;					gmx:100817831;		XP_003552820.1;	KOG0236;COG0659;	EOG093604IA;
TRINITY_DN8228_c0_g1_i1	14.3909	0.970839	27.811	28.6463	4.84028	0.000148584	0.0248355	Upregulated	636	44.81	208	111	174	143	27	4.90629	1	0.179519	955395335	79	4e-96				PREDICTED: LOW QUALITY PROTEIN: uncharacterized protein LOC106797892, partial [Glycine max]	XP_014628670			Glycine max(NA)
TRINITY_DN82_c0_g1_i1	72.4518	22.3293	122.574	5.4894	2.45665	0.000108632	0.0193044	Upregulated	1030	36.31	316	168	206	340	119	13.3523	23	2.54952	947106675	49	1e-36	K7KWR3			hypothetical protein GLYMA_06G227400 [Glycine max]	KRH55058	Uncharacterized protein	GLYMA_06G227400	Glycine max (Soybean) (Glycine hispida)	186			integral component of membrane [GO:0016021]; heme binding [GO:0020037]; iron ion binding [GO:0005506]; oxidoreductase activity, acting on paired donors, with incorporation or reduction of molecular oxygen [GO:0016705]	GO:0005506; GO:0016021; GO:0016705; GO:0020037			IPR001128;								KOG0157;COG2124;	EOG09370975;
TRINITY_DN8653_c0_g1_i1	19.5411	0.970839	38.1114	39.2561	5.29484	9.46692e-06	0.00275553	Upregulated	353	52.12	72	95	89	97	37	12.1136	0	0
TRINITY_DN9565_c0_g1_i2	348.413	109.705	587.121	5.35182	2.42003	1.47276e-05	0.00394653	Upregulated	1044	40.61	286	207	217	334	570	63.0987	113	12.3579	1044542437	82	3e-156	A0A0L9TK36			PREDICTED: nodulin-26-like [Vigna angularis]	XP_017411834	Uncharacterized protein	LR48_Vigan01g040600	Phaseolus angularis (Azuki bean) (Vigna angularis)	272			integral component of membrane [GO:0016021]; transporter activity [GO:0005215]	GO:0005215; GO:0016021	MIP/aquaporin (TC 1.A.8) family		IPR023271;IPR034294;IPR000425;IPR022357;					var:108323733;		XP_017411834.1;
TRINITY_DN9839_c1_g1_i1	125.57	36.8919	214.248	5.80745	2.5379	2.82699e-05	0.00672186	Upregulated	600	50	113	168	132	187	208	40.0644	38	7.23104	947090542	67	2e-29	I1M2R7			hypothetical protein GLYMA_09G185100 [Glycine max]	KRH39207	Uncharacterized protein	GLYMA_09G185100	Glycine max (Soybean) (Glycine hispida)	115			regulation of systemic acquired resistance [GO:0010112]	GO:0010112			IPR034577;									EOG09360WQD;
TRINITY_DN9849_c0_g2_i3	37.4779	3.88336	71.0725	18.3018	4.19392	6.87573e-07	0.000305463	Upregulated	981	38.74	290	204	176	311	69	8.1288	4	0.465542	357437821	88	7e-172	G7I3K2	11419190	MTR_1g019440	Alpha-amylase	357437821	Alpha-amylase (EC 3.2.1.1) (1,4-alpha-D-glucan glucanohydrolase)	MTR_1g019440	Medicago truncatula (Barrel medic) (Medicago tribuloides)	421	3.2.1.1		alpha-amylase activity [GO:0004556]; calcium ion binding [GO:0005509]; carbohydrate metabolic process [GO:0005975]	GO:0004556; GO:0005509; GO:0005975	Glycosyl hydrolase 13 family		IPR012850;IPR013775;IPR006046;IPR006047;IPR017853;					mtr:MTR_1g019440;		XP_003589186.1;		EOG093600FS;
TRINITY_DN9987_c0_g1_i1	227.413	24.271	430.555	17.7395	4.14889	6.63029e-11	1.11933e-07	Upregulated	772	40.16	233	163	147	229	418	62.5756	25	3.69735	593690574	54	2e-62	V7BIZ0			hypothetical protein PHAVU_007G276500g [Phaseolus vulgaris]	XP_007145888	Uncharacterized protein	PHAVU_007G276500g	Phaseolus vulgaris (Kidney bean) (French bean)	531			metal ion binding [GO:0046872]	GO:0046872			IPR000585;IPR018487;					pvu:PHAVU_007G276500g;		XP_007145888.1;
[truncated: 27 more columns]

## Sheet: All DownReg w pval <0.05
id	baseMean	baseMeanA	baseMeanB	foldChange	log2FoldChange	pval	padj	DGE	contig_length	GCperc	TotalA	TotalC	TotalG	TotalT	SampleA_ReadCount	SampleA_FPKM	SampleB_ReadCount	SampleB_FPKM	NCBIAccession	IdentityPerc	Evalue	UniprotAccession	GeneID	GeneSymbol	GeneDescription	ProteinID	ProteinNames	GeneNames	Organism	Length	ECNumber	Domain	GO	GOID	ProteinFamilies	Pathway	InterPro	DeveStage	TemperatureDependence	TissueSpecificity	PhDependence	KEGG	PDB	RefSeq	eggNOG	OrthoDB	BioCyc	BRENDA	UniPathway
TRINITY_DN10392_c0_g3_i1	106.887	176.693	37.0813	0.209863	-2.25248	0.000209825	0.0324979	Downregulated	1246	39.41	384	269	222	371	36	3.33911	182	16.6771	734310099	85	0	A0A0B2NRV3			Peroxidase 47 [Glycine soja]	KHM99800	Peroxidase (EC 1.11.1.7)	glysoja_023941	Glycine soja (Wild soybean)	328	1.11.1.7		extracellular region [GO:0005576]; integral component of membrane [GO:0016021]; heme binding [GO:0020037]; metal ion binding [GO:0046872]; peroxidase activity [GO:0004601]; hydrogen peroxide catabolic process [GO:0042744]; response to oxidative stress [GO:0006979]	GO:0004601; GO:0005576; GO:0006979; GO:0016021; GO:0020037; GO:0042744; GO:0046872	Peroxidase family, Classical plant (class III) peroxidase subfamily		IPR010255;IPR002016;IPR000823;IPR019794;IPR019793;IPR033905;
TRINITY_DN10596_c1_g3_i1	7.79631	14.5626	1.03004	0.0707317	-3.8215	0.0116059	0.539753	Downregulated	654	39.91	211	112	149	182	0	0	15	2.61868	828306541	44	2e-06	A0A1S3E3I7			PREDICTED: uncharacterized protein LOC105851917 [Cicer arietinum]	XP_012570320	uncharacterized protein LOC105851917	LOC105851917	Cicer arietinum (Chickpea) (Garbanzo)	1078			nucleic acid binding [GO:0003676]; zinc ion binding [GO:0008270]; DNA integration [GO:0015074]	GO:0003676; GO:0008270; GO:0015074			IPR001584;IPR021109;IPR005162;IPR012337;IPR001878;							XP_012570320.1;
TRINITY_DN10863_c0_g1_i19	11.2534	19.4168	3.09011	0.159146	-2.65157	0.0177605	0.664816	Downregulated	1179	43.09	249	260	248	422	3	0.294072	20	1.9368	356508471	95	2e-45	I1JSR0			PREDICTED: RNA-binding protein 24-like [Glycine max]	XP_003522980.1	Uncharacterized protein	LOC100782606 GLYMA_04G014300	Glycine max (Soybean) (Glycine hispida)	286			RNA binding [GO:0003723]	GO:0003723			IPR000504;					gmx:100782606;		XP_003522980.1;	KOG0149;ENOG4111PGT;	EOG09360IZW;
TRINITY_DN11021_c0_g2_i1	7.31089	13.5917	1.03004	0.075784	-3.72196	0.0161607	0.631541	Downregulated	497	35.21	175	90	85	147	1	0.232536	14	3.21618
TRINITY_DN11056_c0_g1_i1	15.5926	29.1252	2.06007	0.0707317	-3.8215	0.000541177	0.0692132	Downregulated	516	49.42	144	118	137	117	2	0.447947	30	6.63804
TRINITY_DN11117_c0_g2_i17	23.5665	37.8627	9.27033	0.244841	-2.03009	0.0117753	0.543625	Downregulated	2840	34.93	927	532	460	921	9	0.366244	39	1.56789	1012021922	90	0				PREDICTED: uncharacterized protein At1g04910 [Arachis duranensis]	XP_015950098			Arachis duranensis(NA)
TRINITY_DN11335_c3_g1_i1	6.34005	11.6501	1.03004	0.0884146	-3.49957	0.0318206	0.839848	Downregulated	263	30.04	132	65	14	52	0	0	12	5.20947
TRINITY_DN11373_c0_g1_i12	14.166	25.2418	3.09011	0.12242	-3.03009	0.00398603	0.299077	Downregulated	1883	34.73	578	311	343	651	3	0.184127	26	1.57649	947046893	77	1e-50	A0A0R0F1Q3			hypothetical protein GLYMA_19G216000 [Glycine max]	KRG96522	Uncharacterized protein	GLYMA_19G216000	Glycine max (Soybean) (Glycine hispida)	1198			ATP binding [GO:0005524]; mismatched DNA binding [GO:0030983]; mismatch repair [GO:0006298]	GO:0005524; GO:0006298; GO:0030983	DNA mismatch repair MutS family		IPR007695;IPR017261;IPR000432;IPR007861;IPR007696;IPR016151;IPR007860;IPR027417;IPR002999;
TRINITY_DN11419_c1_g1_i12	59.8132	99.0256	20.6007	0.208034	-2.26511	0.000454519	0.0594821	Downregulated	2282	46.58	632	512	551	587	20	1.01289	102	5.10332	1012023560	86	0				pyruvate decarboxylase 2 isoform X2 [Arachis duranensis]	XP_015950435			Arachis duranensis(NA)
TRINITY_DN11419_c1_g1_i8	55.474	89.3172	21.6308	0.242179	-2.04585	0.00152943	0.157438	Downregulated	2823	43.89	848	618	621	736	21	0.859716	92	3.72088	508715239	84	0	A0A061EQM3			Thiamine pyrophosphate dependent pyruvate decarboxylase family protein [Theobroma cacao]	EOY07136.1	Thiamine pyrophosphate dependent pyruvate decarboxylase family protein	TCM_021649	Theobroma cacao (Cacao) (Cocoa)	605			carboxy-lyase activity [GO:0016831]; magnesium ion binding [GO:0000287]; thiamine pyrophosphate binding [GO:0030976]	GO:0000287; GO:0016831; GO:0030976	TPP enzyme family		IPR029035;IPR029061;IPR012000;IPR012001;IPR012110;IPR011766;							XP_017976842.1;
TRINITY_DN11454_c0_g2_i3	13.7101	23.3001	4.12015	0.176829	-2.49957	0.0138005	0.58406	Downregulated	2494	38.25	869	501	453	671	4	0.185357	24	1.09871	593378345	90	3e-116	V7B3Y0			hypothetical protein PHAVU_008G098100g [Phaseolus vulgaris]	XP_007140271	Uncharacterized protein	PHAVU_008G098100g	Phaseolus vulgaris (Kidney bean) (French bean)	453			integral component of membrane [GO:0016021]; oxidoreductase activity, acting on paired donors, with oxidation of a pair of donors resulting in the reduction of molecular oxygen to two molecules of water [GO:0016717]; lipid metabolic process [GO:0006629]	GO:0006629; GO:0016021; GO:0016717			IPR005804;IPR021863;					pvu:PHAVU_008G098100g;		XP_007140271.1;
TRINITY_DN11462_c0_g3_i3	91.4365	176.693	6.18022	0.0349772	-4.83744	1.6573e-10	2.1522e-07	Downregulated	1999	40.97	585	441	378	595	6	0.346884	182	10.3951	955305655	82	0	A0A0R0KZR2			PREDICTED: hydroxyisourate hydrolase isoform X1 [Glycine max]	XP_006574546	Uncharacterized protein	HIUHase GLYMA_02G018700	Glycine max (Soybean) (Glycine hispida)	521			hydrolase activity, hydrolyzing O-glycosyl compounds [GO:0004553]; carbohydrate metabolic process [GO:0005975]	GO:0004553; GO:0005975	Glycosyl hydrolase 1 family		IPR001360;IPR033132;IPR017853;
TRINITY_DN11819_c1_g1_i1	11.2534	19.4168	3.09011	0.159146	-2.65157	0.0177605	0.664816	Downregulated	210	33.33	48	45	25	92	3	1.651	20	10.8737
TRINITY_DN11917_c0_g1_i2	20.5652	34.9502	6.18022	0.176829	-2.49957	0.0041653	0.304677	Downregulated	369	61.79	54	136	92	87	6	1.87919	36	11.139
TRINITY_DN11927_c0_g2_i1	6.82547	12.6209	1.03004	0.0816135	-3.61505	0.022619	0.757167	Downregulated	538	32.71	196	95	81	166	0	0	13	2.75886
TRINITY_DN12127_c0_g1_i36	13.2543	21.3585	5.15018	0.241131	-2.05211	0.0393591	0.941161	Downregulated	3156	37.55	1083	617	568	888	5	0.183096	22	0.795891
TRINITY_DN12176_c0_g2_i1	77.9335	146.597	9.27033	0.063237	-3.98309	2.34939e-08	1.58649e-05	Downregulated	561	38.68	199	109	108	145	9	1.85407	151	30.7314	357513793	74	2e-30	G7LIY0	11424335	MTR_8g018550	Lipoxygenase	357513793	Lipoxygenase (EC 1.13.11.-)	MTR_8g018550	Medicago truncatula (Barrel medic) (Medicago tribuloides)	868	1.13.11.-		metal ion binding [GO:0046872]; oxidoreductase activity, acting on single donors with incorporation of molecular oxygen, incorporation of two atoms of oxygen [GO:0016702]; oxylipin biosynthetic process [GO:0031408]	GO:0016702; GO:0031408; GO:0046872	Lipoxygenase family	PATHWAY: Lipid metabolism; oxylipin biosynthesis. {ECO:0000256|RuleBase:RU003975}.	IPR000907;IPR013819;IPR020834;IPR020833;IPR001246;IPR027433;IPR001024;					mtr:MTR_8g018550;		XP_003627185.1;		EOG093601GX;
TRINITY_DN12176_c0_g3_i11	195.411	347.56	43.2615	0.124472	-3.00611	5.27564e-07	0.000254467	Downregulated	1365	31.21	426	234	192	513	42	3.55601	358	29.9446	947098577	83	2e-101	A0A0R0IXL0			hypothetical protein GLYMA_07G007100 [Glycine max]	KRH47069	Uncharacterized protein	GLYMA_07G007100	Glycine max (Soybean) (Glycine hispida)	455			metal ion binding [GO:0046872]; oxidoreductase activity, acting on single donors with incorporation of molecular oxygen, incorporation of two atoms of oxygen [GO:0016702]	GO:0016702; GO:0046872			IPR000907;IPR013819;IPR001246;IPR027433;IPR001024;
TRINITY_DN12176_c0_g3_i2	2552.31	4345.48	759.137	0.174696	-2.51708	2.75107e-05	0.0066348	Downregulated	3074	40.01	887	623	607	957	737	27.7083	4476	166.247	1012352452	79	0	A0A151T9A0			Seed lipoxygenase [Cajanus cajan]	KYP63640	Lipoxygenase (EC 1.13.11.-)	KK1_018219	Cajanus cajan (Pigeon pea) (Cajanus indicus)	865	1.13.11.-		metal ion binding [GO:0046872]; oxidoreductase activity, acting on single donors with incorporation of molecular oxygen, incorporation of two atoms of oxygen [GO:0016702]; oxylipin biosynthetic process [GO:0031408]	GO:0016702; GO:0031408; GO:0046872	Lipoxygenase family	PATHWAY: Lipid metabolism; oxylipin biosynthesis. {ECO:0000256|RuleBase:RU003975}.	IPR000907;IPR013819;IPR020834;IPR020833;IPR001246;IPR027433;IPR001024;
TRINITY_DN1218_c0_g1_i1	8.79675	15.5334	2.06007	0.132622	-2.91461	0.0234653	0.764378	Downregulated	428	33.88	130	58	87	153	2	0.540048	16	4.2682
TRINITY_DN12191_c1_g1_i17	10.768	18.4459	3.09011	0.167522	-2.57757	0.0229496	0.760999	Downregulated	685	36.06	233	122	125	205	3	0.506147	19	3.16688	951001173	94	2e-22	A0A1S3ULS5			PREDICTED: probable serine/threonine-protein kinase At1g54610 isoform X1 [Vigna radiata var. radiata]	XP_014507011	probable serine/threonine-protein kinase At1g54610 isoform X1	LOC106766776	Vigna radiata var. radiata (Mung bean) (Phaseolus aureus)	665			ATP binding [GO:0005524]; protein kinase activity [GO:0004672]	GO:0004672; GO:0005524			IPR011009;IPR000719;IPR017441;IPR008271;							XP_014507011.1;
TRINITY_DN12204_c1_g3_i1	6.82547	12.6209	1.03004	0.0816135	-3.61505	0.022619	0.757167	Downregulated	229	38.43	102	42	46	39	1	0.504674	13	6.48151
TRINITY_DN12238_c0_g1_i1	20.0502	34.9502	5.15018	0.147358	-2.76261	0.00214857	0.206767	Downregulated	1073	42.59	278	185	272	338	5	0.538538	36	3.83064
TRINITY_DN12551_c0_g1_i1	13.2543	21.3585	5.15018	0.241131	-2.05211	0.0393591	0.941161	Downregulated	541	33.09	175	107	72	187	5	1.06812	22	4.64295	502090438	89	3e-26	A0A1S2XH04			PREDICTED: uncharacterized protein LOC101512355 [Cicer arietinum]	XP_004489228.1	uncharacterized protein LOC101512355	LOC101512355	Cicer arietinum (Chickpea) (Garbanzo)	381			integral component of membrane [GO:0016021]; acetylglucosaminyltransferase activity [GO:0008375]	GO:0008375; GO:0016021			IPR003406;							XP_004489228.1;
TRINITY_DN12687_c0_g3_i3	9.76759	17.4751	2.06007	0.117886	-3.08453	0.0132049	0.578781	Downregulated	1319	38.51	437	287	221	374	2	0.175239	18	1.5581	734433810	74	1e-136	A0A0B2SR34			Aldehyde dehydrogenase family 3 member H1 [Glycine soja]	KHN47009	Aldehyde dehydrogenase	glysoja_018376	Glycine soja (Wild soybean)	491			aldehyde dehydrogenase [NAD(P)+] activity [GO:0004030]; cellular aldehyde metabolic process [GO:0006081]	GO:0004030; GO:0006081	Aldehyde dehydrogenase family		IPR016161;IPR029510;IPR016162;IPR015590;IPR012394;
TRINITY_DN12842_c0_g3_i25	17.6527	29.1252	6.18022	0.212195	-2.23654	0.0131685	0.578781	Downregulated	2670	39.74	838	563	498	771	6	0.259709	30	1.28286	356574288	81	0	K7N371			PREDICTED: alpha-L-fucosidase 2-like [Glycine max]	XP_003555281.1	Uncharacterized protein	LOC100810387	Glycine max (Soybean) (Glycine hispida)	876			integral component of membrane [GO:0016021]; alpha-L-fucosidase activity [GO:0004560]	GO:0004560; GO:0016021			IPR008928;IPR016518;IPR027414;					gmx:100810387;		XP_003555281.1;	ENOG410IHPJ;ENOG410XPGV;	EOG0936034P;
TRINITY_DN12904_c0_g2_i1	102.074	182.518	21.6308	0.118513	-3.07688	1.69233e-06	0.000654357	Downregulated	241	42.32	72	41	61	67	21	10.0704	188	89.0654	643702031	50	8e-07	A0A067JCJ2			hypothetical protein JCGZ_06008 [Jatropha curcas]	KDP20463	Uncharacterized protein	JCGZ_06008	Jatropha curcas (Barbados nut)	111
TRINITY_DN13047_c0_g2_i23	11.283	18.4459	4.12015	0.223363	-2.16254	0.0442402	0.968491	Downregulated	2089	41.74	689	442	430	528	4	0.221293	19	1.03844	743846160	54	3e-164				PREDICTED: aspartic proteinase-like protein 1 isoform X3 [Populus euphratica]	XP_011027670			Populus euphratica(NA)
TRINITY_DN13154_c0_g1_i1	67.6805	128.151	7.21026	0.0562639	-4.15165	2.01062e-08	1.4143e-05	Downregulated	351	44.16	103	100	55	93	7	2.30482	132	42.9373
TRINITY_DN13214_c1_g3_i6	28.4503	46.6003	10.3004	0.221037	-2.17764	0.00457092	0.313954	Downregulated	2754	39.07	765	634	442	913	10	0.419645	48	1.98996	1012366035	75	0	A0A151UCZ5			Retrovirus-related Pol polyprotein from transposon 17.6 [Cajanus cajan]	KYP77216	Retrovirus-related Pol polyprotein from transposon 17.6	KK1_046633	Cajanus cajan (Pigeon pea) (Cajanus indicus)	949							IPR021109;IPR000477;
TRINITY_DN13268_c0_g2_i1	5.85463	10.6792	1.03004	0.0964523	-3.37404	0.0449909	0.968491	Downregulated	363	34.99	120	76	51	116	1	0.318376	11	3.45983	353259719	97	4e-14	G8H5D6	0		SAND family protein, partial [Rosa multiflora]	353259719	SAND family protein (Fragment)		Rosa multiflora (Multiflora rose)	435							IPR004353;
TRINITY_DN13336_c0_g1_i1	12.7393	21.3585	4.12015	0.192905	-2.37404	0.0219063	0.751671	Downregulated	545	36.15	216	64	133	132	4	0.848223	22	4.60887
TRINITY_DN13395_c1_g2_i20	25.9936	42.7169	9.27033	0.217018	-2.20412	0.00531013	0.339097	Downregulated	647	44.67	196	166	123	162	9	1.60762	44	7.76455	13359451	72	3e-38	Q9AVH2	0		putative senescence-associated protein, partial [Pisum sativum]	13359451	Putative senescence-associated protein (Fragment)	ssa-13	Pisum sativum (Garden pea)	282
TRINITY_DN13475_c0_g1_i8	5.85463	10.6792	1.03004	0.0964523	-3.37404	0.0449909	0.968491	Downregulated	539	36.92	171	113	86	169	1	0.214416	11	2.33009	922379954	87	1e-83	A0A072V7S7			actin filament bundling protein P-115-ABP [Medicago truncatula]	XP_013460209	Actin filament bundling protein P-115-ABP	MTR_3g463530	Medicago truncatula (Barrel medic) (Medicago tribuloides)	727			actin filament binding [GO:0051015]; actin filament bundle assembly [GO:0051017]	GO:0051015; GO:0051017			IPR029006;IPR007123;IPR030010;IPR007122;							XP_013460209.1;
TRINITY_DN13517_c1_g3_i7	9.79719	16.5043	3.09011	0.187231	-2.41711	0.0385264	0.930475	Downregulated	384	35.68	129	76	61	118	3	0.902893	17	5.05459	502136469	90	1e-14	A0A1S2YC93			PREDICTED: UPF0160 protein MYG1, mitochondrial-like isoform X1 [Cicer arietinum]	XP_004502701.1	UPF0160 protein MYG1, mitochondrial-like	LOC101497309	Cicer arietinum (Chickpea) (Garbanzo)	358							IPR003226;							XP_004502701.1;XP_004502702.1;XP_004502703.1;XP_004502704.1;
TRINITY_DN13557_c4_g11_i1	6.34005	11.6501	1.03004	0.0884146	-3.49957	0.0318206	0.839848	Downregulated	222	46.85	49	63	41	69	1	0.520587	12	6.17158	643702031	60	2e-14	A0A067JCJ2			hypothetical protein JCGZ_06008 [Jatropha curcas]	KDP20463	Uncharacterized protein	JCGZ_06008	Jatropha curcas (Barbados nut)	111
TRINITY_DN13566_c0_g1_i1	17.5639	32.0377	3.09011	0.0964523	-3.37404	0.000772003	0.0898825	Downregulated	895	39.55	288	202	152	253	3	0.387387	33	4.20978	947054050	94	6e-93	K7MKX6			hypothetical protein GLYMA_17G101700 [Glycine max]	KRH03503	Ribulose-phosphate 3-epimerase (EC 5.1.3.1)	LOC100817791 GLYMA_17G101700	Glycine max (Soybean) (Glycine hispida)	273	5.1.3.1		metal ion binding [GO:0046872]; ribulose-phosphate 3-epimerase activity [GO:0004750]; carbohydrate metabolic process [GO:0005975]; pentose-phosphate shunt [GO:0006098]	GO:0004750; GO:0005975; GO:0006098; GO:0046872	Ribulose-phosphate 3-epimerase family		IPR013785;IPR026019;IPR000056;IPR011060;								KOG3111;COG0036;
TRINITY_DN13596_c0_g2_i1	200.597	397.073	4.12015	0.0103763	-6.59057	1.2204e-16	1.03014e-12	Downregulated	2409	36.9	796	533	356	724	4	0.191898	409	19.3845	947055074	64	2e-104	A0A0R0FPF7			hypothetical protein GLYMA_17G167500 [Glycine max]	KRH04527	Uncharacterized protein	GLYMA_17G167500	Glycine max (Soybean) (Glycine hispida)	606			DNA binding [GO:0003677]; protein dimerization activity [GO:0046983]	GO:0003677; GO:0046983			IPR008906;IPR012337;IPR003656;
TRINITY_DN13627_c0_g1_i26	7.82591	13.5917	2.06007	0.151568	-2.72196	0.0421803	0.968491	Downregulated	322	40.99	91	76	56	99	2	0.717828	14	4.9641	1021497006	95	2e-51				PREDICTED: callose synthase 10 [Arachis ipaensis]	XP_016191568			Arachis ipaensis(NA)
TRINITY_DN13630_c1_g2_i1	44.5284	76.6963	12.3604	0.161161	-2.63343	0.000179525	0.0294247	Downregulated	859	51.8	191	238	207	223	12	1.61449	79	10.5003
TRINITY_DN13630_c1_g3_i1	9.76759	17.4751	2.06007	0.117886	-3.08453	0.0132049	0.578781	Downregulated	418	35.17	131	85	62	140	2	0.552968	18	4.91659
TRINITY_DN13637_c0_g2_i6	21.5953	34.9502	8.24029	0.235772	-2.08453	0.0122465	0.557266	Downregulated	560	41.61	171	113	120	156	8	1.651	36	7.33977	955355368	94	4e-69	A0A0R0H8S3			PREDICTED: serine/threonine-protein kinase EDR1-like isoform X2 [Glycine max]	XP_014620555	Uncharacterized protein	GLYMA_12G211000	Glycine max (Soybean) (Glycine hispida)	791			ATP binding [GO:0005524]; protein kinase activity [GO:0004672]	GO:0004672; GO:0005524			IPR011009;IPR000719;IPR017441;IPR001245;IPR008271;							XP_014620555.1;
TRINITY_DN13640_c0_g1_i18	6.82547	12.6209	1.03004	0.0816135	-3.61505	0.022619	0.757167	Downregulated	405	34.57	159	72	68	106	1	0.285359	13	3.66485	34148075	82	3e-15	Q6X0N9	0		putative Rab geranylgeranyl transferase type II beta subunit [Glycine max]	34148075	Putative Rab geranylgeranyl transferase type II beta subunit		Glycine max (Soybean) (Glycine hispida)	317			Rab geranylgeranyltransferase activity [GO:0004663]; protein geranylgeranylation [GO:0018344]	GO:0004663; GO:0018344			IPR001330;IPR026873;IPR008930;								KOG0366;COG5029;
TRINITY_DN13668_c2_g2_i9	5.85463	10.6792	1.03004	0.0964523	-3.37404	0.0449909	0.968491	Downregulated	257	56.42	43	85	60	69	1	0.44969	11	4.88684	870746635	57	1e-11	A0A0J7YLB8			hypothetical protein BVRB_019710, partial [Beta vulgaris subsp. vulgaris]	KMS64494	Uncharacterized protein (Fragment)	BVRB_019710	Beta vulgaris subsp. vulgaris	95
TRINITY_DN13721_c1_g11_i1	7.82591	13.5917	2.06007	0.151568	-2.72196	0.0421803	0.968491	Downregulated	254	42.52	78	28	80	68	2	0.910003	14	6.29307	1012366344	71	4e-28	A0A151UDZ2			Retrovirus-related Pol polyprotein LINE-1, partial [Cajanus cajan]	KYP77525	Retrovirus-related Pol polyprotein LINE-1 (Fragment)	KK1_050061	Cajanus cajan (Pigeon pea) (Cajanus indicus)	366							IPR000477;
TRINITY_DN13807_c1_g2_i1	5.85463	10.6792	1.03004	0.0964523	-3.37404	0.0449909	0.968491	Downregulated	398	33.67	152	54	80	112	1	0.290378	11	3.15557
TRINITY_DN13837_c2_g7_i1	11.7389	20.3876	3.09011	0.151568	-2.72196	0.0137713	0.58406	Downregulated	368	45.65	122	77	91	78	3	0.942149	21	6.51538	1012334068	79	1e-35	A0A151RSB9			Retrovirus-related Pol polyprotein from transposon TNT 1-94 [Cajanus cajan]	KYP45441	Retrovirus-related Pol polyprotein from transposon TNT 1-94	KK1_033011	Cajanus cajan (Pigeon pea) (Cajanus indicus)	936			nucleic acid binding [GO:0003676]; DNA integration [GO:0015074]	GO:0003676; GO:0015074			IPR025724;IPR001584;IPR012337;IPR013103;
TRINITY_DN14090_c0_g1_i1	11.2238	20.3876	2.06007	0.101045	-3.30693	0.00570282	0.353952	Downregulated	714	38.38	229	144	130	211	2	0.323726	21	3.35807
TRINITY_DN14361_c0_g1_i1	6.34005	11.6501	1.03004	0.0884146	-3.49957	0.0318206	0.839848	Downregulated	618	42.72	179	99	165	175	0	0	12	2.21698	950965823	78	1e-113	A0A1S3TYV2			PREDICTED: COBRA-like protein 7 [Vigna radiata var. radiata]	XP_014498953	COBRA-like protein 7	LOC106760029	Vigna radiata var. radiata (Mung bean) (Phaseolus aureus)	645			anchored component of membrane [GO:0031225]; carbohydrate binding [GO:0030246]; cell growth [GO:0016049]; cellulose microfibril organization [GO:0010215]	GO:0010215; GO:0016049; GO:0030246; GO:0031225			IPR008965;IPR006918;							XP_014498953.1;
TRINITY_DN14608_c0_g1_i1	7.79631	14.5626	1.03004	0.0707317	-3.8215	0.0116059	0.539753	Downregulated	683	40.12	249	130	144	160	1	0.16921	15	2.50749
TRINITY_DN15069_c0_g1_i1	5.85463	10.6792	1.03004	0.0964523	-3.37404	0.0449909	0.968491	Downregulated	408	32.35	126	81	51	150	0	0	11	3.07823
TRINITY_DN15590_c0_g1_i1	375.265	715.508	35.0212	0.048946	-4.35267	2.68591e-12	6.47766e-09	Downregulated	771	39.3	268	112	191	200	34	5.09649	737	109.139	388497944	82	7e-43	I3S9U6			unknown [Lotus japonicus]	AFK37038.1	Uncharacterized protein		Lotus japonicus (Lotus corniculatus var. japonicus)	132							IPR016140;IPR027923;
TRINITY_DN15604_c0_g1_i1	337.651	564.058	111.244	0.197221	-2.34212	2.7017e-05	0.0066348	Downregulated	243	42.8	65	67	37	74	108	51.3646	581	272.985	351725313	94	1e-21	C6T5C6	100527767	LOC100527767	uncharacterized LOC100527767	351725313	Uncharacterized protein	LOC100527767 GLYMA_15G119100	Glycine max (Soybean) (Glycine hispida)	127							IPR016140;IPR027923;					gmx:100527767;		NP_001237088.1;	ENOG410JNWE;ENOG41119WW;	EOG093712SA;
TRINITY_DN15904_c0_g1_i1	9.79719	16.5043	3.09011	0.187231	-2.41711	0.0385264	0.930475	Downregulated	719	35.05	254	93	159	213	3	0.482213	17	2.69953
TRINITY_DN15919_c0_g1_i1	11.2534	19.4168	3.09011	0.159146	-2.65157	0.0177605	0.664816	Downregulated	564	35.28	179	102	97	186	3	0.614736	20	4.04873
TRINITY_DN17579_c0_g1_i1	6.34005	11.6501	1.03004	0.0884146	-3.49957	0.0318206	0.839848	Downregulated	295	40.34	94	40	79	82	1	0.391764	12	4.64438
TRINITY_DN18218_c0_g1_i1	8.79675	15.5334	2.06007	0.132622	-2.91461	0.0234653	0.764378	Downregulated	326	34.97	92	54	60	120	2	0.70902	16	5.60364
TRINITY_DN2069_c0_g1_i1	6.82547	12.6209	1.03004	0.0816135	-3.61505	0.022619	0.757167	Downregulated	295	40	89	65	53	88	0	0	13	5.03141	965659534	75	2e-43	A0A0S3R621			hypothetical protein VIGAN_01389200 [Vigna angularis var. angularis]	BAT75953	Uncharacterized protein	Vigan.01G389200 VIGAN_01389200	Vigna angularis var. angularis	173							IPR025452;
TRINITY_DN21155_c0_g1_i1	6.34005	11.6501	1.03004	0.0884146	-3.49957	0.0318206	0.839848	Downregulated	451	31.71	137	52	91	171	1	0.256253	12	3.0379
TRINITY_DN21199_c0_g1_i1	19.0794	33.0085	5.15018	0.156026	-2.68014	0.0032041	0.265155	Downregulated	534	31.65	212	88	81	153	5	1.08212	34	7.26952
TRINITY_DN21561_c0_g1_i1	30.4216	49.5128	11.3304	0.228838	-2.1276	0.00457485	0.313954	Downregulated	1069	37.14	314	185	212	358	11	1.18922	51	5.44704	388509598	86	2e-106	I3SRH3			unknown [Lotus japonicus]	AFK42865.1	Uncharacterized protein		Lotus japonicus (Lotus corniculatus var. japonicus)	240			calcium ion binding [GO:0005509]	GO:0005509			IPR011992;IPR018247;IPR002048;
TRINITY_DN21704_c0_g1_i1	54.3552	92.2297	16.4806	0.178691	-2.48446	0.000192794	0.0309976	Downregulated	1319	37.23	426	237	254	402	16	1.40191	95	8.22332	922386732	72	4e-138	G7ITL0			embryonic abundant-like protein [Medicago truncatula]	XP_003596535	Embryonic abundant-like protein	MTR_2g081610	Medicago truncatula (Barrel medic) (Medicago tribuloides)	273							IPR004873;					mtr:MTR_2g081610;		XP_003596535.2;		EOG093615VG;
TRINITY_DN21944_c0_g1_i1	67.2721	107.763	26.781	0.248517	-2.00858	0.00133832	0.142997	Downregulated	1965	44.48	533	471	403	558	26	1.52917	111	6.44954	1021472130	92	0				L-ascorbate oxidase homolog [Arachis ipaensis]	XP_016195289			Arachis ipaensis(NA)
TRINITY_DN22005_c0_g1_i1	115.358	202.905	27.811	0.137064	-2.86708	4.64201e-06	0.00152301	Downregulated	2169	33.7	722	404	327	716	27	1.43863	209	11.0016	571476619	84	6e-33	K7LC64			PREDICTED: uncharacterized protein LOC102663244 [Glycine max]	XP_006587020	Uncharacterized protein	GLYMA_09G065100	Glycine max (Soybean) (Glycine hispida)	145			guard cell differentiation [GO:0010052]	GO:0010052								gmx:102663244;		XP_006587020.1;	ENOG410J3UH;ENOG410ZBMI;	EOG09360Y85;
TRINITY_DN2247_c0_g2_i1	28.9653	46.6003	11.3304	0.24314	-2.04014	0.00703817	0.409462	Downregulated	409	27.87	129	64	50	166	11	3.10825	48	13.3994
TRINITY_DN22570_c0_g1_i1	11.7389	20.3876	3.09011	0.151568	-2.72196	0.0137713	0.58406	Downregulated	495	37.17	155	82	102	156	3	0.700426	21	4.84376
TRINITY_DN22641_c0_g1_i1	26.9941	43.6878	10.3004	0.235772	-2.08453	0.00717929	0.409462	Downregulated	472	52.97	111	135	115	111	10	2.44852	45	10.8853	357442357	72	3e-45	G7IEH6	11407646	MTR_1g087730	hypothetical protein	357442357	DUF3511 domain protein	MTR_1g087730	Medicago truncatula (Barrel medic) (Medicago tribuloides)	106							IPR021899;					mtr:MTR_1g087730;		XP_003591456.1;		EOG09360YZ0;
TRINITY_DN23052_c0_g1_i1	8.79675	15.5334	2.06007	0.132622	-2.91461	0.0234653	0.764378	Downregulated	609	36.45	197	79	143	190	2	0.379541	16	2.99965	356532672	70	2e-52	I1L1C6			PREDICTED: aspartic proteinase nepenthesin-1-like [Glycine max]	XP_003534895.1	Uncharacterized protein	LOC100781790	Glycine max (Soybean) (Glycine hispida)	449			aspartic-type endopeptidase activity [GO:0004190]; protein catabolic process [GO:0030163]; proteolysis [GO:0006508]	GO:0004190; GO:0006508; GO:0030163	Peptidase A1 family		IPR001461;IPR034161;IPR033121;IPR021109;IPR032799;IPR032861;					gmx:100778792;		XP_003534895.1;	KOG1339;ENOG410XNV7;	EOG09360AAC;
TRINITY_DN2428_c0_g2_i1	5.85463	10.6792	1.03004	0.0964523	-3.37404	0.0449909	0.968491	Downregulated	272	34.93	96	30	65	81	0	0	11	4.61734
TRINITY_DN24418_c0_g1_i1	26.9645	44.6586	9.27033	0.207582	-2.26825	0.00387696	0.294311	Downregulated	486	30.25	169	90	57	170	9	2.14019	46	10.8066
TRINITY_DN254_c0_g1_i1	302.92	503.866	101.974	0.202383	-2.30484	3.85107e-05	0.0086685	Downregulated	1215	43.13	328	307	217	363	99	9.41684	519	48.7707	1045375824	83	5e-89				hypothetical protein TSUD_396250 [Trifolium subterraneum]	GAU38508			Trifolium subterraneum(NA)
TRINITY_DN25553_c0_g1_i1	10.768	18.4459	3.09011	0.167522	-2.57757	0.0229496	0.760999	Downregulated	264	38.26	94	40	61	69	3	1.3133	19	8.21709	571481169	94	4e-38	I1L7Q2			PREDICTED: uncharacterized protein LOC100776501 [Glycine max]	XP_003535949	Uncharacterized protein	LOC100776501 GLYMA_10G013600	Glycine max (Soybean) (Glycine hispida)	236			integral component of membrane [GO:0016021]; zinc ion binding [GO:0008270]	GO:0008270; GO:0016021			IPR022143;IPR033275;IPR011016;IPR013083;					gmx:100776501;		XP_003535949.2;	KOG1609;COG5183;	EOG093710FD;
TRINITY_DN25567_c0_g1_i1	5.85463	10.6792	1.03004	0.0964523	-3.37404	0.0449909	0.968491	Downregulated	465	39.78	152	91	94	128	1	0.248538	11	2.7009
TRINITY_DN25884_c0_g1_i1	66.9169	119.413	14.4205	0.120761	-3.04977	5.69533e-06	0.00178053	Downregulated	790	42.41	242	144	191	213	14	2.04808	123	17.7765
TRINITY_DN25982_c0_g1_i1	11.2534	19.4168	3.09011	0.159146	-2.65157	0.0177605	0.664816	Downregulated	438	31.96	168	67	73	130	3	0.791578	20	5.21344
TRINITY_DN26322_c0_g1_i1	20.0798	33.9794	6.18022	0.181882	-2.45893	0.00503233	0.330146	Downregulated	776	36.86	196	129	157	294	6	0.893585	35	5.14961
TRINITY_DN26478_c0_g1_i1	7.31089	13.5917	1.03004	0.075784	-3.72196	0.0161607	0.631541	Downregulated	218	32.57	81	45	26	66	0	0	14	7.33229
TRINITY_DN2701_c0_g1_i1	88.7193	147.568	29.8711	0.202423	-2.30456	0.000197727	0.0312458	Downregulated	795	34.84	274	142	135	244	29	4.21577	152	21.8295	440583697	58	1e-17	L0P0V7			hypothetical protein [Lupinus angustifolius]	CCH47201.1	Uncharacterized protein		Lupinus angustifolius (Narrow-leaved blue lupine)	89							IPR022251;							XP_019436066.1;
TRINITY_DN27104_c0_g1_i1	23.3297	45.6294	1.03004	0.0225739	-5.4692	2.37382e-06	0.000871191	Downregulated	338	40.24	86	61	75	116	0	0	47	15.8763
TRINITY_DN27199_c0_g1_i1	6.34005	11.6501	1.03004	0.0884146	-3.49957	0.0318206	0.839848	Downregulated	401	32.17	143	72	57	129	0	0	12	3.41669
TRINITY_DN28719_c0_g1_i1	6.34005	11.6501	1.03004	0.0884146	-3.49957	0.0318206	0.839848	Downregulated	459	34.86	136	81	79	163	1	0.251787	12	2.98495	1012031545	83	3e-09				endonuclease III homolog 1, chloroplastic isoform X1 [Arachis duranensis]	XP_015952152			Arachis duranensis(NA)
TRINITY_DN28788_c0_g1_i1	8.76715	16.5043	1.03004	0.0624103	-4.00207	0.00607707	0.370372	Downregulated	352	43.18	107	71	81	93	1	0.328325	17	5.5141	947097172	86	3e-55	I1KXL5			hypothetical protein GLYMA_08G292000 [Glycine max]	KRH45757	Uncharacterized protein	LOC100780711 GLYMA_08G292000	Glycine max (Soybean) (Glycine hispida)	282			hydrolase activity [GO:0016787]; metabolic process [GO:0008152]	GO:0008152; GO:0016787			IPR017439;IPR002933;IPR011650;								ENOG410IIRP;COG1473;
TRINITY_DN29558_c0_g1_i1	5.85463	10.6792	1.03004	0.0964523	-3.37404	0.0449909	0.968491	Downregulated	367	31.88	125	60	57	125	0	0	11	3.42212
TRINITY_DN30552_c0_g1_i1	14.2252	23.3001	5.15018	0.221037	-2.17764	0.025621	0.801083	Downregulated	725	40.83	209	158	138	220	5	0.797037	24	3.77956	951072101	74	1e-124	A0A1S3TCP1			PREDICTED: basic endochitinase-like [Vigna radiata var. radiata]	XP_014491533	basic endochitinase-like	LOC106754095	Vigna radiata var. radiata (Mung bean) (Phaseolus aureus)	300			hydrolase activity, hydrolyzing O-glycosyl compounds [GO:0004553]; carbohydrate metabolic process [GO:0005975]	GO:0004553; GO:0005975	Glycosyl hydrolase 18 family		IPR001223;IPR001579;IPR017853;							XP_014491533.1;
TRINITY_DN31284_c0_g1_i1	5.85463	10.6792	1.03004	0.0964523	-3.37404	0.0449909	0.968491	Downregulated	245	26.53	73	39	26	107	0	0	11	5.12619
TRINITY_DN3138_c0_g1_i1	21.5361	36.8919	6.18022	0.167522	-2.57757	0.00286361	0.245398	Downregulated	653	43.95	147	153	134	219	6	1.0619	38	6.64414	593800291	61	1e-37	V7CYE4			hypothetical protein PHAVU_001G213500g [Phaseolus vulgaris]	XP_007163183	Uncharacterized protein	PHAVU_001G213500g	Phaseolus vulgaris (Kidney bean) (French bean)	289			integral component of membrane [GO:0016021]	GO:0016021								pvu:PHAVU_001G213500g;		XP_007163183.1;
TRINITY_DN31539_c0_g1_i1	12.7393	21.3585	4.12015	0.192905	-2.37404	0.0219063	0.751671	Downregulated	593	38.62	191	135	94	173	4	0.779564	22	4.23581	965612463	85	2e-85	A0A0S3T029			hypothetical protein VIGAN_09226900 [Vigna angularis var. angularis]	BAT98602	Uncharacterized protein	Vigan.09G226900 VIGAN_09226900	Vigna angularis var. angularis	208			integral component of membrane [GO:0016021]	GO:0016021			IPR004158;
TRINITY_DN3160_c0_g1_i1	7.82591	13.5917	2.06007	0.151568	-2.72196	0.0421803	0.968491	Downregulated	456	35.53	147	89	73	147	2	0.506887	14	3.50535
TRINITY_DN32054_c0_g1_i1	70.9009	140.772	1.03004	0.00731707	-7.09452	1.64342e-12	5.54884e-09	Downregulated	1590	36.98	552	255	333	450	0	0	145	10.4121	1026096684	65	8e-14	A0A1U8EVU1			PREDICTED: LOW QUALITY PROTEIN: paired amphipathic helix protein Sin3-like 4 [Capsicum annuum]	XP_016547490	LOW QUALITY PROTEIN: paired amphipathic helix protein Sin3-like 4	LOC107847628	Capsicum annuum (Bell pepper)	1330			nucleus [GO:0005634]; regulation of transcription, DNA-templated [GO:0006355]	GO:0005634; GO:0006355			IPR013194;IPR003822;IPR031693;							XP_016547490.1;
TRINITY_DN32165_c0_g1_i1	6.34005	11.6501	1.03004	0.0884146	-3.49957	0.0318206	0.839848	Downregulated	408	29.66	127	62	59	160	1	0.283261	12	3.35807
TRINITY_DN34150_c0_g1_i1	14.2252	23.3001	5.15018	0.221037	-2.17764	0.025621	0.801083	Downregulated	756	31.35	277	130	107	242	5	0.764354	24	3.62458
TRINITY_DN34164_c0_g1_i1	11.283	18.4459	4.12015	0.223363	-2.16254	0.0442402	0.968491	Downregulated	423	33.57	161	84	58	120	4	1.09286	19	5.12839
TRINITY_DN34317_c0_g1_i1	7.31089	13.5917	1.03004	0.075784	-3.72196	0.0161607	0.631541	Downregulated	500	39.4	171	90	107	132	0	0	14	3.19688
TRINITY_DN3443_c0_g1_i1	77.3771	131.063	23.6908	0.180759	-2.46786	9.79237e-05	0.017969	Downregulated	1107	33.24	346	190	178	393	23	2.40119	135	13.9237	1044551212	74	4e-57	A0A0L9VQJ3			PREDICTED: uncharacterized protein LOC108347308 [Vigna angularis]	XP_017441964	Uncharacterized protein	LR48_Vigan11g003600	Phaseolus angularis (Azuki bean) (Vigna angularis)	157							IPR007650;					var:108347308;		XP_017441964.1;
TRINITY_DN34624_c0_g1_i1	7.79631	14.5626	1.03004	0.0707317	-3.8215	0.0116059	0.539753	Downregulated	398	35.18	133	71	69	125	0	0	15	4.30305
TRINITY_DN34889_c0_g1_i1	14.7106	24.271	5.15018	0.212195	-2.23654	0.0206994	0.734133	Downregulated	704	33.95	241	125	114	224	5	0.820812	25	4.05448	356522722	87	9e-41	K7L0G9			PREDICTED: polyol transporter 5-like [Glycine max]	XP_003529995.1	Uncharacterized protein	LOC100819725 GLYMA_07G086000	Glycine max (Soybean) (Glycine hispida)	535			integral component of membrane [GO:0016021]; glucose transmembrane transporter activity [GO:0005355]; sugar:proton symporter activity [GO:0005351]; glucose import [GO:0046323]; hexose transmembrane transport [GO:0035428]	GO:0005351; GO:0005355; GO:0016021; GO:0035428; GO:0046323	Major facilitator superfamily, Sugar transporter (TC 2.A.1.1) family		IPR020846;IPR005828;IPR003663;IPR005829;					gmx:100819725;		XP_003529995.1;	KOG0254;ENOG410XNQK;	EOG09360A8W;
TRINITY_DN34940_c0_g1_i1	6.34005	11.6501	1.03004	0.0884146	-3.49957	0.0318206	0.839848	Downregulated	626	42.01	187	119	144	176	1	0.184617	12	2.18864	1012355373	57	4e-69	A0A151THN2			hypothetical protein KK1_012856 [Cajanus cajan]	KYP66560	Uncharacterized protein	KK1_012856	Cajanus cajan (Pigeon pea) (Cajanus indicus)	195							IPR005162;
TRINITY_DN35072_c0_g1_i1	15.6222	28.1543	3.09011	0.109756	-3.18763	0.00194608	0.19101	Downregulated	810	43.09	207	175	174	254	3	0.428038	29	4.08772	593784379	52	6e-20	V7CAR7			hypothetical protein PHAVU_003G184200g [Phaseolus vulgaris]	XP_007155230	Uncharacterized protein	PHAVU_003G184200g	Phaseolus vulgaris (Kidney bean) (French bean)	251			signal transduction [GO:0007165]	GO:0007165			IPR031307;							XP_007155230.1;
TRINITY_DN35177_c0_g1_i1	65.212	107.763	22.6608	0.210283	-2.24959	0.000417011	0.0579167	Downregulated	994	33.9	320	170	167	337	22	2.55789	111	12.7498	571468246	72	4e-27	I1KIS1			PREDICTED: uncharacterized protein LOC102669499 [Glycine max]	XP_006584187	Uncharacterized protein	GLYMA_07G087300	Glycine max (Soybean) (Glycine hispida)	107												gmx:102669499;		XP_006584187.1;	ENOG410Z3AX;	EOG09360YQL;
TRINITY_DN35474_c0_g1_i1	5.85463	10.6792	1.03004	0.0964523	-3.37404	0.0449909	0.968491	Downregulated	410	32.2	152	51	81	126	1	0.281879	11	3.06321
TRINITY_DN36034_c0_g1_i1	8.31133	14.5626	2.06007	0.141463	-2.8215	0.0314177	0.839848	Downregulated	517	42.17	130	110	108	169	2	0.447081	15	3.3126	1012349827	81	5e-93	A0A151T1W1			Gypsy retrotransposon integrase-like protein 1 [Cajanus cajan]	KYP61017	Gypsy retrotransposon integrase-like protein 1	KK1_023440	Cajanus cajan (Pigeon pea) (Cajanus indicus)	805			nucleic acid binding [GO:0003676]; RNA-DNA hybrid ribonuclease activity [GO:0004523]; DNA integration [GO:0015074]	GO:0003676; GO:0004523; GO:0015074			IPR001584;IPR012337;IPR002156;
TRINITY_DN37820_c0_g2_i1	6.34005	11.6501	1.03004	0.0884146	-3.49957	0.0318206	0.839848	Downregulated	203	40.39	66	63	19	55	0	0	12	6.74922	593786689	85	1e-21	V7CE24			hypothetical protein PHAVU_003G281900g [Phaseolus vulgaris]	XP_007156385	Uncharacterized protein	PHAVU_003G281900g	Phaseolus vulgaris (Kidney bean) (French bean)	419												pvu:PHAVU_003G281900g;		XP_007156385.1;
TRINITY_DN40095_c0_g1_i1	18.5939	32.0377	5.15018	0.160754	-2.63707	0.00392113	0.29552	Downregulated	526	33.08	175	90	84	177	5	1.09858	33	7.16302
TRINITY_DN40342_c0_g1_i1	18.6531	30.096	7.21026	0.239575	-2.06145	0.0183251	0.677178	Downregulated	428	40.19	118	106	66	138	7	1.89017	31	8.26963
TRINITY_DN40454_c0_g1_i1	21.0802	34.9502	7.21026	0.206301	-2.27718	0.00739878	0.419149	Downregulated	1143	40.33	352	215	246	330	7	0.70778	36	3.59604	922406572	79	2e-96	A0A072W0M0			PPR superfamily protein [Medicago truncatula]	XP_013469797	PPR superfamily protein	MTR_1g103240	Medicago truncatula (Barrel medic) (Medicago tribuloides)	198							IPR029159;							XP_013469797.1;
TRINITY_DN40596_c0_g1_i1	42.7051	68.9296	16.4806	0.239093	-2.06436	0.00249064	0.233206	Downregulated	909	48.4	274	187	253	195	16	2.03424	71	8.9179
TRINITY_DN40737_c0_g1_i1	16.6523	28.1543	5.15018	0.182927	-2.45066	0.00891736	0.473405	Downregulated	782	32.1	241	115	136	290	5	0.738941	29	4.23408
TRINITY_DN41039_c0_g1_i1	39.0408	70.8713	7.21026	0.101737	-3.29708	1.82996e-05	0.00475284	Downregulated	862	37.59	270	167	157	268	7	0.938506	73	9.66905	1012347569	50	2e-14	A0A151SVC4			Myb-like protein J [Cajanus cajan]	KYP58760	Myb-like protein J	KK1_014181	Cajanus cajan (Pigeon pea) (Cajanus indicus)	196			nucleus [GO:0005634]; DNA binding [GO:0003677]; zinc ion binding [GO:0008270]; regulation of transcription, DNA-templated [GO:0006355]; transcription, DNA-templated [GO:0006351]	GO:0003677; GO:0005634; GO:0006351; GO:0006355; GO:0008270			IPR009057;IPR017930;IPR006447;IPR001005;IPR001878;
TRINITY_DN42243_c0_g1_i1	12.7393	21.3585	4.12015	0.192905	-2.37404	0.0219063	0.751671	Downregulated	345	32.46	108	54	58	125	4	1.33995	22	7.28068
TRINITY_DN43923_c0_g1_i1	368.428	686.383	50.4718	0.073533	-3.76547	3.4962e-10	4.21591e-07	Downregulated	884	35.63	280	124	191	289	49	6.40605	707	91.3136	1012321480	56	6e-54	A0A151QUM0			Kunitz-type trypsin inhibitor-like 2 protein [Cajanus cajan]	KYP33980	Kunitz-type trypsin inhibitor-like 2 protein	KK1_045118	Cajanus cajan (Pigeon pea) (Cajanus indicus)	216			endopeptidase inhibitor activity [GO:0004866]	GO:0004866			IPR011065;IPR002160;
TRINITY_DN4406_c0_g1_i1	30.3624	51.4545	9.27033	0.180166	-2.4726	0.00131306	0.141192	Downregulated	1236	39.64	391	246	244	355	9	0.841532	53	4.89582	922402425	93	0	G7ZZL2			short-chain dehydrogenase TIC 32 [Medicago truncatula]	XP_013468348	Short-chain dehydrogenase TIC 32	MTR_1g068970	Medicago truncatula (Barrel medic) (Medicago tribuloides)	323					Short-chain dehydrogenases/reductases (SDR) family		IPR016040;IPR002347;							XP_013468348.1;
TRINITY_DN44578_c0_g1_i1	7.31089	13.5917	1.03004	0.075784	-3.72196	0.0161607	0.631541	Downregulated	489	32.72	162	90	70	167	1	0.23634	14	3.26879
TRINITY_DN45433_c0_g1_i1	10.768	18.4459	3.09011	0.167522	-2.57757	0.0229496	0.760999	Downregulated	447	33.11	175	65	83	124	3	0.77564	19	4.85304
TRINITY_DN45843_c0_g1_i1	5.85463	10.6792	1.03004	0.0964523	-3.37404	0.0449909	0.968491	Downregulated	326	31.9	126	50	54	96	1	0.35451	11	3.85251
TRINITY_DN4615_c0_g2_i1	12.2539	20.3876	4.12015	0.202091	-2.30693	0.0276572	0.817991	Downregulated	407	52.09	101	20	192	94	4	1.13583	21	5.89105
TRINITY_DN46293_c0_g1_i1	8.31133	14.5626	2.06007	0.141463	-2.8215	0.0314177	0.839848	Downregulated	646	32.35	222	111	98	215	2	0.357803	15	2.6511
TRINITY_DN4656_c0_g1_i1	18.9906	35.9211	2.06007	0.05735	-4.12406	0.000101497	0.0184244	Downregulated	1128	33.42	395	192	185	356	2	0.204912	37	3.74508
TRINITY_DN4724_c0_g1_i1	5.85463	10.6792	1.03004	0.0964523	-3.37404	0.0449909	0.968491	Downregulated	269	42.01	89	58	55	67	1	0.429629	11	4.66884
TRINITY_DN49_c0_g1_i1	13.2543	21.3585	5.15018	0.241131	-2.05211	0.0393591	0.941161	Downregulated	691	33.14	233	122	107	229	5	0.836254	22	3.63507	1044571440	100	6e-12				PREDICTED: homeobox protein knotted-1-like 3 isoform X1 [Vigna angularis]	XP_017422229			Vigna angularis(NA)
TRINITY_DN50412_c0_g1_i1	9.79719	16.5043	3.09011	0.187231	-2.41711	0.0385264	0.930475	Downregulated	807	42.38	236	213	129	229	3	0.429629	17	2.40516	1012344948	83	5e-82	A0A151SMS2			Putative pentatricopeptide repeat-containing protein At1g02420 family [Cajanus cajan]	KYP56140	Putative pentatricopeptide repeat-containing protein At1g02420 family	KK1_002375	Cajanus cajan (Pigeon pea) (Cajanus indicus)	499							IPR002885;IPR011990;
TRINITY_DN50539_c0_g1_i1	59.1502	103.88	14.4205	0.138819	-2.84872	2.39341e-05	0.00603067	Downregulated	363	28.93	123	41	64	135	14	4.45726	107	33.6547
TRINITY_DN50689_c0_g1_i1	8.79675	15.5334	2.06007	0.132622	-2.91461	0.0234653	0.764378	Downregulated	534	31.27	160	69	98	207	2	0.432848	16	3.42095
TRINITY_DN51662_c0_g1_i1	11.2534	19.4168	3.09011	0.159146	-2.65157	0.0177605	0.664816	Downregulated	683	36.6	207	110	140	226	3	0.50763	20	3.34332	1021503307	83	7e-24				PREDICTED: U-box domain-containing protein 35-like [Arachis ipaensis]	XP_016194883			Arachis ipaensis(NA)
TRINITY_DN51812_c0_g1_i1	13.7101	23.3001	4.12015	0.176829	-2.49957	0.0138005	0.58406	Downregulated	1082	42.61	322	187	274	299	4	0.427247	24	2.53252	124359710	64	1e-112	A2Q2C7	0		RNA-directed DNA polymerase (Reverse transcriptase); Chromo; Zinc finger, CCHC-type; Peptidase aspartic, active site; Polynucleotidyl transferase, Ribonuclease H fold [Medicago truncatula]	124359710	RNA-directed DNA polymerase (Reverse transcriptase); Chromo; Zinc finger, CCHC-type; Peptidase aspartic, active site; Polynucleotidyl transferase, Ribonuclease H fold	MtrDRAFT_AC150244g37v2	Medicago truncatula (Barrel medic) (Medicago tribuloides)	1297			aspartic-type endopeptidase activity [GO:0004190]; nucleic acid binding [GO:0003676]; RNA-directed DNA polymerase activity [GO:0003964]; DNA integration [GO:0015074]	GO:0003676; GO:0003964; GO:0004190; GO:0015074			IPR001969;IPR016197;IPR001584;IPR021109;IPR012337;IPR000477;
TRINITY_DN51986_c0_g1_i1	13.7397	22.3293	5.15018	0.230647	-2.11624	0.0317426	0.839848	Downregulated	899	43.27	258	202	187	252	5	0.642772	23	2.92103	734365267	97	0	A0A0B2Q7L5			Auxin efflux carrier component 2 [Glycine soja]	KHN17646	Auxin efflux carrier component	glysoja_005843	Glycine soja (Wild soybean)	637			integral component of membrane [GO:0016021]; auxin efflux transmembrane transporter activity [GO:0010329]; auxin-activated signaling pathway [GO:0009734]	GO:0009734; GO:0010329; GO:0016021	Auxin efflux carrier (TC 2.A.69.1) family		IPR014024;IPR004776;IPR033526;
TRINITY_DN52228_c0_g1_i1	34.3346	56.3087	12.3604	0.219512	-2.18763	0.00264949	0.236277	Downregulated	619	36.03	214	115	108	182	12	2.24046	58	10.6981
TRINITY_DN52741_c0_g1_i1	19.5648	33.9794	5.15018	0.151568	-2.72196	0.00262191	0.235442	Downregulated	422	35.07	133	52	96	141	5	1.36932	35	9.46943
TRINITY_DN53068_c0_g1_i1	6.34005	11.6501	1.03004	0.0884146	-3.49957	0.0318206	0.839848	Downregulated	463	33.26	117	77	77	192	0	0	12	2.95916
TRINITY_DN53355_c0_g1_i1	7.79631	14.5626	1.03004	0.0707317	-3.8215	0.0116059	0.539753	Downregulated	298	56.04	67	74	93	64	1	0.38782	15	5.74703
TRINITY_DN53520_c0_g1_i1	12.7393	21.3585	4.12015	0.192905	-2.37404	0.0219063	0.751671	Downregulated	619	32.96	197	94	110	218	4	0.74682	22	4.05789
TRINITY_DN53604_c0_g1_i1	7.79631	14.5626	1.03004	0.0707317	-3.8215	0.0116059	0.539753	Downregulated	503	29.42	176	67	81	179	1	0.229762	15	3.4048
TRINITY_DN53956_c0_g1_i1	10.2826	17.4751	3.09011	0.176829	-2.49957	0.0297095	0.839848	Downregulated	527	36.81	148	115	79	185	3	0.657896	18	3.89969
TRINITY_DN54068_c0_g1_i1	7.31089	13.5917	1.03004	0.075784	-3.72196	0.0161607	0.631541	Downregulated	576	39.41	164	134	93	185	1	0.200643	14	2.77507
TRINITY_DN55501_c0_g1_i1	11.6797	22.3293	1.03004	0.0461294	-4.43817	0.000976655	0.109191	Downregulated	304	28.29	99	45	41	119	1	0.380166	23	8.63818
TRINITY_DN55677_c0_g1_i1	15.6518	27.1835	4.12015	0.151568	-2.72196	0.00558094	0.350499	Downregulated	723	30.84	248	108	115	252	4	0.639393	28	4.42169
TRINITY_DN56151_c0_g1_i1	7.31089	13.5917	1.03004	0.075784	-3.72196	0.0161607	0.631541	Downregulated	361	28.53	124	44	59	134	1	0.320139	14	4.42781
TRINITY_DN58144_c0_g1_i1	9.76759	17.4751	2.06007	0.117886	-3.08453	0.0132049	0.578781	Downregulated	339	33.63	99	65	49	126	2	0.681831	18	6.06235
TRINITY_DN59732_c0_g1_i1	7.79631	14.5626	1.03004	0.0707317	-3.8215	0.0116059	0.539753	Downregulated	519	42.77	167	114	108	130	1	0.222679	15	3.29983	593787268	64	4e-40	V7CES7			hypothetical protein PHAVU_002G007500g [Phaseolus vulgaris]	XP_007156673	Uncharacterized protein	PHAVU_002G007500g	Phaseolus vulgaris (Kidney bean) (French bean)	348			protein dimerization activity [GO:0046983]	GO:0046983			IPR011598;					pvu:PHAVU_002G007500g;		XP_007156673.1;
TRINITY_DN59828_c0_g1_i1	7.82591	13.5917	2.06007	0.151568	-2.72196	0.0421803	0.968491	Downregulated	422	32.23	151	72	64	135	2	0.547727	14	3.78777
TRINITY_DN60020_c0_g1_i1	6.34005	11.6501	1.03004	0.0884146	-3.49957	0.0318206	0.839848	Downregulated	625	32.8	223	90	115	197	1	0.184913	12	2.19215
TRINITY_DN60078_c0_g1_i1	11.283	18.4459	4.12015	0.223363	-2.16254	0.0442402	0.968491	Downregulated	674	35.76	194	128	113	239	4	0.685877	19	3.21856	1045388367	42	4e-23				hypothetical protein TSUD_156690 [Trifolium subterraneum]	GAU28512			Trifolium subterraneum(NA)
TRINITY_DN60483_c0_g1_i1	7.82591	13.5917	2.06007	0.151568	-2.72196	0.0421803	0.968491	Downregulated	725	40.69	189	159	136	241	2	0.318815	14	2.20474	828327678	78	1e-87	A0A1S3EG30			PREDICTED: uncharacterized protein LOC105852527, partial [Cicer arietinum]	XP_012573921	uncharacterized protein LOC105852527	LOC105852527	Cicer arietinum (Chickpea) (Garbanzo)	1358			nucleic acid binding [GO:0003676]; RNA-DNA hybrid ribonuclease activity [GO:0004523]; DNA integration [GO:0015074]	GO:0003676; GO:0004523; GO:0015074			IPR001584;IPR012337;IPR002156;IPR000477;							XP_012573921.1;
TRINITY_DN6125_c0_g1_i1	79.9522	131.063	28.841	0.220054	-2.18407	0.000434084	0.0579167	Downregulated	386	53.37	95	191	15	85	28	8.38334	135	39.9314
TRINITY_DN61672_c0_g1_i1	40.5562	71.8421	9.27033	0.129038	-2.95414	6.33461e-05	0.0132026	Downregulated	586	34.81	186	104	100	196	9	1.77497	74	14.4179	357504971	82	6e-48	G7KY15	11438445	MTR_7g052120	EPIDERMAL PATTERNING FACTOR-like protein	357504971	Stomagen protein, putative	MTR_7g052120	Medicago truncatula (Barrel medic) (Medicago tribuloides)	107			protein kinase binding [GO:0019901]; positive regulation of stomatal complex development [GO:2000123]; stomatal complex patterning [GO:0010375]	GO:0010375; GO:0019901; GO:2000123			IPR031753;					mtr:MTR_7g052120;		XP_003622774.1;		EOG09360TQS;
TRINITY_DN62445_c0_g1_i1	25.9936	42.7169	9.27033	0.217018	-2.20412	0.00531013	0.339097	Downregulated	862	36.43	279	180	134	269	9	1.20665	44	5.82792
TRINITY_DN63123_c0_g1_i1	13.7397	22.3293	5.15018	0.230647	-2.11624	0.0317426	0.839848	Downregulated	617	40.84	182	119	133	183	5	0.93655	23	4.25609	950925774	87	4e-102	A0A1S3TRW0			PREDICTED: DNA mismatch repair protein MSH7 [Vigna radiata var. radiata]	XP_014496504	DNA mismatch repair protein MSH7	LOC106758070	Vigna radiata var. radiata (Mung bean) (Phaseolus aureus)	1073			ATP binding [GO:0005524]; mismatched DNA binding [GO:0030983]; mismatch repair [GO:0006298]	GO:0005524; GO:0006298; GO:0030983			IPR007695;IPR017261;IPR000432;IPR007696;IPR016151;IPR007860;IPR027417;							XP_014496504.1;
TRINITY_DN64473_c0_g1_i1	8.31133	14.5626	2.06007	0.141463	-2.8215	0.0314177	0.839848	Downregulated	390	52.82	65	72	134	119	2	0.592668	15	4.39132
TRINITY_DN65151_c0_g1_i1	6.82547	12.6209	1.03004	0.0816135	-3.61505	0.022619	0.757167	Downregulated	462	36.8	154	86	84	138	1	0.250152	13	3.2127
TRINITY_DN65596_c0_g1_i1	6.34005	11.6501	1.03004	0.0884146	-3.49957	0.0318206	0.839848	Downregulated	423	43.74	113	112	73	125	1	0.273216	12	3.23899	1012326049	77	6e-70	A0A151R5K7			Retrovirus-related Pol polyprotein from transposon 17.6, partial [Cajanus cajan]	KYP37888	Retrovirus-related Pol polyprotein from transposon 17.6 (Fragment)	KK1_040889	Cajanus cajan (Pigeon pea) (Cajanus indicus)	294							IPR000477;
TRINITY_DN66062_c0_g1_i1	9.28217	16.5043	2.06007	0.124821	-3.00207	0.0175765	0.664816	Downregulated	363	33.33	121	58	63	121	2	0.636751	17	5.347	7488849	77	3e-18				hypothetical protein 91 - garden pea chloroplast	T06502			Pisum sativum(pea)
TRINITY_DN660_c0_g1_i1	8.79675	15.5334	2.06007	0.132622	-2.91461	0.0234653	0.764378	Downregulated	419	42	118	116	60	125	2	0.551648	16	4.35988
TRINITY_DN6851_c0_g1_i1	107.059	204.847	9.27033	0.0452549	-4.46578	4.44118e-10	4.686e-07	Downregulated	1209	41.44	366	248	253	342	9	0.860325	211	19.9262	922362220	80	0	G7JP17			leucoanthocyanidin dioxygenase-like protein [Medicago truncatula]	XP_003604674	Leucoanthocyanidin dioxygenase-like protein	MTR_4g015790	Medicago truncatula (Barrel medic) (Medicago tribuloides)	372			dioxygenase activity [GO:0051213]; metal ion binding [GO:0046872]	GO:0046872; GO:0051213	Iron/ascorbate-dependent oxidoreductase family		IPR026992;IPR027443;IPR005123;					mtr:MTR_4g015790;		XP_003604674.2;		EOG09360D9Y;
TRINITY_DN7461_c0_g3_i1	19.5648	33.9794	5.15018	0.151568	-2.72196	0.00262191	0.235442	Downregulated	629	37.2	214	114	120	181	5	0.918683	35	6.3531	1011994621	81	6e-25				putative phospholipid-transporting ATPase 9 [Arachis duranensis]	XP_015952482			Arachis duranensis(NA)
TRINITY_DN7476_c0_g1_i1	5.85463	10.6792	1.03004	0.0964523	-3.37404	0.0449909	0.968491	Downregulated	483	34.16	178	91	74	140	1	0.239276	11	2.60024	1045404896	74	8e-17				hypothetical protein TSUD_97230 [Trifolium subterraneum]	GAU14659			Trifolium subterraneum(NA)
TRINITY_DN7790_c0_g3_i1	13.6213	26.2127	1.03004	0.0392954	-4.6695	0.000314066	0.0453168	Downregulated	589	32.77	192	73	120	204	0	0	27	5.23379
TRINITY_DN8014_c0_g1_i1	8.28173	15.5334	1.03004	0.066311	-3.91461	0.00837726	0.454742	Downregulated	470	50.21	115	110	126	119	0	0	16	3.88678
TRINITY_DN802_c0_g2_i1	176.497	292.223	60.7722	0.207965	-2.26559	9.51287e-05	0.0176479	Downregulated	1866	29.42	684	280	269	633	59	3.65415	301	18.4172
TRINITY_DN8121_c0_g1_i2	6.82547	12.6209	1.03004	0.0816135	-3.61505	0.022619	0.757167	Downregulated	1528	36.45	560	290	267	411	1	0.075635	13	0.971378
TRINITY_DN8175_c0_g4_i1	5.85463	10.6792	1.03004	0.0964523	-3.37404	0.0449909	0.968491	Downregulated	234	38.89	82	35	56	61	0	0	11	5.36717	1024064697	72	7e-10				hypothetical protein F511_30254 [Dorcoceras hygrometricum]	KZV58695			Dorcoceras hygrometricum(NA)
TRINITY_DN8239_c0_g1_i5	13.2247	22.3293	4.12015	0.184517	-2.43817	0.0173747	0.66212	Downregulated	1582	36.92	471	294	290	527	4	0.292213	23	1.65993	1012326220	98	7e-29	A0A151R5Y7			Transcription factor ICE1 [Cajanus cajan]	KYP38044	Transcription factor ICE1	KK1_040717	Cajanus cajan (Pigeon pea) (Cajanus indicus)	191			protein dimerization activity [GO:0046983]	GO:0046983			IPR011598;
TRINITY_DN8395_c0_g2_i1	6.82547	12.6209	1.03004	0.0816135	-3.61505	0.022619	0.757167	Downregulated	231	29.87	95	30	39	67	0	0	13	6.42539
TRINITY_DN8544_c0_g2_i1	19.624	32.0377	7.21026	0.225055	-2.15165	0.0127187	0.569542	Downregulated	344	25.29	123	67	20	134	7	2.35172	33	10.9528
TRINITY_DN8752_c0_g1_i1	51.4841	101.938	1.03004	0.0101045	-6.62885	1.16633e-10	1.64084e-07	Downregulated	252	50	76	58	68	50	0	0	105	47.5726
TRINITY_DN8852_c1_g1_i1	40.4674	74.7546	6.18022	0.0826734	-3.59643	4.54353e-06	0.00152301	Downregulated	920	36.96	258	160	180	322	6	0.75372	77	9.55589	571472480	51	4e-40	K7L801			PREDICTED: transcription factor bHLH18-like [Glycine max]	XP_006585623	Uncharacterized protein	LOC100809422 GLYMA_08G215500	Glycine max (Soybean) (Glycine hispida)	328			protein dimerization activity [GO:0046983]	GO:0046983			IPR011598;					gmx:100809422;		XP_006585623.1;		EOG09370DI2;
TRINITY_DN8867_c0_g1_i2	17.1081	30.096	4.12015	0.1369	-2.8688	0.00288114	0.245654	Downregulated	675	30.96	257	84	125	209	4	0.684861	31	5.24356	356512310	70	2e-07	I1K3F4			PREDICTED: protein TIFY 5A-like [Glycine max]	XP_003524863.1	Uncharacterized protein	LOC100781356 GLYMA_05G141200	Glycine max (Soybean) (Glycine hispida)	134			nucleus [GO:0005634]; transcription corepressor activity [GO:0003714]; negative regulation of nucleic acid-templated transcription [GO:1903507]; regulation of defense response [GO:0031347]; regulation of jasmonic acid mediated signaling pathway [GO:2000022]; response to wounding [GO:0009611]	GO:0003714; GO:0005634; GO:0009611; GO:0031347; GO:1903507; GO:2000022			IPR018467;IPR010399;					gmx:100781356;		XP_003524863.1;	ENOG410J3NE;ENOG410Z61E;	EOG09360V55;
TRINITY_DN9168_c0_g1_i1	117.987	234.943	1.03004	0.0043842	-7.83347	2.0824e-15	1.17183e-11	Downregulated	367	46.59	81	99	72	115	0	0	242	75.2866
TRINITY_DN9172_c0_g1_i1	21.5657	35.9211	7.21026	0.200725	-2.31671	0.00618725	0.374384	Downregulated	795	39.37	265	162	151	217	7	1.0176	37	5.31377
TRINITY_DN9458_c0_g1_i1	12.2539	20.3876	4.12015	0.202091	-2.30693	0.0276572	0.817991	Downregulated	296	48.99	95	53	92	56	4	1.56176	21	8.1002	703131002	56	3e-08	W9S092			hypothetical protein L484_018826 [Morus notabilis]	XP_010104773	Uncharacterized protein	L484_018826	Morus notabilis	183														XP_010104773.1;
TRINITY_DN9483_c0_g1_i1	73.3161	129.122	17.5106	0.135613	-2.88243	1.10558e-05	0.00305974	Downregulated	1684	38.42	527	295	352	510	17	1.16668	133	9.01732	356560997	67	0	I1ML44			PREDICTED: nucleoside-triphosphatase-like [Glycine max]	XP_003548772.1	Uncharacterized protein	LOC100781628 GLYMA_16G043300	Glycine max (Soybean) (Glycine hispida)	468			hydrolase activity [GO:0016787]	GO:0016787	GDA1/CD39 NTPase family		IPR000407;					gmx:100781628;		XP_003548772.1;	KOG1385;COG5371;	EOG09360CC7;
TRINITY_DN9548_c1_g1_i1	10.2826	17.4751	3.09011	0.176829	-2.49957	0.0297095	0.839848	Downregulated	490	30	173	81	66	170	3	0.707573	18	4.19416
TRINITY_DN9575_c0_g1_i1	36.7025	63.1045	10.3004	0.163227	-2.61505	0.000390453	0.0549302	Downregulated	1103	35.36	316	184	206	397	10	1.04778	65	6.72831	734368076	64	7e-14	A0A0B2QBK0			hypothetical protein glysoja_033742 [Glycine soja]	KHN18635	Uncharacterized protein	glysoja_033742	Glycine soja (Wild soybean)	91			integral component of membrane [GO:0016021]	GO:0016021
TRINITY_DN9609_c0_g1_i1	33.6419	62.1337	5.15018	0.0828887	-3.59268	1.38302e-05	0.00376583	Downregulated	402	28.61	140	80	35	147	5	1.43744	64	18.177
TRINITY_DN9804_c0_g1_i1	13.1951	23.3001	3.09011	0.132622	-2.91461	0.0065018	0.389232	Downregulated	708	38.84	206	122	153	227	3	0.489705	24	3.87031	356532347	82	2e-89	K7LB72			PREDICTED: inositol transporter 4-like [Glycine max]	XP_003534735.1	Uncharacterized protein	LOC100814449 GLYMA_09G011400	Glycine max (Soybean) (Glycine hispida)	577			integral component of membrane [GO:0016021]; glucose transmembrane transporter activity [GO:0005355]; sugar:proton symporter activity [GO:0005351]; glucose import [GO:0046323]; hexose transmembrane transport [GO:0035428]	GO:0005351; GO:0005355; GO:0016021; GO:0035428; GO:0046323	Major facilitator superfamily, Sugar transporter (TC 2.A.1.1) family		IPR020846;IPR005828;IPR003663;IPR005829;					gmx:100814449;		XP_003534735.1;	KOG0254;ENOG410XNQK;	EOG093608AZ;
TRINITY_DN9804_c0_g2_i2	80.5086	146.597	14.4205	0.0983686	-3.34566	6.49629e-07	0.000300569	Downregulated	2394	41.02	642	438	544	770	14	0.67585	151	7.20147	356532347	80	0	K7LB72			PREDICTED: inositol transporter 4-like [Glycine max]	XP_003534735.1	Uncharacterized protein	LOC100814449 GLYMA_09G011400	Glycine max (Soybean) (Glycine hispida)	577			integral component of membrane [GO:0016021]; glucose transmembrane transporter activity [GO:0005355]; sugar:proton symporter activity [GO:0005351]; glucose import [GO:0046323]; hexose transmembrane transport [GO:0035428]	GO:0005351; GO:0005355; GO:0016021; GO:0035428; GO:0046323	Major facilitator superfamily, Sugar transporter (TC 2.A.1.1) family		IPR020846;IPR005828;IPR003663;IPR005829;					gmx:100814449;		XP_003534735.1;	KOG0254;ENOG410XNQK;	EOG093608AZ;
TRINITY_DN9877_c2_g1_i1	21.5657	35.9211	7.21026	0.200725	-2.31671	0.00618725	0.374384	Downregulated	1004	38.05	294	222	160	328	7	0.805769	37	4.20762	502120863	66	3e-62	A0A1S2XZY2			PREDICTED: aluminum-activated malate transporter 4-like [Cicer arietinum]	XP_004497108.1	aluminum-activated malate transporter 4	LOC101503847	Cicer arietinum (Chickpea) (Garbanzo)	565			integral component of membrane [GO:0016021]; malate transport [GO:0015743]	GO:0015743; GO:0016021			IPR020966;							XP_004497108.1;
TRINITY_DN9896_c0_g3_i1	17.0489	32.0377	2.06007	0.0643016	-3.959	0.000259996	0.0391898	Downregulated	461	39.91	132	93	91	145	2	0.50139	33	8.17299	823258772	63	6e-06	A0A0D2TWX0			PREDICTED: secretory carrier-associated membrane protein 1 isoform X5 [Gossypium raimondii]	XP_012462083	Secretory carrier-associated membrane protein (Secretory carrier membrane protein)	B456_013G074400	Gossypium raimondii (New World cotton)	269			integral component of membrane [GO:0016021]; plasma membrane [GO:0005886]; transport vesicle membrane [GO:0030658]; protein transport [GO:0015031]	GO:0005886; GO:0015031; GO:0016021; GO:0030658	SCAMP family		IPR007273;							XP_012462083.1;
TRINITY_DN9990_c0_g1_i1	14.1364	26.2127	2.06007	0.0785908	-3.6695	0.00115514	0.125813	Downregulated	545	38.53	210	80	130	125	2	0.424111	27	5.65634
[truncated: 27 more columns]

## Sheet: Top100 DownReg Ann w pval <0.05
id	baseMean	baseMeanA	baseMeanB	foldChange	log2FoldChange	pval	padj	DGE	contig_length	GCperc	TotalA	TotalC	TotalG	TotalT	SampleA_ReadCount	SampleA_FPKM	SampleB_ReadCount	SampleB_FPKM	NCBIAccession	IdentityPerc	Evalue	UniprotAccession	GeneID	GeneSymbol	GeneDescription	ProteinID	ProteinNames	GeneNames	Organism	Length	ECNumber	Domain	GO	GOID	ProteinFamilies	Pathway	InterPro	DeveStage	TemperatureDependence	TissueSpecificity	PhDependence	KEGG	PDB	RefSeq	eggNOG	OrthoDB	BioCyc	BRENDA	UniPathway
TRINITY_DN32054_c0_g1_i1	70.9009	140.772	1.03004	0.00731707	-7.09452	1.64342e-12	5.54884e-09	Downregulated	1590	36.98	552	255	333	450	0	0	145	10.4121	1026096684	65	8e-14	A0A1U8EVU1			PREDICTED: LOW QUALITY PROTEIN: paired amphipathic helix protein Sin3-like 4 [Capsicum annuum]	XP_016547490	LOW QUALITY PROTEIN: paired amphipathic helix protein Sin3-like 4	LOC107847628	Capsicum annuum (Bell pepper)	1330			nucleus [GO:0005634]; regulation of transcription, DNA-templated [GO:0006355]	GO:0005634; GO:0006355			IPR013194;IPR003822;IPR031693;							XP_016547490.1;
TRINITY_DN13596_c0_g2_i1	200.597	397.073	4.12015	0.0103763	-6.59057	1.2204e-16	1.03014e-12	Downregulated	2409	36.9	796	533	356	724	4	0.191898	409	19.3845	947055074	64	2e-104	A0A0R0FPF7			hypothetical protein GLYMA_17G167500 [Glycine max]	KRH04527	Uncharacterized protein	GLYMA_17G167500	Glycine max (Soybean) (Glycine hispida)	606			DNA binding [GO:0003677]; protein dimerization activity [GO:0046983]	GO:0003677; GO:0046983			IPR008906;IPR012337;IPR003656;
TRINITY_DN11462_c0_g3_i3	91.4365	176.693	6.18022	0.0349772	-4.83744	1.6573e-10	2.1522e-07	Downregulated	1999	40.97	585	441	378	595	6	0.346884	182	10.3951	955305655	82	0	A0A0R0KZR2			PREDICTED: hydroxyisourate hydrolase isoform X1 [Glycine max]	XP_006574546	Uncharacterized protein	HIUHase GLYMA_02G018700	Glycine max (Soybean) (Glycine hispida)	521			hydrolase activity, hydrolyzing O-glycosyl compounds [GO:0004553]; carbohydrate metabolic process [GO:0005975]	GO:0004553; GO:0005975	Glycosyl hydrolase 1 family		IPR001360;IPR033132;IPR017853;
TRINITY_DN6851_c0_g1_i1	107.059	204.847	9.27033	0.0452549	-4.46578	4.44118e-10	4.686e-07	Downregulated	1209	41.44	366	248	253	342	9	0.860325	211	19.9262	922362220	80	0	G7JP17			leucoanthocyanidin dioxygenase-like protein [Medicago truncatula]	XP_003604674	Leucoanthocyanidin dioxygenase-like protein	MTR_4g015790	Medicago truncatula (Barrel medic) (Medicago tribuloides)	372			dioxygenase activity [GO:0051213]; metal ion binding [GO:0046872]	GO:0046872; GO:0051213	Iron/ascorbate-dependent oxidoreductase family		IPR026992;IPR027443;IPR005123;					mtr:MTR_4g015790;		XP_003604674.2;		EOG09360D9Y;
TRINITY_DN15590_c0_g1_i1	375.265	715.508	35.0212	0.048946	-4.35267	2.68591e-12	6.47766e-09	Downregulated	771	39.3	268	112	191	200	34	5.09649	737	109.139	388497944	82	7e-43	I3S9U6			unknown [Lotus japonicus]	AFK37038.1	Uncharacterized protein		Lotus japonicus (Lotus corniculatus var. japonicus)	132							IPR016140;IPR027923;
TRINITY_DN28788_c0_g1_i1	8.76715	16.5043	1.03004	0.0624103	-4.00207	0.00607707	0.370372	Downregulated	352	43.18	107	71	81	93	1	0.328325	17	5.5141	947097172	86	3e-55	I1KXL5			hypothetical protein GLYMA_08G292000 [Glycine max]	KRH45757	Uncharacterized protein	LOC100780711 GLYMA_08G292000	Glycine max (Soybean) (Glycine hispida)	282			hydrolase activity [GO:0016787]; metabolic process [GO:0008152]	GO:0008152; GO:0016787			IPR017439;IPR002933;IPR011650;								ENOG410IIRP;COG1473;
TRINITY_DN12176_c0_g2_i1	77.9335	146.597	9.27033	0.063237	-3.98309	2.34939e-08	1.58649e-05	Downregulated	561	38.68	199	109	108	145	9	1.85407	151	30.7314	357513793	74	2e-30	G7LIY0	11424335	MTR_8g018550	Lipoxygenase	357513793	Lipoxygenase (EC 1.13.11.-)	MTR_8g018550	Medicago truncatula (Barrel medic) (Medicago tribuloides)	868	1.13.11.-		metal ion binding [GO:0046872]; oxidoreductase activity, acting on single donors with incorporation of molecular oxygen, incorporation of two atoms of oxygen [GO:0016702]; oxylipin biosynthetic process [GO:0031408]	GO:0016702; GO:0031408; GO:0046872	Lipoxygenase family	PATHWAY: Lipid metabolism; oxylipin biosynthesis. {ECO:0000256|RuleBase:RU003975}.	IPR000907;IPR013819;IPR020834;IPR020833;IPR001246;IPR027433;IPR001024;					mtr:MTR_8g018550;		XP_003627185.1;		EOG093601GX;
TRINITY_DN9896_c0_g3_i1	17.0489	32.0377	2.06007	0.0643016	-3.959	0.000259996	0.0391898	Downregulated	461	39.91	132	93	91	145	2	0.50139	33	8.17299	823258772	63	6e-06	A0A0D2TWX0			PREDICTED: secretory carrier-associated membrane protein 1 isoform X5 [Gossypium raimondii]	XP_012462083	Secretory carrier-associated membrane protein (Secretory carrier membrane protein)	B456_013G074400	Gossypium raimondii (New World cotton)	269			integral component of membrane [GO:0016021]; plasma membrane [GO:0005886]; transport vesicle membrane [GO:0030658]; protein transport [GO:0015031]	GO:0005886; GO:0015031; GO:0016021; GO:0030658	SCAMP family		IPR007273;							XP_012462083.1;
TRINITY_DN10596_c1_g3_i1	7.79631	14.5626	1.03004	0.0707317	-3.8215	0.0116059	0.539753	Downregulated	654	39.91	211	112	149	182	0	0	15	2.61868	828306541	44	2e-06	A0A1S3E3I7			PREDICTED: uncharacterized protein LOC105851917 [Cicer arietinum]	XP_012570320	uncharacterized protein LOC105851917	LOC105851917	Cicer arietinum (Chickpea) (Garbanzo)	1078			nucleic acid binding [GO:0003676]; zinc ion binding [GO:0008270]; DNA integration [GO:0015074]	GO:0003676; GO:0008270; GO:0015074			IPR001584;IPR021109;IPR005162;IPR012337;IPR001878;							XP_012570320.1;
TRINITY_DN59732_c0_g1_i1	7.79631	14.5626	1.03004	0.0707317	-3.8215	0.0116059	0.539753	Downregulated	519	42.77	167	114	108	130	1	0.222679	15	3.29983	593787268	64	4e-40	V7CES7			hypothetical protein PHAVU_002G007500g [Phaseolus vulgaris]	XP_007156673	Uncharacterized protein	PHAVU_002G007500g	Phaseolus vulgaris (Kidney bean) (French bean)	348			protein dimerization activity [GO:0046983]	GO:0046983			IPR011598;					pvu:PHAVU_002G007500g;		XP_007156673.1;
TRINITY_DN43923_c0_g1_i1	368.428	686.383	50.4718	0.073533	-3.76547	3.4962e-10	4.21591e-07	Downregulated	884	35.63	280	124	191	289	49	6.40605	707	91.3136	1012321480	56	6e-54	A0A151QUM0			Kunitz-type trypsin inhibitor-like 2 protein [Cajanus cajan]	KYP33980	Kunitz-type trypsin inhibitor-like 2 protein	KK1_045118	Cajanus cajan (Pigeon pea) (Cajanus indicus)	216			endopeptidase inhibitor activity [GO:0004866]	GO:0004866			IPR011065;IPR002160;
TRINITY_DN13640_c0_g1_i18	6.82547	12.6209	1.03004	0.0816135	-3.61505	0.022619	0.757167	Downregulated	405	34.57	159	72	68	106	1	0.285359	13	3.66485	34148075	82	3e-15	Q6X0N9	0		putative Rab geranylgeranyl transferase type II beta subunit [Glycine max]	34148075	Putative Rab geranylgeranyl transferase type II beta subunit		Glycine max (Soybean) (Glycine hispida)	317			Rab geranylgeranyltransferase activity [GO:0004663]; protein geranylgeranylation [GO:0018344]	GO:0004663; GO:0018344			IPR001330;IPR026873;IPR008930;								KOG0366;COG5029;
TRINITY_DN2069_c0_g1_i1	6.82547	12.6209	1.03004	0.0816135	-3.61505	0.022619	0.757167	Downregulated	295	40	89	65	53	88	0	0	13	5.03141	965659534	75	2e-43	A0A0S3R621			hypothetical protein VIGAN_01389200 [Vigna angularis var. angularis]	BAT75953	Uncharacterized protein	Vigan.01G389200 VIGAN_01389200	Vigna angularis var. angularis	173							IPR025452;
TRINITY_DN8852_c1_g1_i1	40.4674	74.7546	6.18022	0.0826734	-3.59643	4.54353e-06	0.00152301	Downregulated	920	36.96	258	160	180	322	6	0.75372	77	9.55589	571472480	51	4e-40	K7L801			PREDICTED: transcription factor bHLH18-like [Glycine max]	XP_006585623	Uncharacterized protein	LOC100809422 GLYMA_08G215500	Glycine max (Soybean) (Glycine hispida)	328			protein dimerization activity [GO:0046983]	GO:0046983			IPR011598;					gmx:100809422;		XP_006585623.1;		EOG09370DI2;
TRINITY_DN13557_c4_g11_i1	6.34005	11.6501	1.03004	0.0884146	-3.49957	0.0318206	0.839848	Downregulated	222	46.85	49	63	41	69	1	0.520587	12	6.17158	643702031	60	2e-14	A0A067JCJ2			hypothetical protein JCGZ_06008 [Jatropha curcas]	KDP20463	Uncharacterized protein	JCGZ_06008	Jatropha curcas (Barbados nut)	111
TRINITY_DN14361_c0_g1_i1	6.34005	11.6501	1.03004	0.0884146	-3.49957	0.0318206	0.839848	Downregulated	618	42.72	179	99	165	175	0	0	12	2.21698	950965823	78	1e-113	A0A1S3TYV2			PREDICTED: COBRA-like protein 7 [Vigna radiata var. radiata]	XP_014498953	COBRA-like protein 7	LOC106760029	Vigna radiata var. radiata (Mung bean) (Phaseolus aureus)	645			anchored component of membrane [GO:0031225]; carbohydrate binding [GO:0030246]; cell growth [GO:0016049]; cellulose microfibril organization [GO:0010215]	GO:0010215; GO:0016049; GO:0030246; GO:0031225			IPR008965;IPR006918;							XP_014498953.1;
TRINITY_DN28719_c0_g1_i1	6.34005	11.6501	1.03004	0.0884146	-3.49957	0.0318206	0.839848	Downregulated	459	34.86	136	81	79	163	1	0.251787	12	2.98495	1012031545	83	3e-09				endonuclease III homolog 1, chloroplastic isoform X1 [Arachis duranensis]	XP_015952152			Arachis duranensis(NA)
TRINITY_DN34940_c0_g1_i1	6.34005	11.6501	1.03004	0.0884146	-3.49957	0.0318206	0.839848	Downregulated	626	42.01	187	119	144	176	1	0.184617	12	2.18864	1012355373	57	4e-69	A0A151THN2			hypothetical protein KK1_012856 [Cajanus cajan]	KYP66560	Uncharacterized protein	KK1_012856	Cajanus cajan (Pigeon pea) (Cajanus indicus)	195							IPR005162;
TRINITY_DN37820_c0_g2_i1	6.34005	11.6501	1.03004	0.0884146	-3.49957	0.0318206	0.839848	Downregulated	203	40.39	66	63	19	55	0	0	12	6.74922	593786689	85	1e-21	V7CE24			hypothetical protein PHAVU_003G281900g [Phaseolus vulgaris]	XP_007156385	Uncharacterized protein	PHAVU_003G281900g	Phaseolus vulgaris (Kidney bean) (French bean)	419												pvu:PHAVU_003G281900g;		XP_007156385.1;
TRINITY_DN65596_c0_g1_i1	6.34005	11.6501	1.03004	0.0884146	-3.49957	0.0318206	0.839848	Downregulated	423	43.74	113	112	73	125	1	0.273216	12	3.23899	1012326049	77	6e-70	A0A151R5K7			Retrovirus-related Pol polyprotein from transposon 17.6, partial [Cajanus cajan]	KYP37888	Retrovirus-related Pol polyprotein from transposon 17.6 (Fragment)	KK1_040889	Cajanus cajan (Pigeon pea) (Cajanus indicus)	294							IPR000477;
TRINITY_DN13566_c0_g1_i1	17.5639	32.0377	3.09011	0.0964523	-3.37404	0.000772003	0.0898825	Downregulated	895	39.55	288	202	152	253	3	0.387387	33	4.20978	947054050	94	6e-93	K7MKX6			hypothetical protein GLYMA_17G101700 [Glycine max]	KRH03503	Ribulose-phosphate 3-epimerase (EC 5.1.3.1)	LOC100817791 GLYMA_17G101700	Glycine max (Soybean) (Glycine hispida)	273	5.1.3.1		metal ion binding [GO:0046872]; ribulose-phosphate 3-epimerase activity [GO:0004750]; carbohydrate metabolic process [GO:0005975]; pentose-phosphate shunt [GO:0006098]	GO:0004750; GO:0005975; GO:0006098; GO:0046872	Ribulose-phosphate 3-epimerase family		IPR013785;IPR026019;IPR000056;IPR011060;								KOG3111;COG0036;
TRINITY_DN13268_c0_g2_i1	5.85463	10.6792	1.03004	0.0964523	-3.37404	0.0449909	0.968491	Downregulated	363	34.99	120	76	51	116	1	0.318376	11	3.45983	353259719	97	4e-14	G8H5D6	0		SAND family protein, partial [Rosa multiflora]	353259719	SAND family protein (Fragment)		Rosa multiflora (Multiflora rose)	435							IPR004353;
TRINITY_DN13475_c0_g1_i8	5.85463	10.6792	1.03004	0.0964523	-3.37404	0.0449909	0.968491	Downregulated	539	36.92	171	113	86	169	1	0.214416	11	2.33009	922379954	87	1e-83	A0A072V7S7			actin filament bundling protein P-115-ABP [Medicago truncatula]	XP_013460209	Actin filament bundling protein P-115-ABP	MTR_3g463530	Medicago truncatula (Barrel medic) (Medicago tribuloides)	727			actin filament binding [GO:0051015]; actin filament bundle assembly [GO:0051017]	GO:0051015; GO:0051017			IPR029006;IPR007123;IPR030010;IPR007122;							XP_013460209.1;
TRINITY_DN13668_c2_g2_i9	5.85463	10.6792	1.03004	0.0964523	-3.37404	0.0449909	0.968491	Downregulated	257	56.42	43	85	60	69	1	0.44969	11	4.88684	870746635	57	1e-11	A0A0J7YLB8			hypothetical protein BVRB_019710, partial [Beta vulgaris subsp. vulgaris]	KMS64494	Uncharacterized protein (Fragment)	BVRB_019710	Beta vulgaris subsp. vulgaris	95
TRINITY_DN7476_c0_g1_i1	5.85463	10.6792	1.03004	0.0964523	-3.37404	0.0449909	0.968491	Downregulated	483	34.16	178	91	74	140	1	0.239276	11	2.60024	1045404896	74	8e-17				hypothetical protein TSUD_97230 [Trifolium subterraneum]	GAU14659			Trifolium subterraneum(NA)
TRINITY_DN8175_c0_g4_i1	5.85463	10.6792	1.03004	0.0964523	-3.37404	0.0449909	0.968491	Downregulated	234	38.89	82	35	56	61	0	0	11	5.36717	1024064697	72	7e-10				hypothetical protein F511_30254 [Dorcoceras hygrometricum]	KZV58695			Dorcoceras hygrometricum(NA)
TRINITY_DN9804_c0_g2_i2	80.5086	146.597	14.4205	0.0983686	-3.34566	6.49629e-07	0.000300569	Downregulated	2394	41.02	642	438	544	770	14	0.67585	151	7.20147	356532347	80	0	K7LB72			PREDICTED: inositol transporter 4-like [Glycine max]	XP_003534735.1	Uncharacterized protein	LOC100814449 GLYMA_09G011400	Glycine max (Soybean) (Glycine hispida)	577			integral component of membrane [GO:0016021]; glucose transmembrane transporter activity [GO:0005355]; sugar:proton symporter activity [GO:0005351]; glucose import [GO:0046323]; hexose transmembrane transport [GO:0035428]	GO:0005351; GO:0005355; GO:0016021; GO:0035428; GO:0046323	Major facilitator superfamily, Sugar transporter (TC 2.A.1.1) family		IPR020846;IPR005828;IPR003663;IPR005829;					gmx:100814449;		XP_003534735.1;	KOG0254;ENOG410XNQK;	EOG093608AZ;
TRINITY_DN41039_c0_g1_i1	39.0408	70.8713	7.21026	0.101737	-3.29708	1.82996e-05	0.00475284	Downregulated	862	37.59	270	167	157	268	7	0.938506	73	9.66905	1012347569	50	2e-14	A0A151SVC4			Myb-like protein J [Cajanus cajan]	KYP58760	Myb-like protein J	KK1_014181	Cajanus cajan (Pigeon pea) (Cajanus indicus)	196			nucleus [GO:0005634]; DNA binding [GO:0003677]; zinc ion binding [GO:0008270]; regulation of transcription, DNA-templated [GO:0006355]; transcription, DNA-templated [GO:0006351]	GO:0003677; GO:0005634; GO:0006351; GO:0006355; GO:0008270			IPR009057;IPR017930;IPR006447;IPR001005;IPR001878;
TRINITY_DN35072_c0_g1_i1	15.6222	28.1543	3.09011	0.109756	-3.18763	0.00194608	0.19101	Downregulated	810	43.09	207	175	174	254	3	0.428038	29	4.08772	593784379	52	6e-20	V7CAR7			hypothetical protein PHAVU_003G184200g [Phaseolus vulgaris]	XP_007155230	Uncharacterized protein	PHAVU_003G184200g	Phaseolus vulgaris (Kidney bean) (French bean)	251			signal transduction [GO:0007165]	GO:0007165			IPR031307;							XP_007155230.1;
TRINITY_DN12687_c0_g3_i3	9.76759	17.4751	2.06007	0.117886	-3.08453	0.0132049	0.578781	Downregulated	1319	38.51	437	287	221	374	2	0.175239	18	1.5581	734433810	74	1e-136	A0A0B2SR34			Aldehyde dehydrogenase family 3 member H1 [Glycine soja]	KHN47009	Aldehyde dehydrogenase	glysoja_018376	Glycine soja (Wild soybean)	491			aldehyde dehydrogenase [NAD(P)+] activity [GO:0004030]; cellular aldehyde metabolic process [GO:0006081]	GO:0004030; GO:0006081	Aldehyde dehydrogenase family		IPR016161;IPR029510;IPR016162;IPR015590;IPR012394;
TRINITY_DN12904_c0_g2_i1	102.074	182.518	21.6308	0.118513	-3.07688	1.69233e-06	0.000654357	Downregulated	241	42.32	72	41	61	67	21	10.0704	188	89.0654	643702031	50	8e-07	A0A067JCJ2			hypothetical protein JCGZ_06008 [Jatropha curcas]	KDP20463	Uncharacterized protein	JCGZ_06008	Jatropha curcas (Barbados nut)	111
TRINITY_DN11373_c0_g1_i12	14.166	25.2418	3.09011	0.12242	-3.03009	0.00398603	0.299077	Downregulated	1883	34.73	578	311	343	651	3	0.184127	26	1.57649	947046893	77	1e-50	A0A0R0F1Q3			hypothetical protein GLYMA_19G216000 [Glycine max]	KRG96522	Uncharacterized protein	GLYMA_19G216000	Glycine max (Soybean) (Glycine hispida)	1198			ATP binding [GO:0005524]; mismatched DNA binding [GO:0030983]; mismatch repair [GO:0006298]	GO:0005524; GO:0006298; GO:0030983	DNA mismatch repair MutS family		IPR007695;IPR017261;IPR000432;IPR007861;IPR007696;IPR016151;IPR007860;IPR027417;IPR002999;
TRINITY_DN12176_c0_g3_i11	195.411	347.56	43.2615	0.124472	-3.00611	5.27564e-07	0.000254467	Downregulated	1365	31.21	426	234	192	513	42	3.55601	358	29.9446	947098577	83	2e-101	A0A0R0IXL0			hypothetical protein GLYMA_07G007100 [Glycine max]	KRH47069	Uncharacterized protein	GLYMA_07G007100	Glycine max (Soybean) (Glycine hispida)	455			metal ion binding [GO:0046872]; oxidoreductase activity, acting on single donors with incorporation of molecular oxygen, incorporation of two atoms of oxygen [GO:0016702]	GO:0016702; GO:0046872			IPR000907;IPR013819;IPR001246;IPR027433;IPR001024;
TRINITY_DN66062_c0_g1_i1	9.28217	16.5043	2.06007	0.124821	-3.00207	0.0175765	0.664816	Downregulated	363	33.33	121	58	63	121	2	0.636751	17	5.347	7488849	77	3e-18				hypothetical protein 91 - garden pea chloroplast	T06502			Pisum sativum(pea)
TRINITY_DN61672_c0_g1_i1	40.5562	71.8421	9.27033	0.129038	-2.95414	6.33461e-05	0.0132026	Downregulated	586	34.81	186	104	100	196	9	1.77497	74	14.4179	357504971	82	6e-48	G7KY15	11438445	MTR_7g052120	EPIDERMAL PATTERNING FACTOR-like protein	357504971	Stomagen protein, putative	MTR_7g052120	Medicago truncatula (Barrel medic) (Medicago tribuloides)	107			protein kinase binding [GO:0019901]; positive regulation of stomatal complex development [GO:2000123]; stomatal complex patterning [GO:0010375]	GO:0010375; GO:0019901; GO:2000123			IPR031753;					mtr:MTR_7g052120;		XP_003622774.1;		EOG09360TQS;
TRINITY_DN9804_c0_g1_i1	13.1951	23.3001	3.09011	0.132622	-2.91461	0.0065018	0.389232	Downregulated	708	38.84	206	122	153	227	3	0.489705	24	3.87031	356532347	82	2e-89	K7LB72			PREDICTED: inositol transporter 4-like [Glycine max]	XP_003534735.1	Uncharacterized protein	LOC100814449 GLYMA_09G011400	Glycine max (Soybean) (Glycine hispida)	577			integral component of membrane [GO:0016021]; glucose transmembrane transporter activity [GO:0005355]; sugar:proton symporter activity [GO:0005351]; glucose import [GO:0046323]; hexose transmembrane transport [GO:0035428]	GO:0005351; GO:0005355; GO:0016021; GO:0035428; GO:0046323	Major facilitator superfamily, Sugar transporter (TC 2.A.1.1) family		IPR020846;IPR005828;IPR003663;IPR005829;					gmx:100814449;		XP_003534735.1;	KOG0254;ENOG410XNQK;	EOG093608AZ;
TRINITY_DN23052_c0_g1_i1	8.79675	15.5334	2.06007	0.132622	-2.91461	0.0234653	0.764378	Downregulated	609	36.45	197	79	143	190	2	0.379541	16	2.99965	356532672	70	2e-52	I1L1C6			PREDICTED: aspartic proteinase nepenthesin-1-like [Glycine max]	XP_003534895.1	Uncharacterized protein	LOC100781790	Glycine max (Soybean) (Glycine hispida)	449			aspartic-type endopeptidase activity [GO:0004190]; protein catabolic process [GO:0030163]; proteolysis [GO:0006508]	GO:0004190; GO:0006508; GO:0030163	Peptidase A1 family		IPR001461;IPR034161;IPR033121;IPR021109;IPR032799;IPR032861;					gmx:100778792;		XP_003534895.1;	KOG1339;ENOG410XNV7;	EOG09360AAC;
TRINITY_DN9483_c0_g1_i1	73.3161	129.122	17.5106	0.135613	-2.88243	1.10558e-05	0.00305974	Downregulated	1684	38.42	527	295	352	510	17	1.16668	133	9.01732	356560997	67	0	I1ML44			PREDICTED: nucleoside-triphosphatase-like [Glycine max]	XP_003548772.1	Uncharacterized protein	LOC100781628 GLYMA_16G043300	Glycine max (Soybean) (Glycine hispida)	468			hydrolase activity [GO:0016787]	GO:0016787	GDA1/CD39 NTPase family		IPR000407;					gmx:100781628;		XP_003548772.1;	KOG1385;COG5371;	EOG09360CC7;
TRINITY_DN8867_c0_g1_i2	17.1081	30.096	4.12015	0.1369	-2.8688	0.00288114	0.245654	Downregulated	675	30.96	257	84	125	209	4	0.684861	31	5.24356	356512310	70	2e-07	I1K3F4			PREDICTED: protein TIFY 5A-like [Glycine max]	XP_003524863.1	Uncharacterized protein	LOC100781356 GLYMA_05G141200	Glycine max (Soybean) (Glycine hispida)	134			nucleus [GO:0005634]; transcription corepressor activity [GO:0003714]; negative regulation of nucleic acid-templated transcription [GO:1903507]; regulation of defense response [GO:0031347]; regulation of jasmonic acid mediated signaling pathway [GO:2000022]; response to wounding [GO:0009611]	GO:0003714; GO:0005634; GO:0009611; GO:0031347; GO:1903507; GO:2000022			IPR018467;IPR010399;					gmx:100781356;		XP_003524863.1;	ENOG410J3NE;ENOG410Z61E;	EOG09360V55;
TRINITY_DN22005_c0_g1_i1	115.358	202.905	27.811	0.137064	-2.86708	4.64201e-06	0.00152301	Downregulated	2169	33.7	722	404	327	716	27	1.43863	209	11.0016	571476619	84	6e-33	K7LC64			PREDICTED: uncharacterized protein LOC102663244 [Glycine max]	XP_006587020	Uncharacterized protein	GLYMA_09G065100	Glycine max (Soybean) (Glycine hispida)	145			guard cell differentiation [GO:0010052]	GO:0010052								gmx:102663244;		XP_006587020.1;	ENOG410J3UH;ENOG410ZBMI;	EOG09360Y85;
TRINITY_DN36034_c0_g1_i1	8.31133	14.5626	2.06007	0.141463	-2.8215	0.0314177	0.839848	Downregulated	517	42.17	130	110	108	169	2	0.447081	15	3.3126	1012349827	81	5e-93	A0A151T1W1			Gypsy retrotransposon integrase-like protein 1 [Cajanus cajan]	KYP61017	Gypsy retrotransposon integrase-like protein 1	KK1_023440	Cajanus cajan (Pigeon pea) (Cajanus indicus)	805			nucleic acid binding [GO:0003676]; RNA-DNA hybrid ribonuclease activity [GO:0004523]; DNA integration [GO:0015074]	GO:0003676; GO:0004523; GO:0015074			IPR001584;IPR012337;IPR002156;
TRINITY_DN7461_c0_g3_i1	19.5648	33.9794	5.15018	0.151568	-2.72196	0.00262191	0.235442	Downregulated	629	37.2	214	114	120	181	5	0.918683	35	6.3531	1011994621	81	6e-25				putative phospholipid-transporting ATPase 9 [Arachis duranensis]	XP_015952482			Arachis duranensis(NA)
TRINITY_DN13837_c2_g7_i1	11.7389	20.3876	3.09011	0.151568	-2.72196	0.0137713	0.58406	Downregulated	368	45.65	122	77	91	78	3	0.942149	21	6.51538	1012334068	79	1e-35	A0A151RSB9			Retrovirus-related Pol polyprotein from transposon TNT 1-94 [Cajanus cajan]	KYP45441	Retrovirus-related Pol polyprotein from transposon TNT 1-94	KK1_033011	Cajanus cajan (Pigeon pea) (Cajanus indicus)	936			nucleic acid binding [GO:0003676]; DNA integration [GO:0015074]	GO:0003676; GO:0015074			IPR025724;IPR001584;IPR012337;IPR013103;
TRINITY_DN13627_c0_g1_i26	7.82591	13.5917	2.06007	0.151568	-2.72196	0.0421803	0.968491	Downregulated	322	40.99	91	76	56	99	2	0.717828	14	4.9641	1021497006	95	2e-51				PREDICTED: callose synthase 10 [Arachis ipaensis]	XP_016191568			Arachis ipaensis(NA)
TRINITY_DN13721_c1_g11_i1	7.82591	13.5917	2.06007	0.151568	-2.72196	0.0421803	0.968491	Downregulated	254	42.52	78	28	80	68	2	0.910003	14	6.29307	1012366344	71	4e-28	A0A151UDZ2			Retrovirus-related Pol polyprotein LINE-1, partial [Cajanus cajan]	KYP77525	Retrovirus-related Pol polyprotein LINE-1 (Fragment)	KK1_050061	Cajanus cajan (Pigeon pea) (Cajanus indicus)	366							IPR000477;
TRINITY_DN60483_c0_g1_i1	7.82591	13.5917	2.06007	0.151568	-2.72196	0.0421803	0.968491	Downregulated	725	40.69	189	159	136	241	2	0.318815	14	2.20474	828327678	78	1e-87	A0A1S3EG30			PREDICTED: uncharacterized protein LOC105852527, partial [Cicer arietinum]	XP_012573921	uncharacterized protein LOC105852527	LOC105852527	Cicer arietinum (Chickpea) (Garbanzo)	1358			nucleic acid binding [GO:0003676]; RNA-DNA hybrid ribonuclease activity [GO:0004523]; DNA integration [GO:0015074]	GO:0003676; GO:0004523; GO:0015074			IPR001584;IPR012337;IPR002156;IPR000477;							XP_012573921.1;
TRINITY_DN10863_c0_g1_i19	11.2534	19.4168	3.09011	0.159146	-2.65157	0.0177605	0.664816	Downregulated	1179	43.09	249	260	248	422	3	0.294072	20	1.9368	356508471	95	2e-45	I1JSR0			PREDICTED: RNA-binding protein 24-like [Glycine max]	XP_003522980.1	Uncharacterized protein	LOC100782606 GLYMA_04G014300	Glycine max (Soybean) (Glycine hispida)	286			RNA binding [GO:0003723]	GO:0003723			IPR000504;					gmx:100782606;		XP_003522980.1;	KOG0149;ENOG4111PGT;	EOG09360IZW;
TRINITY_DN51662_c0_g1_i1	11.2534	19.4168	3.09011	0.159146	-2.65157	0.0177605	0.664816	Downregulated	683	36.6	207	110	140	226	3	0.50763	20	3.34332	1021503307	83	7e-24				PREDICTED: U-box domain-containing protein 35-like [Arachis ipaensis]	XP_016194883			Arachis ipaensis(NA)
TRINITY_DN9575_c0_g1_i1	36.7025	63.1045	10.3004	0.163227	-2.61505	0.000390453	0.0549302	Downregulated	1103	35.36	316	184	206	397	10	1.04778	65	6.72831	734368076	64	7e-14	A0A0B2QBK0			hypothetical protein glysoja_033742 [Glycine soja]	KHN18635	Uncharacterized protein	glysoja_033742	Glycine soja (Wild soybean)	91			integral component of membrane [GO:0016021]	GO:0016021
TRINITY_DN3138_c0_g1_i1	21.5361	36.8919	6.18022	0.167522	-2.57757	0.00286361	0.245398	Downregulated	653	43.95	147	153	134	219	6	1.0619	38	6.64414	593800291	61	1e-37	V7CYE4			hypothetical protein PHAVU_001G213500g [Phaseolus vulgaris]	XP_007163183	Uncharacterized protein	PHAVU_001G213500g	Phaseolus vulgaris (Kidney bean) (French bean)	289			integral component of membrane [GO:0016021]	GO:0016021								pvu:PHAVU_001G213500g;		XP_007163183.1;
TRINITY_DN12191_c1_g1_i17	10.768	18.4459	3.09011	0.167522	-2.57757	0.0229496	0.760999	Downregulated	685	36.06	233	122	125	205	3	0.506147	19	3.16688	951001173	94	2e-22	A0A1S3ULS5			PREDICTED: probable serine/threonine-protein kinase At1g54610 isoform X1 [Vigna radiata var. radiata]	XP_014507011	probable serine/threonine-protein kinase At1g54610 isoform X1	LOC106766776	Vigna radiata var. radiata (Mung bean) (Phaseolus aureus)	665			ATP binding [GO:0005524]; protein kinase activity [GO:0004672]	GO:0004672; GO:0005524			IPR011009;IPR000719;IPR017441;IPR008271;							XP_014507011.1;
TRINITY_DN25553_c0_g1_i1	10.768	18.4459	3.09011	0.167522	-2.57757	0.0229496	0.760999	Downregulated	264	38.26	94	40	61	69	3	1.3133	19	8.21709	571481169	94	4e-38	I1L7Q2			PREDICTED: uncharacterized protein LOC100776501 [Glycine max]	XP_003535949	Uncharacterized protein	LOC100776501 GLYMA_10G013600	Glycine max (Soybean) (Glycine hispida)	236			integral component of membrane [GO:0016021]; zinc ion binding [GO:0008270]	GO:0008270; GO:0016021			IPR022143;IPR033275;IPR011016;IPR013083;					gmx:100776501;		XP_003535949.2;	KOG1609;COG5183;	EOG093710FD;
TRINITY_DN12176_c0_g3_i2	2552.31	4345.48	759.137	0.174696	-2.51708	2.75107e-05	0.0066348	Downregulated	3074	40.01	887	623	607	957	737	27.7083	4476	166.247	1012352452	79	0	A0A151T9A0			Seed lipoxygenase [Cajanus cajan]	KYP63640	Lipoxygenase (EC 1.13.11.-)	KK1_018219	Cajanus cajan (Pigeon pea) (Cajanus indicus)	865	1.13.11.-		metal ion binding [GO:0046872]; oxidoreductase activity, acting on single donors with incorporation of molecular oxygen, incorporation of two atoms of oxygen [GO:0016702]; oxylipin biosynthetic process [GO:0031408]	GO:0016702; GO:0031408; GO:0046872	Lipoxygenase family	PATHWAY: Lipid metabolism; oxylipin biosynthesis. {ECO:0000256|RuleBase:RU003975}.	IPR000907;IPR013819;IPR020834;IPR020833;IPR001246;IPR027433;IPR001024;
TRINITY_DN11454_c0_g2_i3	13.7101	23.3001	4.12015	0.176829	-2.49957	0.0138005	0.58406	Downregulated	2494	38.25	869	501	453	671	4	0.185357	24	1.09871	593378345	90	3e-116	V7B3Y0			hypothetical protein PHAVU_008G098100g [Phaseolus vulgaris]	XP_007140271	Uncharacterized protein	PHAVU_008G098100g	Phaseolus vulgaris (Kidney bean) (French bean)	453			integral component of membrane [GO:0016021]; oxidoreductase activity, acting on paired donors, with oxidation of a pair of donors resulting in the reduction of molecular oxygen to two molecules of water [GO:0016717]; lipid metabolic process [GO:0006629]	GO:0006629; GO:0016021; GO:0016717			IPR005804;IPR021863;					pvu:PHAVU_008G098100g;		XP_007140271.1;
TRINITY_DN51812_c0_g1_i1	13.7101	23.3001	4.12015	0.176829	-2.49957	0.0138005	0.58406	Downregulated	1082	42.61	322	187	274	299	4	0.427247	24	2.53252	124359710	64	1e-112	A2Q2C7	0		RNA-directed DNA polymerase (Reverse transcriptase); Chromo; Zinc finger, CCHC-type; Peptidase aspartic, active site; Polynucleotidyl transferase, Ribonuclease H fold [Medicago truncatula]	124359710	RNA-directed DNA polymerase (Reverse transcriptase); Chromo; Zinc finger, CCHC-type; Peptidase aspartic, active site; Polynucleotidyl transferase, Ribonuclease H fold	MtrDRAFT_AC150244g37v2	Medicago truncatula (Barrel medic) (Medicago tribuloides)	1297			aspartic-type endopeptidase activity [GO:0004190]; nucleic acid binding [GO:0003676]; RNA-directed DNA polymerase activity [GO:0003964]; DNA integration [GO:0015074]	GO:0003676; GO:0003964; GO:0004190; GO:0015074			IPR001969;IPR016197;IPR001584;IPR021109;IPR012337;IPR000477;
TRINITY_DN21704_c0_g1_i1	54.3552	92.2297	16.4806	0.178691	-2.48446	0.000192794	0.0309976	Downregulated	1319	37.23	426	237	254	402	16	1.40191	95	8.22332	922386732	72	4e-138	G7ITL0			embryonic abundant-like protein [Medicago truncatula]	XP_003596535	Embryonic abundant-like protein	MTR_2g081610	Medicago truncatula (Barrel medic) (Medicago tribuloides)	273							IPR004873;					mtr:MTR_2g081610;		XP_003596535.2;		EOG093615VG;
TRINITY_DN4406_c0_g1_i1	30.3624	51.4545	9.27033	0.180166	-2.4726	0.00131306	0.141192	Downregulated	1236	39.64	391	246	244	355	9	0.841532	53	4.89582	922402425	93	0	G7ZZL2			short-chain dehydrogenase TIC 32 [Medicago truncatula]	XP_013468348	Short-chain dehydrogenase TIC 32	MTR_1g068970	Medicago truncatula (Barrel medic) (Medicago tribuloides)	323					Short-chain dehydrogenases/reductases (SDR) family		IPR016040;IPR002347;							XP_013468348.1;
TRINITY_DN3443_c0_g1_i1	77.3771	131.063	23.6908	0.180759	-2.46786	9.79237e-05	0.017969	Downregulated	1107	33.24	346	190	178	393	23	2.40119	135	13.9237	1044551212	74	4e-57	A0A0L9VQJ3			PREDICTED: uncharacterized protein LOC108347308 [Vigna angularis]	XP_017441964	Uncharacterized protein	LR48_Vigan11g003600	Phaseolus angularis (Azuki bean) (Vigna angularis)	157							IPR007650;					var:108347308;		XP_017441964.1;
TRINITY_DN8239_c0_g1_i5	13.2247	22.3293	4.12015	0.184517	-2.43817	0.0173747	0.66212	Downregulated	1582	36.92	471	294	290	527	4	0.292213	23	1.65993	1012326220	98	7e-29	A0A151R5Y7			Transcription factor ICE1 [Cajanus cajan]	KYP38044	Transcription factor ICE1	KK1_040717	Cajanus cajan (Pigeon pea) (Cajanus indicus)	191			protein dimerization activity [GO:0046983]	GO:0046983			IPR011598;
TRINITY_DN13517_c1_g3_i7	9.79719	16.5043	3.09011	0.187231	-2.41711	0.0385264	0.930475	Downregulated	384	35.68	129	76	61	118	3	0.902893	17	5.05459	502136469	90	1e-14	A0A1S2YC93			PREDICTED: UPF0160 protein MYG1, mitochondrial-like isoform X1 [Cicer arietinum]	XP_004502701.1	UPF0160 protein MYG1, mitochondrial-like	LOC101497309	Cicer arietinum (Chickpea) (Garbanzo)	358							IPR003226;							XP_004502701.1;XP_004502702.1;XP_004502703.1;XP_004502704.1;
TRINITY_DN50412_c0_g1_i1	9.79719	16.5043	3.09011	0.187231	-2.41711	0.0385264	0.930475	Downregulated	807	42.38	236	213	129	229	3	0.429629	17	2.40516	1012344948	83	5e-82	A0A151SMS2			Putative pentatricopeptide repeat-containing protein At1g02420 family [Cajanus cajan]	KYP56140	Putative pentatricopeptide repeat-containing protein At1g02420 family	KK1_002375	Cajanus cajan (Pigeon pea) (Cajanus indicus)	499							IPR002885;IPR011990;
TRINITY_DN31539_c0_g1_i1	12.7393	21.3585	4.12015	0.192905	-2.37404	0.0219063	0.751671	Downregulated	593	38.62	191	135	94	173	4	0.779564	22	4.23581	965612463	85	2e-85	A0A0S3T029			hypothetical protein VIGAN_09226900 [Vigna angularis var. angularis]	BAT98602	Uncharacterized protein	Vigan.09G226900 VIGAN_09226900	Vigna angularis var. angularis	208			integral component of membrane [GO:0016021]	GO:0016021			IPR004158;
TRINITY_DN15604_c0_g1_i1	337.651	564.058	111.244	0.197221	-2.34212	2.7017e-05	0.0066348	Downregulated	243	42.8	65	67	37	74	108	51.3646	581	272.985	351725313	94	1e-21	C6T5C6	100527767	LOC100527767	uncharacterized LOC100527767	351725313	Uncharacterized protein	LOC100527767 GLYMA_15G119100	Glycine max (Soybean) (Glycine hispida)	127							IPR016140;IPR027923;					gmx:100527767;		NP_001237088.1;	ENOG410JNWE;ENOG41119WW;	EOG093712SA;
TRINITY_DN9877_c2_g1_i1	21.5657	35.9211	7.21026	0.200725	-2.31671	0.00618725	0.374384	Downregulated	1004	38.05	294	222	160	328	7	0.805769	37	4.20762	502120863	66	3e-62	A0A1S2XZY2			PREDICTED: aluminum-activated malate transporter 4-like [Cicer arietinum]	XP_004497108.1	aluminum-activated malate transporter 4	LOC101503847	Cicer arietinum (Chickpea) (Garbanzo)	565			integral component of membrane [GO:0016021]; malate transport [GO:0015743]	GO:0015743; GO:0016021			IPR020966;							XP_004497108.1;
TRINITY_DN9458_c0_g1_i1	12.2539	20.3876	4.12015	0.202091	-2.30693	0.0276572	0.817991	Downregulated	296	48.99	95	53	92	56	4	1.56176	21	8.1002	703131002	56	3e-08	W9S092			hypothetical protein L484_018826 [Morus notabilis]	XP_010104773	Uncharacterized protein	L484_018826	Morus notabilis	183														XP_010104773.1;
TRINITY_DN254_c0_g1_i1	302.92	503.866	101.974	0.202383	-2.30484	3.85107e-05	0.0086685	Downregulated	1215	43.13	328	307	217	363	99	9.41684	519	48.7707	1045375824	83	5e-89				hypothetical protein TSUD_396250 [Trifolium subterraneum]	GAU38508			Trifolium subterraneum(NA)
TRINITY_DN2701_c0_g1_i1	88.7193	147.568	29.8711	0.202423	-2.30456	0.000197727	0.0312458	Downregulated	795	34.84	274	142	135	244	29	4.21577	152	21.8295	440583697	58	1e-17	L0P0V7			hypothetical protein [Lupinus angustifolius]	CCH47201.1	Uncharacterized protein		Lupinus angustifolius (Narrow-leaved blue lupine)	89							IPR022251;							XP_019436066.1;
TRINITY_DN40454_c0_g1_i1	21.0802	34.9502	7.21026	0.206301	-2.27718	0.00739878	0.419149	Downregulated	1143	40.33	352	215	246	330	7	0.70778	36	3.59604	922406572	79	2e-96	A0A072W0M0			PPR superfamily protein [Medicago truncatula]	XP_013469797	PPR superfamily protein	MTR_1g103240	Medicago truncatula (Barrel medic) (Medicago tribuloides)	198							IPR029159;							XP_013469797.1;
TRINITY_DN11419_c1_g1_i12	59.8132	99.0256	20.6007	0.208034	-2.26511	0.000454519	0.0594821	Downregulated	2282	46.58	632	512	551	587	20	1.01289	102	5.10332	1012023560	86	0				pyruvate decarboxylase 2 isoform X2 [Arachis duranensis]	XP_015950435			Arachis duranensis(NA)
TRINITY_DN10392_c0_g3_i1	106.887	176.693	37.0813	0.209863	-2.25248	0.000209825	0.0324979	Downregulated	1246	39.41	384	269	222	371	36	3.33911	182	16.6771	734310099	85	0	A0A0B2NRV3			Peroxidase 47 [Glycine soja]	KHM99800	Peroxidase (EC 1.11.1.7)	glysoja_023941	Glycine soja (Wild soybean)	328	1.11.1.7		extracellular region [GO:0005576]; integral component of membrane [GO:0016021]; heme binding [GO:0020037]; metal ion binding [GO:0046872]; peroxidase activity [GO:0004601]; hydrogen peroxide catabolic process [GO:0042744]; response to oxidative stress [GO:0006979]	GO:0004601; GO:0005576; GO:0006979; GO:0016021; GO:0020037; GO:0042744; GO:0046872	Peroxidase family, Classical plant (class III) peroxidase subfamily		IPR010255;IPR002016;IPR000823;IPR019794;IPR019793;IPR033905;
TRINITY_DN35177_c0_g1_i1	65.212	107.763	22.6608	0.210283	-2.24959	0.000417011	0.0579167	Downregulated	994	33.9	320	170	167	337	22	2.55789	111	12.7498	571468246	72	4e-27	I1KIS1			PREDICTED: uncharacterized protein LOC102669499 [Glycine max]	XP_006584187	Uncharacterized protein	GLYMA_07G087300	Glycine max (Soybean) (Glycine hispida)	107												gmx:102669499;		XP_006584187.1;	ENOG410Z3AX;	EOG09360YQL;
TRINITY_DN12842_c0_g3_i25	17.6527	29.1252	6.18022	0.212195	-2.23654	0.0131685	0.578781	Downregulated	2670	39.74	838	563	498	771	6	0.259709	30	1.28286	356574288	81	0	K7N371			PREDICTED: alpha-L-fucosidase 2-like [Glycine max]	XP_003555281.1	Uncharacterized protein	LOC100810387	Glycine max (Soybean) (Glycine hispida)	876			integral component of membrane [GO:0016021]; alpha-L-fucosidase activity [GO:0004560]	GO:0004560; GO:0016021			IPR008928;IPR016518;IPR027414;					gmx:100810387;		XP_003555281.1;	ENOG410IHPJ;ENOG410XPGV;	EOG0936034P;
TRINITY_DN34889_c0_g1_i1	14.7106	24.271	5.15018	0.212195	-2.23654	0.0206994	0.734133	Downregulated	704	33.95	241	125	114	224	5	0.820812	25	4.05448	356522722	87	9e-41	K7L0G9			PREDICTED: polyol transporter 5-like [Glycine max]	XP_003529995.1	Uncharacterized protein	LOC100819725 GLYMA_07G086000	Glycine max (Soybean) (Glycine hispida)	535			integral component of membrane [GO:0016021]; glucose transmembrane transporter activity [GO:0005355]; sugar:proton symporter activity [GO:0005351]; glucose import [GO:0046323]; hexose transmembrane transport [GO:0035428]	GO:0005351; GO:0005355; GO:0016021; GO:0035428; GO:0046323	Major facilitator superfamily, Sugar transporter (TC 2.A.1.1) family		IPR020846;IPR005828;IPR003663;IPR005829;					gmx:100819725;		XP_003529995.1;	KOG0254;ENOG410XNQK;	EOG09360A8W;
TRINITY_DN13395_c1_g2_i20	25.9936	42.7169	9.27033	0.217018	-2.20412	0.00531013	0.339097	Downregulated	647	44.67	196	166	123	162	9	1.60762	44	7.76455	13359451	72	3e-38	Q9AVH2	0		putative senescence-associated protein, partial [Pisum sativum]	13359451	Putative senescence-associated protein (Fragment)	ssa-13	Pisum sativum (Garden pea)	282
TRINITY_DN13214_c1_g3_i6	28.4503	46.6003	10.3004	0.221037	-2.17764	0.00457092	0.313954	Downregulated	2754	39.07	765	634	442	913	10	0.419645	48	1.98996	1012366035	75	0	A0A151UCZ5			Retrovirus-related Pol polyprotein from transposon 17.6 [Cajanus cajan]	KYP77216	Retrovirus-related Pol polyprotein from transposon 17.6	KK1_046633	Cajanus cajan (Pigeon pea) (Cajanus indicus)	949							IPR021109;IPR000477;
TRINITY_DN30552_c0_g1_i1	14.2252	23.3001	5.15018	0.221037	-2.17764	0.025621	0.801083	Downregulated	725	40.83	209	158	138	220	5	0.797037	24	3.77956	951072101	74	1e-124	A0A1S3TCP1			PREDICTED: basic endochitinase-like [Vigna radiata var. radiata]	XP_014491533	basic endochitinase-like	LOC106754095	Vigna radiata var. radiata (Mung bean) (Phaseolus aureus)	300			hydrolase activity, hydrolyzing O-glycosyl compounds [GO:0004553]; carbohydrate metabolic process [GO:0005975]	GO:0004553; GO:0005975	Glycosyl hydrolase 18 family		IPR001223;IPR001579;IPR017853;							XP_014491533.1;
TRINITY_DN13047_c0_g2_i23	11.283	18.4459	4.12015	0.223363	-2.16254	0.0442402	0.968491	Downregulated	2089	41.74	689	442	430	528	4	0.221293	19	1.03844	743846160	54	3e-164				PREDICTED: aspartic proteinase-like protein 1 isoform X3 [Populus euphratica]	XP_011027670			Populus euphratica(NA)
TRINITY_DN60078_c0_g1_i1	11.283	18.4459	4.12015	0.223363	-2.16254	0.0442402	0.968491	Downregulated	674	35.76	194	128	113	239	4	0.685877	19	3.21856	1045388367	42	4e-23				hypothetical protein TSUD_156690 [Trifolium subterraneum]	GAU28512			Trifolium subterraneum(NA)
TRINITY_DN21561_c0_g1_i1	30.4216	49.5128	11.3304	0.228838	-2.1276	0.00457485	0.313954	Downregulated	1069	37.14	314	185	212	358	11	1.18922	51	5.44704	388509598	86	2e-106	I3SRH3			unknown [Lotus japonicus]	AFK42865.1	Uncharacterized protein		Lotus japonicus (Lotus corniculatus var. japonicus)	240			calcium ion binding [GO:0005509]	GO:0005509			IPR011992;IPR018247;IPR002048;
TRINITY_DN51986_c0_g1_i1	13.7397	22.3293	5.15018	0.230647	-2.11624	0.0317426	0.839848	Downregulated	899	43.27	258	202	187	252	5	0.642772	23	2.92103	734365267	97	0	A0A0B2Q7L5			Auxin efflux carrier component 2 [Glycine soja]	KHN17646	Auxin efflux carrier component	glysoja_005843	Glycine soja (Wild soybean)	637			integral component of membrane [GO:0016021]; auxin efflux transmembrane transporter activity [GO:0010329]; auxin-activated signaling pathway [GO:0009734]	GO:0009734; GO:0010329; GO:0016021	Auxin efflux carrier (TC 2.A.69.1) family		IPR014024;IPR004776;IPR033526;
TRINITY_DN63123_c0_g1_i1	13.7397	22.3293	5.15018	0.230647	-2.11624	0.0317426	0.839848	Downregulated	617	40.84	182	119	133	183	5	0.93655	23	4.25609	950925774	87	4e-102	A0A1S3TRW0			PREDICTED: DNA mismatch repair protein MSH7 [Vigna radiata var. radiata]	XP_014496504	DNA mismatch repair protein MSH7	LOC106758070	Vigna radiata var. radiata (Mung bean) (Phaseolus aureus)	1073			ATP binding [GO:0005524]; mismatched DNA binding [GO:0030983]; mismatch repair [GO:0006298]	GO:0005524; GO:0006298; GO:0030983			IPR007695;IPR017261;IPR000432;IPR007696;IPR016151;IPR007860;IPR027417;							XP_014496504.1;
TRINITY_DN13637_c0_g2_i6	21.5953	34.9502	8.24029	0.235772	-2.08453	0.0122465	0.557266	Downregulated	560	41.61	171	113	120	156	8	1.651	36	7.33977	955355368	94	4e-69	A0A0R0H8S3			PREDICTED: serine/threonine-protein kinase EDR1-like isoform X2 [Glycine max]	XP_014620555	Uncharacterized protein	GLYMA_12G211000	Glycine max (Soybean) (Glycine hispida)	791			ATP binding [GO:0005524]; protein kinase activity [GO:0004672]	GO:0004672; GO:0005524			IPR011009;IPR000719;IPR017441;IPR001245;IPR008271;							XP_014620555.1;
TRINITY_DN22641_c0_g1_i1	26.9941	43.6878	10.3004	0.235772	-2.08453	0.00717929	0.409462	Downregulated	472	52.97	111	135	115	111	10	2.44852	45	10.8853	357442357	72	3e-45	G7IEH6	11407646	MTR_1g087730	hypothetical protein	357442357	DUF3511 domain protein	MTR_1g087730	Medicago truncatula (Barrel medic) (Medicago tribuloides)	106							IPR021899;					mtr:MTR_1g087730;		XP_003591456.1;		EOG09360YZ0;
TRINITY_DN12551_c0_g1_i1	13.2543	21.3585	5.15018	0.241131	-2.05211	0.0393591	0.941161	Downregulated	541	33.09	175	107	72	187	5	1.06812	22	4.64295	502090438	89	3e-26	A0A1S2XH04			PREDICTED: uncharacterized protein LOC101512355 [Cicer arietinum]	XP_004489228.1	uncharacterized protein LOC101512355	LOC101512355	Cicer arietinum (Chickpea) (Garbanzo)	381			integral component of membrane [GO:0016021]; acetylglucosaminyltransferase activity [GO:0008375]	GO:0008375; GO:0016021			IPR003406;							XP_004489228.1;
TRINITY_DN49_c0_g1_i1	13.2543	21.3585	5.15018	0.241131	-2.05211	0.0393591	0.941161	Downregulated	691	33.14	233	122	107	229	5	0.836254	22	3.63507	1044571440	100	6e-12				PREDICTED: homeobox protein knotted-1-like 3 isoform X1 [Vigna angularis]	XP_017422229			Vigna angularis(NA)
TRINITY_DN11419_c1_g1_i8	55.474	89.3172	21.6308	0.242179	-2.04585	0.00152943	0.157438	Downregulated	2823	43.89	848	618	621	736	21	0.859716	92	3.72088	508715239	84	0	A0A061EQM3			Thiamine pyrophosphate dependent pyruvate decarboxylase family protein [Theobroma cacao]	EOY07136.1	Thiamine pyrophosphate dependent pyruvate decarboxylase family protein	TCM_021649	Theobroma cacao (Cacao) (Cocoa)	605			carboxy-lyase activity [GO:0016831]; magnesium ion binding [GO:0000287]; thiamine pyrophosphate binding [GO:0030976]	GO:0000287; GO:0016831; GO:0030976	TPP enzyme family		IPR029035;IPR029061;IPR012000;IPR012001;IPR012110;IPR011766;							XP_017976842.1;
TRINITY_DN11117_c0_g2_i17	23.5665	37.8627	9.27033	0.244841	-2.03009	0.0117753	0.543625	Downregulated	2840	34.93	927	532	460	921	9	0.366244	39	1.56789	1012021922	90	0				PREDICTED: uncharacterized protein At1g04910 [Arachis duranensis]	XP_015950098			Arachis duranensis(NA)
TRINITY_DN21944_c0_g1_i1	67.2721	107.763	26.781	0.248517	-2.00858	0.00133832	0.142997	Downregulated	1965	44.48	533	471	403	558	26	1.52917	111	6.44954	1021472130	92	0				L-ascorbate oxidase homolog [Arachis ipaensis]	XP_016195289			Arachis ipaensis(NA)
[truncated: 27 more columns]

## Sheet: All DownReg w adj pval <0.05
id	baseMean	baseMeanA	baseMeanB	foldChange	log2FoldChange	pval	padj	DGE	contig_length	GCperc	TotalA	TotalC	TotalG	TotalT	SampleA_ReadCount	SampleA_FPKM	SampleB_ReadCount	SampleB_FPKM	NCBIAccession	IdentityPerc	Evalue	UniprotAccession	GeneID	GeneSymbol	GeneDescription	ProteinID	ProteinNames	GeneNames	Organism	Length	ECNumber	Domain	GO	GOID	ProteinFamilies	Pathway	InterPro	DeveStage	TemperatureDependence	TissueSpecificity	PhDependence	KEGG	PDB	RefSeq	eggNOG	OrthoDB	BioCyc	BRENDA	UniPathway
TRINITY_DN10392_c0_g3_i1	106.887	176.693	37.0813	0.209863	-2.25248	0.000209825	0.0324979	Downregulated	1246	39.41	384	269	222	371	36	3.33911	182	16.6771	734310099	85	0	A0A0B2NRV3			Peroxidase 47 [Glycine soja]	KHM99800	Peroxidase (EC 1.11.1.7)	glysoja_023941	Glycine soja (Wild soybean)	328	1.11.1.7		extracellular region [GO:0005576]; integral component of membrane [GO:0016021]; heme binding [GO:0020037]; metal ion binding [GO:0046872]; peroxidase activity [GO:0004601]; hydrogen peroxide catabolic process [GO:0042744]; response to oxidative stress [GO:0006979]	GO:0004601; GO:0005576; GO:0006979; GO:0016021; GO:0020037; GO:0042744; GO:0046872	Peroxidase family, Classical plant (class III) peroxidase subfamily		IPR010255;IPR002016;IPR000823;IPR019794;IPR019793;IPR033905;
TRINITY_DN11462_c0_g3_i3	91.4365	176.693	6.18022	0.0349772	-4.83744	1.6573e-10	2.1522e-07	Downregulated	1999	40.97	585	441	378	595	6	0.346884	182	10.3951	955305655	82	0	A0A0R0KZR2			PREDICTED: hydroxyisourate hydrolase isoform X1 [Glycine max]	XP_006574546	Uncharacterized protein	HIUHase GLYMA_02G018700	Glycine max (Soybean) (Glycine hispida)	521			hydrolase activity, hydrolyzing O-glycosyl compounds [GO:0004553]; carbohydrate metabolic process [GO:0005975]	GO:0004553; GO:0005975	Glycosyl hydrolase 1 family		IPR001360;IPR033132;IPR017853;
TRINITY_DN12176_c0_g2_i1	77.9335	146.597	9.27033	0.063237	-3.98309	2.34939e-08	1.58649e-05	Downregulated	561	38.68	199	109	108	145	9	1.85407	151	30.7314	357513793	74	2e-30	G7LIY0	11424335	MTR_8g018550	Lipoxygenase	357513793	Lipoxygenase (EC 1.13.11.-)	MTR_8g018550	Medicago truncatula (Barrel medic) (Medicago tribuloides)	868	1.13.11.-		metal ion binding [GO:0046872]; oxidoreductase activity, acting on single donors with incorporation of molecular oxygen, incorporation of two atoms of oxygen [GO:0016702]; oxylipin biosynthetic process [GO:0031408]	GO:0016702; GO:0031408; GO:0046872	Lipoxygenase family	PATHWAY: Lipid metabolism; oxylipin biosynthesis. {ECO:0000256|RuleBase:RU003975}.	IPR000907;IPR013819;IPR020834;IPR020833;IPR001246;IPR027433;IPR001024;					mtr:MTR_8g018550;		XP_003627185.1;		EOG093601GX;
TRINITY_DN12176_c0_g3_i11	195.411	347.56	43.2615	0.124472	-3.00611	5.27564e-07	0.000254467	Downregulated	1365	31.21	426	234	192	513	42	3.55601	358	29.9446	947098577	83	2e-101	A0A0R0IXL0			hypothetical protein GLYMA_07G007100 [Glycine max]	KRH47069	Uncharacterized protein	GLYMA_07G007100	Glycine max (Soybean) (Glycine hispida)	455			metal ion binding [GO:0046872]; oxidoreductase activity, acting on single donors with incorporation of molecular oxygen, incorporation of two atoms of oxygen [GO:0016702]	GO:0016702; GO:0046872			IPR000907;IPR013819;IPR001246;IPR027433;IPR001024;
TRINITY_DN12176_c0_g3_i2	2552.31	4345.48	759.137	0.174696	-2.51708	2.75107e-05	0.0066348	Downregulated	3074	40.01	887	623	607	957	737	27.7083	4476	166.247	1012352452	79	0	A0A151T9A0			Seed lipoxygenase [Cajanus cajan]	KYP63640	Lipoxygenase (EC 1.13.11.-)	KK1_018219	Cajanus cajan (Pigeon pea) (Cajanus indicus)	865	1.13.11.-		metal ion binding [GO:0046872]; oxidoreductase activity, acting on single donors with incorporation of molecular oxygen, incorporation of two atoms of oxygen [GO:0016702]; oxylipin biosynthetic process [GO:0031408]	GO:0016702; GO:0031408; GO:0046872	Lipoxygenase family	PATHWAY: Lipid metabolism; oxylipin biosynthesis. {ECO:0000256|RuleBase:RU003975}.	IPR000907;IPR013819;IPR020834;IPR020833;IPR001246;IPR027433;IPR001024;
TRINITY_DN12904_c0_g2_i1	102.074	182.518	21.6308	0.118513	-3.07688	1.69233e-06	0.000654357	Downregulated	241	42.32	72	41	61	67	21	10.0704	188	89.0654	643702031	50	8e-07	A0A067JCJ2			hypothetical protein JCGZ_06008 [Jatropha curcas]	KDP20463	Uncharacterized protein	JCGZ_06008	Jatropha curcas (Barbados nut)	111
TRINITY_DN13154_c0_g1_i1	67.6805	128.151	7.21026	0.0562639	-4.15165	2.01062e-08	1.4143e-05	Downregulated	351	44.16	103	100	55	93	7	2.30482	132	42.9373
TRINITY_DN13596_c0_g2_i1	200.597	397.073	4.12015	0.0103763	-6.59057	1.2204e-16	1.03014e-12	Downregulated	2409	36.9	796	533	356	724	4	0.191898	409	19.3845	947055074	64	2e-104	A0A0R0FPF7			hypothetical protein GLYMA_17G167500 [Glycine max]	KRH04527	Uncharacterized protein	GLYMA_17G167500	Glycine max (Soybean) (Glycine hispida)	606			DNA binding [GO:0003677]; protein dimerization activity [GO:0046983]	GO:0003677; GO:0046983			IPR008906;IPR012337;IPR003656;
TRINITY_DN13630_c1_g2_i1	44.5284	76.6963	12.3604	0.161161	-2.63343	0.000179525	0.0294247	Downregulated	859	51.8	191	238	207	223	12	1.61449	79	10.5003
TRINITY_DN15590_c0_g1_i1	375.265	715.508	35.0212	0.048946	-4.35267	2.68591e-12	6.47766e-09	Downregulated	771	39.3	268	112	191	200	34	5.09649	737	109.139	388497944	82	7e-43	I3S9U6			unknown [Lotus japonicus]	AFK37038.1	Uncharacterized protein		Lotus japonicus (Lotus corniculatus var. japonicus)	132							IPR016140;IPR027923;
TRINITY_DN15604_c0_g1_i1	337.651	564.058	111.244	0.197221	-2.34212	2.7017e-05	0.0066348	Downregulated	243	42.8	65	67	37	74	108	51.3646	581	272.985	351725313	94	1e-21	C6T5C6	100527767	LOC100527767	uncharacterized LOC100527767	351725313	Uncharacterized protein	LOC100527767 GLYMA_15G119100	Glycine max (Soybean) (Glycine hispida)	127							IPR016140;IPR027923;					gmx:100527767;		NP_001237088.1;	ENOG410JNWE;ENOG41119WW;	EOG093712SA;
TRINITY_DN21704_c0_g1_i1	54.3552	92.2297	16.4806	0.178691	-2.48446	0.000192794	0.0309976	Downregulated	1319	37.23	426	237	254	402	16	1.40191	95	8.22332	922386732	72	4e-138	G7ITL0			embryonic abundant-like protein [Medicago truncatula]	XP_003596535	Embryonic abundant-like protein	MTR_2g081610	Medicago truncatula (Barrel medic) (Medicago tribuloides)	273							IPR004873;					mtr:MTR_2g081610;		XP_003596535.2;		EOG093615VG;
TRINITY_DN22005_c0_g1_i1	115.358	202.905	27.811	0.137064	-2.86708	4.64201e-06	0.00152301	Downregulated	2169	33.7	722	404	327	716	27	1.43863	209	11.0016	571476619	84	6e-33	K7LC64			PREDICTED: uncharacterized protein LOC102663244 [Glycine max]	XP_006587020	Uncharacterized protein	GLYMA_09G065100	Glycine max (Soybean) (Glycine hispida)	145			guard cell differentiation [GO:0010052]	GO:0010052								gmx:102663244;		XP_006587020.1;	ENOG410J3UH;ENOG410ZBMI;	EOG09360Y85;
TRINITY_DN254_c0_g1_i1	302.92	503.866	101.974	0.202383	-2.30484	3.85107e-05	0.0086685	Downregulated	1215	43.13	328	307	217	363	99	9.41684	519	48.7707	1045375824	83	5e-89				hypothetical protein TSUD_396250 [Trifolium subterraneum]	GAU38508			Trifolium subterraneum(NA)
TRINITY_DN25884_c0_g1_i1	66.9169	119.413	14.4205	0.120761	-3.04977	5.69533e-06	0.00178053	Downregulated	790	42.41	242	144	191	213	14	2.04808	123	17.7765
TRINITY_DN2701_c0_g1_i1	88.7193	147.568	29.8711	0.202423	-2.30456	0.000197727	0.0312458	Downregulated	795	34.84	274	142	135	244	29	4.21577	152	21.8295	440583697	58	1e-17	L0P0V7			hypothetical protein [Lupinus angustifolius]	CCH47201.1	Uncharacterized protein		Lupinus angustifolius (Narrow-leaved blue lupine)	89							IPR022251;							XP_019436066.1;
TRINITY_DN27104_c0_g1_i1	23.3297	45.6294	1.03004	0.0225739	-5.4692	2.37382e-06	0.000871191	Downregulated	338	40.24	86	61	75	116	0	0	47	15.8763
TRINITY_DN32054_c0_g1_i1	70.9009	140.772	1.03004	0.00731707	-7.09452	1.64342e-12	5.54884e-09	Downregulated	1590	36.98	552	255	333	450	0	0	145	10.4121	1026096684	65	8e-14	A0A1U8EVU1			PREDICTED: LOW QUALITY PROTEIN: paired amphipathic helix protein Sin3-like 4 [Capsicum annuum]	XP_016547490	LOW QUALITY PROTEIN: paired amphipathic helix protein Sin3-like 4	LOC107847628	Capsicum annuum (Bell pepper)	1330			nucleus [GO:0005634]; regulation of transcription, DNA-templated [GO:0006355]	GO:0005634; GO:0006355			IPR013194;IPR003822;IPR031693;							XP_016547490.1;
TRINITY_DN3443_c0_g1_i1	77.3771	131.063	23.6908	0.180759	-2.46786	9.79237e-05	0.017969	Downregulated	1107	33.24	346	190	178	393	23	2.40119	135	13.9237	1044551212	74	4e-57	A0A0L9VQJ3			PREDICTED: uncharacterized protein LOC108347308 [Vigna angularis]	XP_017441964	Uncharacterized protein	LR48_Vigan11g003600	Phaseolus angularis (Azuki bean) (Vigna angularis)	157							IPR007650;					var:108347308;		XP_017441964.1;
TRINITY_DN41039_c0_g1_i1	39.0408	70.8713	7.21026	0.101737	-3.29708	1.82996e-05	0.00475284	Downregulated	862	37.59	270	167	157	268	7	0.938506	73	9.66905	1012347569	50	2e-14	A0A151SVC4			Myb-like protein J [Cajanus cajan]	KYP58760	Myb-like protein J	KK1_014181	Cajanus cajan (Pigeon pea) (Cajanus indicus)	196			nucleus [GO:0005634]; DNA binding [GO:0003677]; zinc ion binding [GO:0008270]; regulation of transcription, DNA-templated [GO:0006355]; transcription, DNA-templated [GO:0006351]	GO:0003677; GO:0005634; GO:0006351; GO:0006355; GO:0008270			IPR009057;IPR017930;IPR006447;IPR001005;IPR001878;
TRINITY_DN43923_c0_g1_i1	368.428	686.383	50.4718	0.073533	-3.76547	3.4962e-10	4.21591e-07	Downregulated	884	35.63	280	124	191	289	49	6.40605	707	91.3136	1012321480	56	6e-54	A0A151QUM0			Kunitz-type trypsin inhibitor-like 2 protein [Cajanus cajan]	KYP33980	Kunitz-type trypsin inhibitor-like 2 protein	KK1_045118	Cajanus cajan (Pigeon pea) (Cajanus indicus)	216			endopeptidase inhibitor activity [GO:0004866]	GO:0004866			IPR011065;IPR002160;
TRINITY_DN4656_c0_g1_i1	18.9906	35.9211	2.06007	0.05735	-4.12406	0.000101497	0.0184244	Downregulated	1128	33.42	395	192	185	356	2	0.204912	37	3.74508
TRINITY_DN50539_c0_g1_i1	59.1502	103.88	14.4205	0.138819	-2.84872	2.39341e-05	0.00603067	Downregulated	363	28.93	123	41	64	135	14	4.45726	107	33.6547
TRINITY_DN61672_c0_g1_i1	40.5562	71.8421	9.27033	0.129038	-2.95414	6.33461e-05	0.0132026	Downregulated	586	34.81	186	104	100	196	9	1.77497	74	14.4179	357504971	82	6e-48	G7KY15	11438445	MTR_7g052120	EPIDERMAL PATTERNING FACTOR-like protein	357504971	Stomagen protein, putative	MTR_7g052120	Medicago truncatula (Barrel medic) (Medicago tribuloides)	107			protein kinase binding [GO:0019901]; positive regulation of stomatal complex development [GO:2000123]; stomatal complex patterning [GO:0010375]	GO:0010375; GO:0019901; GO:2000123			IPR031753;					mtr:MTR_7g052120;		XP_003622774.1;		EOG09360TQS;
TRINITY_DN6851_c0_g1_i1	107.059	204.847	9.27033	0.0452549	-4.46578	4.44118e-10	4.686e-07	Downregulated	1209	41.44	366	248	253	342	9	0.860325	211	19.9262	922362220	80	0	G7JP17			leucoanthocyanidin dioxygenase-like protein [Medicago truncatula]	XP_003604674	Leucoanthocyanidin dioxygenase-like protein	MTR_4g015790	Medicago truncatula (Barrel medic) (Medicago tribuloides)	372			dioxygenase activity [GO:0051213]; metal ion binding [GO:0046872]	GO:0046872; GO:0051213	Iron/ascorbate-dependent oxidoreductase family		IPR026992;IPR027443;IPR005123;					mtr:MTR_4g015790;		XP_003604674.2;		EOG09360D9Y;
TRINITY_DN7790_c0_g3_i1	13.6213	26.2127	1.03004	0.0392954	-4.6695	0.000314066	0.0453168	Downregulated	589	32.77	192	73	120	204	0	0	27	5.23379
TRINITY_DN802_c0_g2_i1	176.497	292.223	60.7722	0.207965	-2.26559	9.51287e-05	0.0176479	Downregulated	1866	29.42	684	280	269	633	59	3.65415	301	18.4172
TRINITY_DN8752_c0_g1_i1	51.4841	101.938	1.03004	0.0101045	-6.62885	1.16633e-10	1.64084e-07	Downregulated	252	50	76	58	68	50	0	0	105	47.5726
TRINITY_DN8852_c1_g1_i1	40.4674	74.7546	6.18022	0.0826734	-3.59643	4.54353e-06	0.00152301	Downregulated	920	36.96	258	160	180	322	6	0.75372	77	9.55589	571472480	51	4e-40	K7L801			PREDICTED: transcription factor bHLH18-like [Glycine max]	XP_006585623	Uncharacterized protein	LOC100809422 GLYMA_08G215500	Glycine max (Soybean) (Glycine hispida)	328			protein dimerization activity [GO:0046983]	GO:0046983			IPR011598;					gmx:100809422;		XP_006585623.1;		EOG09370DI2;
TRINITY_DN9168_c0_g1_i1	117.987	234.943	1.03004	0.0043842	-7.83347	2.0824e-15	1.17183e-11	Downregulated	367	46.59	81	99	72	115	0	0	242	75.2866
TRINITY_DN9483_c0_g1_i1	73.3161	129.122	17.5106	0.135613	-2.88243	1.10558e-05	0.00305974	Downregulated	1684	38.42	527	295	352	510	17	1.16668	133	9.01732	356560997	67	0	I1ML44			PREDICTED: nucleoside-triphosphatase-like [Glycine max]	XP_003548772.1	Uncharacterized protein	LOC100781628 GLYMA_16G043300	Glycine max (Soybean) (Glycine hispida)	468			hydrolase activity [GO:0016787]	GO:0016787	GDA1/CD39 NTPase family		IPR000407;					gmx:100781628;		XP_003548772.1;	KOG1385;COG5371;	EOG09360CC7;
TRINITY_DN9609_c0_g1_i1	33.6419	62.1337	5.15018	0.0828887	-3.59268	1.38302e-05	0.00376583	Downregulated	402	28.61	140	80	35	147	5	1.43744	64	18.177
TRINITY_DN9804_c0_g2_i2	80.5086	146.597	14.4205	0.0983686	-3.34566	6.49629e-07	0.000300569	Downregulated	2394	41.02	642	438	544	770	14	0.67585	151	7.20147	356532347	80	0	K7LB72			PREDICTED: inositol transporter 4-like [Glycine max]	XP_003534735.1	Uncharacterized protein	LOC100814449 GLYMA_09G011400	Glycine max (Soybean) (Glycine hispida)	577			integral component of membrane [GO:0016021]; glucose transmembrane transporter activity [GO:0005355]; sugar:proton symporter activity [GO:0005351]; glucose import [GO:0046323]; hexose transmembrane transport [GO:0035428]	GO:0005351; GO:0005355; GO:0016021; GO:0035428; GO:0046323	Major facilitator superfamily, Sugar transporter (TC 2.A.1.1) family		IPR020846;IPR005828;IPR003663;IPR005829;					gmx:100814449;		XP_003534735.1;	KOG0254;ENOG410XNQK;	EOG093608AZ;
TRINITY_DN9896_c0_g3_i1	17.0489	32.0377	2.06007	0.0643016	-3.959	0.000259996	0.0391898	Downregulated	461	39.91	132	93	91	145	2	0.50139	33	8.17299	823258772	63	6e-06	A0A0D2TWX0			PREDICTED: secretory carrier-associated membrane protein 1 isoform X5 [Gossypium raimondii]	XP_012462083	Secretory carrier-associated membrane protein (Secretory carrier membrane protein)	B456_013G074400	Gossypium raimondii (New World cotton)	269			integral component of membrane [GO:0016021]; plasma membrane [GO:0005886]; transport vesicle membrane [GO:0030658]; protein transport [GO:0015031]	GO:0005886; GO:0015031; GO:0016021; GO:0030658	SCAMP family		IPR007273;							XP_012462083.1;
[truncated: 27 more columns]
